# Supplementary material for: Computational Design of Potent and Selective d-Peptide Agonists of the Glucagon-like Peptide-2 Receptor
Source: J Med Chem. 2023 Jul 25;66(15):10342–53. doi: 10.1021/acs.jmedchem.3c00464 (PMC10424673; doi:10.1021/acs.jmedchem.3c00464)
Supplement: Supplementary file 2 — jm3c00464_si_002.csv [file jm3c00464_si_002.csv]

Peptide name	SMILES string
L-GLP-2	N[C@@]([H])(CC1=CN=C-N1)C(=O)NCC(=O)N[C@@]([H])(CC(=O)O)C(=O)NCC(=O)N[C@@]([H])(CO)C(=O)N[C@@]([H])(Cc1ccccc1)C(=O)N[C@@]([H])(CO)C(=O)N[C@@]([H])(CC(=O)O)C(=O)N[C@@]([H])(CCC(=O)O)C(=O)N[C@@]([H])(CCSC)C(=O)N[C@@]([H])(CC(=O)N)C(=O)N[C@@]([H])([C@]([H])(O)C)C(=O)N[C@@]([H])([C@]([H])(CC)C)C(=O)N[C@@]([H])(CC(C)C)C(=O)N[C@@]([H])(CC(=O)O)C(=O)N[C@@]([H])(CC(=O)N)C(=O)N[C@@]([H])(CC(C)C)C(=O)N[C@@…
D-GLP-2	[H][C@@]([C@@](CC)(C)[H])(C(N[C@](CCCCN)(C(N[C@](C)(C(N[C@](CCC(N)=O)(C(N[C@](CC1=CNC2=C1C=CC=C2)(C(N[C@](CC(C)C)(C(N[C@](C)(C(N[C@](C)(C(N[C@](CCC(O)=O)(C(N[C@](Cc3ccccc3)(C(N[C@]([C@@](CC)(C)[H])(C(N[C@](CCC(N)=O)(C(N[C@](C)(C(N[C@](C(C)C)(C(N[C@](C)(C(N[C@](C)(C(N[C@](C(C)C)(C(N[C@](CC(C)C)(C(N[C@](C)(C(N[C@](CCSC)(C(N[C@](CC(C)C)(C(N[C@](CCCNC(N)=N)(C(N[C@](CC(N)=O)(C(N[C@](CC(N)=O)(C(N[C@](C…
D-GLP-2 E33A	[H][C@@]([C@@](CC)(C)[H])(C(N[C@](CCCCN)(C(N[C@](C)(C(N[C@](CCC(N)=O)(C(N[C@](CC1=CNC2=C1C=CC=C2)(C(N[C@](CC(C)C)(C(N[C@](C)(C(N[C@](C)(C(N[C@](CCC(O)=O)(C(N[C@](Cc3ccccc3)(C(N[C@]([C@@](CC)(C)[H])(C(N[C@](CCC(N)=O)(C(N[C@](C)(C(N[C@](C(C)C)(C(N[C@](C)(C(N[C@](C)(C(N[C@](C(C)C)(C(N[C@](CC(C)C)(C(N[C@](C)(C(N[C@](CCSC)(C(N[C@](CC(C)C)(C(N[C@](CCCNC(N)=N)(C(N[C@](CC(N)=O)(C(N[C@](CC(N)=O)(C(N[C@](C…
D-GLP-2 E33A hydrazide	[H][C@@]([C@@](CC)(C)[H])(C(N[C@](CCCCN)(C(N[C@](C)(C(N[C@](CCC(N)=O)(C(N[C@](CC1=CNC2=C1C=CC=C2)(C(N[C@](CC(C)C)(C(N[C@](C)(C(N[C@](C)(C(N[C@](CCC(O)=O)(C(N[C@](Cc3ccccc3)(C(N[C@]([C@@](CC)(C)[H])(C(N[C@](CCC(N)=O)(C(N[C@](C)(C(N[C@](C(C)C)(C(N[C@](C)(C(N[C@](C)(C(N[C@](C(C)C)(C(N[C@](CC(C)C)(C(N[C@](C)(C(N[C@](CCSC)(C(N[C@](CC(C)C)(C(N[C@](CCCNC(N)=N)(C(N[C@](CC(N)=O)(C(N[C@](CC(N)=O)(C(N[C@](C…
