# Supplementary material for: Computational Design of Potent and Selective d-Peptide Agonists of the Glucagon-like Peptide-2 Receptor
Source: J Med Chem. 2023 Jul 25;66(15):10342–53. doi: 10.1021/acs.jmedchem.3c00464 (PMC10424673; doi:10.1021/acs.jmedchem.3c00464)
Supplement: Supplementary file 3 — jm3c00464_si_003.zip [file jm3c00464_si_003.zip]

Archive with 3 entries (3 files):
- GLP2R+L-GLP2_best_cluster.pdb
- GLP2R+D-GLP2_best_cluster.pdb
- GLP2R+D-GLP2_hydrazide_best_cluster.pdb
