# Supplementary material for: Computational Design of Potent and Selective d-Peptide Agonists of the Glucagon-like Peptide-2 Receptor
Source: J Med Chem. 2023 Jul 25;66(15):10342–53. doi: 10.1021/acs.jmedchem.3c00464 (PMC10424673; doi:10.1021/acs.jmedchem.3c00464)
Supplement: Supplementary file 3 — jm3c00464_si_003.zip [file jm3c00464_si_003.zip › GLP2R+L-GLP2_best_cluster.pdb]

CRYST1  116.056  116.056  153.028  90.00  90.00  90.00 P 1           1
ATOM      1  N   GLY A  66      -5.329  -6.012 -18.663  1.00  0.00            
ATOM      2  HT1 GLY A  66      -4.600  -6.353 -19.330  1.00  0.00            
ATOM      3  HT2 GLY A  66      -5.886  -5.251 -19.078  1.00  0.00            
ATOM      4  HT3 GLY A  66      -6.047  -6.752 -18.518  1.00  0.00            
ATOM      5  CA  GLY A  66      -4.707  -5.512 -17.420  1.00  0.00            
ATOM      6  HA1 GLY A  66      -4.234  -6.268 -16.812  1.00  0.00            
ATOM      7  HA2 GLY A  66      -5.425  -4.961 -16.836  1.00  0.00            
ATOM      8  C   GLY A  66      -3.680  -4.501 -17.879  1.00  0.00            
ATOM      9  O   GLY A  66      -2.677  -4.859 -18.495  1.00  0.00            
ATOM     10  N   SER A  67      -3.880  -3.170 -17.625  1.00  0.00            
ATOM     11  HN  SER A  67      -4.658  -2.795 -17.146  1.00  0.00            
ATOM     12  CA  SER A  67      -2.835  -2.206 -17.954  1.00  0.00            
ATOM     13  HA  SER A  67      -1.904  -2.708 -17.724  1.00  0.00            
ATOM     14  CB  SER A  67      -2.754  -1.718 -19.475  1.00  0.00            
ATOM     15  HB1 SER A  67      -3.518  -0.921 -19.655  1.00  0.00            
ATOM     16  HB2 SER A  67      -2.825  -2.675 -20.017  1.00  0.00            
ATOM     17  OG  SER A  67      -1.408  -1.241 -19.795  1.00  0.00            
ATOM     18  HG1 SER A  67      -1.567  -0.510 -20.373  1.00  0.00            
ATOM     19  C   SER A  67      -2.697  -0.947 -17.038  1.00  0.00            
ATOM     20  O   SER A  67      -3.689  -0.441 -16.615  1.00  0.00            
ATOM     21  N   LEU A  68      -1.465  -0.541 -16.713  1.00  0.00            
ATOM     22  HN  LEU A  68      -0.762  -1.002 -17.238  1.00  0.00            
ATOM     23  CA  LEU A  68      -1.300   0.609 -15.857  1.00  0.00            
ATOM     24  HA  LEU A  68      -2.088   0.595 -15.122  1.00  0.00            
ATOM     25  CB  LEU A  68       0.159   0.650 -15.043  1.00  0.00            
ATOM     26  HB1 LEU A  68       0.322   1.584 -14.463  1.00  0.00            
ATOM     27  HB2 LEU A  68       0.987   0.657 -15.789  1.00  0.00            
ATOM     28  CG  LEU A  68       0.275  -0.459 -13.947  1.00  0.00            
ATOM     29  HG  LEU A  68       1.204  -0.284 -13.339  1.00  0.00            
ATOM     30  CD1 LEU A  68      -0.954  -0.376 -12.960  1.00  0.00            
ATOM     31 1HD1 LEU A  68      -1.904  -0.632 -13.486  1.00  0.00            
ATOM     32 2HD1 LEU A  68      -1.098   0.603 -12.471  1.00  0.00            
ATOM     33 3HD1 LEU A  68      -0.891  -1.254 -12.287  1.00  0.00            
ATOM     34  CD2 LEU A  68       0.447  -1.897 -14.429  1.00  0.00            
ATOM     35 1HD2 LEU A  68       1.399  -1.988 -15.008  1.00  0.00            
ATOM     36 2HD2 LEU A  68      -0.340  -2.143 -15.171  1.00  0.00            
ATOM     37 3HD2 LEU A  68       0.503  -2.613 -13.569  1.00  0.00            
ATOM     38  C   LEU A  68      -1.504   1.967 -16.553  1.00  0.00            
ATOM     39  O   LEU A  68      -1.322   2.075 -17.772  1.00  0.00            
ATOM     40  N   LEU A  69      -1.804   3.096 -15.842  1.00  0.00            
ATOM     41  HN  LEU A  69      -1.976   3.146 -14.867  1.00  0.00            
ATOM     42  CA  LEU A  69      -1.873   4.395 -16.582  1.00  0.00            
ATOM     43  HA  LEU A  69      -2.595   4.315 -17.369  1.00  0.00            
ATOM     44  CB  LEU A  69      -2.371   5.472 -15.594  1.00  0.00            
ATOM     45  HB1 LEU A  69      -1.603   5.606 -14.800  1.00  0.00            
ATOM     46  HB2 LEU A  69      -3.339   5.066 -15.226  1.00  0.00            
ATOM     47  CG  LEU A  69      -2.509   6.948 -16.134  1.00  0.00            
ATOM     48  HG  LEU A  69      -1.592   7.328 -16.620  1.00  0.00            
ATOM     49  CD1 LEU A  69      -3.578   7.066 -17.243  1.00  0.00            
ATOM     50 1HD1 LEU A  69      -4.457   6.568 -16.787  1.00  0.00            
ATOM     51 2HD1 LEU A  69      -3.307   6.563 -18.194  1.00  0.00            
ATOM     52 3HD1 LEU A  69      -3.951   8.075 -17.529  1.00  0.00            
ATOM     53  CD2 LEU A  69      -2.911   7.894 -15.017  1.00  0.00            
ATOM     54 1HD2 LEU A  69      -2.727   8.938 -15.380  1.00  0.00            
ATOM     55 2HD2 LEU A  69      -2.256   7.729 -14.134  1.00  0.00            
ATOM     56 3HD2 LEU A  69      -4.001   7.807 -14.821  1.00  0.00            
ATOM     57  C   LEU A  69      -0.548   4.776 -17.160  1.00  0.00            
ATOM     58  O   LEU A  69      -0.458   5.048 -18.338  1.00  0.00            
ATOM     59  N   GLU A  70       0.472   4.671 -16.320  1.00  0.00            
ATOM     60  HN  GLU A  70       0.343   4.554 -15.343  1.00  0.00            
ATOM     61  CA  GLU A  70       1.814   4.906 -16.756  1.00  0.00            
ATOM     62  HA  GLU A  70       1.819   5.903 -17.183  1.00  0.00            
ATOM     63  CB  GLU A  70       2.753   4.688 -15.581  1.00  0.00            
ATOM     64  HB1 GLU A  70       2.507   3.711 -15.107  1.00  0.00            
ATOM     65  HB2 GLU A  70       2.436   5.524 -14.915  1.00  0.00            
ATOM     66  CG  GLU A  70       4.249   4.989 -15.753  1.00  0.00            
ATOM     67  HG1 GLU A  70       4.547   5.981 -16.149  1.00  0.00            
ATOM     68  HG2 GLU A  70       4.628   4.227 -16.493  1.00  0.00            
ATOM     69  CD  GLU A  70       5.126   4.697 -14.515  1.00  0.00            
ATOM     70  OE1 GLU A  70       4.882   3.622 -13.919  1.00  0.00            
ATOM     71  OE2 GLU A  70       6.116   5.474 -14.229  1.00  0.00            
ATOM     72  C   GLU A  70       2.159   4.025 -17.893  1.00  0.00            
ATOM     73  O   GLU A  70       2.690   4.496 -18.918  1.00  0.00            
ATOM     74  N   GLU A  71       1.989   2.698 -17.806  1.00  0.00            
ATOM     75  HN  GLU A  71       1.626   2.329 -16.948  1.00  0.00            
ATOM     76  CA  GLU A  71       2.441   1.807 -18.816  1.00  0.00            
ATOM     77  HA  GLU A  71       3.513   1.894 -18.951  1.00  0.00            
ATOM     78  CB  GLU A  71       2.099   0.391 -18.371  1.00  0.00            
ATOM     79  HB1 GLU A  71       1.038   0.358 -18.057  1.00  0.00            
ATOM     80  HB2 GLU A  71       2.691   0.151 -17.445  1.00  0.00            
ATOM     81  CG  GLU A  71       2.424  -0.691 -19.414  1.00  0.00            
ATOM     82  HG1 GLU A  71       1.851  -0.560 -20.339  1.00  0.00            
ATOM     83  HG2 GLU A  71       2.002  -1.675 -19.125  1.00  0.00            
ATOM     84  CD  GLU A  71       3.919  -0.783 -19.670  1.00  0.00            
ATOM     85  OE1 GLU A  71       4.498  -1.761 -19.151  1.00  0.00            
ATOM     86  OE2 GLU A  71       4.644   0.030 -20.326  1.00  0.00            
ATOM     87  C   GLU A  71       1.794   2.046 -20.180  1.00  0.00            
ATOM     88  O   GLU A  71       2.398   2.232 -21.223  1.00  0.00            
ATOM     89  N   THR A  72       0.491   2.270 -20.193  1.00  0.00            
ATOM     90  HN  THR A  72       0.021   1.962 -19.373  1.00  0.00            
ATOM     91  CA  THR A  72      -0.393   2.563 -21.321  1.00  0.00            
ATOM     92  HA  THR A  72      -0.223   1.627 -21.831  1.00  0.00            
ATOM     93  CB  THR A  72      -1.867   2.558 -20.985  1.00  0.00            
ATOM     94  HB  THR A  72      -2.258   3.476 -20.507  1.00  0.00            
ATOM     95  OG1 THR A  72      -2.213   1.467 -20.165  1.00  0.00            
ATOM     96  HG1 THR A  72      -1.905   1.725 -19.299  1.00  0.00            
ATOM     97  CG2 THR A  72      -2.651   2.295 -22.267  1.00  0.00            
ATOM     98 1HG2 THR A  72      -2.374   3.019 -23.058  1.00  0.00            
ATOM     99 2HG2 THR A  72      -3.744   2.217 -22.131  1.00  0.00            
ATOM    100 3HG2 THR A  72      -2.284   1.326 -22.662  1.00  0.00            
ATOM    101  C   THR A  72      -0.062   3.896 -21.994  1.00  0.00            
ATOM    102  O   THR A  72      -0.043   3.910 -23.216  1.00  0.00            
ATOM    103  N   THR A  73       0.231   4.914 -21.240  1.00  0.00            
ATOM    104  HN  THR A  73       0.229   4.847 -20.248  1.00  0.00            
ATOM    105  CA  THR A  73       0.754   6.184 -21.727  1.00  0.00            
ATOM    106  HA  THR A  73       0.050   6.507 -22.491  1.00  0.00            
ATOM    107  CB  THR A  73       0.856   7.310 -20.718  1.00  0.00            
ATOM    108  HB  THR A  73       1.351   8.208 -21.129  1.00  0.00            
ATOM    109  OG1 THR A  73       1.522   6.880 -19.521  1.00  0.00            
ATOM    110  HG1 THR A  73       1.146   6.008 -19.395  1.00  0.00            
ATOM    111  CG2 THR A  73      -0.571   7.820 -20.392  1.00  0.00            
ATOM    112 1HG2 THR A  73      -0.922   8.472 -21.212  1.00  0.00            
ATOM    113 2HG2 THR A  73      -0.483   8.462 -19.485  1.00  0.00            
ATOM    114 3HG2 THR A  73      -1.248   6.964 -20.227  1.00  0.00            
ATOM    115  C   THR A  73       2.084   6.072 -22.478  1.00  0.00            
ATOM    116  O   THR A  73       2.208   6.537 -23.660  1.00  0.00            
ATOM    117  N   ARG A  74       3.168   5.415 -21.960  1.00  0.00            
ATOM    118  HN  ARG A  74       3.214   5.111 -21.006  1.00  0.00            
ATOM    119  CA  ARG A  74       4.290   5.036 -22.670  1.00  0.00            
ATOM    120  HA  ARG A  74       4.642   5.962 -23.096  1.00  0.00            
ATOM    121  CB  ARG A  74       5.600   4.704 -21.825  1.00  0.00            
ATOM    122  HB1 ARG A  74       5.688   5.524 -21.070  1.00  0.00            
ATOM    123  HB2 ARG A  74       6.495   4.657 -22.492  1.00  0.00            
ATOM    124  CG  ARG A  74       5.503   3.362 -21.049  1.00  0.00            
ATOM    125  HG1 ARG A  74       5.747   2.549 -21.763  1.00  0.00            
ATOM    126  HG2 ARG A  74       4.458   3.281 -20.675  1.00  0.00            
ATOM    127  CD  ARG A  74       6.562   3.274 -19.890  1.00  0.00            
ATOM    128  HD1 ARG A  74       6.355   4.120 -19.207  1.00  0.00            
ATOM    129  HD2 ARG A  74       7.592   3.414 -20.275  1.00  0.00            
ATOM    130  NE  ARG A  74       6.392   1.935 -19.242  1.00  0.00            
ATOM    131  HE  ARG A  74       5.792   1.248 -19.652  1.00  0.00            
ATOM    132  CZ  ARG A  74       6.655   1.673 -17.975  1.00  0.00            
ATOM    133  NH1 ARG A  74       7.223   2.534 -17.177  1.00  0.00            
ATOM    134 1HH1 ARG A  74       7.480   3.433 -17.530  1.00  0.00            
ATOM    135 2HH1 ARG A  74       7.738   2.195 -16.397  1.00  0.00            
ATOM    136  NH2 ARG A  74       6.377   0.473 -17.486  1.00  0.00            
ATOM    137 1HH2 ARG A  74       5.866  -0.139 -18.080  1.00  0.00            
ATOM    138 2HH2 ARG A  74       6.333   0.303 -16.501  1.00  0.00            
ATOM    139  C   ARG A  74       4.155   4.115 -23.871  1.00  0.00            
ATOM    140  O   ARG A  74       4.561   4.474 -25.000  1.00  0.00            
ATOM    141  N   LYS A  75       3.400   2.950 -23.788  1.00  0.00            
ATOM    142  HN  LYS A  75       2.907   2.812 -22.930  1.00  0.00            
ATOM    143  CA  LYS A  75       3.168   2.133 -24.918  1.00  0.00            
ATOM    144  HA  LYS A  75       4.169   1.909 -25.256  1.00  0.00            
ATOM    145  CB  LYS A  75       2.426   0.834 -24.453  1.00  0.00            
ATOM    146  HB1 LYS A  75       2.120   0.185 -25.293  1.00  0.00            
ATOM    147  HB2 LYS A  75       1.453   1.122 -24.017  1.00  0.00            
ATOM    148  CG  LYS A  75       3.358  -0.020 -23.577  1.00  0.00            
ATOM    149  HG1 LYS A  75       2.615  -0.697 -23.092  1.00  0.00            
ATOM    150  HG2 LYS A  75       3.705   0.513 -22.666  1.00  0.00            
ATOM    151  CD  LYS A  75       4.394  -0.807 -24.227  1.00  0.00            
ATOM    152  HD1 LYS A  75       5.082  -0.086 -24.721  1.00  0.00            
ATOM    153  HD2 LYS A  75       4.035  -1.321 -25.138  1.00  0.00            
ATOM    154  CE  LYS A  75       5.278  -1.675 -23.310  1.00  0.00            
ATOM    155  HE1 LYS A  75       5.867  -2.289 -24.019  1.00  0.00            
ATOM    156  HE2 LYS A  75       4.715  -2.395 -22.680  1.00  0.00            
ATOM    157  NZ  LYS A  75       6.207  -0.884 -22.401  1.00  0.00            
ATOM    158  HZ1 LYS A  75       5.621  -0.420 -21.660  1.00  0.00            
ATOM    159  HZ2 LYS A  75       6.680  -0.130 -22.929  1.00  0.00            
ATOM    160  HZ3 LYS A  75       6.873  -1.433 -21.813  1.00  0.00            
ATOM    161  C   LYS A  75       2.471   2.722 -26.046  1.00  0.00            
ATOM    162  O   LYS A  75       2.858   2.547 -27.226  1.00  0.00            
ATOM    163  N   TRP A  76       1.480   3.668 -25.761  1.00  0.00            
ATOM    164  HN  TRP A  76       1.181   3.767 -24.823  1.00  0.00            
ATOM    165  CA  TRP A  76       0.961   4.616 -26.681  1.00  0.00            
ATOM    166  HA  TRP A  76       0.522   3.928 -27.386  1.00  0.00            
ATOM    167  CB  TRP A  76      -0.145   5.398 -25.999  1.00  0.00            
ATOM    168  HB1 TRP A  76       0.406   5.966 -25.225  1.00  0.00            
ATOM    169  HB2 TRP A  76      -0.838   4.788 -25.377  1.00  0.00            
ATOM    170  CG  TRP A  76      -0.884   6.369 -26.852  1.00  0.00            
ATOM    171  CD1 TRP A  76      -1.790   5.990 -27.858  1.00  0.00            
ATOM    172  HD1 TRP A  76      -1.893   4.992 -28.269  1.00  0.00            
ATOM    173  NE1 TRP A  76      -2.389   7.077 -28.418  1.00  0.00            
ATOM    174  HE1 TRP A  76      -3.128   7.027 -29.054  1.00  0.00            
ATOM    175  CE2 TRP A  76      -1.935   8.208 -27.690  1.00  0.00            
ATOM    176  CD2 TRP A  76      -0.899   7.804 -26.806  1.00  0.00            
ATOM    177  CE3 TRP A  76      -0.192   8.785 -26.063  1.00  0.00            
ATOM    178  HE3 TRP A  76       0.630   8.419 -25.473  1.00  0.00            
ATOM    179  CZ3 TRP A  76      -0.521  10.150 -26.266  1.00  0.00            
ATOM    180  HZ3 TRP A  76      -0.066  10.948 -25.713  1.00  0.00            
ATOM    181  CZ2 TRP A  76      -2.375   9.516 -27.748  1.00  0.00            
ATOM    182  HZ2 TRP A  76      -3.092   9.757 -28.520  1.00  0.00            
ATOM    183  CH2 TRP A  76      -1.551  10.495 -27.120  1.00  0.00            
ATOM    184  HH2 TRP A  76      -1.748  11.553 -27.121  1.00  0.00            
ATOM    185  C   TRP A  76       1.974   5.583 -27.369  1.00  0.00            
ATOM    186  O   TRP A  76       2.079   5.535 -28.562  1.00  0.00            
ATOM    187  N   ALA A  77       2.909   6.201 -26.678  1.00  0.00            
ATOM    188  HN  ALA A  77       2.924   6.176 -25.678  1.00  0.00            
ATOM    189  CA  ALA A  77       3.992   6.995 -27.206  1.00  0.00            
ATOM    190  HA  ALA A  77       3.644   7.821 -27.819  1.00  0.00            
ATOM    191  CB  ALA A  77       4.756   7.607 -25.949  1.00  0.00            
ATOM    192  HB1 ALA A  77       5.297   6.898 -25.284  1.00  0.00            
ATOM    193  HB2 ALA A  77       3.997   8.165 -25.364  1.00  0.00            
ATOM    194  HB3 ALA A  77       5.553   8.269 -26.325  1.00  0.00            
ATOM    195  C   ALA A  77       4.870   6.290 -28.202  1.00  0.00            
ATOM    196  O   ALA A  77       5.117   6.767 -29.278  1.00  0.00            
ATOM    197  N   GLN A  78       5.310   5.108 -27.826  1.00  0.00            
ATOM    198  HN  GLN A  78       4.997   4.884 -26.912  1.00  0.00            
ATOM    199  CA  GLN A  78       6.082   4.166 -28.665  1.00  0.00            
ATOM    200  HA  GLN A  78       6.830   4.782 -29.139  1.00  0.00            
ATOM    201  CB  GLN A  78       6.576   2.983 -27.880  1.00  0.00            
ATOM    202  HB1 GLN A  78       7.109   2.314 -28.587  1.00  0.00            
ATOM    203  HB2 GLN A  78       5.633   2.478 -27.572  1.00  0.00            
ATOM    204  CG  GLN A  78       7.519   3.218 -26.683  1.00  0.00            
ATOM    205  HG1 GLN A  78       8.180   2.425 -26.270  1.00  0.00            
ATOM    206  HG2 GLN A  78       6.852   3.496 -25.836  1.00  0.00            
ATOM    207  CD  GLN A  78       8.414   4.431 -26.991  1.00  0.00            
ATOM    208  OE1 GLN A  78       8.331   5.545 -26.457  1.00  0.00            
ATOM    209  NE2 GLN A  78       9.383   4.257 -27.879  1.00  0.00            
ATOM    210 1HE2 GLN A  78      10.106   4.947 -27.994  1.00  0.00            
ATOM    211 2HE2 GLN A  78       9.669   3.343 -28.163  1.00  0.00            
ATOM    212  C   GLN A  78       5.294   3.623 -29.862  1.00  0.00            
ATOM    213  O   GLN A  78       5.731   3.571 -31.066  1.00  0.00            
ATOM    214  N   TYR A  79       4.025   3.250 -29.706  1.00  0.00            
ATOM    215  HN  TYR A  79       3.582   3.376 -28.824  1.00  0.00            
ATOM    216  CA  TYR A  79       3.164   2.793 -30.772  1.00  0.00            
ATOM    217  HA  TYR A  79       3.465   1.868 -31.247  1.00  0.00            
ATOM    218  CB  TYR A  79       1.730   2.523 -30.173  1.00  0.00            
ATOM    219  HB1 TYR A  79       1.349   3.442 -29.696  1.00  0.00            
ATOM    220  HB2 TYR A  79       1.927   1.788 -29.356  1.00  0.00            
ATOM    221  CG  TYR A  79       0.653   2.150 -31.193  1.00  0.00            
ATOM    222  CD1 TYR A  79       0.773   0.985 -31.948  1.00  0.00            
ATOM    223  HD1 TYR A  79       1.600   0.320 -31.963  1.00  0.00            
ATOM    224  CE1 TYR A  79      -0.290   0.594 -32.889  1.00  0.00            
ATOM    225  HE1 TYR A  79      -0.104  -0.233 -33.572  1.00  0.00            
ATOM    226  CZ  TYR A  79      -1.379   1.456 -33.039  1.00  0.00            
ATOM    227  OH  TYR A  79      -2.400   1.199 -33.914  1.00  0.00            
ATOM    228  HH  TYR A  79      -2.266   0.293 -34.213  1.00  0.00            
ATOM    229  CD2 TYR A  79      -0.518   2.915 -31.319  1.00  0.00            
ATOM    230  HD2 TYR A  79      -0.633   3.817 -30.740  1.00  0.00            
ATOM    231  CE2 TYR A  79      -1.443   2.565 -32.255  1.00  0.00            
ATOM    232  HE2 TYR A  79      -2.349   3.151 -32.387  1.00  0.00            
ATOM    233  C   TYR A  79       3.064   3.813 -31.897  1.00  0.00            
ATOM    234  O   TYR A  79       3.199   3.516 -33.107  1.00  0.00            
ATOM    235  N   LYS A  80       2.818   5.054 -31.409  1.00  0.00            
ATOM    236  HN  LYS A  80       2.722   5.150 -30.427  1.00  0.00            
ATOM    237  CA  LYS A  80       2.733   6.270 -32.227  1.00  0.00            
ATOM    238  HA  LYS A  80       1.973   5.947 -32.929  1.00  0.00            
ATOM    239  CB  LYS A  80       2.207   7.481 -31.470  1.00  0.00            
ATOM    240  HB1 LYS A  80       2.239   8.256 -32.245  1.00  0.00            
ATOM    241  HB2 LYS A  80       2.951   7.664 -30.666  1.00  0.00            
ATOM    242  CG  LYS A  80       0.764   7.541 -30.936  1.00  0.00            
ATOM    243  HG1 LYS A  80       0.728   6.858 -30.063  1.00  0.00            
ATOM    244  HG2 LYS A  80       0.011   7.128 -31.646  1.00  0.00            
ATOM    245  CD  LYS A  80       0.271   8.941 -30.533  1.00  0.00            
ATOM    246  HD1 LYS A  80      -0.644   8.835 -29.923  1.00  0.00            
ATOM    247  HD2 LYS A  80       0.114   9.507 -31.488  1.00  0.00            
ATOM    248  CE  LYS A  80       1.288   9.681 -29.517  1.00  0.00            
ATOM    249  HE1 LYS A  80       2.346   9.413 -29.756  1.00  0.00            
ATOM    250  HE2 LYS A  80       1.070   9.316 -28.493  1.00  0.00            
ATOM    251  NZ  LYS A  80       1.156  11.155 -29.567  1.00  0.00            
ATOM    252  HZ1 LYS A  80       1.845  11.543 -30.246  1.00  0.00            
ATOM    253  HZ2 LYS A  80       1.360  11.606 -28.650  1.00  0.00            
ATOM    254  HZ3 LYS A  80       0.200  11.433 -29.872  1.00  0.00            
ATOM    255  C   LYS A  80       3.922   6.606 -33.091  1.00  0.00            
ATOM    256  O   LYS A  80       3.768   6.908 -34.282  1.00  0.00            
ATOM    257  N   GLN A  81       5.160   6.393 -32.586  1.00  0.00            
ATOM    258  HN  GLN A  81       5.136   6.225 -31.601  1.00  0.00            
ATOM    259  CA  GLN A  81       6.466   6.460 -33.298  1.00  0.00            
ATOM    260  HA  GLN A  81       6.402   7.411 -33.812  1.00  0.00            
ATOM    261  CB  GLN A  81       7.727   6.375 -32.416  1.00  0.00            
ATOM    262  HB1 GLN A  81       8.589   6.487 -33.105  1.00  0.00            
ATOM    263  HB2 GLN A  81       7.673   5.405 -31.877  1.00  0.00            
ATOM    264  CG  GLN A  81       7.860   7.426 -31.246  1.00  0.00            
ATOM    265  HG1 GLN A  81       8.879   7.274 -30.856  1.00  0.00            
ATOM    266  HG2 GLN A  81       7.095   7.143 -30.487  1.00  0.00            
ATOM    267  CD  GLN A  81       7.710   8.863 -31.656  1.00  0.00            
ATOM    268  OE1 GLN A  81       6.725   9.520 -31.266  1.00  0.00            
ATOM    269  NE2 GLN A  81       8.689   9.386 -32.325  1.00  0.00            
ATOM    270 1HE2 GLN A  81       8.643  10.342 -32.580  1.00  0.00            
ATOM    271 2HE2 GLN A  81       9.490   8.826 -32.551  1.00  0.00            
ATOM    272  C   GLN A  81       6.502   5.334 -34.411  1.00  0.00            
ATOM    273  O   GLN A  81       6.909   5.542 -35.568  1.00  0.00            
ATOM    274  N   ALA A  82       6.014   4.095 -34.015  1.00  0.00            
ATOM    275  HN  ALA A  82       5.561   3.970 -33.128  1.00  0.00            
ATOM    276  CA  ALA A  82       5.949   2.944 -34.855  1.00  0.00            
ATOM    277  HA  ALA A  82       6.951   2.831 -35.224  1.00  0.00            
ATOM    278  CB  ALA A  82       5.749   1.634 -34.126  1.00  0.00            
ATOM    279  HB1 ALA A  82       6.475   1.434 -33.305  1.00  0.00            
ATOM    280  HB2 ALA A  82       5.666   0.695 -34.718  1.00  0.00            
ATOM    281  HB3 ALA A  82       4.809   1.565 -33.555  1.00  0.00            
ATOM    282  C   ALA A  82       4.984   3.120 -36.008  1.00  0.00            
ATOM    283  O   ALA A  82       5.331   2.972 -37.137  1.00  0.00            
ATOM    284  N   CYS A  83       3.816   3.661 -35.670  1.00  0.00            
ATOM    285  HN  CYS A  83       3.659   3.762 -34.696  1.00  0.00            
ATOM    286  CA  CYS A  83       2.785   4.126 -36.586  1.00  0.00            
ATOM    287  HA  CYS A  83       2.490   3.300 -37.214  1.00  0.00            
ATOM    288  CB  CYS A  83       1.541   4.588 -35.724  1.00  0.00            
ATOM    289  HB1 CYS A  83       1.882   5.447 -35.119  1.00  0.00            
ATOM    290  HB2 CYS A  83       1.314   3.623 -35.231  1.00  0.00            
ATOM    291  SG  CYS A  83       0.010   5.163 -36.576  1.00  0.00            
ATOM    292  HG1 CYS A  83      -0.995   5.283 -35.706  1.00  0.00            
ATOM    293  C   CYS A  83       3.213   5.282 -37.489  1.00  0.00            
ATOM    294  O   CYS A  83       2.754   5.398 -38.668  1.00  0.00            
ATOM    295  N   LEU A  84       4.070   6.161 -37.040  1.00  0.00            
ATOM    296  HN  LEU A  84       4.278   6.332 -36.069  1.00  0.00            
ATOM    297  CA  LEU A  84       4.702   7.216 -37.778  1.00  0.00            
ATOM    298  HA  LEU A  84       3.939   7.738 -38.323  1.00  0.00            
ATOM    299  CB  LEU A  84       5.382   8.170 -36.705  1.00  0.00            
ATOM    300  HB1 LEU A  84       6.110   7.627 -36.058  1.00  0.00            
ATOM    301  HB2 LEU A  84       4.486   8.456 -36.091  1.00  0.00            
ATOM    302  CG  LEU A  84       6.159   9.442 -37.120  1.00  0.00            
ATOM    303  HG  LEU A  84       6.926   9.203 -37.881  1.00  0.00            
ATOM    304  CD1 LEU A  84       5.301  10.518 -37.651  1.00  0.00            
ATOM    305 1HD1 LEU A  84       5.902  11.344 -38.084  1.00  0.00            
ATOM    306 2HD1 LEU A  84       4.664  10.899 -36.827  1.00  0.00            
ATOM    307 3HD1 LEU A  84       4.638  10.192 -38.476  1.00  0.00            
ATOM    308  CD2 LEU A  84       6.872  10.149 -35.953  1.00  0.00            
ATOM    309 1HD2 LEU A  84       6.237  10.400 -35.087  1.00  0.00            
ATOM    310 2HD2 LEU A  84       7.440  11.013 -36.376  1.00  0.00            
ATOM    311 3HD2 LEU A  84       7.652   9.486 -35.537  1.00  0.00            
ATOM    312  C   LEU A  84       5.831   6.763 -38.767  1.00  0.00            
ATOM    313  O   LEU A  84       5.948   7.339 -39.900  1.00  0.00            
ATOM    314  N   ARG A  85       6.645   5.681 -38.394  1.00  0.00            
ATOM    315  HN  ARG A  85       6.788   5.405 -37.453  1.00  0.00            
ATOM    316  CA  ARG A  85       7.475   4.953 -39.378  1.00  0.00            
ATOM    317  HA  ARG A  85       8.041   5.653 -39.958  1.00  0.00            
ATOM    318  CB  ARG A  85       8.516   4.076 -38.566  1.00  0.00            
ATOM    319  HB1 ARG A  85       9.038   3.516 -39.364  1.00  0.00            
ATOM    320  HB2 ARG A  85       8.016   3.342 -37.898  1.00  0.00            
ATOM    321  CG  ARG A  85       9.617   4.768 -37.882  1.00  0.00            
ATOM    322  HG1 ARG A  85      10.275   4.037 -37.370  1.00  0.00            
ATOM    323  HG2 ARG A  85       9.381   5.512 -37.096  1.00  0.00            
ATOM    324  CD  ARG A  85      10.595   5.578 -38.786  1.00  0.00            
ATOM    325  HD1 ARG A  85      10.165   6.552 -39.079  1.00  0.00            
ATOM    326  HD2 ARG A  85      10.743   4.896 -39.650  1.00  0.00            
ATOM    327  NE  ARG A  85      11.919   5.726 -38.160  1.00  0.00            
ATOM    328  HE  ARG A  85      12.447   4.920 -37.843  1.00  0.00            
ATOM    329  CZ  ARG A  85      12.530   6.912 -37.988  1.00  0.00            
ATOM    330  NH1 ARG A  85      11.952   8.095 -38.290  1.00  0.00            
ATOM    331 1HH1 ARG A  85      10.963   8.143 -38.340  1.00  0.00            
ATOM    332 2HH1 ARG A  85      12.417   8.920 -37.978  1.00  0.00            
ATOM    333  NH2 ARG A  85      13.619   6.911 -37.252  1.00  0.00            
ATOM    334 1HH2 ARG A  85      13.913   6.048 -36.847  1.00  0.00            
ATOM    335 2HH2 ARG A  85      14.067   7.774 -37.040  1.00  0.00            
ATOM    336  C   ARG A  85       6.687   4.111 -40.400  1.00  0.00            
ATOM    337  O   ARG A  85       7.168   3.925 -41.503  1.00  0.00            
ATOM    338  N   ASP A  86       5.586   3.625 -39.978  1.00  0.00            
ATOM    339  HN  ASP A  86       5.347   3.620 -39.000  1.00  0.00            
ATOM    340  CA  ASP A  86       4.497   3.103 -40.815  1.00  0.00            
ATOM    341  HA  ASP A  86       4.992   2.422 -41.500  1.00  0.00            
ATOM    342  CB  ASP A  86       3.437   2.364 -40.080  1.00  0.00            
ATOM    343  HB1 ASP A  86       2.592   2.005 -40.708  1.00  0.00            
ATOM    344  HB2 ASP A  86       3.105   2.961 -39.209  1.00  0.00            
ATOM    345  CG  ASP A  86       4.072   1.069 -39.538  1.00  0.00            
ATOM    346  OD1 ASP A  86       5.180   0.733 -39.947  1.00  0.00            
ATOM    347  OD2 ASP A  86       3.376   0.321 -38.743  1.00  0.00            
ATOM    348  C   ASP A  86       3.932   4.117 -41.735  1.00  0.00            
ATOM    349  O   ASP A  86       3.687   3.830 -42.903  1.00  0.00            
ATOM    350  N   LEU A  87       3.860   5.412 -41.324  1.00  0.00            
ATOM    351  HN  LEU A  87       3.966   5.615 -40.350  1.00  0.00            
ATOM    352  CA  LEU A  87       3.306   6.489 -42.095  1.00  0.00            
ATOM    353  HA  LEU A  87       2.244   6.291 -42.199  1.00  0.00            
ATOM    354  CB  LEU A  87       3.381   7.841 -41.339  1.00  0.00            
ATOM    355  HB1 LEU A  87       4.386   8.315 -41.329  1.00  0.00            
ATOM    356  HB2 LEU A  87       3.113   7.603 -40.296  1.00  0.00            
ATOM    357  CG  LEU A  87       2.399   8.967 -41.838  1.00  0.00            
ATOM    358  HG  LEU A  87       2.496   9.060 -42.953  1.00  0.00            
ATOM    359  CD1 LEU A  87       0.948   8.600 -41.686  1.00  0.00            
ATOM    360 1HD1 LEU A  87       0.629   8.246 -40.679  1.00  0.00            
ATOM    361 2HD1 LEU A  87       0.616   7.919 -42.495  1.00  0.00            
ATOM    362 3HD1 LEU A  87       0.374   9.523 -41.913  1.00  0.00            
ATOM    363  CD2 LEU A  87       2.761  10.320 -41.221  1.00  0.00            
ATOM    364 1HD2 LEU A  87       3.868  10.480 -41.328  1.00  0.00            
ATOM    365 2HD2 LEU A  87       2.608  10.293 -40.125  1.00  0.00            
ATOM    366 3HD2 LEU A  87       2.205  11.171 -41.678  1.00  0.00            
ATOM    367  C   LEU A  87       3.861   6.756 -43.488  1.00  0.00            
ATOM    368  O   LEU A  87       3.185   6.898 -44.459  1.00  0.00            
ATOM    369  N   LEU A  88       5.190   6.815 -43.510  1.00  0.00            
ATOM    370  HN  LEU A  88       5.814   6.605 -42.766  1.00  0.00            
ATOM    371  CA  LEU A  88       5.874   7.457 -44.643  1.00  0.00            
ATOM    372  HA  LEU A  88       5.138   7.990 -45.239  1.00  0.00            
ATOM    373  CB  LEU A  88       6.937   8.504 -44.203  1.00  0.00            
ATOM    374  HB1 LEU A  88       7.286   9.021 -45.124  1.00  0.00            
ATOM    375  HB2 LEU A  88       7.752   7.966 -43.660  1.00  0.00            
ATOM    376  CG  LEU A  88       6.464   9.653 -43.227  1.00  0.00            
ATOM    377  HG  LEU A  88       6.218   9.255 -42.222  1.00  0.00            
ATOM    378  CD1 LEU A  88       7.573  10.728 -43.150  1.00  0.00            
ATOM    379 1HD1 LEU A  88       7.821  11.429 -43.969  1.00  0.00            
ATOM    380 2HD1 LEU A  88       8.578  10.333 -42.874  1.00  0.00            
ATOM    381 3HD1 LEU A  88       7.226  11.284 -42.247  1.00  0.00            
ATOM    382  CD2 LEU A  88       5.263  10.359 -43.801  1.00  0.00            
ATOM    383 1HD2 LEU A  88       5.473  10.834 -44.787  1.00  0.00            
ATOM    384 2HD2 LEU A  88       4.886  11.180 -43.143  1.00  0.00            
ATOM    385 3HD2 LEU A  88       4.439   9.656 -44.034  1.00  0.00            
ATOM    386  C   LEU A  88       6.495   6.361 -45.565  1.00  0.00            
ATOM    387  O   LEU A  88       7.320   6.617 -46.426  1.00  0.00            
ATOM    388  N   LYS A  89       6.041   5.113 -45.370  1.00  0.00            
ATOM    389  HN  LYS A  89       5.344   4.803 -44.733  1.00  0.00            
ATOM    390  CA  LYS A  89       6.231   4.011 -46.308  1.00  0.00            
ATOM    391  HA  LYS A  89       7.301   3.907 -46.380  1.00  0.00            
ATOM    392  CB  LYS A  89       5.373   2.815 -45.761  1.00  0.00            
ATOM    393  HB1 LYS A  89       5.154   2.093 -46.583  1.00  0.00            
ATOM    394  HB2 LYS A  89       4.380   3.258 -45.547  1.00  0.00            
ATOM    395  CG  LYS A  89       5.993   2.089 -44.568  1.00  0.00            
ATOM    396  HG1 LYS A  89       5.283   1.386 -44.074  1.00  0.00            
ATOM    397  HG2 LYS A  89       6.331   2.889 -43.891  1.00  0.00            
ATOM    398  CD  LYS A  89       7.298   1.339 -44.897  1.00  0.00            
ATOM    399  HD1 LYS A  89       7.870   1.108 -43.960  1.00  0.00            
ATOM    400  HD2 LYS A  89       7.890   2.123 -45.408  1.00  0.00            
ATOM    401  CE  LYS A  89       7.302   0.103 -45.717  1.00  0.00            
ATOM    402  HE1 LYS A  89       8.324  -0.149 -46.105  1.00  0.00            
ATOM    403  HE2 LYS A  89       6.742   0.316 -46.643  1.00  0.00            
ATOM    404  NZ  LYS A  89       6.696  -1.040 -44.978  1.00  0.00            
ATOM    405  HZ1 LYS A  89       6.744  -1.877 -45.596  1.00  0.00            
ATOM    406  HZ2 LYS A  89       5.697  -0.809 -44.871  1.00  0.00            
ATOM    407  HZ3 LYS A  89       7.141  -1.201 -44.059  1.00  0.00            
ATOM    408  C   LYS A  89       5.709   4.179 -47.736  1.00  0.00            
ATOM    409  O   LYS A  89       4.714   4.847 -47.956  1.00  0.00            
ATOM    410  N   GLU A  90       6.587   3.846 -48.718  1.00  0.00            
ATOM    411  HN  GLU A  90       7.453   3.440 -48.418  1.00  0.00            
ATOM    412  CA  GLU A  90       6.520   4.101 -50.151  1.00  0.00            
ATOM    413  HA  GLU A  90       6.609   5.171 -50.282  1.00  0.00            
ATOM    414  CB  GLU A  90       7.695   3.346 -50.776  1.00  0.00            
ATOM    415  HB1 GLU A  90       7.560   3.330 -51.872  1.00  0.00            
ATOM    416  HB2 GLU A  90       7.570   2.286 -50.484  1.00  0.00            
ATOM    417  CG  GLU A  90       9.031   3.915 -50.247  1.00  0.00            
ATOM    418  HG1 GLU A  90       9.830   3.149 -50.129  1.00  0.00            
ATOM    419  HG2 GLU A  90       8.838   4.544 -49.361  1.00  0.00            
ATOM    420  CD  GLU A  90       9.612   4.881 -51.262  1.00  0.00            
ATOM    421  OE1 GLU A  90      10.741   4.605 -51.793  1.00  0.00            
ATOM    422  OE2 GLU A  90       8.900   5.842 -51.595  1.00  0.00            
ATOM    423  C   GLU A  90       5.255   3.687 -50.865  1.00  0.00            
ATOM    424  O   GLU A  90       4.915   2.518 -50.665  1.00  0.00            
ATOM    425  N   PRO A  91       4.509   4.376 -51.704  1.00  0.00            
ATOM    426  CD  PRO A  91       4.947   5.752 -52.060  1.00  0.00            
ATOM    427  HD1 PRO A  91       5.820   5.854 -52.750  1.00  0.00            
ATOM    428  HD2 PRO A  91       5.194   6.297 -51.137  1.00  0.00            
ATOM    429  CA  PRO A  91       3.362   3.971 -52.472  1.00  0.00            
ATOM    430  HA  PRO A  91       2.586   3.817 -51.724  1.00  0.00            
ATOM    431  CB  PRO A  91       3.117   5.069 -53.543  1.00  0.00            
ATOM    432  HB1 PRO A  91       2.013   5.158 -53.630  1.00  0.00            
ATOM    433  HB2 PRO A  91       3.510   4.886 -54.573  1.00  0.00            
ATOM    434  CG  PRO A  91       3.785   6.347 -52.955  1.00  0.00            
ATOM    435  HG1 PRO A  91       4.090   7.104 -53.707  1.00  0.00            
ATOM    436  HG2 PRO A  91       3.006   6.803 -52.317  1.00  0.00            
ATOM    437  C   PRO A  91       3.458   2.565 -53.062  1.00  0.00            
ATOM    438  O   PRO A  91       4.498   2.251 -53.649  1.00  0.00            
ATOM    439  N   SER A  92       2.384   1.705 -53.044  1.00  0.00            
ATOM    440  HN  SER A  92       1.517   2.031 -52.652  1.00  0.00            
ATOM    441  CA  SER A  92       2.451   0.319 -53.523  1.00  0.00            
ATOM    442  HA  SER A  92       2.692   0.263 -54.591  1.00  0.00            
ATOM    443  CB  SER A  92       3.421  -0.544 -52.719  1.00  0.00            
ATOM    444  HB1 SER A  92       3.056  -0.689 -51.674  1.00  0.00            
ATOM    445  HB2 SER A  92       4.468  -0.176 -52.658  1.00  0.00            
ATOM    446  OG  SER A  92       3.732  -1.792 -53.378  1.00  0.00            
ATOM    447  HG1 SER A  92       4.432  -1.643 -54.023  1.00  0.00            
ATOM    448  C   SER A  92       1.123  -0.299 -53.321  1.00  0.00            
ATOM    449  O   SER A  92       0.456  -0.199 -52.291  1.00  0.00            
ATOM    450  N   GLY A  93       0.671  -0.963 -54.387  1.00  0.00            
ATOM    451  HN  GLY A  93       1.301  -1.123 -55.144  1.00  0.00            
ATOM    452  CA  GLY A  93      -0.748  -1.352 -54.526  1.00  0.00            
ATOM    453  HA1 GLY A  93      -1.196  -1.788 -53.654  1.00  0.00            
ATOM    454  HA2 GLY A  93      -0.756  -2.067 -55.334  1.00  0.00            
ATOM    455  C   GLY A  93      -1.619  -0.185 -54.918  1.00  0.00            
ATOM    456  O   GLY A  93      -1.374   1.004 -54.595  1.00  0.00            
ATOM    457  N   ILE A  94      -2.839  -0.453 -55.456  1.00  0.00            
ATOM    458  HN  ILE A  94      -3.084  -1.417 -55.522  1.00  0.00            
ATOM    459  CA  ILE A  94      -3.665   0.637 -55.898  1.00  0.00            
ATOM    460  HA  ILE A  94      -3.113   1.204 -56.636  1.00  0.00            
ATOM    461  CB  ILE A  94      -4.866   0.015 -56.711  1.00  0.00            
ATOM    462  HB  ILE A  94      -4.396  -0.718 -57.374  1.00  0.00            
ATOM    463  CG2 ILE A  94      -5.844  -0.612 -55.659  1.00  0.00            
ATOM    464 1HG2 ILE A  94      -6.689  -1.160 -56.134  1.00  0.00            
ATOM    465 2HG2 ILE A  94      -6.235   0.227 -55.061  1.00  0.00            
ATOM    466 3HG2 ILE A  94      -5.326  -1.262 -54.924  1.00  0.00            
ATOM    467  CG1 ILE A  94      -5.563   1.059 -57.607  1.00  0.00            
ATOM    468 1HG1 ILE A  94      -4.803   1.605 -58.200  1.00  0.00            
ATOM    469 2HG1 ILE A  94      -6.086   1.828 -56.973  1.00  0.00            
ATOM    470  CD  ILE A  94      -6.561   0.461 -58.637  1.00  0.00            
ATOM    471  HD1 ILE A  94      -7.048   1.266 -59.225  1.00  0.00            
ATOM    472  HD2 ILE A  94      -7.386  -0.030 -58.082  1.00  0.00            
ATOM    473  HD3 ILE A  94      -6.078  -0.311 -59.279  1.00  0.00            
ATOM    474  C   ILE A  94      -4.144   1.746 -54.891  1.00  0.00            
ATOM    475  O   ILE A  94      -4.437   2.840 -55.270  1.00  0.00            
ATOM    476  N   PHE A  95      -4.199   1.469 -53.554  1.00  0.00            
ATOM    477  HN  PHE A  95      -3.769   0.667 -53.164  1.00  0.00            
ATOM    478  CA  PHE A  95      -4.731   2.362 -52.572  1.00  0.00            
ATOM    479  HA  PHE A  95      -5.581   2.889 -52.994  1.00  0.00            
ATOM    480  CB  PHE A  95      -5.252   1.583 -51.412  1.00  0.00            
ATOM    481  HB1 PHE A  95      -6.118   0.975 -51.765  1.00  0.00            
ATOM    482  HB2 PHE A  95      -5.708   2.100 -50.545  1.00  0.00            
ATOM    483  CG  PHE A  95      -4.197   0.705 -50.810  1.00  0.00            
ATOM    484  CD1 PHE A  95      -3.064   1.187 -50.263  1.00  0.00            
ATOM    485  HD1 PHE A  95      -3.008   2.219 -49.962  1.00  0.00            
ATOM    486  CE1 PHE A  95      -2.173   0.303 -49.766  1.00  0.00            
ATOM    487  HE1 PHE A  95      -1.288   0.624 -49.239  1.00  0.00            
ATOM    488  CZ  PHE A  95      -2.288  -1.074 -49.970  1.00  0.00            
ATOM    489  HZ  PHE A  95      -1.565  -1.771 -49.560  1.00  0.00            
ATOM    490  CD2 PHE A  95      -4.440  -0.682 -50.949  1.00  0.00            
ATOM    491  HD2 PHE A  95      -5.356  -1.074 -51.384  1.00  0.00            
ATOM    492  CE2 PHE A  95      -3.497  -1.581 -50.464  1.00  0.00            
ATOM    493  HE2 PHE A  95      -3.672  -2.649 -50.470  1.00  0.00            
ATOM    494  C   PHE A  95      -3.886   3.570 -52.268  1.00  0.00            
ATOM    495  O   PHE A  95      -2.651   3.623 -52.117  1.00  0.00            
ATOM    496  N   CYS A  96      -4.598   4.738 -52.075  1.00  0.00            
ATOM    497  HN  CYS A  96      -5.602   4.736 -52.113  1.00  0.00            
ATOM    498  CA  CYS A  96      -3.956   6.010 -51.696  1.00  0.00            
ATOM    499  HA  CYS A  96      -3.032   6.159 -52.237  1.00  0.00            
ATOM    500  CB  CYS A  96      -4.814   7.232 -51.849  1.00  0.00            
ATOM    501  HB1 CYS A  96      -4.217   8.001 -51.320  1.00  0.00            
ATOM    502  HB2 CYS A  96      -5.827   7.014 -51.464  1.00  0.00            
ATOM    503  SG  CYS A  96      -5.003   7.885 -53.545  1.00  0.00            
ATOM    504  HG1 CYS A  96      -4.327   6.958 -54.221  1.00  0.00            
ATOM    505  C   CYS A  96      -3.596   5.890 -50.204  1.00  0.00            
ATOM    506  O   CYS A  96      -4.158   5.041 -49.542  1.00  0.00            
ATOM    507  N   ASN A  97      -2.654   6.727 -49.687  1.00  0.00            
ATOM    508  HN  ASN A  97      -2.259   7.434 -50.282  1.00  0.00            
ATOM    509  CA  ASN A  97      -2.196   6.593 -48.308  1.00  0.00            
ATOM    510  HA  ASN A  97      -2.263   5.548 -48.039  1.00  0.00            
ATOM    511  CB  ASN A  97      -0.763   7.164 -48.193  1.00  0.00            
ATOM    512  HB1 ASN A  97      -0.719   8.248 -48.422  1.00  0.00            
ATOM    513  HB2 ASN A  97      -0.119   6.605 -48.914  1.00  0.00            
ATOM    514  CG  ASN A  97      -0.157   6.802 -46.815  1.00  0.00            
ATOM    515  OD1 ASN A  97      -0.657   5.958 -46.105  1.00  0.00            
ATOM    516  ND2 ASN A  97       1.031   7.354 -46.561  1.00  0.00            
ATOM    517 1HD2 ASN A  97       1.510   7.114 -45.711  1.00  0.00            
ATOM    518 2HD2 ASN A  97       1.465   7.902 -47.274  1.00  0.00            
ATOM    519  C   ASN A  97      -3.045   7.232 -47.202  1.00  0.00            
ATOM    520  O   ASN A  97      -3.387   8.447 -47.241  1.00  0.00            
ATOM    521  N   GLY A  98      -3.429   6.452 -46.136  1.00  0.00            
ATOM    522  HN  GLY A  98      -3.111   5.505 -46.150  1.00  0.00            
ATOM    523  CA  GLY A  98      -4.207   6.956 -45.039  1.00  0.00            
ATOM    524  HA1 GLY A  98      -4.168   6.157 -44.307  1.00  0.00            
ATOM    525  HA2 GLY A  98      -5.213   7.241 -45.313  1.00  0.00            
ATOM    526  C   GLY A  98      -3.540   8.075 -44.258  1.00  0.00            
ATOM    527  O   GLY A  98      -2.302   8.267 -44.290  1.00  0.00            
ATOM    528  N   THR A  99      -4.346   8.814 -43.425  1.00  0.00            
ATOM    529  HN  THR A  99      -5.326   8.653 -43.401  1.00  0.00            
ATOM    530  CA  THR A  99      -3.783   9.885 -42.560  1.00  0.00            
ATOM    531  HA  THR A  99      -2.901  10.374 -42.926  1.00  0.00            
ATOM    532  CB  THR A  99      -4.814  10.911 -42.064  1.00  0.00            
ATOM    533  HB  THR A  99      -4.383  11.590 -41.308  1.00  0.00            
ATOM    534  OG1 THR A  99      -6.089  10.362 -41.615  1.00  0.00            
ATOM    535  HG1 THR A  99      -6.371  10.911 -40.884  1.00  0.00            
ATOM    536  CG2 THR A  99      -5.183  11.778 -43.217  1.00  0.00            
ATOM    537 1HG2 THR A  99      -4.297  12.337 -43.585  1.00  0.00            
ATOM    538 2HG2 THR A  99      -5.962  12.540 -43.036  1.00  0.00            
ATOM    539 3HG2 THR A  99      -5.441  11.242 -44.141  1.00  0.00            
ATOM    540  C   THR A  99      -3.345   9.237 -41.242  1.00  0.00            
ATOM    541  O   THR A  99      -3.786   8.143 -40.860  1.00  0.00            
ATOM    542  N   PHE A 100      -2.452   9.913 -40.480  1.00  0.00            
ATOM    543  HN  PHE A 100      -1.924  10.653 -40.899  1.00  0.00            
ATOM    544  CA  PHE A 100      -1.943   9.502 -39.139  1.00  0.00            
ATOM    545  HA  PHE A 100      -1.437   8.549 -39.249  1.00  0.00            
ATOM    546  CB  PHE A 100      -1.070  10.674 -38.665  1.00  0.00            
ATOM    547  HB1 PHE A 100      -1.520  11.682 -38.558  1.00  0.00            
ATOM    548  HB2 PHE A 100      -0.345  10.682 -39.509  1.00  0.00            
ATOM    549  CG  PHE A 100      -0.195  10.291 -37.445  1.00  0.00            
ATOM    550  CD1 PHE A 100       0.716   9.202 -37.466  1.00  0.00            
ATOM    551  HD1 PHE A 100       0.819   8.675 -38.401  1.00  0.00            
ATOM    552  CE1 PHE A 100       1.295   8.745 -36.236  1.00  0.00            
ATOM    553  HE1 PHE A 100       1.977   7.918 -36.173  1.00  0.00            
ATOM    554  CZ  PHE A 100       0.952   9.365 -35.045  1.00  0.00            
ATOM    555  HZ  PHE A 100       1.303   9.026 -34.079  1.00  0.00            
ATOM    556  CD2 PHE A 100      -0.395  11.004 -36.260  1.00  0.00            
ATOM    557  HD2 PHE A 100      -1.072  11.833 -36.173  1.00  0.00            
ATOM    558  CE2 PHE A 100       0.146  10.503 -35.078  1.00  0.00            
ATOM    559  HE2 PHE A 100      -0.141  11.044 -34.198  1.00  0.00            
ATOM    560  C   PHE A 100      -3.075   9.362 -38.190  1.00  0.00            
ATOM    561  O   PHE A 100      -3.712  10.387 -37.927  1.00  0.00            
ATOM    562  N   ASP A 101      -3.198   8.177 -37.536  1.00  0.00            
ATOM    563  HN  ASP A 101      -2.698   7.352 -37.799  1.00  0.00            
ATOM    564  CA  ASP A 101      -4.209   8.038 -36.572  1.00  0.00            
ATOM    565  HA  ASP A 101      -4.822   8.921 -36.517  1.00  0.00            
ATOM    566  CB  ASP A 101      -5.037   6.810 -37.016  1.00  0.00            
ATOM    567  HB1 ASP A 101      -4.391   5.910 -36.991  1.00  0.00            
ATOM    568  HB2 ASP A 101      -5.276   6.966 -38.092  1.00  0.00            
ATOM    569  CG  ASP A 101      -6.378   6.769 -36.373  1.00  0.00            
ATOM    570  OD1 ASP A 101      -7.402   6.855 -37.093  1.00  0.00            
ATOM    571  OD2 ASP A 101      -6.438   6.661 -35.108  1.00  0.00            
ATOM    572  C   ASP A 101      -3.556   7.719 -35.206  1.00  0.00            
ATOM    573  O   ASP A 101      -2.608   6.976 -35.063  1.00  0.00            
ATOM    574  N   GLN A 102      -4.131   8.409 -34.169  1.00  0.00            
ATOM    575  HN  GLN A 102      -4.959   8.953 -34.182  1.00  0.00            
ATOM    576  CA  GLN A 102      -3.718   8.311 -32.829  1.00  0.00            
ATOM    577  HA  GLN A 102      -2.694   7.974 -32.766  1.00  0.00            
ATOM    578  CB  GLN A 102      -3.803   9.670 -32.039  1.00  0.00            
ATOM    579  HB1 GLN A 102      -2.942  10.349 -32.257  1.00  0.00            
ATOM    580  HB2 GLN A 102      -3.788   9.435 -30.955  1.00  0.00            
ATOM    581  CG  GLN A 102      -5.065  10.447 -32.182  1.00  0.00            
ATOM    582  HG1 GLN A 102      -4.965  10.903 -33.184  1.00  0.00            
ATOM    583  HG2 GLN A 102      -5.226  11.237 -31.430  1.00  0.00            
ATOM    584  CD  GLN A 102      -6.364   9.686 -32.339  1.00  0.00            
ATOM    585  OE1 GLN A 102      -6.856   9.620 -33.453  1.00  0.00            
ATOM    586  NE2 GLN A 102      -6.862   9.120 -31.173  1.00  0.00            
ATOM    587 1HE2 GLN A 102      -7.776   8.723 -31.268  1.00  0.00            
ATOM    588 2HE2 GLN A 102      -6.384   9.272 -30.310  1.00  0.00            
ATOM    589  C   GLN A 102      -4.358   7.126 -32.039  1.00  0.00            
ATOM    590  O   GLN A 102      -4.053   6.926 -30.875  1.00  0.00            
ATOM    591  N   TYR A 103      -5.312   6.407 -32.618  1.00  0.00            
ATOM    592  HN  TYR A 103      -5.692   6.645 -33.500  1.00  0.00            
ATOM    593  CA  TYR A 103      -6.153   5.456 -31.835  1.00  0.00            
ATOM    594  HA  TYR A 103      -5.857   5.445 -30.804  1.00  0.00            
ATOM    595  CB  TYR A 103      -7.682   5.731 -31.872  1.00  0.00            
ATOM    596  HB1 TYR A 103      -8.027   5.719 -32.922  1.00  0.00            
ATOM    597  HB2 TYR A 103      -7.890   6.734 -31.442  1.00  0.00            
ATOM    598  CG  TYR A 103      -8.529   4.760 -31.039  1.00  0.00            
ATOM    599  CD1 TYR A 103      -9.579   4.073 -31.685  1.00  0.00            
ATOM    600  HD1 TYR A 103      -9.907   4.394 -32.651  1.00  0.00            
ATOM    601  CE1 TYR A 103     -10.316   3.059 -30.985  1.00  0.00            
ATOM    602  HE1 TYR A 103     -11.008   2.374 -31.452  1.00  0.00            
ATOM    603  CZ  TYR A 103      -9.860   2.674 -29.672  1.00  0.00            
ATOM    604  OH  TYR A 103     -10.601   1.689 -28.982  1.00  0.00            
ATOM    605  HH  TYR A 103     -11.441   1.604 -29.414  1.00  0.00            
ATOM    606  CD2 TYR A 103      -8.091   4.291 -29.864  1.00  0.00            
ATOM    607  HD2 TYR A 103      -7.265   4.718 -29.317  1.00  0.00            
ATOM    608  CE2 TYR A 103      -8.804   3.360 -29.126  1.00  0.00            
ATOM    609  HE2 TYR A 103      -8.474   3.019 -28.160  1.00  0.00            
ATOM    610  C   TYR A 103      -5.839   4.178 -32.484  1.00  0.00            
ATOM    611  O   TYR A 103      -5.399   3.251 -31.782  1.00  0.00            
ATOM    612  N   VAL A 104      -5.817   4.100 -33.865  1.00  0.00            
ATOM    613  HN  VAL A 104      -6.237   4.893 -34.285  1.00  0.00            
ATOM    614  CA  VAL A 104      -5.334   2.915 -34.621  1.00  0.00            
ATOM    615  HA  VAL A 104      -4.507   2.641 -33.972  1.00  0.00            
ATOM    616  CB  VAL A 104      -6.346   1.820 -34.541  1.00  0.00            
ATOM    617  HB  VAL A 104      -6.461   1.424 -33.510  1.00  0.00            
ATOM    618  CG1 VAL A 104      -7.697   2.304 -35.037  1.00  0.00            
ATOM    619 1HG1 VAL A 104      -8.559   1.635 -34.818  1.00  0.00            
ATOM    620 2HG1 VAL A 104      -7.582   2.429 -36.133  1.00  0.00            
ATOM    621 3HG1 VAL A 104      -8.063   3.263 -34.621  1.00  0.00            
ATOM    622  CG2 VAL A 104      -5.873   0.613 -35.356  1.00  0.00            
ATOM    623 1HG2 VAL A 104      -6.070   0.742 -36.453  1.00  0.00            
ATOM    624 2HG2 VAL A 104      -6.360  -0.358 -35.175  1.00  0.00            
ATOM    625 3HG2 VAL A 104      -4.802   0.362 -35.165  1.00  0.00            
ATOM    626  C   VAL A 104      -4.686   3.160 -35.996  1.00  0.00            
ATOM    627  O   VAL A 104      -5.345   3.615 -36.903  1.00  0.00            
ATOM    628  N   CYS A 105      -3.396   2.792 -36.130  1.00  0.00            
ATOM    629  HN  CYS A 105      -2.898   2.423 -35.349  1.00  0.00            
ATOM    630  CA  CYS A 105      -2.691   2.742 -37.422  1.00  0.00            
ATOM    631  HA  CYS A 105      -2.430   3.763 -37.647  1.00  0.00            
ATOM    632  CB  CYS A 105      -1.281   1.954 -37.413  1.00  0.00            
ATOM    633  HB1 CYS A 105      -1.365   0.898 -37.093  1.00  0.00            
ATOM    634  HB2 CYS A 105      -0.696   2.475 -36.630  1.00  0.00            
ATOM    635  SG  CYS A 105      -0.318   2.051 -39.016  1.00  0.00            
ATOM    636  HG1 CYS A 105       0.618   1.221 -38.571  1.00  0.00            
ATOM    637  C   CYS A 105      -3.486   2.178 -38.589  1.00  0.00            
ATOM    638  O   CYS A 105      -4.028   1.091 -38.534  1.00  0.00            
ATOM    639  N   TRP A 106      -3.739   3.016 -39.625  1.00  0.00            
ATOM    640  HN  TRP A 106      -3.431   3.956 -39.530  1.00  0.00            
ATOM    641  CA  TRP A 106      -4.667   2.885 -40.695  1.00  0.00            
ATOM    642  HA  TRP A 106      -5.614   3.115 -40.229  1.00  0.00            
ATOM    643  CB  TRP A 106      -4.343   4.072 -41.645  1.00  0.00            
ATOM    644  HB1 TRP A 106      -3.415   3.800 -42.190  1.00  0.00            
ATOM    645  HB2 TRP A 106      -4.093   4.954 -41.027  1.00  0.00            
ATOM    646  CG  TRP A 106      -5.359   4.395 -42.749  1.00  0.00            
ATOM    647  CD1 TRP A 106      -5.590   3.687 -43.921  1.00  0.00            
ATOM    648  HD1 TRP A 106      -5.274   2.676 -44.144  1.00  0.00            
ATOM    649  NE1 TRP A 106      -6.652   4.133 -44.586  1.00  0.00            
ATOM    650  HE1 TRP A 106      -7.082   3.785 -45.397  1.00  0.00            
ATOM    651  CE2 TRP A 106      -7.161   5.256 -43.828  1.00  0.00            
ATOM    652  CD2 TRP A 106      -6.376   5.326 -42.663  1.00  0.00            
ATOM    653  CE3 TRP A 106      -6.598   6.314 -41.782  1.00  0.00            
ATOM    654  HE3 TRP A 106      -5.940   6.460 -40.944  1.00  0.00            
ATOM    655  CZ3 TRP A 106      -7.634   7.260 -41.955  1.00  0.00            
ATOM    656  HZ3 TRP A 106      -7.646   8.141 -41.329  1.00  0.00            
ATOM    657  CZ2 TRP A 106      -8.231   6.108 -44.029  1.00  0.00            
ATOM    658  HZ2 TRP A 106      -8.811   6.209 -44.933  1.00  0.00            
ATOM    659  CH2 TRP A 106      -8.490   7.094 -43.046  1.00  0.00            
ATOM    660  HH2 TRP A 106      -9.348   7.746 -43.100  1.00  0.00            
ATOM    661  C   TRP A 106      -4.663   1.560 -41.443  1.00  0.00            
ATOM    662  O   TRP A 106      -3.647   1.064 -41.987  1.00  0.00            
ATOM    663  N   PRO A 107      -5.847   0.952 -41.406  1.00  0.00            
ATOM    664  CD  PRO A 107      -6.865   1.164 -40.387  1.00  0.00            
ATOM    665  HD1 PRO A 107      -7.627   1.827 -40.845  1.00  0.00            
ATOM    666  HD2 PRO A 107      -6.426   1.464 -39.415  1.00  0.00            
ATOM    667  CA  PRO A 107      -6.107  -0.234 -42.189  1.00  0.00            
ATOM    668  HA  PRO A 107      -5.404  -0.944 -41.789  1.00  0.00            
ATOM    669  CB  PRO A 107      -7.575  -0.649 -41.736  1.00  0.00            
ATOM    670  HB1 PRO A 107      -7.851  -1.727 -41.829  1.00  0.00            
ATOM    671  HB2 PRO A 107      -8.240   0.010 -42.316  1.00  0.00            
ATOM    672  CG  PRO A 107      -7.578  -0.148 -40.283  1.00  0.00            
ATOM    673  HG1 PRO A 107      -8.597  -0.144 -39.821  1.00  0.00            
ATOM    674  HG2 PRO A 107      -7.028  -0.836 -39.619  1.00  0.00            
ATOM    675  C   PRO A 107      -5.850  -0.064 -43.711  1.00  0.00            
ATOM    676  O   PRO A 107      -6.640   0.625 -44.368  1.00  0.00            
ATOM    677  N   HSD A 108      -4.856  -0.794 -44.310  1.00  0.00            
ATOM    678  HN  HSD A 108      -4.262  -1.298 -43.680  1.00  0.00            
ATOM    679  CA  HSD A 108      -4.717  -0.863 -45.754  1.00  0.00            
ATOM    680  HA  HSD A 108      -5.513  -0.241 -46.130  1.00  0.00            
ATOM    681  CB  HSD A 108      -3.401  -0.199 -46.227  1.00  0.00            
ATOM    682  HB1 HSD A 108      -3.434  -0.117 -47.338  1.00  0.00            
ATOM    683  HB2 HSD A 108      -2.467  -0.680 -45.868  1.00  0.00            
ATOM    684  ND1 HSD A 108      -2.974   1.735 -44.611  1.00  0.00            
ATOM    685  HD1 HSD A 108      -2.791   1.169 -43.807  1.00  0.00            
ATOM    686  CG  HSD A 108      -3.329   1.277 -45.843  1.00  0.00            
ATOM    687  CE1 HSD A 108      -2.757   3.085 -44.740  1.00  0.00            
ATOM    688  HE1 HSD A 108      -2.563   3.844 -43.979  1.00  0.00            
ATOM    689  NE2 HSD A 108      -2.828   3.464 -45.955  1.00  0.00            
ATOM    690  CD2 HSD A 108      -3.144   2.374 -46.668  1.00  0.00            
ATOM    691  HD2 HSD A 108      -3.227   2.342 -47.755  1.00  0.00            
ATOM    692  C   HSD A 108      -4.810  -2.293 -46.328  1.00  0.00            
ATOM    693  O   HSD A 108      -4.106  -3.243 -45.894  1.00  0.00            
ATOM    694  N   SER A 109      -5.662  -2.598 -47.347  1.00  0.00            
ATOM    695  HN  SER A 109      -6.140  -1.831 -47.795  1.00  0.00            
ATOM    696  CA  SER A 109      -5.725  -3.848 -48.095  1.00  0.00            
ATOM    697  HA  SER A 109      -4.743  -4.183 -48.380  1.00  0.00            
ATOM    698  CB  SER A 109      -6.419  -5.008 -47.353  1.00  0.00            
ATOM    699  HB1 SER A 109      -7.524  -5.057 -47.198  1.00  0.00            
ATOM    700  HB2 SER A 109      -5.973  -5.028 -46.336  1.00  0.00            
ATOM    701  OG  SER A 109      -6.057  -6.310 -47.823  1.00  0.00            
ATOM    702  HG1 SER A 109      -6.021  -6.969 -47.123  1.00  0.00            
ATOM    703  C   SER A 109      -6.455  -3.524 -49.368  1.00  0.00            
ATOM    704  O   SER A 109      -6.915  -2.370 -49.493  1.00  0.00            
ATOM    705  N   SER A 110      -6.601  -4.463 -50.349  1.00  0.00            
ATOM    706  HN  SER A 110      -6.222  -5.384 -50.255  1.00  0.00            
ATOM    707  CA  SER A 110      -7.304  -4.237 -51.611  1.00  0.00            
ATOM    708  HA  SER A 110      -6.805  -3.390 -52.061  1.00  0.00            
ATOM    709  CB  SER A 110      -7.143  -5.571 -52.495  1.00  0.00            
ATOM    710  HB1 SER A 110      -7.448  -6.338 -51.752  1.00  0.00            
ATOM    711  HB2 SER A 110      -6.067  -5.807 -52.695  1.00  0.00            
ATOM    712  OG  SER A 110      -7.962  -5.735 -53.697  1.00  0.00            
ATOM    713  HG1 SER A 110      -7.585  -5.253 -54.447  1.00  0.00            
ATOM    714  C   SER A 110      -8.727  -3.861 -51.533  1.00  0.00            
ATOM    715  O   SER A 110      -9.336  -4.228 -50.497  1.00  0.00            
ATOM    716  N   PRO A 111      -9.284  -3.088 -52.509  1.00  0.00            
ATOM    717  CD  PRO A 111      -8.512  -2.549 -53.652  1.00  0.00            
ATOM    718  HD1 PRO A 111      -8.125  -3.280 -54.403  1.00  0.00            
ATOM    719  HD2 PRO A 111      -7.641  -1.990 -53.259  1.00  0.00            
ATOM    720  CA  PRO A 111     -10.697  -2.752 -52.530  1.00  0.00            
ATOM    721  HA  PRO A 111     -10.743  -1.914 -51.852  1.00  0.00            
ATOM    722  CB  PRO A 111     -10.942  -2.411 -53.949  1.00  0.00            
ATOM    723  HB1 PRO A 111     -11.742  -1.677 -54.166  1.00  0.00            
ATOM    724  HB2 PRO A 111     -11.071  -3.304 -54.590  1.00  0.00            
ATOM    725  CG  PRO A 111      -9.562  -1.792 -54.393  1.00  0.00            
ATOM    726  HG1 PRO A 111      -9.392  -1.724 -55.490  1.00  0.00            
ATOM    727  HG2 PRO A 111      -9.480  -0.718 -54.123  1.00  0.00            
ATOM    728  C   PRO A 111     -11.776  -3.696 -51.960  1.00  0.00            
ATOM    729  O   PRO A 111     -11.784  -4.872 -52.051  1.00  0.00            
ATOM    730  N   GLY A 112     -12.803  -3.029 -51.319  1.00  0.00            
ATOM    731  HN  GLY A 112     -12.748  -2.053 -51.477  1.00  0.00            
ATOM    732  CA  GLY A 112     -13.902  -3.629 -50.504  1.00  0.00            
ATOM    733  HA1 GLY A 112     -14.004  -4.684 -50.703  1.00  0.00            
ATOM    734  HA2 GLY A 112     -14.754  -3.020 -50.777  1.00  0.00            
ATOM    735  C   GLY A 112     -13.572  -3.301 -49.089  1.00  0.00            
ATOM    736  O   GLY A 112     -13.104  -2.234 -48.701  1.00  0.00            
ATOM    737  N   ASN A 113     -14.047  -4.261 -48.227  1.00  0.00            
ATOM    738  HN  ASN A 113     -14.323  -5.113 -48.665  1.00  0.00            
ATOM    739  CA  ASN A 113     -13.937  -4.182 -46.811  1.00  0.00            
ATOM    740  HA  ASN A 113     -14.231  -3.237 -46.377  1.00  0.00            
ATOM    741  CB  ASN A 113     -14.739  -5.272 -46.108  1.00  0.00            
ATOM    742  HB1 ASN A 113     -14.592  -5.275 -45.011  1.00  0.00            
ATOM    743  HB2 ASN A 113     -14.506  -6.301 -46.458  1.00  0.00            
ATOM    744  CG  ASN A 113     -16.260  -4.996 -46.185  1.00  0.00            
ATOM    745  OD1 ASN A 113     -16.686  -4.118 -46.906  1.00  0.00            
ATOM    746  ND2 ASN A 113     -17.038  -5.732 -45.418  1.00  0.00            
ATOM    747 1HD2 ASN A 113     -18.025  -5.723 -45.497  1.00  0.00            
ATOM    748 2HD2 ASN A 113     -16.585  -6.165 -44.624  1.00  0.00            
ATOM    749  C   ASN A 113     -12.474  -4.389 -46.463  1.00  0.00            
ATOM    750  O   ASN A 113     -11.809  -5.344 -46.939  1.00  0.00            
ATOM    751  N   VAL A 114     -11.937  -3.511 -45.664  1.00  0.00            
ATOM    752  HN  VAL A 114     -12.530  -2.841 -45.237  1.00  0.00            
ATOM    753  CA  VAL A 114     -10.482  -3.545 -45.149  1.00  0.00            
ATOM    754  HA  VAL A 114     -10.054  -4.487 -45.467  1.00  0.00            
ATOM    755  CB  VAL A 114      -9.573  -2.385 -45.767  1.00  0.00            
ATOM    756  HB  VAL A 114      -9.788  -1.334 -45.437  1.00  0.00            
ATOM    757  CG1 VAL A 114      -8.118  -2.539 -45.250  1.00  0.00            
ATOM    758 1HG1 VAL A 114      -7.448  -1.870 -45.832  1.00  0.00            
ATOM    759 2HG1 VAL A 114      -7.653  -3.528 -45.478  1.00  0.00            
ATOM    760 3HG1 VAL A 114      -8.037  -2.357 -44.165  1.00  0.00            
ATOM    761  CG2 VAL A 114      -9.679  -2.414 -47.244  1.00  0.00            
ATOM    762 1HG2 VAL A 114     -10.734  -2.254 -47.504  1.00  0.00            
ATOM    763 2HG2 VAL A 114      -9.422  -3.403 -47.696  1.00  0.00            
ATOM    764 3HG2 VAL A 114      -9.099  -1.570 -47.667  1.00  0.00            
ATOM    765  C   VAL A 114     -10.409  -3.457 -43.622  1.00  0.00            
ATOM    766  O   VAL A 114     -11.069  -2.619 -43.005  1.00  0.00            
ATOM    767  N   SER A 115      -9.698  -4.403 -42.958  1.00  0.00            
ATOM    768  HN  SER A 115      -9.048  -4.949 -43.480  1.00  0.00            
ATOM    769  CA  SER A 115      -9.737  -4.326 -41.507  1.00  0.00            
ATOM    770  HA  SER A 115      -9.794  -3.283 -41.262  1.00  0.00            
ATOM    771  CB  SER A 115     -10.877  -5.071 -40.799  1.00  0.00            
ATOM    772  HB1 SER A 115     -11.828  -4.518 -40.848  1.00  0.00            
ATOM    773  HB2 SER A 115     -10.645  -5.017 -39.706  1.00  0.00            
ATOM    774  OG  SER A 115     -11.106  -6.412 -41.300  1.00  0.00            
ATOM    775  HG1 SER A 115     -11.417  -6.279 -42.203  1.00  0.00            
ATOM    776  C   SER A 115      -8.441  -4.864 -40.988  1.00  0.00            
ATOM    777  O   SER A 115      -7.760  -5.799 -41.535  1.00  0.00            
ATOM    778  N   VAL A 116      -8.084  -4.436 -39.736  1.00  0.00            
ATOM    779  HN  VAL A 116      -8.659  -3.735 -39.319  1.00  0.00            
ATOM    780  CA  VAL A 116      -6.981  -4.957 -38.941  1.00  0.00            
ATOM    781  HA  VAL A 116      -6.631  -5.868 -39.417  1.00  0.00            
ATOM    782  CB  VAL A 116      -5.914  -3.954 -38.801  1.00  0.00            
ATOM    783  HB  VAL A 116      -4.989  -4.445 -38.432  1.00  0.00            
ATOM    784  CG1 VAL A 116      -5.487  -3.326 -40.136  1.00  0.00            
ATOM    785 1HG1 VAL A 116      -5.250  -4.169 -40.820  1.00  0.00            
ATOM    786 2HG1 VAL A 116      -4.642  -2.604 -40.124  1.00  0.00            
ATOM    787 3HG1 VAL A 116      -6.358  -2.791 -40.578  1.00  0.00            
ATOM    788  CG2 VAL A 116      -6.256  -2.804 -37.799  1.00  0.00            
ATOM    789 1HG2 VAL A 116      -7.349  -2.625 -37.928  1.00  0.00            
ATOM    790 2HG2 VAL A 116      -5.771  -1.834 -38.030  1.00  0.00            
ATOM    791 3HG2 VAL A 116      -6.148  -3.091 -36.737  1.00  0.00            
ATOM    792  C   VAL A 116      -7.599  -5.360 -37.644  1.00  0.00            
ATOM    793  O   VAL A 116      -8.687  -4.913 -37.268  1.00  0.00            
ATOM    794  N   PRO A 117      -6.977  -6.282 -36.888  1.00  0.00            
ATOM    795  CD  PRO A 117      -5.808  -7.016 -37.373  1.00  0.00            
ATOM    796  HD1 PRO A 117      -5.064  -6.401 -37.927  1.00  0.00            
ATOM    797  HD2 PRO A 117      -6.162  -7.857 -38.008  1.00  0.00            
ATOM    798  CA  PRO A 117      -7.259  -6.535 -35.404  1.00  0.00            
ATOM    799  HA  PRO A 117      -8.233  -6.933 -35.177  1.00  0.00            
ATOM    800  CB  PRO A 117      -6.267  -7.614 -35.087  1.00  0.00            
ATOM    801  HB1 PRO A 117      -6.814  -8.573 -35.174  1.00  0.00            
ATOM    802  HB2 PRO A 117      -5.890  -7.628 -34.038  1.00  0.00            
ATOM    803  CG  PRO A 117      -5.106  -7.613 -36.104  1.00  0.00            
ATOM    804  HG1 PRO A 117      -4.309  -6.911 -35.781  1.00  0.00            
ATOM    805  HG2 PRO A 117      -4.621  -8.600 -36.313  1.00  0.00            
ATOM    806  C   PRO A 117      -7.099  -5.405 -34.457  1.00  0.00            
ATOM    807  O   PRO A 117      -6.427  -4.411 -34.735  1.00  0.00            
ATOM    808  N   CYS A 118      -7.756  -5.513 -33.314  1.00  0.00            
ATOM    809  HN  CYS A 118      -8.415  -6.248 -33.191  1.00  0.00            
ATOM    810  CA  CYS A 118      -7.631  -4.604 -32.133  1.00  0.00            
ATOM    811  HA  CYS A 118      -8.117  -3.694 -32.443  1.00  0.00            
ATOM    812  CB  CYS A 118      -8.398  -5.151 -30.869  1.00  0.00            
ATOM    813  HB1 CYS A 118      -7.890  -6.119 -30.638  1.00  0.00            
ATOM    814  HB2 CYS A 118      -9.416  -5.558 -31.080  1.00  0.00            
ATOM    815  SG  CYS A 118      -8.371  -4.024 -29.377  1.00  0.00            
ATOM    816  HG1 CYS A 118      -7.162  -4.431 -29.018  1.00  0.00            
ATOM    817  C   CYS A 118      -6.183  -4.380 -31.811  1.00  0.00            
ATOM    818  O   CYS A 118      -5.469  -5.381 -31.497  1.00  0.00            
ATOM    819  N   PRO A 119      -5.581  -3.146 -31.801  1.00  0.00            
ATOM    820  CD  PRO A 119      -6.226  -1.983 -32.370  1.00  0.00            
ATOM    821  HD1 PRO A 119      -7.146  -1.789 -31.774  1.00  0.00            
ATOM    822  HD2 PRO A 119      -6.526  -2.053 -33.430  1.00  0.00            
ATOM    823  CA  PRO A 119      -4.467  -2.802 -30.951  1.00  0.00            
ATOM    824  HA  PRO A 119      -3.592  -3.249 -31.401  1.00  0.00            
ATOM    825  CB  PRO A 119      -4.506  -1.299 -30.854  1.00  0.00            
ATOM    826  HB1 PRO A 119      -3.478  -0.843 -30.834  1.00  0.00            
ATOM    827  HB2 PRO A 119      -5.125  -0.887 -30.031  1.00  0.00            
ATOM    828  CG  PRO A 119      -5.204  -0.893 -32.160  1.00  0.00            
ATOM    829  HG1 PRO A 119      -5.511   0.166 -32.148  1.00  0.00            
ATOM    830  HG2 PRO A 119      -4.427  -1.001 -32.933  1.00  0.00            
ATOM    831  C   PRO A 119      -4.335  -3.364 -29.545  1.00  0.00            
ATOM    832  O   PRO A 119      -5.230  -3.626 -28.722  1.00  0.00            
ATOM    833  N   SER A 120      -3.051  -3.402 -29.074  1.00  0.00            
ATOM    834  HN  SER A 120      -2.296  -3.189 -29.692  1.00  0.00            
ATOM    835  CA  SER A 120      -2.726  -4.233 -27.960  1.00  0.00            
ATOM    836  HA  SER A 120      -3.630  -4.704 -27.623  1.00  0.00            
ATOM    837  CB  SER A 120      -1.835  -5.339 -28.319  1.00  0.00            
ATOM    838  HB1 SER A 120      -2.369  -5.876 -29.124  1.00  0.00            
ATOM    839  HB2 SER A 120      -1.467  -5.939 -27.461  1.00  0.00            
ATOM    840  OG  SER A 120      -0.680  -5.035 -29.091  1.00  0.00            
ATOM    841  HG1 SER A 120       0.009  -5.089 -28.421  1.00  0.00            
ATOM    842  C   SER A 120      -2.138  -3.586 -26.768  1.00  0.00            
ATOM    843  O   SER A 120      -2.027  -4.144 -25.692  1.00  0.00            
ATOM    844  N   TYR A 121      -1.832  -2.260 -27.020  1.00  0.00            
ATOM    845  HN  TYR A 121      -1.885  -2.007 -27.983  1.00  0.00            
ATOM    846  CA  TYR A 121      -1.358  -1.374 -25.969  1.00  0.00            
ATOM    847  HA  TYR A 121      -0.596  -1.865 -25.374  1.00  0.00            
ATOM    848  CB  TYR A 121      -0.932   0.058 -26.536  1.00  0.00            
ATOM    849  HB1 TYR A 121      -0.134  -0.168 -27.268  1.00  0.00            
ATOM    850  HB2 TYR A 121      -0.452   0.661 -25.721  1.00  0.00            
ATOM    851  CG  TYR A 121      -1.984   0.875 -27.217  1.00  0.00            
ATOM    852  CD1 TYR A 121      -2.480   1.959 -26.479  1.00  0.00            
ATOM    853  HD1 TYR A 121      -2.280   2.020 -25.426  1.00  0.00            
ATOM    854  CE1 TYR A 121      -3.352   2.912 -27.128  1.00  0.00            
ATOM    855  HE1 TYR A 121      -3.638   3.799 -26.603  1.00  0.00            
ATOM    856  CZ  TYR A 121      -3.556   2.776 -28.490  1.00  0.00            
ATOM    857  OH  TYR A 121      -4.362   3.643 -29.190  1.00  0.00            
ATOM    858  HH  TYR A 121      -4.475   3.310 -30.081  1.00  0.00            
ATOM    859  CD2 TYR A 121      -2.318   0.708 -28.625  1.00  0.00            
ATOM    860  HD2 TYR A 121      -1.873  -0.057 -29.226  1.00  0.00            
ATOM    861  CE2 TYR A 121      -2.994   1.748 -29.221  1.00  0.00            
ATOM    862  HE2 TYR A 121      -3.235   1.693 -30.283  1.00  0.00            
ATOM    863  C   TYR A 121      -2.516  -1.304 -24.983  1.00  0.00            
ATOM    864  O   TYR A 121      -2.315  -1.201 -23.800  1.00  0.00            
ATOM    865  N   LEU A 122      -3.746  -1.453 -25.512  1.00  0.00            
ATOM    866  HN  LEU A 122      -3.826  -1.834 -26.434  1.00  0.00            
ATOM    867  CA  LEU A 122      -4.990  -1.194 -24.827  1.00  0.00            
ATOM    868  HA  LEU A 122      -4.888  -0.139 -24.618  1.00  0.00            
ATOM    869  CB  LEU A 122      -6.132  -1.382 -25.849  1.00  0.00            
ATOM    870  HB1 LEU A 122      -7.136  -1.318 -25.378  1.00  0.00            
ATOM    871  HB2 LEU A 122      -6.144  -2.403 -26.292  1.00  0.00            
ATOM    872  CG  LEU A 122      -6.051  -0.357 -26.939  1.00  0.00            
ATOM    873  HG  LEU A 122      -4.995  -0.396 -27.302  1.00  0.00            
ATOM    874  CD1 LEU A 122      -7.123  -0.681 -28.011  1.00  0.00            
ATOM    875 1HD1 LEU A 122      -7.033  -1.703 -28.427  1.00  0.00            
ATOM    876 2HD1 LEU A 122      -6.957   0.013 -28.858  1.00  0.00            
ATOM    877 3HD1 LEU A 122      -8.166  -0.791 -27.626  1.00  0.00            
ATOM    878  CD2 LEU A 122      -6.473   0.959 -26.457  1.00  0.00            
ATOM    879 1HD2 LEU A 122      -5.638   1.418 -25.861  1.00  0.00            
ATOM    880 2HD2 LEU A 122      -7.395   0.932 -25.848  1.00  0.00            
ATOM    881 3HD2 LEU A 122      -6.598   1.650 -27.315  1.00  0.00            
ATOM    882  C   LEU A 122      -5.257  -2.081 -23.553  1.00  0.00            
ATOM    883  O   LEU A 122      -4.929  -3.237 -23.474  1.00  0.00            
ATOM    884  N   PRO A 123      -5.842  -1.481 -22.434  1.00  0.00            
ATOM    885  CD  PRO A 123      -6.264  -0.100 -22.384  1.00  0.00            
ATOM    886  HD1 PRO A 123      -7.235  -0.097 -22.914  1.00  0.00            
ATOM    887  HD2 PRO A 123      -5.565   0.602 -22.888  1.00  0.00            
ATOM    888  CA  PRO A 123      -5.969  -2.085 -21.069  1.00  0.00            
ATOM    889  HA  PRO A 123      -4.959  -2.268 -20.738  1.00  0.00            
ATOM    890  CB  PRO A 123      -6.634  -0.984 -20.256  1.00  0.00            
ATOM    891  HB1 PRO A 123      -6.264  -0.919 -19.208  1.00  0.00            
ATOM    892  HB2 PRO A 123      -7.738  -1.057 -20.431  1.00  0.00            
ATOM    893  CG  PRO A 123      -6.309   0.297 -20.938  1.00  0.00            
ATOM    894  HG1 PRO A 123      -7.012   1.126 -20.710  1.00  0.00            
ATOM    895  HG2 PRO A 123      -5.339   0.634 -20.524  1.00  0.00            
ATOM    896  C   PRO A 123      -6.771  -3.414 -20.982  1.00  0.00            
ATOM    897  O   PRO A 123      -6.644  -4.071 -19.955  1.00  0.00            
ATOM    898  N   TRP A 124      -7.595  -3.676 -21.973  1.00  0.00            
ATOM    899  HN  TRP A 124      -7.608  -2.923 -22.625  1.00  0.00            
ATOM    900  CA  TRP A 124      -8.372  -4.884 -22.018  1.00  0.00            
ATOM    901  HA  TRP A 124      -8.670  -5.135 -21.014  1.00  0.00            
ATOM    902  CB  TRP A 124      -9.803  -4.527 -22.530  1.00  0.00            
ATOM    903  HB1 TRP A 124     -10.342  -3.988 -21.721  1.00  0.00            
ATOM    904  HB2 TRP A 124     -10.306  -5.485 -22.808  1.00  0.00            
ATOM    905  CG  TRP A 124      -9.735  -3.635 -23.747  1.00  0.00            
ATOM    906  CD1 TRP A 124      -9.516  -4.007 -25.059  1.00  0.00            
ATOM    907  HD1 TRP A 124      -9.171  -5.005 -25.293  1.00  0.00            
ATOM    908  NE1 TRP A 124      -9.515  -2.854 -25.839  1.00  0.00            
ATOM    909  HE1 TRP A 124      -9.367  -2.845 -26.804  1.00  0.00            
ATOM    910  CE2 TRP A 124      -9.954  -1.845 -25.061  1.00  0.00            
ATOM    911  CD2 TRP A 124      -9.986  -2.250 -23.692  1.00  0.00            
ATOM    912  CE3 TRP A 124     -10.147  -1.336 -22.652  1.00  0.00            
ATOM    913  HE3 TRP A 124     -10.117  -1.660 -21.617  1.00  0.00            
ATOM    914  CZ3 TRP A 124     -10.384  -0.045 -22.986  1.00  0.00            
ATOM    915  HZ3 TRP A 124     -10.861   0.568 -22.241  1.00  0.00            
ATOM    916  CZ2 TRP A 124     -10.318  -0.565 -25.341  1.00  0.00            
ATOM    917  HZ2 TRP A 124     -10.232  -0.180 -26.351  1.00  0.00            
ATOM    918  CH2 TRP A 124     -10.513   0.387 -24.330  1.00  0.00            
ATOM    919  HH2 TRP A 124     -10.862   1.400 -24.476  1.00  0.00            
ATOM    920  C   TRP A 124      -7.700  -6.023 -22.741  1.00  0.00            
ATOM    921  O   TRP A 124      -8.139  -7.163 -22.738  1.00  0.00            
ATOM    922  N   TRP A 125      -6.578  -5.770 -23.401  1.00  0.00            
ATOM    923  HN  TRP A 125      -6.083  -4.915 -23.330  1.00  0.00            
ATOM    924  CA  TRP A 125      -5.988  -6.707 -24.284  1.00  0.00            
ATOM    925  HA  TRP A 125      -6.706  -6.947 -25.048  1.00  0.00            
ATOM    926  CB  TRP A 125      -4.717  -6.070 -24.965  1.00  0.00            
ATOM    927  HB1 TRP A 125      -4.098  -5.697 -24.120  1.00  0.00            
ATOM    928  HB2 TRP A 125      -5.128  -5.188 -25.497  1.00  0.00            
ATOM    929  CG  TRP A 125      -3.885  -7.008 -25.816  1.00  0.00            
ATOM    930  CD1 TRP A 125      -2.791  -7.564 -25.361  1.00  0.00            
ATOM    931  HD1 TRP A 125      -2.461  -7.502 -24.332  1.00  0.00            
ATOM    932  NE1 TRP A 125      -2.250  -8.504 -26.193  1.00  0.00            
ATOM    933  HE1 TRP A 125      -1.396  -8.965 -26.112  1.00  0.00            
ATOM    934  CE2 TRP A 125      -3.052  -8.496 -27.378  1.00  0.00            
ATOM    935  CD2 TRP A 125      -4.102  -7.585 -27.121  1.00  0.00            
ATOM    936  CE3 TRP A 125      -5.100  -7.320 -28.114  1.00  0.00            
ATOM    937  HE3 TRP A 125      -6.021  -6.791 -27.944  1.00  0.00            
ATOM    938  CZ3 TRP A 125      -4.908  -7.954 -29.371  1.00  0.00            
ATOM    939  HZ3 TRP A 125      -5.557  -7.859 -30.232  1.00  0.00            
ATOM    940  CZ2 TRP A 125      -2.841  -9.108 -28.596  1.00  0.00            
ATOM    941  HZ2 TRP A 125      -2.185  -9.939 -28.723  1.00  0.00            
ATOM    942  CH2 TRP A 125      -3.822  -8.770 -29.501  1.00  0.00            
ATOM    943  HH2 TRP A 125      -3.804  -9.254 -30.464  1.00  0.00            
ATOM    944  C   TRP A 125      -5.656  -8.066 -23.652  1.00  0.00            
ATOM    945  O   TRP A 125      -5.868  -9.077 -24.389  1.00  0.00            
ATOM    946  N   SER A 126      -5.112  -8.084 -22.408  1.00  0.00            
ATOM    947  HN  SER A 126      -4.712  -7.272 -21.973  1.00  0.00            
ATOM    948  CA  SER A 126      -4.921  -9.465 -21.850  1.00  0.00            
ATOM    949  HA  SER A 126      -4.402  -9.986 -22.639  1.00  0.00            
ATOM    950  CB  SER A 126      -3.961  -9.410 -20.621  1.00  0.00            
ATOM    951  HB1 SER A 126      -3.004  -8.975 -20.958  1.00  0.00            
ATOM    952  HB2 SER A 126      -3.667 -10.435 -20.313  1.00  0.00            
ATOM    953  OG  SER A 126      -4.466  -8.583 -19.568  1.00  0.00            
ATOM    954  HG1 SER A 126      -4.988  -9.069 -18.923  1.00  0.00            
ATOM    955  C   SER A 126      -6.176 -10.175 -21.479  1.00  0.00            
ATOM    956  O   SER A 126      -6.212 -11.395 -21.638  1.00  0.00            
ATOM    957  N   GLU A 127      -7.279  -9.527 -21.055  1.00  0.00            
ATOM    958  HN  GLU A 127      -7.161  -8.552 -20.865  1.00  0.00            
ATOM    959  CA  GLU A 127      -8.541 -10.100 -20.876  1.00  0.00            
ATOM    960  HA  GLU A 127      -8.418 -11.026 -20.344  1.00  0.00            
ATOM    961  CB  GLU A 127      -9.422  -9.177 -20.043  1.00  0.00            
ATOM    962  HB1 GLU A 127     -10.519  -9.298 -20.097  1.00  0.00            
ATOM    963  HB2 GLU A 127      -9.430  -8.129 -20.410  1.00  0.00            
ATOM    964  CG  GLU A 127      -8.992  -9.171 -18.516  1.00  0.00            
ATOM    965  HG1 GLU A 127      -8.630 -10.170 -18.230  1.00  0.00            
ATOM    966  HG2 GLU A 127      -9.886  -8.914 -17.912  1.00  0.00            
ATOM    967  CD  GLU A 127      -7.901  -8.144 -18.217  1.00  0.00            
ATOM    968  OE1 GLU A 127      -8.212  -6.915 -18.207  1.00  0.00            
ATOM    969  OE2 GLU A 127      -6.703  -8.553 -17.887  1.00  0.00            
ATOM    970  C   GLU A 127      -9.159 -10.550 -22.150  1.00  0.00            
ATOM    971  O   GLU A 127      -9.368 -11.733 -22.304  1.00  0.00            
ATOM    972  N   GLU A 128      -9.274  -9.681 -23.211  1.00  0.00            
ATOM    973  HN  GLU A 128      -8.883  -8.774 -23.109  1.00  0.00            
ATOM    974  CA  GLU A 128      -9.846  -9.967 -24.530  1.00  0.00            
ATOM    975  HA  GLU A 128      -9.796 -11.029 -24.734  1.00  0.00            
ATOM    976  CB  GLU A 128     -11.353  -9.380 -24.642  1.00  0.00            
ATOM    977  HB1 GLU A 128     -11.326  -8.281 -24.451  1.00  0.00            
ATOM    978  HB2 GLU A 128     -11.729  -9.808 -23.683  1.00  0.00            
ATOM    979  CG  GLU A 128     -12.215  -9.837 -25.738  1.00  0.00            
ATOM    980  HG1 GLU A 128     -11.929  -9.274 -26.647  1.00  0.00            
ATOM    981  HG2 GLU A 128     -13.292  -9.701 -25.497  1.00  0.00            
ATOM    982  CD  GLU A 128     -12.134 -11.320 -26.046  1.00  0.00            
ATOM    983  OE1 GLU A 128     -11.345 -11.749 -26.915  1.00  0.00            
ATOM    984  OE2 GLU A 128     -12.948 -12.081 -25.498  1.00  0.00            
ATOM    985  C   GLU A 128      -9.097  -9.259 -25.655  1.00  0.00            
ATOM    986  O   GLU A 128      -8.925  -8.030 -25.611  1.00  0.00            
ATOM    987  N   SER A 129      -8.767 -10.008 -26.644  1.00  0.00            
ATOM    988  HN  SER A 129      -9.051 -10.965 -26.639  1.00  0.00            
ATOM    989  CA  SER A 129      -7.933  -9.484 -27.759  1.00  0.00            
ATOM    990  HA  SER A 129      -7.604  -8.490 -27.496  1.00  0.00            
ATOM    991  CB  SER A 129      -6.885 -10.626 -28.024  1.00  0.00            
ATOM    992  HB1 SER A 129      -6.207 -10.709 -27.153  1.00  0.00            
ATOM    993  HB2 SER A 129      -6.196 -10.280 -28.821  1.00  0.00            
ATOM    994  OG  SER A 129      -7.387 -11.918 -28.477  1.00  0.00            
ATOM    995  HG1 SER A 129      -7.958 -12.256 -27.773  1.00  0.00            
ATOM    996  C   SER A 129      -8.822  -9.382 -28.894  1.00  0.00            
ATOM    997  O   SER A 129      -8.391  -8.930 -29.946  1.00  0.00            
ATOM    998  N   SER A 130     -10.089  -9.796 -28.777  1.00  0.00            
ATOM    999  HN  SER A 130     -10.352 -10.318 -27.970  1.00  0.00            
ATOM   1000  CA  SER A 130     -11.093  -9.852 -29.826  1.00  0.00            
ATOM   1001  HA  SER A 130     -10.641 -10.419 -30.621  1.00  0.00            
ATOM   1002  CB  SER A 130     -12.503 -10.405 -29.512  1.00  0.00            
ATOM   1003  HB1 SER A 130     -13.046 -10.413 -30.486  1.00  0.00            
ATOM   1004  HB2 SER A 130     -12.960  -9.779 -28.718  1.00  0.00            
ATOM   1005  OG  SER A 130     -12.469 -11.813 -29.220  1.00  0.00            
ATOM   1006  HG1 SER A 130     -12.193 -11.868 -28.297  1.00  0.00            
ATOM   1007  C   SER A 130     -11.285  -8.451 -30.373  1.00  0.00            
ATOM   1008  O   SER A 130     -11.049  -7.478 -29.626  1.00  0.00            
ATOM   1009  N   GLY A 131     -11.644  -8.257 -31.646  1.00  0.00            
ATOM   1010  HN  GLY A 131     -11.641  -9.029 -32.274  1.00  0.00            
ATOM   1011  CA  GLY A 131     -11.920  -6.912 -32.150  1.00  0.00            
ATOM   1012  HA1 GLY A 131     -11.586  -6.173 -31.442  1.00  0.00            
ATOM   1013  HA2 GLY A 131     -12.996  -6.832 -32.308  1.00  0.00            
ATOM   1014  C   GLY A 131     -11.189  -6.639 -33.368  1.00  0.00            
ATOM   1015  O   GLY A 131     -10.093  -7.103 -33.545  1.00  0.00            
ATOM   1016  N   ARG A 132     -11.721  -5.730 -34.147  1.00  0.00            
ATOM   1017  HN  ARG A 132     -12.616  -5.358 -33.895  1.00  0.00            
ATOM   1018  CA  ARG A 132     -11.180  -5.211 -35.343  1.00  0.00            
ATOM   1019  HA  ARG A 132     -10.127  -5.446 -35.362  1.00  0.00            
ATOM   1020  CB  ARG A 132     -11.708  -6.004 -36.594  1.00  0.00            
ATOM   1021  HB1 ARG A 132     -11.243  -5.537 -37.477  1.00  0.00            
ATOM   1022  HB2 ARG A 132     -12.798  -5.843 -36.673  1.00  0.00            
ATOM   1023  CG  ARG A 132     -11.414  -7.505 -36.559  1.00  0.00            
ATOM   1024  HG1 ARG A 132     -12.078  -8.071 -35.878  1.00  0.00            
ATOM   1025  HG2 ARG A 132     -10.334  -7.583 -36.281  1.00  0.00            
ATOM   1026  CD  ARG A 132     -11.660  -8.027 -38.013  1.00  0.00            
ATOM   1027  HD1 ARG A 132     -12.529  -7.522 -38.475  1.00  0.00            
ATOM   1028  HD2 ARG A 132     -11.853  -9.117 -38.039  1.00  0.00            
ATOM   1029  NE  ARG A 132     -10.563  -7.699 -38.974  1.00  0.00            
ATOM   1030  HE  ARG A 132     -10.738  -7.103 -39.759  1.00  0.00            
ATOM   1031  CZ  ARG A 132      -9.401  -8.369 -39.169  1.00  0.00            
ATOM   1032  NH1 ARG A 132      -9.101  -9.325 -38.222  1.00  0.00            
ATOM   1033 1HH1 ARG A 132      -9.741  -9.427 -37.470  1.00  0.00            
ATOM   1034 2HH1 ARG A 132      -8.427 -10.035 -38.402  1.00  0.00            
ATOM   1035  NH2 ARG A 132      -8.642  -8.121 -40.198  1.00  0.00            
ATOM   1036 1HH2 ARG A 132      -8.884  -7.356 -40.793  1.00  0.00            
ATOM   1037 2HH2 ARG A 132      -7.744  -8.549 -40.219  1.00  0.00            
ATOM   1038  C   ARG A 132     -11.312  -3.716 -35.354  1.00  0.00            
ATOM   1039  O   ARG A 132     -12.086  -3.126 -34.539  1.00  0.00            
ATOM   1040  N   ALA A 133     -10.539  -3.104 -36.299  1.00  0.00            
ATOM   1041  HN  ALA A 133      -9.973  -3.659 -36.928  1.00  0.00            
ATOM   1042  CA  ALA A 133     -10.786  -1.767 -36.814  1.00  0.00            
ATOM   1043  HA  ALA A 133     -11.757  -1.510 -36.397  1.00  0.00            
ATOM   1044  CB  ALA A 133      -9.684  -0.759 -36.515  1.00  0.00            
ATOM   1045  HB1 ALA A 133      -8.829  -1.039 -37.167  1.00  0.00            
ATOM   1046  HB2 ALA A 133      -9.376  -0.910 -35.451  1.00  0.00            
ATOM   1047  HB3 ALA A 133      -9.895   0.316 -36.616  1.00  0.00            
ATOM   1048  C   ALA A 133     -11.139  -1.857 -38.322  1.00  0.00            
ATOM   1049  O   ALA A 133     -10.553  -2.682 -39.027  1.00  0.00            
ATOM   1050  N   TYR A 134     -12.071  -1.067 -38.746  1.00  0.00            
ATOM   1051  HN  TYR A 134     -12.489  -0.380 -38.174  1.00  0.00            
ATOM   1052  CA  TYR A 134     -12.608  -1.080 -40.160  1.00  0.00            
ATOM   1053  HA  TYR A 134     -12.174  -1.846 -40.791  1.00  0.00            
ATOM   1054  CB  TYR A 134     -14.131  -1.356 -40.168  1.00  0.00            
ATOM   1055  HB1 TYR A 134     -14.598  -1.448 -41.172  1.00  0.00            
ATOM   1056  HB2 TYR A 134     -14.743  -0.567 -39.701  1.00  0.00            
ATOM   1057  CG  TYR A 134     -14.290  -2.694 -39.470  1.00  0.00            
ATOM   1058  CD1 TYR A 134     -14.263  -3.925 -40.161  1.00  0.00            
ATOM   1059  HD1 TYR A 134     -14.181  -3.883 -41.235  1.00  0.00            
ATOM   1060  CE1 TYR A 134     -14.574  -5.146 -39.511  1.00  0.00            
ATOM   1061  HE1 TYR A 134     -14.470  -6.039 -40.110  1.00  0.00            
ATOM   1062  CZ  TYR A 134     -14.833  -5.139 -38.202  1.00  0.00            
ATOM   1063  OH  TYR A 134     -15.294  -6.372 -37.587  1.00  0.00            
ATOM   1064  HH  TYR A 134     -15.632  -6.187 -36.709  1.00  0.00            
ATOM   1065  CD2 TYR A 134     -14.533  -2.724 -38.061  1.00  0.00            
ATOM   1066  HD2 TYR A 134     -14.400  -1.881 -37.409  1.00  0.00            
ATOM   1067  CE2 TYR A 134     -14.875  -3.948 -37.460  1.00  0.00            
ATOM   1068  HE2 TYR A 134     -14.974  -4.031 -36.395  1.00  0.00            
ATOM   1069  C   TYR A 134     -12.457   0.185 -40.996  1.00  0.00            
ATOM   1070  O   TYR A 134     -12.820   1.334 -40.624  1.00  0.00            
ATOM   1071  N   ARG A 135     -12.079   0.077 -42.277  1.00  0.00            
ATOM   1072  HN  ARG A 135     -11.631  -0.743 -42.608  1.00  0.00            
ATOM   1073  CA  ARG A 135     -12.117   1.155 -43.234  1.00  0.00            
ATOM   1074  HA  ARG A 135     -12.880   1.879 -42.952  1.00  0.00            
ATOM   1075  CB  ARG A 135     -10.781   1.741 -43.566  1.00  0.00            
ATOM   1076  HB1 ARG A 135     -10.955   2.631 -44.216  1.00  0.00            
ATOM   1077  HB2 ARG A 135     -10.178   1.099 -44.225  1.00  0.00            
ATOM   1078  CG  ARG A 135      -9.928   2.098 -42.398  1.00  0.00            
ATOM   1079  HG1 ARG A 135      -8.901   2.278 -42.773  1.00  0.00            
ATOM   1080  HG2 ARG A 135      -9.871   1.362 -41.567  1.00  0.00            
ATOM   1081  CD  ARG A 135     -10.525   3.372 -41.820  1.00  0.00            
ATOM   1082  HD1 ARG A 135     -11.600   3.206 -41.644  1.00  0.00            
ATOM   1083  HD2 ARG A 135     -10.377   4.238 -42.499  1.00  0.00            
ATOM   1084  NE  ARG A 135      -9.721   3.637 -40.519  1.00  0.00            
ATOM   1085  HE  ARG A 135      -8.919   4.223 -40.604  1.00  0.00            
ATOM   1086  CZ  ARG A 135     -10.229   3.452 -39.309  1.00  0.00            
ATOM   1087  NH1 ARG A 135     -11.377   2.859 -39.063  1.00  0.00            
ATOM   1088 1HH1 ARG A 135     -11.994   2.518 -39.759  1.00  0.00            
ATOM   1089 2HH1 ARG A 135     -11.537   2.619 -38.094  1.00  0.00            
ATOM   1090  NH2 ARG A 135      -9.593   3.840 -38.245  1.00  0.00            
ATOM   1091 1HH2 ARG A 135      -8.671   4.195 -38.320  1.00  0.00            
ATOM   1092 2HH2 ARG A 135     -10.089   3.610 -37.405  1.00  0.00            
ATOM   1093  C   ARG A 135     -12.602   0.445 -44.488  1.00  0.00            
ATOM   1094  O   ARG A 135     -12.578  -0.769 -44.629  1.00  0.00            
ATOM   1095  N   HSD A 136     -13.102   1.253 -45.467  1.00  0.00            
ATOM   1096  HN  HSD A 136     -13.206   2.231 -45.289  1.00  0.00            
ATOM   1097  CA  HSD A 136     -13.654   0.629 -46.720  1.00  0.00            
ATOM   1098  HA  HSD A 136     -13.367  -0.384 -46.902  1.00  0.00            
ATOM   1099  CB  HSD A 136     -15.206   0.702 -46.722  1.00  0.00            
ATOM   1100  HB1 HSD A 136     -15.563   1.730 -46.488  1.00  0.00            
ATOM   1101  HB2 HSD A 136     -15.621   0.087 -45.899  1.00  0.00            
ATOM   1102  ND1 HSD A 136     -16.251  -1.189 -48.099  1.00  0.00            
ATOM   1103  HD1 HSD A 136     -16.393  -1.873 -47.383  1.00  0.00            
ATOM   1104  CG  HSD A 136     -15.722   0.099 -48.037  1.00  0.00            
ATOM   1105  CE1 HSD A 136     -16.732  -1.337 -49.362  1.00  0.00            
ATOM   1106  HE1 HSD A 136     -17.093  -2.255 -49.806  1.00  0.00            
ATOM   1107  NE2 HSD A 136     -16.575  -0.220 -50.066  1.00  0.00            
ATOM   1108  CD2 HSD A 136     -15.887   0.661 -49.232  1.00  0.00            
ATOM   1109  HD2 HSD A 136     -15.597   1.664 -49.538  1.00  0.00            
ATOM   1110  C   HSD A 136     -13.093   1.370 -47.970  1.00  0.00            
ATOM   1111  O   HSD A 136     -13.089   2.591 -48.181  1.00  0.00            
ATOM   1112  N   CYS A 137     -12.538   0.600 -48.886  1.00  0.00            
ATOM   1113  HN  CYS A 137     -12.599  -0.389 -48.927  1.00  0.00            
ATOM   1114  CA  CYS A 137     -11.726   1.142 -50.021  1.00  0.00            
ATOM   1115  HA  CYS A 137     -11.600   2.217 -49.922  1.00  0.00            
ATOM   1116  CB  CYS A 137     -10.353   0.510 -50.143  1.00  0.00            
ATOM   1117  HB1 CYS A 137     -10.530  -0.570 -50.270  1.00  0.00            
ATOM   1118  HB2 CYS A 137      -9.872   0.664 -49.160  1.00  0.00            
ATOM   1119  SG  CYS A 137      -9.334   1.237 -51.538  1.00  0.00            
ATOM   1120  HG1 CYS A 137      -9.450   2.478 -51.085  1.00  0.00            
ATOM   1121  C   CYS A 137     -12.422   0.916 -51.316  1.00  0.00            
ATOM   1122  O   CYS A 137     -12.915  -0.161 -51.573  1.00  0.00            
ATOM   1123  N   LEU A 138     -12.537   2.010 -52.081  1.00  0.00            
ATOM   1124  HN  LEU A 138     -12.264   2.880 -51.714  1.00  0.00            
ATOM   1125  CA  LEU A 138     -13.111   2.125 -53.396  1.00  0.00            
ATOM   1126  HA  LEU A 138     -13.932   1.434 -53.519  1.00  0.00            
ATOM   1127  CB  LEU A 138     -13.511   3.614 -53.618  1.00  0.00            
ATOM   1128  HB1 LEU A 138     -13.913   3.828 -54.630  1.00  0.00            
ATOM   1129  HB2 LEU A 138     -12.661   4.318 -53.506  1.00  0.00            
ATOM   1130  CG  LEU A 138     -14.690   4.163 -52.710  1.00  0.00            
ATOM   1131  HG  LEU A 138     -14.522   4.021 -51.612  1.00  0.00            
ATOM   1132  CD1 LEU A 138     -14.770   5.679 -52.902  1.00  0.00            
ATOM   1133 1HD1 LEU A 138     -14.931   6.002 -53.953  1.00  0.00            
ATOM   1134 2HD1 LEU A 138     -13.774   6.125 -52.661  1.00  0.00            
ATOM   1135 3HD1 LEU A 138     -15.502   6.080 -52.176  1.00  0.00            
ATOM   1136  CD2 LEU A 138     -16.010   3.578 -53.079  1.00  0.00            
ATOM   1137 1HD2 LEU A 138     -16.127   2.486 -52.947  1.00  0.00            
ATOM   1138 2HD2 LEU A 138     -16.300   3.760 -54.143  1.00  0.00            
ATOM   1139 3HD2 LEU A 138     -16.807   4.013 -52.441  1.00  0.00            
ATOM   1140  C   LEU A 138     -12.109   1.700 -54.511  1.00  0.00            
ATOM   1141  O   LEU A 138     -10.876   1.683 -54.309  1.00  0.00            
ATOM   1142  N   ALA A 139     -12.658   1.317 -55.678  1.00  0.00            
ATOM   1143  HN  ALA A 139     -13.628   1.467 -55.800  1.00  0.00            
ATOM   1144  CA  ALA A 139     -12.004   0.534 -56.666  1.00  0.00            
ATOM   1145  HA  ALA A 139     -11.635  -0.362 -56.212  1.00  0.00            
ATOM   1146  CB  ALA A 139     -12.935   0.292 -57.794  1.00  0.00            
ATOM   1147  HB1 ALA A 139     -12.516  -0.457 -58.515  1.00  0.00            
ATOM   1148  HB2 ALA A 139     -13.288   1.229 -58.268  1.00  0.00            
ATOM   1149  HB3 ALA A 139     -13.858  -0.139 -57.337  1.00  0.00            
ATOM   1150  C   ALA A 139     -10.729   1.221 -57.398  1.00  0.00            
ATOM   1151  O   ALA A 139      -9.814   0.605 -57.977  1.00  0.00            
ATOM   1152  N   GLN A 140     -10.622   2.593 -57.474  1.00  0.00            
ATOM   1153  HN  GLN A 140     -11.385   3.108 -57.098  1.00  0.00            
ATOM   1154  CA  GLN A 140      -9.394   3.219 -57.943  1.00  0.00            
ATOM   1155  HA  GLN A 140      -8.669   2.540 -58.365  1.00  0.00            
ATOM   1156  CB  GLN A 140      -9.793   4.365 -59.020  1.00  0.00            
ATOM   1157  HB1 GLN A 140      -8.846   4.779 -59.407  1.00  0.00            
ATOM   1158  HB2 GLN A 140     -10.335   5.191 -58.497  1.00  0.00            
ATOM   1159  CG  GLN A 140     -10.711   3.874 -60.074  1.00  0.00            
ATOM   1160  HG1 GLN A 140     -10.915   4.761 -60.723  1.00  0.00            
ATOM   1161  HG2 GLN A 140     -11.682   3.650 -59.620  1.00  0.00            
ATOM   1162  CD  GLN A 140     -10.227   2.637 -60.949  1.00  0.00            
ATOM   1163  OE1 GLN A 140     -10.902   1.637 -61.052  1.00  0.00            
ATOM   1164  NE2 GLN A 140      -9.022   2.789 -61.460  1.00  0.00            
ATOM   1165 1HE2 GLN A 140      -8.540   2.010 -61.872  1.00  0.00            
ATOM   1166 2HE2 GLN A 140      -8.490   3.618 -61.250  1.00  0.00            
ATOM   1167  C   GLN A 140      -8.629   3.811 -56.726  1.00  0.00            
ATOM   1168  O   GLN A 140      -7.609   4.503 -56.950  1.00  0.00            
ATOM   1169  N   GLY A 141      -8.924   3.262 -55.457  1.00  0.00            
ATOM   1170  HN  GLY A 141      -9.740   2.694 -55.412  1.00  0.00            
ATOM   1171  CA  GLY A 141      -8.015   3.272 -54.335  1.00  0.00            
ATOM   1172  HA1 GLY A 141      -6.997   3.482 -54.610  1.00  0.00            
ATOM   1173  HA2 GLY A 141      -8.173   2.354 -53.784  1.00  0.00            
ATOM   1174  C   GLY A 141      -8.251   4.450 -53.406  1.00  0.00            
ATOM   1175  O   GLY A 141      -7.419   4.811 -52.538  1.00  0.00            
ATOM   1176  N   THR A 142      -9.418   5.004 -53.609  1.00  0.00            
ATOM   1177  HN  THR A 142     -10.042   4.632 -54.284  1.00  0.00            
ATOM   1178  CA  THR A 142      -9.990   6.004 -52.667  1.00  0.00            
ATOM   1179  HA  THR A 142      -9.163   6.599 -52.283  1.00  0.00            
ATOM   1180  CB  THR A 142     -10.929   7.042 -53.295  1.00  0.00            
ATOM   1181  HB  THR A 142     -11.542   7.494 -52.503  1.00  0.00            
ATOM   1182  OG1 THR A 142     -11.796   6.545 -54.341  1.00  0.00            
ATOM   1183  HG1 THR A 142     -12.440   7.242 -54.512  1.00  0.00            
ATOM   1184  CG2 THR A 142     -10.097   8.207 -53.801  1.00  0.00            
ATOM   1185 1HG2 THR A 142      -9.272   8.475 -53.101  1.00  0.00            
ATOM   1186 2HG2 THR A 142     -10.766   9.041 -54.074  1.00  0.00            
ATOM   1187 3HG2 THR A 142      -9.651   7.899 -54.761  1.00  0.00            
ATOM   1188  C   THR A 142     -10.667   5.454 -51.416  1.00  0.00            
ATOM   1189  O   THR A 142     -11.301   4.400 -51.329  1.00  0.00            
ATOM   1190  N   TRP A 143     -10.388   6.154 -50.316  1.00  0.00            
ATOM   1191  HN  TRP A 143      -9.897   7.027 -50.346  1.00  0.00            
ATOM   1192  CA  TRP A 143     -11.010   5.789 -49.089  1.00  0.00            
ATOM   1193  HA  TRP A 143     -11.163   4.724 -49.047  1.00  0.00            
ATOM   1194  CB  TRP A 143     -10.267   6.310 -47.791  1.00  0.00            
ATOM   1195  HB1 TRP A 143     -10.744   6.013 -46.840  1.00  0.00            
ATOM   1196  HB2 TRP A 143     -10.036   7.402 -47.806  1.00  0.00            
ATOM   1197  CG  TRP A 143      -8.993   5.571 -47.808  1.00  0.00            
ATOM   1198  CD1 TRP A 143      -7.789   5.974 -48.343  1.00  0.00            
ATOM   1199  HD1 TRP A 143      -7.641   6.901 -48.893  1.00  0.00            
ATOM   1200  NE1 TRP A 143      -6.858   4.948 -48.225  1.00  0.00            
ATOM   1201  HE1 TRP A 143      -6.014   4.650 -48.627  1.00  0.00            
ATOM   1202  CE2 TRP A 143      -7.515   3.806 -47.825  1.00  0.00            
ATOM   1203  CD2 TRP A 143      -8.850   4.172 -47.549  1.00  0.00            
ATOM   1204  CE3 TRP A 143      -9.721   3.234 -47.046  1.00  0.00            
ATOM   1205  HE3 TRP A 143     -10.743   3.535 -46.839  1.00  0.00            
ATOM   1206  CZ3 TRP A 143      -9.279   1.949 -46.869  1.00  0.00            
ATOM   1207  HZ3 TRP A 143     -10.026   1.270 -46.534  1.00  0.00            
ATOM   1208  CZ2 TRP A 143      -6.979   2.571 -47.421  1.00  0.00            
ATOM   1209  HZ2 TRP A 143      -5.926   2.378 -47.311  1.00  0.00            
ATOM   1210  CH2 TRP A 143      -7.917   1.677 -47.037  1.00  0.00            
ATOM   1211  HH2 TRP A 143      -7.626   0.671 -46.779  1.00  0.00            
ATOM   1212  C   TRP A 143     -12.407   6.349 -48.955  1.00  0.00            
ATOM   1213  O   TRP A 143     -12.593   7.586 -49.120  1.00  0.00            
ATOM   1214  N   GLN A 144     -13.501   5.528 -48.867  1.00  0.00            
ATOM   1215  HN  GLN A 144     -13.296   4.554 -48.687  1.00  0.00            
ATOM   1216  CA  GLN A 144     -14.853   5.880 -48.790  1.00  0.00            
ATOM   1217  HA  GLN A 144     -15.096   6.247 -49.780  1.00  0.00            
ATOM   1218  CB  GLN A 144     -15.629   4.597 -48.405  1.00  0.00            
ATOM   1219  HB1 GLN A 144     -15.253   4.190 -47.439  1.00  0.00            
ATOM   1220  HB2 GLN A 144     -15.574   3.759 -49.133  1.00  0.00            
ATOM   1221  CG  GLN A 144     -17.201   4.752 -48.198  1.00  0.00            
ATOM   1222  HG1 GLN A 144     -17.439   5.605 -47.534  1.00  0.00            
ATOM   1223  HG2 GLN A 144     -17.705   3.844 -47.777  1.00  0.00            
ATOM   1224  CD  GLN A 144     -17.761   5.148 -49.608  1.00  0.00            
ATOM   1225  OE1 GLN A 144     -17.235   5.893 -50.387  1.00  0.00            
ATOM   1226  NE2 GLN A 144     -18.853   4.403 -49.871  1.00  0.00            
ATOM   1227 1HE2 GLN A 144     -19.042   4.353 -50.855  1.00  0.00            
ATOM   1228 2HE2 GLN A 144     -19.157   3.704 -49.240  1.00  0.00            
ATOM   1229  C   GLN A 144     -15.256   7.004 -47.876  1.00  0.00            
ATOM   1230  O   GLN A 144     -14.630   7.150 -46.797  1.00  0.00            
ATOM   1231  N   THR A 145     -16.194   7.874 -48.291  1.00  0.00            
ATOM   1232  HN  THR A 145     -16.534   7.853 -49.231  1.00  0.00            
ATOM   1233  CA  THR A 145     -16.660   9.001 -47.475  1.00  0.00            
ATOM   1234  HA  THR A 145     -15.899   9.194 -46.741  1.00  0.00            
ATOM   1235  CB  THR A 145     -16.754  10.296 -48.354  1.00  0.00            
ATOM   1236  HB  THR A 145     -17.395  11.073 -47.876  1.00  0.00            
ATOM   1237  OG1 THR A 145     -17.248  10.036 -49.665  1.00  0.00            
ATOM   1238  HG1 THR A 145     -18.210  10.049 -49.595  1.00  0.00            
ATOM   1239  CG2 THR A 145     -15.436  10.913 -48.535  1.00  0.00            
ATOM   1240 1HG2 THR A 145     -15.037  11.221 -47.542  1.00  0.00            
ATOM   1241 2HG2 THR A 145     -15.437  11.735 -49.289  1.00  0.00            
ATOM   1242 3HG2 THR A 145     -14.689  10.137 -48.826  1.00  0.00            
ATOM   1243  C   THR A 145     -18.004   8.739 -46.848  1.00  0.00            
ATOM   1244  O   THR A 145     -18.872   8.078 -47.430  1.00  0.00            
ATOM   1245  N   ILE A 146     -18.326   9.362 -45.637  1.00  0.00            
ATOM   1246  HN  ILE A 146     -17.557   9.833 -45.199  1.00  0.00            
ATOM   1247  CA  ILE A 146     -19.674   9.291 -44.984  1.00  0.00            
ATOM   1248  HA  ILE A 146     -19.981   8.263 -44.947  1.00  0.00            
ATOM   1249  CB  ILE A 146     -19.693   9.610 -43.537  1.00  0.00            
ATOM   1250  HB  ILE A 146     -20.686   9.975 -43.202  1.00  0.00            
ATOM   1251  CG2 ILE A 146     -19.424   8.370 -42.695  1.00  0.00            
ATOM   1252 1HG2 ILE A 146     -18.454   7.923 -43.018  1.00  0.00            
ATOM   1253 2HG2 ILE A 146     -20.229   7.610 -42.807  1.00  0.00            
ATOM   1254 3HG2 ILE A 146     -19.332   8.423 -41.598  1.00  0.00            
ATOM   1255  CG1 ILE A 146     -18.805  10.813 -43.145  1.00  0.00            
ATOM   1256 1HG1 ILE A 146     -18.743  11.600 -43.910  1.00  0.00            
ATOM   1257 2HG1 ILE A 146     -17.733  10.480 -43.113  1.00  0.00            
ATOM   1258  CD  ILE A 146     -19.298  11.572 -41.891  1.00  0.00            
ATOM   1259  HD1 ILE A 146     -19.242  10.866 -41.041  1.00  0.00            
ATOM   1260  HD2 ILE A 146     -20.350  11.865 -42.033  1.00  0.00            
ATOM   1261  HD3 ILE A 146     -18.597  12.415 -41.707  1.00  0.00            
ATOM   1262  C   ILE A 146     -20.727   9.925 -45.812  1.00  0.00            
ATOM   1263  O   ILE A 146     -20.409  10.935 -46.479  1.00  0.00            
ATOM   1264  N   GLU A 147     -21.969   9.371 -45.894  1.00  0.00            
ATOM   1265  HN  GLU A 147     -22.155   8.478 -45.513  1.00  0.00            
ATOM   1266  CA  GLU A 147     -23.072   9.932 -46.609  1.00  0.00            
ATOM   1267  HA  GLU A 147     -22.734  10.046 -47.632  1.00  0.00            
ATOM   1268  CB  GLU A 147     -24.170   8.906 -46.818  1.00  0.00            
ATOM   1269  HB1 GLU A 147     -25.078   9.439 -47.158  1.00  0.00            
ATOM   1270  HB2 GLU A 147     -24.378   8.542 -45.794  1.00  0.00            
ATOM   1271  CG  GLU A 147     -23.880   7.772 -47.838  1.00  0.00            
ATOM   1272  HG1 GLU A 147     -22.816   7.428 -47.776  1.00  0.00            
ATOM   1273  HG2 GLU A 147     -24.138   8.209 -48.818  1.00  0.00            
ATOM   1274  CD  GLU A 147     -24.628   6.449 -47.613  1.00  0.00            
ATOM   1275  OE1 GLU A 147     -24.120   5.537 -46.943  1.00  0.00            
ATOM   1276  OE2 GLU A 147     -25.685   6.333 -48.308  1.00  0.00            
ATOM   1277  C   GLU A 147     -23.488  11.321 -46.038  1.00  0.00            
ATOM   1278  O   GLU A 147     -23.447  11.432 -44.811  1.00  0.00            
ATOM   1279  N   ASN A 148     -23.888  12.289 -46.932  1.00  0.00            
ATOM   1280  HN  ASN A 148     -23.849  12.048 -47.900  1.00  0.00            
ATOM   1281  CA  ASN A 148     -24.240  13.739 -46.725  1.00  0.00            
ATOM   1282  HA  ASN A 148     -24.298  14.182 -47.701  1.00  0.00            
ATOM   1283  CB  ASN A 148     -25.668  13.980 -46.204  1.00  0.00            
ATOM   1284  HB1 ASN A 148     -25.711  13.418 -45.243  1.00  0.00            
ATOM   1285  HB2 ASN A 148     -26.500  13.692 -46.874  1.00  0.00            
ATOM   1286  CG  ASN A 148     -25.978  15.444 -45.879  1.00  0.00            
ATOM   1287  OD1 ASN A 148     -26.079  15.804 -44.701  1.00  0.00            
ATOM   1288  ND2 ASN A 148     -26.080  16.315 -46.850  1.00  0.00            
ATOM   1289 1HD2 ASN A 148     -26.381  17.247 -46.656  1.00  0.00            
ATOM   1290 2HD2 ASN A 148     -25.908  15.925 -47.760  1.00  0.00            
ATOM   1291  C   ASN A 148     -23.045  14.498 -46.035  1.00  0.00            
ATOM   1292  O   ASN A 148     -23.282  15.294 -45.170  1.00  0.00            
ATOM   1293  N   ALA A 149     -21.803  14.185 -46.309  1.00  0.00            
ATOM   1294  HN  ALA A 149     -21.560  13.513 -47.006  1.00  0.00            
ATOM   1295  CA  ALA A 149     -20.645  14.671 -45.603  1.00  0.00            
ATOM   1296  HA  ALA A 149     -20.685  15.687 -45.218  1.00  0.00            
ATOM   1297  CB  ALA A 149     -20.532  13.764 -44.390  1.00  0.00            
ATOM   1298  HB1 ALA A 149     -19.560  13.871 -43.892  1.00  0.00            
ATOM   1299  HB2 ALA A 149     -20.732  12.681 -44.606  1.00  0.00            
ATOM   1300  HB3 ALA A 149     -21.325  14.050 -43.670  1.00  0.00            
ATOM   1301  C   ALA A 149     -19.442  14.525 -46.609  1.00  0.00            
ATOM   1302  O   ALA A 149     -19.461  14.077 -47.701  1.00  0.00            
ATOM   1303  N   THR A 150     -18.335  15.085 -46.072  1.00  0.00            
ATOM   1304  HN  THR A 150     -18.245  15.456 -45.160  1.00  0.00            
ATOM   1305  CA  THR A 150     -17.084  15.218 -46.754  1.00  0.00            
ATOM   1306  HA  THR A 150     -17.110  14.880 -47.788  1.00  0.00            
ATOM   1307  CB  THR A 150     -16.663  16.656 -46.881  1.00  0.00            
ATOM   1308  HB  THR A 150     -15.630  16.624 -47.303  1.00  0.00            
ATOM   1309  OG1 THR A 150     -16.779  17.236 -45.606  1.00  0.00            
ATOM   1310  HG1 THR A 150     -16.053  16.922 -45.063  1.00  0.00            
ATOM   1311  CG2 THR A 150     -17.639  17.405 -47.833  1.00  0.00            
ATOM   1312 1HG2 THR A 150     -17.383  18.455 -48.139  1.00  0.00            
ATOM   1313 2HG2 THR A 150     -18.643  17.480 -47.353  1.00  0.00            
ATOM   1314 3HG2 THR A 150     -17.562  16.926 -48.839  1.00  0.00            
ATOM   1315  C   THR A 150     -15.958  14.346 -46.124  1.00  0.00            
ATOM   1316  O   THR A 150     -14.959  14.168 -46.733  1.00  0.00            
ATOM   1317  N   ASP A 151     -16.209  13.872 -44.848  1.00  0.00            
ATOM   1318  HN  ASP A 151     -17.040  14.161 -44.376  1.00  0.00            
ATOM   1319  CA  ASP A 151     -15.153  13.135 -44.168  1.00  0.00            
ATOM   1320  HA  ASP A 151     -14.206  13.642 -44.336  1.00  0.00            
ATOM   1321  CB  ASP A 151     -15.396  13.025 -42.668  1.00  0.00            
ATOM   1322  HB1 ASP A 151     -14.583  12.498 -42.134  1.00  0.00            
ATOM   1323  HB2 ASP A 151     -16.327  12.450 -42.489  1.00  0.00            
ATOM   1324  CG  ASP A 151     -15.506  14.400 -42.007  1.00  0.00            
ATOM   1325  OD1 ASP A 151     -14.501  15.152 -42.221  1.00  0.00            
ATOM   1326  OD2 ASP A 151     -16.395  14.670 -41.183  1.00  0.00            
ATOM   1327  C   ASP A 151     -15.008  11.655 -44.649  1.00  0.00            
ATOM   1328  O   ASP A 151     -15.966  11.038 -45.119  1.00  0.00            
ATOM   1329  N   ILE A 152     -13.776  11.067 -44.377  1.00  0.00            
ATOM   1330  HN  ILE A 152     -12.988  11.539 -43.970  1.00  0.00            
ATOM   1331  CA  ILE A 152     -13.382   9.691 -44.657  1.00  0.00            
ATOM   1332  HA  ILE A 152     -13.724   9.428 -45.653  1.00  0.00            
ATOM   1333  CB  ILE A 152     -11.826   9.447 -44.662  1.00  0.00            
ATOM   1334  HB  ILE A 152     -11.387   9.507 -43.656  1.00  0.00            
ATOM   1335  CG2 ILE A 152     -11.642   7.991 -45.124  1.00  0.00            
ATOM   1336 1HG2 ILE A 152     -12.039   7.225 -44.428  1.00  0.00            
ATOM   1337 2HG2 ILE A 152     -10.593   7.802 -45.424  1.00  0.00            
ATOM   1338 3HG2 ILE A 152     -12.326   7.782 -45.969  1.00  0.00            
ATOM   1339  CG1 ILE A 152     -11.002  10.384 -45.654  1.00  0.00            
ATOM   1340 1HG1 ILE A 152      -9.978   9.974 -45.769  1.00  0.00            
ATOM   1341 2HG1 ILE A 152     -10.976  11.376 -45.161  1.00  0.00            
ATOM   1342  CD  ILE A 152     -11.661  10.552 -46.977  1.00  0.00            
ATOM   1343  HD1 ILE A 152     -11.660   9.670 -47.622  1.00  0.00            
ATOM   1344  HD2 ILE A 152     -11.069  11.336 -47.498  1.00  0.00            
ATOM   1345  HD3 ILE A 152     -12.705  10.881 -46.779  1.00  0.00            
ATOM   1346  C   ILE A 152     -14.098   8.763 -43.679  1.00  0.00            
ATOM   1347  O   ILE A 152     -14.124   8.958 -42.460  1.00  0.00            
ATOM   1348  N   TRP A 153     -14.808   7.674 -44.169  1.00  0.00            
ATOM   1349  HN  TRP A 153     -14.834   7.478 -45.145  1.00  0.00            
ATOM   1350  CA  TRP A 153     -15.566   6.731 -43.299  1.00  0.00            
ATOM   1351  HA  TRP A 153     -16.274   7.194 -42.634  1.00  0.00            
ATOM   1352  CB  TRP A 153     -16.421   5.775 -44.207  1.00  0.00            
ATOM   1353  HB1 TRP A 153     -15.706   5.233 -44.871  1.00  0.00            
ATOM   1354  HB2 TRP A 153     -17.197   6.326 -44.772  1.00  0.00            
ATOM   1355  CG  TRP A 153     -17.285   4.721 -43.472  1.00  0.00            
ATOM   1356  CD1 TRP A 153     -18.623   4.955 -43.294  1.00  0.00            
ATOM   1357  HD1 TRP A 153     -19.110   5.843 -43.703  1.00  0.00            
ATOM   1358  NE1 TRP A 153     -19.003   3.964 -42.345  1.00  0.00            
ATOM   1359  HE1 TRP A 153     -19.773   4.050 -41.742  1.00  0.00            
ATOM   1360  CE2 TRP A 153     -18.029   3.064 -42.120  1.00  0.00            
ATOM   1361  CD2 TRP A 153     -16.916   3.536 -42.823  1.00  0.00            
ATOM   1362  CE3 TRP A 153     -15.823   2.683 -42.843  1.00  0.00            
ATOM   1363  HE3 TRP A 153     -14.878   2.974 -43.298  1.00  0.00            
ATOM   1364  CZ3 TRP A 153     -15.782   1.492 -42.104  1.00  0.00            
ATOM   1365  HZ3 TRP A 153     -14.910   0.870 -42.172  1.00  0.00            
ATOM   1366  CZ2 TRP A 153     -18.070   1.928 -41.310  1.00  0.00            
ATOM   1367  HZ2 TRP A 153     -18.872   1.701 -40.610  1.00  0.00            
ATOM   1368  CH2 TRP A 153     -16.917   1.168 -41.403  1.00  0.00            
ATOM   1369  HH2 TRP A 153     -16.894   0.245 -40.838  1.00  0.00            
ATOM   1370  C   TRP A 153     -14.558   5.975 -42.317  1.00  0.00            
ATOM   1371  O   TRP A 153     -13.419   5.521 -42.676  1.00  0.00            
ATOM   1372  N   GLN A 154     -14.962   5.769 -41.050  1.00  0.00            
ATOM   1373  HN  GLN A 154     -15.835   6.143 -40.719  1.00  0.00            
ATOM   1374  CA  GLN A 154     -14.233   5.131 -40.002  1.00  0.00            
ATOM   1375  HA  GLN A 154     -13.752   4.241 -40.393  1.00  0.00            
ATOM   1376  CB  GLN A 154     -13.214   6.118 -39.220  1.00  0.00            
ATOM   1377  HB1 GLN A 154     -12.471   5.443 -38.732  1.00  0.00            
ATOM   1378  HB2 GLN A 154     -13.770   6.705 -38.472  1.00  0.00            
ATOM   1379  CG  GLN A 154     -12.305   7.064 -40.054  1.00  0.00            
ATOM   1380  HG1 GLN A 154     -12.982   7.930 -40.178  1.00  0.00            
ATOM   1381  HG2 GLN A 154     -12.125   6.673 -41.074  1.00  0.00            
ATOM   1382  CD  GLN A 154     -11.111   7.514 -39.279  1.00  0.00            
ATOM   1383  OE1 GLN A 154     -10.772   6.964 -38.250  1.00  0.00            
ATOM   1384  NE2 GLN A 154     -10.365   8.470 -39.868  1.00  0.00            
ATOM   1385 1HE2 GLN A 154      -9.578   8.863 -39.379  1.00  0.00            
ATOM   1386 2HE2 GLN A 154     -10.720   8.931 -40.675  1.00  0.00            
ATOM   1387  C   GLN A 154     -15.124   4.530 -38.973  1.00  0.00            
ATOM   1388  O   GLN A 154     -16.091   5.130 -38.493  1.00  0.00            
ATOM   1389  N   ASP A 155     -14.999   3.230 -38.686  1.00  0.00            
ATOM   1390  HN  ASP A 155     -14.472   2.583 -39.232  1.00  0.00            
ATOM   1391  CA  ASP A 155     -15.617   2.653 -37.536  1.00  0.00            
ATOM   1392  HA  ASP A 155     -15.922   3.371 -36.798  1.00  0.00            
ATOM   1393  CB  ASP A 155     -16.959   1.846 -37.911  1.00  0.00            
ATOM   1394  HB1 ASP A 155     -16.651   1.276 -38.822  1.00  0.00            
ATOM   1395  HB2 ASP A 155     -17.675   2.615 -38.261  1.00  0.00            
ATOM   1396  CG  ASP A 155     -17.584   0.784 -36.953  1.00  0.00            
ATOM   1397  OD1 ASP A 155     -17.206   0.691 -35.763  1.00  0.00            
ATOM   1398  OD2 ASP A 155     -18.550   0.147 -37.403  1.00  0.00            
ATOM   1399  C   ASP A 155     -14.486   1.821 -36.947  1.00  0.00            
ATOM   1400  O   ASP A 155     -13.887   1.077 -37.674  1.00  0.00            
ATOM   1401  N   ASP A 156     -14.190   2.044 -35.639  1.00  0.00            
ATOM   1402  HN  ASP A 156     -14.777   2.665 -35.141  1.00  0.00            
ATOM   1403  CA  ASP A 156     -13.121   1.451 -34.813  1.00  0.00            
ATOM   1404  HA  ASP A 156     -12.489   0.753 -35.331  1.00  0.00            
ATOM   1405  CB  ASP A 156     -12.316   2.539 -34.195  1.00  0.00            
ATOM   1406  HB1 ASP A 156     -11.496   2.245 -33.496  1.00  0.00            
ATOM   1407  HB2 ASP A 156     -12.936   3.150 -33.526  1.00  0.00            
ATOM   1408  CG  ASP A 156     -11.523   3.332 -35.274  1.00  0.00            
ATOM   1409  OD1 ASP A 156     -11.175   2.823 -36.357  1.00  0.00            
ATOM   1410  OD2 ASP A 156     -11.308   4.508 -34.980  1.00  0.00            
ATOM   1411  C   ASP A 156     -13.742   0.674 -33.629  1.00  0.00            
ATOM   1412  O   ASP A 156     -13.051   0.343 -32.665  1.00  0.00            
ATOM   1413  N   SER A 157     -15.064   0.344 -33.743  1.00  0.00            
ATOM   1414  HN  SER A 157     -15.553   0.331 -34.608  1.00  0.00            
ATOM   1415  CA  SER A 157     -15.827  -0.044 -32.582  1.00  0.00            
ATOM   1416  HA  SER A 157     -15.662   0.693 -31.819  1.00  0.00            
ATOM   1417  CB  SER A 157     -17.321   0.060 -32.867  1.00  0.00            
ATOM   1418  HB1 SER A 157     -17.885  -0.164 -31.945  1.00  0.00            
ATOM   1419  HB2 SER A 157     -17.587  -0.685 -33.647  1.00  0.00            
ATOM   1420  OG  SER A 157     -17.734   1.385 -33.296  1.00  0.00            
ATOM   1421  HG1 SER A 157     -17.553   1.377 -34.242  1.00  0.00            
ATOM   1422  C   SER A 157     -15.490  -1.321 -31.891  1.00  0.00            
ATOM   1423  O   SER A 157     -15.460  -1.332 -30.691  1.00  0.00            
ATOM   1424  N   GLU A 158     -15.114  -2.404 -32.605  1.00  0.00            
ATOM   1425  HN  GLU A 158     -15.084  -2.436 -33.606  1.00  0.00            
ATOM   1426  CA  GLU A 158     -14.860  -3.669 -31.982  1.00  0.00            
ATOM   1427  HA  GLU A 158     -15.747  -3.874 -31.380  1.00  0.00            
ATOM   1428  CB  GLU A 158     -14.988  -4.848 -33.009  1.00  0.00            
ATOM   1429  HB1 GLU A 158     -14.792  -5.808 -32.489  1.00  0.00            
ATOM   1430  HB2 GLU A 158     -14.339  -4.787 -33.901  1.00  0.00            
ATOM   1431  CG  GLU A 158     -16.468  -4.824 -33.413  1.00  0.00            
ATOM   1432  HG1 GLU A 158     -16.790  -3.967 -34.047  1.00  0.00            
ATOM   1433  HG2 GLU A 158     -17.120  -4.845 -32.512  1.00  0.00            
ATOM   1434  CD  GLU A 158     -16.785  -6.066 -34.203  1.00  0.00            
ATOM   1435  OE1 GLU A 158     -16.796  -7.141 -33.554  1.00  0.00            
ATOM   1436  OE2 GLU A 158     -16.928  -6.034 -35.440  1.00  0.00            
ATOM   1437  C   GLU A 158     -13.700  -3.721 -31.046  1.00  0.00            
ATOM   1438  O   GLU A 158     -13.602  -4.585 -30.205  1.00  0.00            
ATOM   1439  N   CYS A 159     -12.734  -2.732 -31.243  1.00  0.00            
ATOM   1440  HN  CYS A 159     -12.784  -2.033 -31.954  1.00  0.00            
ATOM   1441  CA  CYS A 159     -11.648  -2.479 -30.271  1.00  0.00            
ATOM   1442  HA  CYS A 159     -11.079  -3.404 -30.203  1.00  0.00            
ATOM   1443  CB  CYS A 159     -10.808  -1.293 -30.797  1.00  0.00            
ATOM   1444  HB1 CYS A 159     -10.050  -1.160 -29.992  1.00  0.00            
ATOM   1445  HB2 CYS A 159     -11.531  -0.450 -30.838  1.00  0.00            
ATOM   1446  SG  CYS A 159     -10.123  -1.773 -32.522  1.00  0.00            
ATOM   1447  HG1 CYS A 159     -11.304  -1.688 -33.126  1.00  0.00            
ATOM   1448  C   CYS A 159     -12.097  -2.195 -28.861  1.00  0.00            
ATOM   1449  O   CYS A 159     -11.373  -2.736 -28.024  1.00  0.00            
ATOM   1450  N   SER A 160     -13.136  -1.423 -28.611  1.00  0.00            
ATOM   1451  HN  SER A 160     -13.787  -1.236 -29.334  1.00  0.00            
ATOM   1452  CA  SER A 160     -13.484  -1.041 -27.245  1.00  0.00            
ATOM   1453  HA  SER A 160     -12.607  -1.202 -26.640  1.00  0.00            
ATOM   1454  CB  SER A 160     -13.620   0.496 -26.976  1.00  0.00            
ATOM   1455  HB1 SER A 160     -12.619   0.926 -27.215  1.00  0.00            
ATOM   1456  HB2 SER A 160     -13.950   0.655 -25.918  1.00  0.00            
ATOM   1457  OG  SER A 160     -14.692   0.989 -27.811  1.00  0.00            
ATOM   1458  HG1 SER A 160     -14.249   0.883 -28.654  1.00  0.00            
ATOM   1459  C   SER A 160     -14.680  -1.784 -26.685  1.00  0.00            
ATOM   1460  O   SER A 160     -14.775  -1.955 -25.438  1.00  0.00            
ATOM   1461  N   GLU A 161     -15.505  -2.455 -27.519  1.00  0.00            
ATOM   1462  HN  GLU A 161     -15.379  -2.298 -28.486  1.00  0.00            
ATOM   1463  CA  GLU A 161     -16.769  -3.024 -27.049  1.00  0.00            
ATOM   1464  HA  GLU A 161     -17.090  -2.636 -26.085  1.00  0.00            
ATOM   1465  CB  GLU A 161     -17.970  -2.725 -28.047  1.00  0.00            
ATOM   1466  HB1 GLU A 161     -18.972  -3.134 -27.769  1.00  0.00            
ATOM   1467  HB2 GLU A 161     -17.779  -3.245 -29.015  1.00  0.00            
ATOM   1468  CG  GLU A 161     -18.151  -1.207 -28.247  1.00  0.00            
ATOM   1469  HG1 GLU A 161     -17.193  -0.793 -28.624  1.00  0.00            
ATOM   1470  HG2 GLU A 161     -18.330  -0.707 -27.269  1.00  0.00            
ATOM   1471  CD  GLU A 161     -19.231  -0.788 -29.241  1.00  0.00            
ATOM   1472  OE1 GLU A 161     -19.140   0.356 -29.753  1.00  0.00            
ATOM   1473  OE2 GLU A 161     -20.123  -1.569 -29.610  1.00  0.00            
ATOM   1474  C   GLU A 161     -16.778  -4.599 -26.953  1.00  0.00            
ATOM   1475  O   GLU A 161     -17.729  -5.182 -26.493  1.00  0.00            
ATOM   1476  N   ASN A 162     -15.671  -5.318 -27.436  1.00  0.00            
ATOM   1477  HN  ASN A 162     -14.913  -4.789 -27.799  1.00  0.00            
ATOM   1478  CA  ASN A 162     -15.656  -6.794 -27.592  1.00  0.00            
ATOM   1479  HA  ASN A 162     -16.597  -7.207 -27.936  1.00  0.00            
ATOM   1480  CB  ASN A 162     -14.560  -7.241 -28.660  1.00  0.00            
ATOM   1481  HB1 ASN A 162     -14.218  -8.263 -28.413  1.00  0.00            
ATOM   1482  HB2 ASN A 162     -13.725  -6.509 -28.608  1.00  0.00            
ATOM   1483  CG  ASN A 162     -15.122  -7.327 -30.082  1.00  0.00            
ATOM   1484  OD1 ASN A 162     -14.822  -8.325 -30.765  1.00  0.00            
ATOM   1485  ND2 ASN A 162     -15.933  -6.395 -30.482  1.00  0.00            
ATOM   1486 1HD2 ASN A 162     -16.378  -6.464 -31.367  1.00  0.00            
ATOM   1487 2HD2 ASN A 162     -15.642  -5.513 -30.105  1.00  0.00            
ATOM   1488  C   ASN A 162     -15.303  -7.488 -26.211  1.00  0.00            
ATOM   1489  O   ASN A 162     -15.611  -8.654 -25.962  1.00  0.00            
ATOM   1490  N   HSD A 163     -14.748  -6.766 -25.229  1.00  0.00            
ATOM   1491  HN  HSD A 163     -14.612  -5.794 -25.410  1.00  0.00            
ATOM   1492  CA  HSD A 163     -14.465  -7.215 -23.830  1.00  0.00            
ATOM   1493  HA  HSD A 163     -14.328  -8.288 -23.877  1.00  0.00            
ATOM   1494  CB  HSD A 163     -13.200  -6.471 -23.222  1.00  0.00            
ATOM   1495  HB1 HSD A 163     -12.323  -6.659 -23.866  1.00  0.00            
ATOM   1496  HB2 HSD A 163     -12.988  -6.820 -22.192  1.00  0.00            
ATOM   1497  ND1 HSD A 163     -12.841  -3.919 -23.665  1.00  0.00            
ATOM   1498  HD1 HSD A 163     -12.662  -4.038 -24.640  1.00  0.00            
ATOM   1499  CG  HSD A 163     -13.393  -4.988 -22.960  1.00  0.00            
ATOM   1500  CE1 HSD A 163     -13.221  -2.807 -23.011  1.00  0.00            
ATOM   1501  HE1 HSD A 163     -12.849  -1.890 -23.469  1.00  0.00            
ATOM   1502  NE2 HSD A 163     -13.933  -3.001 -21.925  1.00  0.00            
ATOM   1503  CD2 HSD A 163     -14.009  -4.391 -21.900  1.00  0.00            
ATOM   1504  HD2 HSD A 163     -14.618  -4.872 -21.152  1.00  0.00            
ATOM   1505  C   HSD A 163     -15.756  -7.158 -22.960  1.00  0.00            
ATOM   1506  O   HSD A 163     -16.785  -6.657 -23.396  1.00  0.00            
ATOM   1507  N   SER A 164     -15.783  -7.685 -21.740  1.00  0.00            
ATOM   1508  HN  SER A 164     -16.702  -7.846 -21.388  1.00  0.00            
ATOM   1509  CA  SER A 164     -14.742  -8.290 -20.862  1.00  0.00            
ATOM   1510  HA  SER A 164     -14.032  -8.763 -21.527  1.00  0.00            
ATOM   1511  CB  SER A 164     -15.320  -9.490 -20.063  1.00  0.00            
ATOM   1512  HB1 SER A 164     -14.559 -10.113 -19.526  1.00  0.00            
ATOM   1513  HB2 SER A 164     -15.796 -10.211 -20.757  1.00  0.00            
ATOM   1514  OG  SER A 164     -16.353  -9.141 -19.146  1.00  0.00            
ATOM   1515  HG1 SER A 164     -16.801  -9.947 -18.889  1.00  0.00            
ATOM   1516  C   SER A 164     -14.006  -7.412 -19.809  1.00  0.00            
ATOM   1517  O   SER A 164     -12.847  -7.615 -19.551  1.00  0.00            
ATOM   1518  N   PHE A 165     -14.749  -6.610 -19.048  1.00  0.00            
ATOM   1519  HN  PHE A 165     -15.694  -6.470 -19.341  1.00  0.00            
ATOM   1520  CA  PHE A 165     -14.207  -5.897 -17.896  1.00  0.00            
ATOM   1521  HA  PHE A 165     -13.176  -6.150 -17.674  1.00  0.00            
ATOM   1522  CB  PHE A 165     -14.437  -4.341 -17.965  1.00  0.00            
ATOM   1523  HB1 PHE A 165     -15.511  -4.078 -17.936  1.00  0.00            
ATOM   1524  HB2 PHE A 165     -14.077  -3.974 -18.953  1.00  0.00            
ATOM   1525  CG  PHE A 165     -13.739  -3.507 -16.950  1.00  0.00            
ATOM   1526  CD1 PHE A 165     -14.399  -2.382 -16.538  1.00  0.00            
ATOM   1527  HD1 PHE A 165     -15.373  -2.014 -16.843  1.00  0.00            
ATOM   1528  CE1 PHE A 165     -13.761  -1.494 -15.682  1.00  0.00            
ATOM   1529  HE1 PHE A 165     -14.266  -0.588 -15.361  1.00  0.00            
ATOM   1530  CZ  PHE A 165     -12.504  -1.805 -15.166  1.00  0.00            
ATOM   1531  HZ  PHE A 165     -12.026  -1.114 -14.472  1.00  0.00            
ATOM   1532  CD2 PHE A 165     -12.449  -3.798 -16.605  1.00  0.00            
ATOM   1533  HD2 PHE A 165     -11.964  -4.706 -16.936  1.00  0.00            
ATOM   1534  CE2 PHE A 165     -11.757  -2.836 -15.762  1.00  0.00            
ATOM   1535  HE2 PHE A 165     -10.736  -2.919 -15.433  1.00  0.00            
ATOM   1536  C   PHE A 165     -14.932  -6.340 -16.605  1.00  0.00            
ATOM   1537  O   PHE A 165     -14.600  -5.916 -15.522  1.00  0.00            
ATOM   1538  N   LYS A 166     -15.839  -7.318 -16.701  1.00  0.00            
ATOM   1539  HN  LYS A 166     -15.913  -7.858 -17.540  1.00  0.00            
ATOM   1540  CA  LYS A 166     -16.864  -7.498 -15.655  1.00  0.00            
ATOM   1541  HA  LYS A 166     -17.233  -6.540 -15.319  1.00  0.00            
ATOM   1542  CB  LYS A 166     -17.972  -8.420 -16.225  1.00  0.00            
ATOM   1543  HB1 LYS A 166     -17.459  -9.384 -16.426  1.00  0.00            
ATOM   1544  HB2 LYS A 166     -18.478  -7.992 -17.117  1.00  0.00            
ATOM   1545  CG  LYS A 166     -19.067  -8.746 -15.205  1.00  0.00            
ATOM   1546  HG1 LYS A 166     -18.659  -9.191 -14.270  1.00  0.00            
ATOM   1547  HG2 LYS A 166     -19.586  -9.599 -15.715  1.00  0.00            
ATOM   1548  CD  LYS A 166     -20.096  -7.671 -14.820  1.00  0.00            
ATOM   1549  HD1 LYS A 166     -20.488  -7.164 -15.727  1.00  0.00            
ATOM   1550  HD2 LYS A 166     -19.656  -6.893 -14.157  1.00  0.00            
ATOM   1551  CE  LYS A 166     -21.347  -8.155 -14.063  1.00  0.00            
ATOM   1552  HE1 LYS A 166     -22.077  -8.586 -14.773  1.00  0.00            
ATOM   1553  HE2 LYS A 166     -21.862  -7.375 -13.439  1.00  0.00            
ATOM   1554  NZ  LYS A 166     -21.055  -9.251 -13.113  1.00  0.00            
ATOM   1555  HZ1 LYS A 166     -20.681 -10.100 -13.591  1.00  0.00            
ATOM   1556  HZ2 LYS A 166     -21.934  -9.477 -12.612  1.00  0.00            
ATOM   1557  HZ3 LYS A 166     -20.354  -8.953 -12.410  1.00  0.00            
ATOM   1558  C   LYS A 166     -16.144  -8.246 -14.505  1.00  0.00            
ATOM   1559  O   LYS A 166     -16.467  -8.005 -13.358  1.00  0.00            
ATOM   1560  N   GLN A 167     -15.045  -9.023 -14.776  1.00  0.00            
ATOM   1561  HN  GLN A 167     -14.764  -9.153 -15.713  1.00  0.00            
ATOM   1562  CA  GLN A 167     -14.419  -9.760 -13.743  1.00  0.00            
ATOM   1563  HA  GLN A 167     -15.130 -10.260 -13.102  1.00  0.00            
ATOM   1564  CB  GLN A 167     -13.542 -10.910 -14.352  1.00  0.00            
ATOM   1565  HB1 GLN A 167     -14.199 -11.307 -15.155  1.00  0.00            
ATOM   1566  HB2 GLN A 167     -13.604 -11.667 -13.537  1.00  0.00            
ATOM   1567  CG  GLN A 167     -12.134 -10.662 -14.890  1.00  0.00            
ATOM   1568  HG1 GLN A 167     -11.684 -11.623 -15.189  1.00  0.00            
ATOM   1569  HG2 GLN A 167     -11.344 -10.247 -14.242  1.00  0.00            
ATOM   1570  CD  GLN A 167     -12.300  -9.739 -16.121  1.00  0.00            
ATOM   1571  OE1 GLN A 167     -12.330  -8.497 -16.071  1.00  0.00            
ATOM   1572  NE2 GLN A 167     -12.230 -10.343 -17.334  1.00  0.00            
ATOM   1573 1HE2 GLN A 167     -12.184 -11.324 -17.459  1.00  0.00            
ATOM   1574 2HE2 GLN A 167     -12.144  -9.755 -18.147  1.00  0.00            
ATOM   1575  C   GLN A 167     -13.592  -8.816 -12.804  1.00  0.00            
ATOM   1576  O   GLN A 167     -13.418  -9.136 -11.643  1.00  0.00            
ATOM   1577  N   ASN A 168     -13.140  -7.692 -13.357  1.00  0.00            
ATOM   1578  HN  ASN A 168     -13.316  -7.510 -14.315  1.00  0.00            
ATOM   1579  CA  ASN A 168     -12.386  -6.667 -12.627  1.00  0.00            
ATOM   1580  HA  ASN A 168     -11.661  -7.202 -12.051  1.00  0.00            
ATOM   1581  CB  ASN A 168     -11.636  -5.797 -13.606  1.00  0.00            
ATOM   1582  HB1 ASN A 168     -11.375  -4.855 -13.089  1.00  0.00            
ATOM   1583  HB2 ASN A 168     -12.260  -5.519 -14.491  1.00  0.00            
ATOM   1584  CG  ASN A 168     -10.216  -6.226 -13.923  1.00  0.00            
ATOM   1585  OD1 ASN A 168      -9.211  -5.744 -13.302  1.00  0.00            
ATOM   1586  ND2 ASN A 168      -9.996  -7.016 -14.988  1.00  0.00            
ATOM   1587 1HD2 ASN A 168     -10.774  -7.288 -15.529  1.00  0.00            
ATOM   1588 2HD2 ASN A 168      -9.055  -7.313 -15.222  1.00  0.00            
ATOM   1589  C   ASN A 168     -13.352  -5.942 -11.788  1.00  0.00            
ATOM   1590  O   ASN A 168     -13.181  -5.821 -10.575  1.00  0.00            
ATOM   1591  N   VAL A 169     -14.540  -5.605 -12.287  1.00  0.00            
ATOM   1592  HN  VAL A 169     -14.717  -5.783 -13.249  1.00  0.00            
ATOM   1593  CA  VAL A 169     -15.540  -4.963 -11.486  1.00  0.00            
ATOM   1594  HA  VAL A 169     -15.162  -4.092 -10.972  1.00  0.00            
ATOM   1595  CB  VAL A 169     -16.641  -4.363 -12.362  1.00  0.00            
ATOM   1596  HB  VAL A 169     -17.192  -5.188 -12.851  1.00  0.00            
ATOM   1597  CG1 VAL A 169     -17.600  -3.546 -11.415  1.00  0.00            
ATOM   1598 1HG1 VAL A 169     -18.036  -4.142 -10.581  1.00  0.00            
ATOM   1599 2HG1 VAL A 169     -18.385  -3.016 -11.999  1.00  0.00            
ATOM   1600 3HG1 VAL A 169     -17.084  -2.674 -10.955  1.00  0.00            
ATOM   1601  CG2 VAL A 169     -16.111  -3.271 -13.387  1.00  0.00            
ATOM   1602 1HG2 VAL A 169     -15.553  -2.504 -12.827  1.00  0.00            
ATOM   1603 2HG2 VAL A 169     -16.952  -2.775 -13.919  1.00  0.00            
ATOM   1604 3HG2 VAL A 169     -15.526  -3.855 -14.136  1.00  0.00            
ATOM   1605  C   VAL A 169     -16.057  -5.944 -10.403  1.00  0.00            
ATOM   1606  O   VAL A 169     -16.232  -5.551  -9.253  1.00  0.00            
ATOM   1607  N   ASP A 170     -16.306  -7.213 -10.754  1.00  0.00            
ATOM   1608  HN  ASP A 170     -16.393  -7.505 -11.697  1.00  0.00            
ATOM   1609  CA  ASP A 170     -16.697  -8.175  -9.755  1.00  0.00            
ATOM   1610  HA  ASP A 170     -17.543  -7.705  -9.276  1.00  0.00            
ATOM   1611  CB  ASP A 170     -17.260  -9.555 -10.475  1.00  0.00            
ATOM   1612  HB1 ASP A 170     -17.351 -10.355  -9.709  1.00  0.00            
ATOM   1613  HB2 ASP A 170     -16.385  -9.824 -11.099  1.00  0.00            
ATOM   1614  CG  ASP A 170     -18.512  -9.439 -11.319  1.00  0.00            
ATOM   1615  OD1 ASP A 170     -18.732 -10.381 -12.097  1.00  0.00            
ATOM   1616  OD2 ASP A 170     -19.351  -8.542 -11.107  1.00  0.00            
ATOM   1617  C   ASP A 170     -15.607  -8.421  -8.655  1.00  0.00            
ATOM   1618  O   ASP A 170     -15.858  -8.315  -7.468  1.00  0.00            
ATOM   1619  N   ARG A 171     -14.308  -8.610  -9.013  1.00  0.00            
ATOM   1620  HN  ARG A 171     -14.026  -8.751  -9.960  1.00  0.00            
ATOM   1621  CA  ARG A 171     -13.315  -8.675  -7.982  1.00  0.00            
ATOM   1622  HA  ARG A 171     -13.499  -9.453  -7.263  1.00  0.00            
ATOM   1623  CB  ARG A 171     -12.075  -9.135  -8.664  1.00  0.00            
ATOM   1624  HB1 ARG A 171     -11.811  -8.381  -9.435  1.00  0.00            
ATOM   1625  HB2 ARG A 171     -12.346 -10.088  -9.180  1.00  0.00            
ATOM   1626  CG  ARG A 171     -10.855  -9.323  -7.728  1.00  0.00            
ATOM   1627  HG1 ARG A 171     -11.256  -9.835  -6.826  1.00  0.00            
ATOM   1628  HG2 ARG A 171     -10.475  -8.324  -7.436  1.00  0.00            
ATOM   1629  CD  ARG A 171      -9.704 -10.250  -8.299  1.00  0.00            
ATOM   1630  HD1 ARG A 171     -10.139 -11.214  -8.650  1.00  0.00            
ATOM   1631  HD2 ARG A 171      -8.941 -10.427  -7.520  1.00  0.00            
ATOM   1632  NE  ARG A 171      -9.165  -9.449  -9.470  1.00  0.00            
ATOM   1633  HE  ARG A 171      -9.605  -9.578 -10.355  1.00  0.00            
ATOM   1634  CZ  ARG A 171      -8.305  -8.484  -9.313  1.00  0.00            
ATOM   1635  NH1 ARG A 171      -7.904  -7.934 -10.415  1.00  0.00            
ATOM   1636 1HH1 ARG A 171      -7.051  -7.412 -10.341  1.00  0.00            
ATOM   1637 2HH1 ARG A 171      -8.395  -8.157 -11.257  1.00  0.00            
ATOM   1638  NH2 ARG A 171      -7.568  -8.107  -8.251  1.00  0.00            
ATOM   1639 1HH2 ARG A 171      -7.761  -8.603  -7.407  1.00  0.00            
ATOM   1640 2HH2 ARG A 171      -6.843  -7.437  -8.335  1.00  0.00            
ATOM   1641  C   ARG A 171     -13.176  -7.337  -7.128  1.00  0.00            
ATOM   1642  O   ARG A 171     -12.934  -7.382  -5.974  1.00  0.00            
ATOM   1643  N   TYR A 172     -13.426  -6.101  -7.701  1.00  0.00            
ATOM   1644  HN  TYR A 172     -13.444  -6.037  -8.702  1.00  0.00            
ATOM   1645  CA  TYR A 172     -13.461  -4.822  -7.121  1.00  0.00            
ATOM   1646  HA  TYR A 172     -12.551  -4.679  -6.561  1.00  0.00            
ATOM   1647  CB  TYR A 172     -13.511  -3.788  -8.237  1.00  0.00            
ATOM   1648  HB1 TYR A 172     -14.498  -3.826  -8.726  1.00  0.00            
ATOM   1649  HB2 TYR A 172     -12.604  -3.963  -8.873  1.00  0.00            
ATOM   1650  CG  TYR A 172     -13.506  -2.316  -7.781  1.00  0.00            
ATOM   1651  CD1 TYR A 172     -12.634  -1.920  -6.824  1.00  0.00            
ATOM   1652  HD1 TYR A 172     -11.876  -2.523  -6.338  1.00  0.00            
ATOM   1653  CE1 TYR A 172     -12.554  -0.554  -6.509  1.00  0.00            
ATOM   1654  HE1 TYR A 172     -11.781  -0.171  -5.849  1.00  0.00            
ATOM   1655  CZ  TYR A 172     -13.233   0.364  -7.164  1.00  0.00            
ATOM   1656  OH  TYR A 172     -12.995   1.711  -6.973  1.00  0.00            
ATOM   1657  HH  TYR A 172     -13.645   2.212  -7.502  1.00  0.00            
ATOM   1658  CD2 TYR A 172     -14.295  -1.407  -8.462  1.00  0.00            
ATOM   1659  HD2 TYR A 172     -14.948  -1.722  -9.257  1.00  0.00            
ATOM   1660  CE2 TYR A 172     -14.213  -0.050  -8.097  1.00  0.00            
ATOM   1661  HE2 TYR A 172     -14.764   0.679  -8.682  1.00  0.00            
ATOM   1662  C   TYR A 172     -14.455  -4.706  -5.921  1.00  0.00            
ATOM   1663  O   TYR A 172     -14.180  -4.197  -4.837  1.00  0.00            
ATOM   1664  N   ALA A 173     -15.634  -5.368  -6.173  1.00  0.00            
ATOM   1665  HN  ALA A 173     -15.839  -5.579  -7.124  1.00  0.00            
ATOM   1666  CA  ALA A 173     -16.640  -5.557  -5.178  1.00  0.00            
ATOM   1667  HA  ALA A 173     -16.770  -4.617  -4.659  1.00  0.00            
ATOM   1668  CB  ALA A 173     -17.945  -6.085  -5.878  1.00  0.00            
ATOM   1669  HB1 ALA A 173     -17.768  -7.012  -6.469  1.00  0.00            
ATOM   1670  HB2 ALA A 173     -18.433  -5.240  -6.418  1.00  0.00            
ATOM   1671  HB3 ALA A 173     -18.668  -6.374  -5.081  1.00  0.00            
ATOM   1672  C   ALA A 173     -16.162  -6.405  -4.038  1.00  0.00            
ATOM   1673  O   ALA A 173     -16.455  -6.172  -2.902  1.00  0.00            
ATOM   1674  N   LEU A 174     -15.555  -7.553  -4.278  1.00  0.00            
ATOM   1675  HN  LEU A 174     -15.582  -7.849  -5.233  1.00  0.00            
ATOM   1676  CA  LEU A 174     -14.943  -8.351  -3.213  1.00  0.00            
ATOM   1677  HA  LEU A 174     -15.747  -8.417  -2.507  1.00  0.00            
ATOM   1678  CB  LEU A 174     -14.248  -9.754  -3.572  1.00  0.00            
ATOM   1679  HB1 LEU A 174     -13.585 -10.180  -2.785  1.00  0.00            
ATOM   1680  HB2 LEU A 174     -13.603  -9.653  -4.475  1.00  0.00            
ATOM   1681  CG  LEU A 174     -15.184 -10.901  -4.044  1.00  0.00            
ATOM   1682  HG  LEU A 174     -15.774 -11.167  -3.131  1.00  0.00            
ATOM   1683  CD1 LEU A 174     -16.197 -10.477  -5.110  1.00  0.00            
ATOM   1684 1HD1 LEU A 174     -15.823  -9.856  -5.953  1.00  0.00            
ATOM   1685 2HD1 LEU A 174     -16.994  -9.863  -4.645  1.00  0.00            
ATOM   1686 3HD1 LEU A 174     -16.685 -11.337  -5.611  1.00  0.00            
ATOM   1687  CD2 LEU A 174     -14.351 -12.084  -4.571  1.00  0.00            
ATOM   1688 1HD2 LEU A 174     -13.581 -12.523  -3.897  1.00  0.00            
ATOM   1689 2HD2 LEU A 174     -13.848 -11.724  -5.483  1.00  0.00            
ATOM   1690 3HD2 LEU A 174     -15.038 -12.945  -4.705  1.00  0.00            
ATOM   1691  C   LEU A 174     -13.788  -7.542  -2.412  1.00  0.00            
ATOM   1692  O   LEU A 174     -13.777  -7.554  -1.192  1.00  0.00            
ATOM   1693  N   LEU A 175     -12.923  -6.869  -3.141  1.00  0.00            
ATOM   1694  HN  LEU A 175     -12.857  -6.958  -4.122  1.00  0.00            
ATOM   1695  CA  LEU A 175     -11.939  -6.097  -2.444  1.00  0.00            
ATOM   1696  HA  LEU A 175     -11.646  -6.622  -1.554  1.00  0.00            
ATOM   1697  CB  LEU A 175     -10.734  -5.578  -3.291  1.00  0.00            
ATOM   1698  HB1 LEU A 175      -9.916  -5.151  -2.673  1.00  0.00            
ATOM   1699  HB2 LEU A 175     -11.144  -4.941  -4.099  1.00  0.00            
ATOM   1700  CG  LEU A 175     -10.133  -6.576  -4.274  1.00  0.00            
ATOM   1701  HG  LEU A 175     -10.848  -6.977  -5.035  1.00  0.00            
ATOM   1702  CD1 LEU A 175      -8.931  -5.955  -4.962  1.00  0.00            
ATOM   1703 1HD1 LEU A 175      -8.260  -5.718  -4.117  1.00  0.00            
ATOM   1704 2HD1 LEU A 175      -9.226  -4.982  -5.400  1.00  0.00            
ATOM   1705 3HD1 LEU A 175      -8.374  -6.562  -5.710  1.00  0.00            
ATOM   1706  CD2 LEU A 175      -9.589  -7.875  -3.459  1.00  0.00            
ATOM   1707 1HD2 LEU A 175      -8.858  -7.443  -2.739  1.00  0.00            
ATOM   1708 2HD2 LEU A 175      -9.178  -8.633  -4.150  1.00  0.00            
ATOM   1709 3HD2 LEU A 175     -10.413  -8.386  -2.914  1.00  0.00            
ATOM   1710  C   LEU A 175     -12.569  -4.823  -1.655  1.00  0.00            
ATOM   1711  O   LEU A 175     -12.060  -4.495  -0.616  1.00  0.00            
ATOM   1712  N   SER A 176     -13.523  -4.086  -2.258  1.00  0.00            
ATOM   1713  HN  SER A 176     -13.857  -4.407  -3.143  1.00  0.00            
ATOM   1714  CA  SER A 176     -14.178  -2.927  -1.596  1.00  0.00            
ATOM   1715  HA  SER A 176     -13.423  -2.219  -1.301  1.00  0.00            
ATOM   1716  CB  SER A 176     -15.118  -2.234  -2.539  1.00  0.00            
ATOM   1717  HB1 SER A 176     -15.767  -1.478  -2.071  1.00  0.00            
ATOM   1718  HB2 SER A 176     -15.803  -2.989  -2.955  1.00  0.00            
ATOM   1719  OG  SER A 176     -14.457  -1.684  -3.669  1.00  0.00            
ATOM   1720  HG1 SER A 176     -14.213  -2.435  -4.215  1.00  0.00            
ATOM   1721  C   SER A 176     -14.911  -3.401  -0.334  1.00  0.00            
ATOM   1722  O   SER A 176     -14.812  -2.815   0.763  1.00  0.00            
ATOM   1723  N   THR A 177     -15.618  -4.593  -0.383  1.00  0.00            
ATOM   1724  HN  THR A 177     -15.619  -5.057  -1.265  1.00  0.00            
ATOM   1725  CA  THR A 177     -16.275  -5.193   0.769  1.00  0.00            
ATOM   1726  HA  THR A 177     -16.968  -4.432   1.098  1.00  0.00            
ATOM   1727  CB  THR A 177     -16.993  -6.501   0.393  1.00  0.00            
ATOM   1728  HB  THR A 177     -16.283  -7.252  -0.018  1.00  0.00            
ATOM   1729  OG1 THR A 177     -17.967  -6.274  -0.561  1.00  0.00            
ATOM   1730  HG1 THR A 177     -17.519  -6.319  -1.405  1.00  0.00            
ATOM   1731  CG2 THR A 177     -17.620  -7.068   1.602  1.00  0.00            
ATOM   1732 1HG2 THR A 177     -18.300  -7.929   1.378  1.00  0.00            
ATOM   1733 2HG2 THR A 177     -18.297  -6.265   1.960  1.00  0.00            
ATOM   1734 3HG2 THR A 177     -16.868  -7.377   2.354  1.00  0.00            
ATOM   1735  C   THR A 177     -15.242  -5.464   1.901  1.00  0.00            
ATOM   1736  O   THR A 177     -15.367  -4.967   2.998  1.00  0.00            
ATOM   1737  N   LEU A 178     -14.053  -6.023   1.553  1.00  0.00            
ATOM   1738  HN  LEU A 178     -14.013  -6.174   0.574  1.00  0.00            
ATOM   1739  CA  LEU A 178     -12.965  -6.333   2.435  1.00  0.00            
ATOM   1740  HA  LEU A 178     -13.362  -6.765   3.335  1.00  0.00            
ATOM   1741  CB  LEU A 178     -12.001  -7.378   1.682  1.00  0.00            
ATOM   1742  HB1 LEU A 178     -11.605  -6.948   0.741  1.00  0.00            
ATOM   1743  HB2 LEU A 178     -12.522  -8.337   1.484  1.00  0.00            
ATOM   1744  CG  LEU A 178     -10.750  -7.746   2.499  1.00  0.00            
ATOM   1745  HG  LEU A 178     -10.266  -6.789   2.808  1.00  0.00            
ATOM   1746  CD1 LEU A 178     -11.082  -8.427   3.841  1.00  0.00            
ATOM   1747 1HD1 LEU A 178     -10.191  -8.787   4.400  1.00  0.00            
ATOM   1748 2HD1 LEU A 178     -11.723  -9.333   3.767  1.00  0.00            
ATOM   1749 3HD1 LEU A 178     -11.673  -7.793   4.540  1.00  0.00            
ATOM   1750  CD2 LEU A 178      -9.834  -8.517   1.552  1.00  0.00            
ATOM   1751 1HD2 LEU A 178      -8.853  -8.802   1.987  1.00  0.00            
ATOM   1752 2HD2 LEU A 178      -9.675  -7.874   0.656  1.00  0.00            
ATOM   1753 3HD2 LEU A 178     -10.380  -9.449   1.285  1.00  0.00            
ATOM   1754  C   LEU A 178     -12.293  -5.038   2.883  1.00  0.00            
ATOM   1755  O   LEU A 178     -11.886  -4.888   4.028  1.00  0.00            
ATOM   1756  N   GLN A 179     -12.080  -4.059   2.009  1.00  0.00            
ATOM   1757  HN  GLN A 179     -12.292  -4.300   1.069  1.00  0.00            
ATOM   1758  CA  GLN A 179     -11.438  -2.849   2.259  1.00  0.00            
ATOM   1759  HA  GLN A 179     -10.505  -3.147   2.725  1.00  0.00            
ATOM   1760  CB  GLN A 179     -11.225  -2.198   0.891  1.00  0.00            
ATOM   1761  HB1 GLN A 179     -12.223  -2.076   0.430  1.00  0.00            
ATOM   1762  HB2 GLN A 179     -10.667  -2.894   0.245  1.00  0.00            
ATOM   1763  CG  GLN A 179     -10.580  -0.761   0.847  1.00  0.00            
ATOM   1764  HG1 GLN A 179     -11.311   0.045   1.077  1.00  0.00            
ATOM   1765  HG2 GLN A 179     -10.182  -0.632  -0.168  1.00  0.00            
ATOM   1766  CD  GLN A 179      -9.359  -0.598   1.767  1.00  0.00            
ATOM   1767  OE1 GLN A 179      -8.506  -1.530   1.885  1.00  0.00            
ATOM   1768  NE2 GLN A 179      -9.227   0.595   2.323  1.00  0.00            
ATOM   1769 1HE2 GLN A 179      -8.455   0.727   2.937  1.00  0.00            
ATOM   1770 2HE2 GLN A 179      -9.753   1.411   2.086  1.00  0.00            
ATOM   1771  C   GLN A 179     -12.158  -1.980   3.278  1.00  0.00            
ATOM   1772  O   GLN A 179     -11.550  -1.258   4.027  1.00  0.00            
ATOM   1773  N   LEU A 180     -13.544  -2.015   3.182  1.00  0.00            
ATOM   1774  HN  LEU A 180     -13.912  -2.587   2.453  1.00  0.00            
ATOM   1775  CA  LEU A 180     -14.530  -1.502   4.075  1.00  0.00            
ATOM   1776  HA  LEU A 180     -14.355  -0.433   4.132  1.00  0.00            
ATOM   1777  CB  LEU A 180     -15.909  -1.583   3.459  1.00  0.00            
ATOM   1778  HB1 LEU A 180     -16.290  -2.620   3.328  1.00  0.00            
ATOM   1779  HB2 LEU A 180     -15.738  -1.273   2.408  1.00  0.00            
ATOM   1780  CG  LEU A 180     -16.947  -0.755   4.158  1.00  0.00            
ATOM   1781  HG  LEU A 180     -17.276  -1.281   5.088  1.00  0.00            
ATOM   1782  CD1 LEU A 180     -16.546   0.690   4.702  1.00  0.00            
ATOM   1783 1HD1 LEU A 180     -16.255   1.354   3.872  1.00  0.00            
ATOM   1784 2HD1 LEU A 180     -15.675   0.631   5.396  1.00  0.00            
ATOM   1785 3HD1 LEU A 180     -17.407   1.129   5.232  1.00  0.00            
ATOM   1786  CD2 LEU A 180     -18.099  -0.552   3.210  1.00  0.00            
ATOM   1787 1HD2 LEU A 180     -18.903   0.021   3.706  1.00  0.00            
ATOM   1788 2HD2 LEU A 180     -18.585  -1.500   2.871  1.00  0.00            
ATOM   1789 3HD2 LEU A 180     -17.713   0.019   2.338  1.00  0.00            
ATOM   1790  C   LEU A 180     -14.516  -2.124   5.426  1.00  0.00            
ATOM   1791  O   LEU A 180     -14.490  -1.435   6.404  1.00  0.00            
ATOM   1792  N   MET A 181     -14.504  -3.466   5.488  1.00  0.00            
ATOM   1793  HN  MET A 181     -14.627  -3.910   4.618  1.00  0.00            
ATOM   1794  CA  MET A 181     -14.136  -4.313   6.671  1.00  0.00            
ATOM   1795  HA  MET A 181     -14.910  -4.245   7.414  1.00  0.00            
ATOM   1796  CB  MET A 181     -14.204  -5.829   6.318  1.00  0.00            
ATOM   1797  HB1 MET A 181     -13.865  -6.441   7.188  1.00  0.00            
ATOM   1798  HB2 MET A 181     -13.501  -5.933   5.467  1.00  0.00            
ATOM   1799  CG  MET A 181     -15.664  -6.305   5.931  1.00  0.00            
ATOM   1800  HG1 MET A 181     -16.160  -5.501   5.353  1.00  0.00            
ATOM   1801  HG2 MET A 181     -16.178  -6.514   6.891  1.00  0.00            
ATOM   1802  SD  MET A 181     -15.586  -7.887   4.974  1.00  0.00            
ATOM   1803  CE  MET A 181     -15.497  -9.014   6.431  1.00  0.00            
ATOM   1804  HE1 MET A 181     -15.261 -10.052   6.141  1.00  0.00            
ATOM   1805  HE2 MET A 181     -16.431  -9.012   7.031  1.00  0.00            
ATOM   1806  HE3 MET A 181     -14.689  -8.577   7.049  1.00  0.00            
ATOM   1807  C   MET A 181     -12.886  -3.818   7.444  1.00  0.00            
ATOM   1808  O   MET A 181     -12.816  -3.465   8.627  1.00  0.00            
ATOM   1809  N   TYR A 182     -11.776  -3.698   6.677  1.00  0.00            
ATOM   1810  HN  TYR A 182     -11.903  -3.992   5.745  1.00  0.00            
ATOM   1811  CA  TYR A 182     -10.431  -3.270   7.138  1.00  0.00            
ATOM   1812  HA  TYR A 182     -10.107  -3.996   7.870  1.00  0.00            
ATOM   1813  CB  TYR A 182      -9.580  -3.509   5.874  1.00  0.00            
ATOM   1814  HB1 TYR A 182      -9.970  -3.022   4.958  1.00  0.00            
ATOM   1815  HB2 TYR A 182      -9.568  -4.605   5.652  1.00  0.00            
ATOM   1816  CG  TYR A 182      -8.168  -3.140   6.054  1.00  0.00            
ATOM   1817  CD1 TYR A 182      -7.484  -2.283   5.168  1.00  0.00            
ATOM   1818  HD1 TYR A 182      -8.083  -1.912   4.350  1.00  0.00            
ATOM   1819  CE1 TYR A 182      -6.210  -1.835   5.351  1.00  0.00            
ATOM   1820  HE1 TYR A 182      -5.825  -0.999   4.774  1.00  0.00            
ATOM   1821  CZ  TYR A 182      -5.406  -2.448   6.296  1.00  0.00            
ATOM   1822  OH  TYR A 182      -4.069  -2.035   6.458  1.00  0.00            
ATOM   1823  HH  TYR A 182      -3.834  -2.214   7.374  1.00  0.00            
ATOM   1824  CD2 TYR A 182      -7.315  -3.738   7.028  1.00  0.00            
ATOM   1825  HD2 TYR A 182      -7.766  -4.448   7.724  1.00  0.00            
ATOM   1826  CE2 TYR A 182      -5.907  -3.512   7.050  1.00  0.00            
ATOM   1827  HE2 TYR A 182      -5.290  -4.003   7.809  1.00  0.00            
ATOM   1828  C   TYR A 182     -10.400  -1.835   7.673  1.00  0.00            
ATOM   1829  O   TYR A 182      -9.731  -1.416   8.616  1.00  0.00            
ATOM   1830  N   THR A 183     -11.232  -0.999   7.025  1.00  0.00            
ATOM   1831  HN  THR A 183     -11.784  -1.316   6.257  1.00  0.00            
ATOM   1832  CA  THR A 183     -11.521   0.378   7.472  1.00  0.00            
ATOM   1833  HA  THR A 183     -10.531   0.764   7.694  1.00  0.00            
ATOM   1834  CB  THR A 183     -12.142   1.144   6.338  1.00  0.00            
ATOM   1835  HB  THR A 183     -13.106   0.660   6.066  1.00  0.00            
ATOM   1836  OG1 THR A 183     -11.337   1.134   5.152  1.00  0.00            
ATOM   1837  HG1 THR A 183     -11.539   0.338   4.671  1.00  0.00            
ATOM   1838  CG2 THR A 183     -12.429   2.591   6.693  1.00  0.00            
ATOM   1839 1HG2 THR A 183     -12.689   3.199   5.790  1.00  0.00            
ATOM   1840 2HG2 THR A 183     -11.439   2.997   6.995  1.00  0.00            
ATOM   1841 3HG2 THR A 183     -13.096   2.859   7.530  1.00  0.00            
ATOM   1842  C   THR A 183     -12.256   0.557   8.763  1.00  0.00            
ATOM   1843  O   THR A 183     -11.860   1.354   9.657  1.00  0.00            
ATOM   1844  N   VAL A 184     -13.389  -0.257   8.912  1.00  0.00            
ATOM   1845  HN  VAL A 184     -13.759  -0.620   8.059  1.00  0.00            
ATOM   1846  CA  VAL A 184     -14.098  -0.297  10.175  1.00  0.00            
ATOM   1847  HA  VAL A 184     -14.366   0.738  10.387  1.00  0.00            
ATOM   1848  CB  VAL A 184     -15.403  -1.078  10.069  1.00  0.00            
ATOM   1849  HB  VAL A 184     -15.145  -2.134   9.798  1.00  0.00            
ATOM   1850  CG1 VAL A 184     -16.297  -1.063  11.318  1.00  0.00            
ATOM   1851 1HG1 VAL A 184     -16.687  -0.030  11.473  1.00  0.00            
ATOM   1852 2HG1 VAL A 184     -15.726  -1.426  12.196  1.00  0.00            
ATOM   1853 3HG1 VAL A 184     -17.212  -1.691  11.247  1.00  0.00            
ATOM   1854  CG2 VAL A 184     -16.252  -0.471   8.945  1.00  0.00            
ATOM   1855 1HG2 VAL A 184     -17.186  -1.069   8.984  1.00  0.00            
ATOM   1856 2HG2 VAL A 184     -15.810  -0.509   7.931  1.00  0.00            
ATOM   1857 3HG2 VAL A 184     -16.523   0.593   9.136  1.00  0.00            
ATOM   1858  C   VAL A 184     -13.222  -0.731  11.316  1.00  0.00            
ATOM   1859  O   VAL A 184     -13.056  -0.031  12.320  1.00  0.00            
ATOM   1860  N   GLY A 185     -12.459  -1.816  11.070  1.00  0.00            
ATOM   1861  HN  GLY A 185     -12.416  -2.216  10.154  1.00  0.00            
ATOM   1862  CA  GLY A 185     -11.445  -2.432  11.979  1.00  0.00            
ATOM   1863  HA1 GLY A 185     -10.943  -3.251  11.496  1.00  0.00            
ATOM   1864  HA2 GLY A 185     -11.881  -2.746  12.908  1.00  0.00            
ATOM   1865  C   GLY A 185     -10.350  -1.513  12.479  1.00  0.00            
ATOM   1866  O   GLY A 185     -10.101  -1.616  13.694  1.00  0.00            
ATOM   1867  N   TYR A 186      -9.679  -0.717  11.645  1.00  0.00            
ATOM   1868  HN  TYR A 186     -10.009  -0.737  10.695  1.00  0.00            
ATOM   1869  CA  TYR A 186      -8.734   0.290  12.049  1.00  0.00            
ATOM   1870  HA  TYR A 186      -8.046  -0.095  12.794  1.00  0.00            
ATOM   1871  CB  TYR A 186      -7.913   0.922  10.802  1.00  0.00            
ATOM   1872  HB1 TYR A 186      -7.604   1.945  11.125  1.00  0.00            
ATOM   1873  HB2 TYR A 186      -8.569   0.976   9.911  1.00  0.00            
ATOM   1874  CG  TYR A 186      -6.673   0.215  10.404  1.00  0.00            
ATOM   1875  CD1 TYR A 186      -5.515   0.866   9.987  1.00  0.00            
ATOM   1876  HD1 TYR A 186      -5.522   1.950  10.029  1.00  0.00            
ATOM   1877  CE1 TYR A 186      -4.342   0.135   9.652  1.00  0.00            
ATOM   1878  HE1 TYR A 186      -3.367   0.502   9.405  1.00  0.00            
ATOM   1879  CZ  TYR A 186      -4.437  -1.288   9.669  1.00  0.00            
ATOM   1880  OH  TYR A 186      -3.265  -1.920   9.222  1.00  0.00            
ATOM   1881  HH  TYR A 186      -3.022  -2.361  10.032  1.00  0.00            
ATOM   1882  CD2 TYR A 186      -6.783  -1.201  10.271  1.00  0.00            
ATOM   1883  HD2 TYR A 186      -7.735  -1.700  10.309  1.00  0.00            
ATOM   1884  CE2 TYR A 186      -5.651  -1.936   9.898  1.00  0.00            
ATOM   1885  HE2 TYR A 186      -5.676  -3.013   9.816  1.00  0.00            
ATOM   1886  C   TYR A 186      -9.358   1.473  12.809  1.00  0.00            
ATOM   1887  O   TYR A 186      -8.779   1.916  13.794  1.00  0.00            
ATOM   1888  N   SER A 187     -10.523   1.913  12.348  1.00  0.00            
ATOM   1889  HN  SER A 187     -10.954   1.476  11.568  1.00  0.00            
ATOM   1890  CA  SER A 187     -11.308   3.041  12.954  1.00  0.00            
ATOM   1891  HA  SER A 187     -10.652   3.899  13.030  1.00  0.00            
ATOM   1892  CB  SER A 187     -12.613   3.345  12.160  1.00  0.00            
ATOM   1893  HB1 SER A 187     -13.228   4.085  12.717  1.00  0.00            
ATOM   1894  HB2 SER A 187     -13.185   2.412  11.993  1.00  0.00            
ATOM   1895  OG  SER A 187     -12.299   3.915  10.900  1.00  0.00            
ATOM   1896  HG1 SER A 187     -11.831   3.342  10.284  1.00  0.00            
ATOM   1897  C   SER A 187     -11.803   2.800  14.385  1.00  0.00            
ATOM   1898  O   SER A 187     -11.715   3.683  15.298  1.00  0.00            
ATOM   1899  N   PHE A 188     -12.223   1.546  14.689  1.00  0.00            
ATOM   1900  HN  PHE A 188     -12.278   0.918  13.910  1.00  0.00            
ATOM   1901  CA  PHE A 188     -12.610   1.020  15.980  1.00  0.00            
ATOM   1902  HA  PHE A 188     -13.387   1.694  16.304  1.00  0.00            
ATOM   1903  CB  PHE A 188     -12.962  -0.427  15.735  1.00  0.00            
ATOM   1904  HB1 PHE A 188     -12.061  -1.009  15.437  1.00  0.00            
ATOM   1905  HB2 PHE A 188     -13.664  -0.527  14.878  1.00  0.00            
ATOM   1906  CG  PHE A 188     -13.629  -1.127  16.919  1.00  0.00            
ATOM   1907  CD1 PHE A 188     -14.944  -0.849  17.295  1.00  0.00            
ATOM   1908  HD1 PHE A 188     -15.388  -0.091  16.676  1.00  0.00            
ATOM   1909  CE1 PHE A 188     -15.462  -1.244  18.579  1.00  0.00            
ATOM   1910  HE1 PHE A 188     -16.450  -0.950  18.895  1.00  0.00            
ATOM   1911  CZ  PHE A 188     -14.689  -2.184  19.321  1.00  0.00            
ATOM   1912  HZ  PHE A 188     -14.966  -2.444  20.324  1.00  0.00            
ATOM   1913  CD2 PHE A 188     -12.926  -2.042  17.702  1.00  0.00            
ATOM   1914  HD2 PHE A 188     -12.005  -2.513  17.371  1.00  0.00            
ATOM   1915  CE2 PHE A 188     -13.429  -2.538  18.897  1.00  0.00            
ATOM   1916  HE2 PHE A 188     -12.913  -3.434  19.246  1.00  0.00            
ATOM   1917  C   PHE A 188     -11.481   1.117  16.994  1.00  0.00            
ATOM   1918  O   PHE A 188     -11.628   1.652  18.111  1.00  0.00            
ATOM   1919  N   SER A 189     -10.278   0.728  16.573  1.00  0.00            
ATOM   1920  HN  SER A 189     -10.345   0.428  15.619  1.00  0.00            
ATOM   1921  CA  SER A 189      -8.995   0.631  17.194  1.00  0.00            
ATOM   1922  HA  SER A 189      -9.239   0.193  18.150  1.00  0.00            
ATOM   1923  CB  SER A 189      -7.807  -0.074  16.468  1.00  0.00            
ATOM   1924  HB1 SER A 189      -6.998  -0.087  17.234  1.00  0.00            
ATOM   1925  HB2 SER A 189      -7.478   0.452  15.549  1.00  0.00            
ATOM   1926  OG  SER A 189      -8.151  -1.433  16.071  1.00  0.00            
ATOM   1927  HG1 SER A 189      -8.403  -1.536  15.151  1.00  0.00            
ATOM   1928  C   SER A 189      -8.448   2.056  17.534  1.00  0.00            
ATOM   1929  O   SER A 189      -7.874   2.228  18.624  1.00  0.00            
ATOM   1930  N   LEU A 190      -8.517   3.030  16.609  1.00  0.00            
ATOM   1931  HN  LEU A 190      -8.968   2.801  15.747  1.00  0.00            
ATOM   1932  CA  LEU A 190      -8.032   4.417  16.781  1.00  0.00            
ATOM   1933  HA  LEU A 190      -6.978   4.386  17.009  1.00  0.00            
ATOM   1934  CB  LEU A 190      -8.250   5.073  15.456  1.00  0.00            
ATOM   1935  HB1 LEU A 190      -9.320   5.314  15.256  1.00  0.00            
ATOM   1936  HB2 LEU A 190      -7.879   4.400  14.666  1.00  0.00            
ATOM   1937  CG  LEU A 190      -7.596   6.500  15.372  1.00  0.00            
ATOM   1938  HG  LEU A 190      -8.063   7.135  16.167  1.00  0.00            
ATOM   1939  CD1 LEU A 190      -6.100   6.487  15.656  1.00  0.00            
ATOM   1940 1HD1 LEU A 190      -5.671   7.505  15.636  1.00  0.00            
ATOM   1941 2HD1 LEU A 190      -5.614   5.883  14.870  1.00  0.00            
ATOM   1942 3HD1 LEU A 190      -5.905   6.116  16.697  1.00  0.00            
ATOM   1943  CD2 LEU A 190      -7.849   7.234  14.047  1.00  0.00            
ATOM   1944 1HD2 LEU A 190      -7.702   6.462  13.255  1.00  0.00            
ATOM   1945 2HD2 LEU A 190      -7.131   8.062  13.841  1.00  0.00            
ATOM   1946 3HD2 LEU A 190      -8.904   7.578  13.975  1.00  0.00            
ATOM   1947  C   LEU A 190      -8.765   5.116  17.923  1.00  0.00            
ATOM   1948  O   LEU A 190      -8.161   5.888  18.662  1.00  0.00            
ATOM   1949  N   ILE A 191     -10.123   4.976  18.088  1.00  0.00            
ATOM   1950  HN  ILE A 191     -10.684   4.460  17.444  1.00  0.00            
ATOM   1951  CA  ILE A 191     -10.855   5.623  19.131  1.00  0.00            
ATOM   1952  HA  ILE A 191     -10.405   6.576  19.301  1.00  0.00            
ATOM   1953  CB  ILE A 191     -12.400   5.644  18.879  1.00  0.00            
ATOM   1954  HB  ILE A 191     -12.742   4.600  18.737  1.00  0.00            
ATOM   1955  CG2 ILE A 191     -13.232   6.104  20.078  1.00  0.00            
ATOM   1956 1HG2 ILE A 191     -12.855   7.064  20.501  1.00  0.00            
ATOM   1957 2HG2 ILE A 191     -13.055   5.378  20.905  1.00  0.00            
ATOM   1958 3HG2 ILE A 191     -14.330   5.962  19.915  1.00  0.00            
ATOM   1959  CG1 ILE A 191     -12.791   6.367  17.639  1.00  0.00            
ATOM   1960 1HG1 ILE A 191     -13.860   6.116  17.476  1.00  0.00            
ATOM   1961 2HG1 ILE A 191     -12.361   5.798  16.784  1.00  0.00            
ATOM   1962  CD  ILE A 191     -12.606   7.897  17.587  1.00  0.00            
ATOM   1963  HD1 ILE A 191     -11.501   8.039  17.681  1.00  0.00            
ATOM   1964  HD2 ILE A 191     -13.068   8.373  18.475  1.00  0.00            
ATOM   1965  HD3 ILE A 191     -13.024   8.341  16.653  1.00  0.00            
ATOM   1966  C   ILE A 191     -10.452   4.881  20.392  1.00  0.00            
ATOM   1967  O   ILE A 191     -10.255   5.464  21.407  1.00  0.00            
ATOM   1968  N   SER A 192     -10.265   3.551  20.318  1.00  0.00            
ATOM   1969  HN  SER A 192     -10.406   3.076  19.440  1.00  0.00            
ATOM   1970  CA  SER A 192      -9.751   2.756  21.466  1.00  0.00            
ATOM   1971  HA  SER A 192     -10.452   2.931  22.285  1.00  0.00            
ATOM   1972  CB  SER A 192      -9.734   1.188  21.161  1.00  0.00            
ATOM   1973  HB1 SER A 192      -9.403   0.707  22.099  1.00  0.00            
ATOM   1974  HB2 SER A 192      -8.977   0.948  20.391  1.00  0.00            
ATOM   1975  OG  SER A 192     -11.006   0.679  20.889  1.00  0.00            
ATOM   1976  HG1 SER A 192     -11.028   0.563  19.941  1.00  0.00            
ATOM   1977  C   SER A 192      -8.372   3.268  21.944  1.00  0.00            
ATOM   1978  O   SER A 192      -8.081   3.509  23.172  1.00  0.00            
ATOM   1979  N   LEU A 193      -7.403   3.455  21.030  1.00  0.00            
ATOM   1980  HN  LEU A 193      -7.484   3.094  20.108  1.00  0.00            
ATOM   1981  CA  LEU A 193      -6.096   4.037  21.320  1.00  0.00            
ATOM   1982  HA  LEU A 193      -5.546   3.501  22.082  1.00  0.00            
ATOM   1983  CB  LEU A 193      -5.357   4.160  19.974  1.00  0.00            
ATOM   1984  HB1 LEU A 193      -4.417   4.750  20.105  1.00  0.00            
ATOM   1985  HB2 LEU A 193      -6.018   4.556  19.187  1.00  0.00            
ATOM   1986  CG  LEU A 193      -4.752   2.817  19.477  1.00  0.00            
ATOM   1987  HG  LEU A 193      -5.573   2.068  19.515  1.00  0.00            
ATOM   1988  CD1 LEU A 193      -4.316   2.913  18.021  1.00  0.00            
ATOM   1989 1HD1 LEU A 193      -3.811   1.996  17.650  1.00  0.00            
ATOM   1990 2HD1 LEU A 193      -3.629   3.769  17.825  1.00  0.00            
ATOM   1991 3HD1 LEU A 193      -5.053   3.142  17.219  1.00  0.00            
ATOM   1992  CD2 LEU A 193      -3.488   2.411  20.284  1.00  0.00            
ATOM   1993 1HD2 LEU A 193      -3.808   2.208  21.338  1.00  0.00            
ATOM   1994 2HD2 LEU A 193      -2.677   3.180  20.296  1.00  0.00            
ATOM   1995 3HD2 LEU A 193      -3.142   1.450  19.869  1.00  0.00            
ATOM   1996  C   LEU A 193      -6.187   5.493  21.859  1.00  0.00            
ATOM   1997  O   LEU A 193      -5.444   5.747  22.802  1.00  0.00            
ATOM   1998  N   PHE A 194      -7.095   6.334  21.373  1.00  0.00            
ATOM   1999  HN  PHE A 194      -7.799   6.087  20.719  1.00  0.00            
ATOM   2000  CA  PHE A 194      -7.246   7.675  21.946  1.00  0.00            
ATOM   2001  HA  PHE A 194      -6.266   8.128  22.048  1.00  0.00            
ATOM   2002  CB  PHE A 194      -7.970   8.666  20.992  1.00  0.00            
ATOM   2003  HB1 PHE A 194      -8.161   9.621  21.532  1.00  0.00            
ATOM   2004  HB2 PHE A 194      -8.887   8.184  20.608  1.00  0.00            
ATOM   2005  CG  PHE A 194      -7.035   9.089  19.935  1.00  0.00            
ATOM   2006  CD1 PHE A 194      -5.877   9.921  20.295  1.00  0.00            
ATOM   2007  HD1 PHE A 194      -5.690  10.142  21.346  1.00  0.00            
ATOM   2008  CE1 PHE A 194      -5.211  10.595  19.322  1.00  0.00            
ATOM   2009  HE1 PHE A 194      -4.554  11.395  19.609  1.00  0.00            
ATOM   2010  CZ  PHE A 194      -5.435  10.456  17.941  1.00  0.00            
ATOM   2011  HZ  PHE A 194      -4.839  10.967  17.193  1.00  0.00            
ATOM   2012  CD2 PHE A 194      -7.200   8.835  18.553  1.00  0.00            
ATOM   2013  HD2 PHE A 194      -7.997   8.154  18.279  1.00  0.00            
ATOM   2014  CE2 PHE A 194      -6.433   9.497  17.578  1.00  0.00            
ATOM   2015  HE2 PHE A 194      -6.691   9.300  16.548  1.00  0.00            
ATOM   2016  C   PHE A 194      -7.892   7.672  23.357  1.00  0.00            
ATOM   2017  O   PHE A 194      -7.442   8.513  24.180  1.00  0.00            
ATOM   2018  N   LEU A 195      -8.982   6.822  23.525  1.00  0.00            
ATOM   2019  HN  LEU A 195      -9.291   6.254  22.774  1.00  0.00            
ATOM   2020  CA  LEU A 195      -9.595   6.640  24.899  1.00  0.00            
ATOM   2021  HA  LEU A 195      -9.863   7.617  25.271  1.00  0.00            
ATOM   2022  CB  LEU A 195     -10.956   5.945  24.803  1.00  0.00            
ATOM   2023  HB1 LEU A 195     -11.481   5.755  25.773  1.00  0.00            
ATOM   2024  HB2 LEU A 195     -10.811   5.026  24.203  1.00  0.00            
ATOM   2025  CG  LEU A 195     -12.018   6.710  24.013  1.00  0.00            
ATOM   2026  HG  LEU A 195     -11.463   7.206  23.187  1.00  0.00            
ATOM   2027  CD1 LEU A 195     -13.209   5.764  23.615  1.00  0.00            
ATOM   2028 1HD1 LEU A 195     -13.896   5.790  24.477  1.00  0.00            
ATOM   2029 2HD1 LEU A 195     -12.847   4.718  23.491  1.00  0.00            
ATOM   2030 3HD1 LEU A 195     -13.676   6.195  22.692  1.00  0.00            
ATOM   2031  CD2 LEU A 195     -12.631   7.916  24.872  1.00  0.00            
ATOM   2032 1HD2 LEU A 195     -11.816   8.472  25.388  1.00  0.00            
ATOM   2033 2HD2 LEU A 195     -13.372   7.585  25.632  1.00  0.00            
ATOM   2034 3HD2 LEU A 195     -13.120   8.568  24.117  1.00  0.00            
ATOM   2035  C   LEU A 195      -8.692   6.076  25.910  1.00  0.00            
ATOM   2036  O   LEU A 195      -8.567   6.673  26.927  1.00  0.00            
ATOM   2037  N   ALA A 196      -7.971   4.987  25.616  1.00  0.00            
ATOM   2038  HN  ALA A 196      -8.161   4.518  24.759  1.00  0.00            
ATOM   2039  CA  ALA A 196      -6.983   4.408  26.435  1.00  0.00            
ATOM   2040  HA  ALA A 196      -7.537   4.174  27.336  1.00  0.00            
ATOM   2041  CB  ALA A 196      -6.422   3.081  25.849  1.00  0.00            
ATOM   2042  HB1 ALA A 196      -7.277   2.368  25.857  1.00  0.00            
ATOM   2043  HB2 ALA A 196      -5.558   2.668  26.399  1.00  0.00            
ATOM   2044  HB3 ALA A 196      -6.144   3.310  24.796  1.00  0.00            
ATOM   2045  C   ALA A 196      -5.841   5.319  26.794  1.00  0.00            
ATOM   2046  O   ALA A 196      -5.312   5.428  27.896  1.00  0.00            
ATOM   2047  N   LEU A 197      -5.280   6.034  25.794  1.00  0.00            
ATOM   2048  HN  LEU A 197      -5.489   5.872  24.833  1.00  0.00            
ATOM   2049  CA  LEU A 197      -4.338   7.148  26.046  1.00  0.00            
ATOM   2050  HA  LEU A 197      -3.383   6.780  26.413  1.00  0.00            
ATOM   2051  CB  LEU A 197      -4.083   7.782  24.677  1.00  0.00            
ATOM   2052  HB1 LEU A 197      -5.081   8.035  24.264  1.00  0.00            
ATOM   2053  HB2 LEU A 197      -3.598   7.000  24.054  1.00  0.00            
ATOM   2054  CG  LEU A 197      -3.169   9.100  24.606  1.00  0.00            
ATOM   2055  HG  LEU A 197      -3.631   9.854  25.269  1.00  0.00            
ATOM   2056  CD1 LEU A 197      -1.759   8.761  25.128  1.00  0.00            
ATOM   2057 1HD1 LEU A 197      -1.088   9.650  25.162  1.00  0.00            
ATOM   2058 2HD1 LEU A 197      -1.297   7.997  24.476  1.00  0.00            
ATOM   2059 3HD1 LEU A 197      -1.820   8.319  26.148  1.00  0.00            
ATOM   2060  CD2 LEU A 197      -3.148   9.472  23.109  1.00  0.00            
ATOM   2061 1HD2 LEU A 197      -2.752  10.508  23.079  1.00  0.00            
ATOM   2062 2HD2 LEU A 197      -4.143   9.524  22.599  1.00  0.00            
ATOM   2063 3HD2 LEU A 197      -2.481   8.895  22.437  1.00  0.00            
ATOM   2064  C   LEU A 197      -4.852   8.283  26.974  1.00  0.00            
ATOM   2065  O   LEU A 197      -4.223   8.709  27.938  1.00  0.00            
ATOM   2066  N   THR A 198      -6.073   8.762  26.764  1.00  0.00            
ATOM   2067  HN  THR A 198      -6.688   8.401  26.079  1.00  0.00            
ATOM   2068  CA  THR A 198      -6.633   9.732  27.696  1.00  0.00            
ATOM   2069  HA  THR A 198      -5.935  10.553  27.761  1.00  0.00            
ATOM   2070  CB  THR A 198      -7.984  10.337  27.178  1.00  0.00            
ATOM   2071  HB  THR A 198      -8.773   9.602  27.335  1.00  0.00            
ATOM   2072  OG1 THR A 198      -7.909  10.825  25.807  1.00  0.00            
ATOM   2073  HG1 THR A 198      -7.635  10.167  25.169  1.00  0.00            
ATOM   2074  CG2 THR A 198      -8.374  11.631  28.010  1.00  0.00            
ATOM   2075 1HG2 THR A 198      -9.362  11.864  27.536  1.00  0.00            
ATOM   2076 2HG2 THR A 198      -7.634  12.452  27.833  1.00  0.00            
ATOM   2077 3HG2 THR A 198      -8.590  11.387  29.071  1.00  0.00            
ATOM   2078  C   THR A 198      -6.723   9.303  29.097  1.00  0.00            
ATOM   2079  O   THR A 198      -6.535  10.063  29.999  1.00  0.00            
ATOM   2080  N   LEU A 199      -7.001   7.988  29.288  1.00  0.00            
ATOM   2081  HN  LEU A 199      -6.988   7.386  28.497  1.00  0.00            
ATOM   2082  CA  LEU A 199      -7.180   7.228  30.517  1.00  0.00            
ATOM   2083  HA  LEU A 199      -7.913   7.719  31.132  1.00  0.00            
ATOM   2084  CB  LEU A 199      -7.749   5.911  30.106  1.00  0.00            
ATOM   2085  HB1 LEU A 199      -7.129   5.599  29.251  1.00  0.00            
ATOM   2086  HB2 LEU A 199      -8.741   6.085  29.664  1.00  0.00            
ATOM   2087  CG  LEU A 199      -7.913   4.789  31.200  1.00  0.00            
ATOM   2088  HG  LEU A 199      -6.879   4.537  31.492  1.00  0.00            
ATOM   2089  CD1 LEU A 199      -8.895   5.237  32.345  1.00  0.00            
ATOM   2090 1HD1 LEU A 199      -8.505   6.100  32.928  1.00  0.00            
ATOM   2091 2HD1 LEU A 199      -8.736   4.458  33.113  1.00  0.00            
ATOM   2092 3HD1 LEU A 199      -9.969   5.245  32.088  1.00  0.00            
ATOM   2093  CD2 LEU A 199      -8.468   3.481  30.589  1.00  0.00            
ATOM   2094 1HD2 LEU A 199      -8.356   2.627  31.280  1.00  0.00            
ATOM   2095 2HD2 LEU A 199      -7.888   3.265  29.674  1.00  0.00            
ATOM   2096 3HD2 LEU A 199      -9.521   3.701  30.268  1.00  0.00            
ATOM   2097  C   LEU A 199      -5.944   7.181  31.359  1.00  0.00            
ATOM   2098  O   LEU A 199      -6.040   7.491  32.578  1.00  0.00            
ATOM   2099  N   LEU A 200      -4.726   6.881  30.726  1.00  0.00            
ATOM   2100  HN  LEU A 200      -4.762   6.583  29.781  1.00  0.00            
ATOM   2101  CA  LEU A 200      -3.505   6.720  31.431  1.00  0.00            
ATOM   2102  HA  LEU A 200      -3.586   6.093  32.304  1.00  0.00            
ATOM   2103  CB  LEU A 200      -2.428   5.973  30.579  1.00  0.00            
ATOM   2104  HB1 LEU A 200      -1.488   5.888  31.161  1.00  0.00            
ATOM   2105  HB2 LEU A 200      -2.271   6.494  29.615  1.00  0.00            
ATOM   2106  CG  LEU A 200      -2.746   4.568  30.252  1.00  0.00            
ATOM   2107  HG  LEU A 200      -3.767   4.488  29.815  1.00  0.00            
ATOM   2108  CD1 LEU A 200      -1.751   4.023  29.239  1.00  0.00            
ATOM   2109 1HD1 LEU A 200      -1.931   4.335  28.179  1.00  0.00            
ATOM   2110 2HD1 LEU A 200      -1.713   2.922  29.186  1.00  0.00            
ATOM   2111 3HD1 LEU A 200      -0.726   4.361  29.481  1.00  0.00            
ATOM   2112  CD2 LEU A 200      -2.809   3.616  31.460  1.00  0.00            
ATOM   2113 1HD2 LEU A 200      -1.808   3.292  31.794  1.00  0.00            
ATOM   2114 2HD2 LEU A 200      -3.325   2.629  31.323  1.00  0.00            
ATOM   2115 3HD2 LEU A 200      -3.426   4.108  32.242  1.00  0.00            
ATOM   2116  C   LEU A 200      -3.003   8.121  31.842  1.00  0.00            
ATOM   2117  O   LEU A 200      -2.294   8.313  32.827  1.00  0.00            
ATOM   2118  N   LEU A 201      -3.445   9.168  31.068  1.00  0.00            
ATOM   2119  HN  LEU A 201      -3.931   9.116  30.204  1.00  0.00            
ATOM   2120  CA  LEU A 201      -3.108  10.564  31.374  1.00  0.00            
ATOM   2121  HA  LEU A 201      -2.170  10.719  31.873  1.00  0.00            
ATOM   2122  CB  LEU A 201      -3.072  11.301  29.990  1.00  0.00            
ATOM   2123  HB1 LEU A 201      -3.061  12.406  30.022  1.00  0.00            
ATOM   2124  HB2 LEU A 201      -3.949  11.079  29.341  1.00  0.00            
ATOM   2125  CG  LEU A 201      -1.823  10.810  29.229  1.00  0.00            
ATOM   2126  HG  LEU A 201      -1.703   9.717  29.243  1.00  0.00            
ATOM   2127  CD1 LEU A 201      -1.768  11.145  27.741  1.00  0.00            
ATOM   2128 1HD1 LEU A 201      -1.987  12.241  27.759  1.00  0.00            
ATOM   2129 2HD1 LEU A 201      -2.475  10.488  27.193  1.00  0.00            
ATOM   2130 3HD1 LEU A 201      -0.734  11.004  27.380  1.00  0.00            
ATOM   2131  CD2 LEU A 201      -0.626  11.529  29.850  1.00  0.00            
ATOM   2132 1HD2 LEU A 201      -0.479  11.124  30.883  1.00  0.00            
ATOM   2133 2HD2 LEU A 201      -0.574  12.638  29.900  1.00  0.00            
ATOM   2134 3HD2 LEU A 201       0.302  11.157  29.377  1.00  0.00            
ATOM   2135  C   LEU A 201      -4.080  11.180  32.325  1.00  0.00            
ATOM   2136  O   LEU A 201      -3.830  12.251  32.820  1.00  0.00            
ATOM   2137  N   PHE A 202      -5.206  10.570  32.601  1.00  0.00            
ATOM   2138  HN  PHE A 202      -5.303   9.644  32.229  1.00  0.00            
ATOM   2139  CA  PHE A 202      -6.246  11.088  33.415  1.00  0.00            
ATOM   2140  HA  PHE A 202      -6.617  12.046  33.051  1.00  0.00            
ATOM   2141  CB  PHE A 202      -7.591  10.252  33.161  1.00  0.00            
ATOM   2142  HB1 PHE A 202      -7.404   9.229  33.563  1.00  0.00            
ATOM   2143  HB2 PHE A 202      -7.813  10.188  32.068  1.00  0.00            
ATOM   2144  CG  PHE A 202      -8.786  10.896  33.848  1.00  0.00            
ATOM   2145  CD1 PHE A 202      -9.193  10.348  35.071  1.00  0.00            
ATOM   2146  HD1 PHE A 202      -8.746   9.447  35.452  1.00  0.00            
ATOM   2147  CE1 PHE A 202     -10.216  11.007  35.813  1.00  0.00            
ATOM   2148  HE1 PHE A 202     -10.652  10.532  36.665  1.00  0.00            
ATOM   2149  CZ  PHE A 202     -10.771  12.178  35.270  1.00  0.00            
ATOM   2150  HZ  PHE A 202     -11.388  12.838  35.869  1.00  0.00            
ATOM   2151  CD2 PHE A 202      -9.424  11.970  33.270  1.00  0.00            
ATOM   2152  HD2 PHE A 202      -9.148  12.390  32.324  1.00  0.00            
ATOM   2153  CE2 PHE A 202     -10.487  12.574  33.904  1.00  0.00            
ATOM   2154  HE2 PHE A 202     -10.828  13.534  33.548  1.00  0.00            
ATOM   2155  C   PHE A 202      -5.936  11.294  34.793  1.00  0.00            
ATOM   2156  O   PHE A 202      -6.498  12.191  35.526  1.00  0.00            
ATOM   2157  N   LEU A 203      -5.010  10.484  35.308  1.00  0.00            
ATOM   2158  HN  LEU A 203      -4.404   9.953  34.707  1.00  0.00            
ATOM   2159  CA  LEU A 203      -4.508  10.424  36.704  1.00  0.00            
ATOM   2160  HA  LEU A 203      -4.913  11.281  37.213  1.00  0.00            
ATOM   2161  CB  LEU A 203      -4.935   9.185  37.438  1.00  0.00            
ATOM   2162  HB1 LEU A 203      -4.413   9.081  38.404  1.00  0.00            
ATOM   2163  HB2 LEU A 203      -4.617   8.349  36.792  1.00  0.00            
ATOM   2164  CG  LEU A 203      -6.447   8.874  37.711  1.00  0.00            
ATOM   2165  HG  LEU A 203      -6.969   8.737  36.739  1.00  0.00            
ATOM   2166  CD1 LEU A 203      -6.514   7.586  38.575  1.00  0.00            
ATOM   2167 1HD1 LEU A 203      -6.091   7.726  39.600  1.00  0.00            
ATOM   2168 2HD1 LEU A 203      -6.094   6.750  37.995  1.00  0.00            
ATOM   2169 3HD1 LEU A 203      -7.573   7.320  38.693  1.00  0.00            
ATOM   2170  CD2 LEU A 203      -6.990  10.044  38.449  1.00  0.00            
ATOM   2171 1HD2 LEU A 203      -6.935  10.973  37.842  1.00  0.00            
ATOM   2172 2HD2 LEU A 203      -6.466  10.281  39.389  1.00  0.00            
ATOM   2173 3HD2 LEU A 203      -8.050   9.871  38.755  1.00  0.00            
ATOM   2174  C   LEU A 203      -3.020  10.506  36.686  1.00  0.00            
ATOM   2175  O   LEU A 203      -2.367   9.836  35.926  1.00  0.00            
ATOM   2176  N   ARG A 204      -2.427  11.360  37.604  1.00  0.00            
ATOM   2177  HN  ARG A 204      -3.029  11.851  38.225  1.00  0.00            
ATOM   2178  CA  ARG A 204      -0.948  11.294  37.839  1.00  0.00            
ATOM   2179  HA  ARG A 204      -0.436  11.403  36.900  1.00  0.00            
ATOM   2180  CB  ARG A 204      -0.464  12.479  38.705  1.00  0.00            
ATOM   2181  HB1 ARG A 204       0.382  12.217  39.383  1.00  0.00            
ATOM   2182  HB2 ARG A 204      -1.235  12.758  39.455  1.00  0.00            
ATOM   2183  CG  ARG A 204      -0.150  13.697  37.834  1.00  0.00            
ATOM   2184  HG1 ARG A 204      -1.011  14.029  37.215  1.00  0.00            
ATOM   2185  HG2 ARG A 204       0.664  13.403  37.133  1.00  0.00            
ATOM   2186  CD  ARG A 204       0.383  14.887  38.678  1.00  0.00            
ATOM   2187  HD1 ARG A 204       1.353  14.621  39.132  1.00  0.00            
ATOM   2188  HD2 ARG A 204      -0.384  15.126  39.459  1.00  0.00            
ATOM   2189  NE  ARG A 204       0.672  15.990  37.690  1.00  0.00            
ATOM   2190  HE  ARG A 204       0.528  15.764  36.728  1.00  0.00            
ATOM   2191  CZ  ARG A 204       1.480  16.945  38.079  1.00  0.00            
ATOM   2192  NH1 ARG A 204       1.631  17.227  39.401  1.00  0.00            
ATOM   2193 1HH1 ARG A 204       1.251  16.634  40.113  1.00  0.00            
ATOM   2194 2HH1 ARG A 204       2.202  17.991  39.730  1.00  0.00            
ATOM   2195  NH2 ARG A 204       1.949  17.865  37.229  1.00  0.00            
ATOM   2196 1HH2 ARG A 204       1.818  17.730  36.255  1.00  0.00            
ATOM   2197 2HH2 ARG A 204       2.399  18.660  37.622  1.00  0.00            
ATOM   2198  C   ARG A 204      -0.457   9.958  38.486  1.00  0.00            
ATOM   2199  O   ARG A 204       0.713   9.591  38.335  1.00  0.00            
ATOM   2200  N   LYS A 205      -1.343   9.304  39.225  1.00  0.00            
ATOM   2201  HN  LYS A 205      -2.218   9.688  39.506  1.00  0.00            
ATOM   2202  CA  LYS A 205      -1.243   7.893  39.666  1.00  0.00            
ATOM   2203  HA  LYS A 205      -0.381   7.792  40.311  1.00  0.00            
ATOM   2204  CB  LYS A 205      -2.527   7.558  40.412  1.00  0.00            
ATOM   2205  HB1 LYS A 205      -2.504   6.457  40.509  1.00  0.00            
ATOM   2206  HB2 LYS A 205      -3.396   7.728  39.746  1.00  0.00            
ATOM   2207  CG  LYS A 205      -2.903   8.147  41.735  1.00  0.00            
ATOM   2208  HG1 LYS A 205      -3.788   7.547  42.032  1.00  0.00            
ATOM   2209  HG2 LYS A 205      -3.118   9.221  41.523  1.00  0.00            
ATOM   2210  CD  LYS A 205      -1.766   8.165  42.779  1.00  0.00            
ATOM   2211  HD1 LYS A 205      -2.027   8.868  43.606  1.00  0.00            
ATOM   2212  HD2 LYS A 205      -0.782   8.502  42.413  1.00  0.00            
ATOM   2213  CE  LYS A 205      -1.562   6.828  43.546  1.00  0.00            
ATOM   2214  HE1 LYS A 205      -0.647   6.821  44.177  1.00  0.00            
ATOM   2215  HE2 LYS A 205      -1.383   6.049  42.782  1.00  0.00            
ATOM   2216  NZ  LYS A 205      -2.744   6.350  44.281  1.00  0.00            
ATOM   2217  HZ1 LYS A 205      -2.441   5.621  44.954  1.00  0.00            
ATOM   2218  HZ2 LYS A 205      -3.503   6.048  43.629  1.00  0.00            
ATOM   2219  HZ3 LYS A 205      -3.202   7.132  44.793  1.00  0.00            
ATOM   2220  C   LYS A 205      -0.890   6.844  38.651  1.00  0.00            
ATOM   2221  O   LYS A 205      -0.143   5.937  38.983  1.00  0.00            
ATOM   2222  N   LEU A 206      -1.372   7.068  37.352  1.00  0.00            
ATOM   2223  HN  LEU A 206      -1.923   7.895  37.295  1.00  0.00            
ATOM   2224  CA  LEU A 206      -1.081   6.332  36.124  1.00  0.00            
ATOM   2225  HA  LEU A 206      -0.790   5.326  36.382  1.00  0.00            
ATOM   2226  CB  LEU A 206      -2.365   6.324  35.224  1.00  0.00            
ATOM   2227  HB1 LEU A 206      -2.074   5.933  34.231  1.00  0.00            
ATOM   2228  HB2 LEU A 206      -2.737   7.365  35.048  1.00  0.00            
ATOM   2229  CG  LEU A 206      -3.568   5.583  35.884  1.00  0.00            
ATOM   2230  HG  LEU A 206      -3.694   5.948  36.923  1.00  0.00            
ATOM   2231  CD1 LEU A 206      -4.831   5.849  35.079  1.00  0.00            
ATOM   2232 1HD1 LEU A 206      -4.830   5.433  34.045  1.00  0.00            
ATOM   2233 2HD1 LEU A 206      -5.083   6.931  34.969  1.00  0.00            
ATOM   2234 3HD1 LEU A 206      -5.661   5.256  35.535  1.00  0.00            
ATOM   2235  CD2 LEU A 206      -3.383   4.084  35.963  1.00  0.00            
ATOM   2236 1HD2 LEU A 206      -2.525   3.943  36.659  1.00  0.00            
ATOM   2237 2HD2 LEU A 206      -3.185   3.604  34.974  1.00  0.00            
ATOM   2238 3HD2 LEU A 206      -4.213   3.490  36.399  1.00  0.00            
ATOM   2239  C   LEU A 206       0.079   6.838  35.409  1.00  0.00            
ATOM   2240  O   LEU A 206       0.262   6.586  34.237  1.00  0.00            
ATOM   2241  N   HSD A 207       0.933   7.590  36.100  1.00  0.00            
ATOM   2242  HN  HSD A 207       0.778   7.902  37.030  1.00  0.00            
ATOM   2243  CA  HSD A 207       2.174   8.125  35.472  1.00  0.00            
ATOM   2244  HA  HSD A 207       2.239   7.895  34.423  1.00  0.00            
ATOM   2245  CB  HSD A 207       2.328   9.604  35.563  1.00  0.00            
ATOM   2246  HB1 HSD A 207       3.324   9.911  35.176  1.00  0.00            
ATOM   2247  HB2 HSD A 207       2.337   9.921  36.628  1.00  0.00            
ATOM   2248  ND1 HSD A 207       0.097  10.157  34.413  1.00  0.00            
ATOM   2249  HD1 HSD A 207      -0.494   9.380  34.664  1.00  0.00            
ATOM   2250  CG  HSD A 207       1.369  10.478  34.838  1.00  0.00            
ATOM   2251  CE1 HSD A 207      -0.307  11.217  33.597  1.00  0.00            
ATOM   2252  HE1 HSD A 207      -1.348  11.319  33.358  1.00  0.00            
ATOM   2253  NE2 HSD A 207       0.659  12.169  33.591  1.00  0.00            
ATOM   2254  CD2 HSD A 207       1.678  11.681  34.368  1.00  0.00            
ATOM   2255  HD2 HSD A 207       2.555  12.297  34.500  1.00  0.00            
ATOM   2256  C   HSD A 207       3.365   7.449  36.126  1.00  0.00            
ATOM   2257  O   HSD A 207       3.738   7.636  37.242  1.00  0.00            
ATOM   2258  N   CYS A 208       3.964   6.575  35.382  1.00  0.00            
ATOM   2259  HN  CYS A 208       3.789   6.476  34.398  1.00  0.00            
ATOM   2260  CA  CYS A 208       5.038   5.755  35.792  1.00  0.00            
ATOM   2261  HA  CYS A 208       5.851   6.310  36.247  1.00  0.00            
ATOM   2262  CB  CYS A 208       4.534   4.532  36.678  1.00  0.00            
ATOM   2263  HB1 CYS A 208       3.787   4.773  37.458  1.00  0.00            
ATOM   2264  HB2 CYS A 208       5.471   4.204  37.165  1.00  0.00            
ATOM   2265  SG  CYS A 208       3.763   3.209  35.574  1.00  0.00            
ATOM   2266  HG1 CYS A 208       2.532   3.623  35.786  1.00  0.00            
ATOM   2267  C   CYS A 208       5.701   5.350  34.467  1.00  0.00            
ATOM   2268  O   CYS A 208       5.160   5.521  33.390  1.00  0.00            
ATOM   2269  N   THR A 209       6.930   4.840  34.557  1.00  0.00            
ATOM   2270  HN  THR A 209       7.255   4.668  35.480  1.00  0.00            
ATOM   2271  CA  THR A 209       7.795   4.493  33.435  1.00  0.00            
ATOM   2272  HA  THR A 209       7.891   5.448  32.946  1.00  0.00            
ATOM   2273  CB  THR A 209       9.196   3.962  33.830  1.00  0.00            
ATOM   2274  HB  THR A 209       9.110   3.040  34.438  1.00  0.00            
ATOM   2275  OG1 THR A 209       9.791   4.985  34.635  1.00  0.00            
ATOM   2276  HG1 THR A 209       9.258   4.952  35.423  1.00  0.00            
ATOM   2277  CG2 THR A 209      10.110   3.839  32.613  1.00  0.00            
ATOM   2278 1HG2 THR A 209      10.026   4.726  31.940  1.00  0.00            
ATOM   2279 2HG2 THR A 209       9.859   2.966  31.975  1.00  0.00            
ATOM   2280 3HG2 THR A 209      11.142   3.617  32.934  1.00  0.00            
ATOM   2281  C   THR A 209       7.220   3.609  32.387  1.00  0.00            
ATOM   2282  O   THR A 209       7.126   3.905  31.184  1.00  0.00            
ATOM   2283  N   ARG A 210       6.667   2.415  32.754  1.00  0.00            
ATOM   2284  HN  ARG A 210       6.566   2.199  33.722  1.00  0.00            
ATOM   2285  CA  ARG A 210       6.142   1.555  31.744  1.00  0.00            
ATOM   2286  HA  ARG A 210       6.835   1.349  30.945  1.00  0.00            
ATOM   2287  CB  ARG A 210       5.888   0.159  32.466  1.00  0.00            
ATOM   2288  HB1 ARG A 210       5.093   0.245  33.230  1.00  0.00            
ATOM   2289  HB2 ARG A 210       6.800  -0.089  33.042  1.00  0.00            
ATOM   2290  CG  ARG A 210       5.677  -1.086  31.512  1.00  0.00            
ATOM   2291  HG1 ARG A 210       6.647  -1.244  30.994  1.00  0.00            
ATOM   2292  HG2 ARG A 210       4.919  -0.696  30.799  1.00  0.00            
ATOM   2293  CD  ARG A 210       5.209  -2.391  32.069  1.00  0.00            
ATOM   2294  HD1 ARG A 210       4.259  -2.330  32.628  1.00  0.00            
ATOM   2295  HD2 ARG A 210       6.001  -2.869  32.682  1.00  0.00            
ATOM   2296  NE  ARG A 210       5.123  -3.377  30.957  1.00  0.00            
ATOM   2297  HE  ARG A 210       5.474  -3.120  30.051  1.00  0.00            
ATOM   2298  CZ  ARG A 210       4.513  -4.520  30.955  1.00  0.00            
ATOM   2299  NH1 ARG A 210       4.074  -4.952  32.107  1.00  0.00            
ATOM   2300 1HH1 ARG A 210       4.230  -4.336  32.872  1.00  0.00            
ATOM   2301 2HH1 ARG A 210       3.785  -5.896  32.262  1.00  0.00            
ATOM   2302  NH2 ARG A 210       4.377  -5.249  29.871  1.00  0.00            
ATOM   2303 1HH2 ARG A 210       4.767  -4.979  28.984  1.00  0.00            
ATOM   2304 2HH2 ARG A 210       3.822  -6.077  29.872  1.00  0.00            
ATOM   2305  C   ARG A 210       4.922   2.098  31.103  1.00  0.00            
ATOM   2306  O   ARG A 210       4.644   1.828  29.915  1.00  0.00            
ATOM   2307  N   ASN A 211       4.147   2.907  31.834  1.00  0.00            
ATOM   2308  HN  ASN A 211       4.495   3.189  32.729  1.00  0.00            
ATOM   2309  CA  ASN A 211       3.056   3.602  31.187  1.00  0.00            
ATOM   2310  HA  ASN A 211       2.488   2.845  30.667  1.00  0.00            
ATOM   2311  CB  ASN A 211       2.039   4.285  32.208  1.00  0.00            
ATOM   2312  HB1 ASN A 211       1.370   5.067  31.796  1.00  0.00            
ATOM   2313  HB2 ASN A 211       2.752   4.894  32.796  1.00  0.00            
ATOM   2314  CG  ASN A 211       1.240   3.239  33.101  1.00  0.00            
ATOM   2315  OD1 ASN A 211       1.155   2.084  32.822  1.00  0.00            
ATOM   2316  ND2 ASN A 211       0.655   3.849  34.220  1.00  0.00            
ATOM   2317 1HD2 ASN A 211       0.155   3.194  34.796  1.00  0.00            
ATOM   2318 2HD2 ASN A 211       1.007   4.715  34.544  1.00  0.00            
ATOM   2319  C   ASN A 211       3.415   4.549  30.119  1.00  0.00            
ATOM   2320  O   ASN A 211       2.773   4.754  29.115  1.00  0.00            
ATOM   2321  N   TYR A 212       4.570   5.359  30.300  1.00  0.00            
ATOM   2322  HN  TYR A 212       5.095   5.293  31.145  1.00  0.00            
ATOM   2323  CA  TYR A 212       5.078   6.209  29.239  1.00  0.00            
ATOM   2324  HA  TYR A 212       4.392   6.981  28.917  1.00  0.00            
ATOM   2325  CB  TYR A 212       6.324   6.911  29.809  1.00  0.00            
ATOM   2326  HB1 TYR A 212       6.907   7.449  29.021  1.00  0.00            
ATOM   2327  HB2 TYR A 212       6.975   6.117  30.232  1.00  0.00            
ATOM   2328  CG  TYR A 212       6.123   7.874  30.970  1.00  0.00            
ATOM   2329  CD1 TYR A 212       4.844   8.306  31.313  1.00  0.00            
ATOM   2330  HD1 TYR A 212       3.920   7.903  30.898  1.00  0.00            
ATOM   2331  CE1 TYR A 212       4.591   9.164  32.447  1.00  0.00            
ATOM   2332  HE1 TYR A 212       3.608   9.519  32.752  1.00  0.00            
ATOM   2333  CZ  TYR A 212       5.717   9.657  33.134  1.00  0.00            
ATOM   2334  OH  TYR A 212       5.499  10.537  34.177  1.00  0.00            
ATOM   2335  HH  TYR A 212       6.291  10.519  34.733  1.00  0.00            
ATOM   2336  CD2 TYR A 212       7.191   8.374  31.728  1.00  0.00            
ATOM   2337  HD2 TYR A 212       8.226   8.154  31.509  1.00  0.00            
ATOM   2338  CE2 TYR A 212       7.042   9.279  32.799  1.00  0.00            
ATOM   2339  HE2 TYR A 212       7.918   9.590  33.337  1.00  0.00            
ATOM   2340  C   TYR A 212       5.439   5.458  27.949  1.00  0.00            
ATOM   2341  O   TYR A 212       5.074   5.804  26.874  1.00  0.00            
ATOM   2342  N   ILE A 213       6.106   4.271  28.198  1.00  0.00            
ATOM   2343  HN  ILE A 213       6.536   4.149  29.097  1.00  0.00            
ATOM   2344  CA  ILE A 213       6.370   3.305  27.135  1.00  0.00            
ATOM   2345  HA  ILE A 213       6.968   3.805  26.388  1.00  0.00            
ATOM   2346  CB  ILE A 213       7.311   2.237  27.744  1.00  0.00            
ATOM   2347  HB  ILE A 213       6.969   2.042  28.778  1.00  0.00            
ATOM   2348  CG2 ILE A 213       7.335   0.893  26.985  1.00  0.00            
ATOM   2349 1HG2 ILE A 213       6.393   0.337  27.174  1.00  0.00            
ATOM   2350 2HG2 ILE A 213       8.042   0.175  27.465  1.00  0.00            
ATOM   2351 3HG2 ILE A 213       7.655   0.975  25.923  1.00  0.00            
ATOM   2352  CG1 ILE A 213       8.690   2.780  27.682  1.00  0.00            
ATOM   2353 1HG1 ILE A 213       8.786   3.884  27.850  1.00  0.00            
ATOM   2354 2HG1 ILE A 213       9.132   2.622  26.680  1.00  0.00            
ATOM   2355  CD  ILE A 213       9.534   2.102  28.787  1.00  0.00            
ATOM   2356  HD1 ILE A 213       9.845   1.099  28.424  1.00  0.00            
ATOM   2357  HD2 ILE A 213       9.234   2.153  29.856  1.00  0.00            
ATOM   2358  HD3 ILE A 213      10.416   2.778  28.888  1.00  0.00            
ATOM   2359  C   ILE A 213       5.154   2.794  26.421  1.00  0.00            
ATOM   2360  O   ILE A 213       5.137   2.755  25.192  1.00  0.00            
ATOM   2361  N   HSD A 214       4.062   2.454  27.182  1.00  0.00            
ATOM   2362  HN  HSD A 214       4.042   2.356  28.164  1.00  0.00            
ATOM   2363  CA  HSD A 214       2.737   2.196  26.517  1.00  0.00            
ATOM   2364  HA  HSD A 214       2.817   1.409  25.777  1.00  0.00            
ATOM   2365  CB  HSD A 214       1.653   1.761  27.609  1.00  0.00            
ATOM   2366  HB1 HSD A 214       0.815   1.253  27.103  1.00  0.00            
ATOM   2367  HB2 HSD A 214       1.259   2.639  28.177  1.00  0.00            
ATOM   2368  ND1 HSD A 214       2.802  -0.588  28.022  1.00  0.00            
ATOM   2369  HD1 HSD A 214       3.216  -0.737  27.121  1.00  0.00            
ATOM   2370  CG  HSD A 214       2.197   0.603  28.451  1.00  0.00            
ATOM   2371  CE1 HSD A 214       2.825  -1.424  29.086  1.00  0.00            
ATOM   2372  HE1 HSD A 214       3.225  -2.436  28.990  1.00  0.00            
ATOM   2373  NE2 HSD A 214       2.252  -0.874  30.125  1.00  0.00            
ATOM   2374  CD2 HSD A 214       1.784   0.386  29.699  1.00  0.00            
ATOM   2375  HD2 HSD A 214       1.176   0.968  30.379  1.00  0.00            
ATOM   2376  C   HSD A 214       2.167   3.363  25.825  1.00  0.00            
ATOM   2377  O   HSD A 214       1.666   3.266  24.702  1.00  0.00            
ATOM   2378  N   MET A 215       2.232   4.531  26.424  1.00  0.00            
ATOM   2379  HN  MET A 215       2.623   4.656  27.340  1.00  0.00            
ATOM   2380  CA  MET A 215       1.708   5.742  25.700  1.00  0.00            
ATOM   2381  HA  MET A 215       0.643   5.604  25.646  1.00  0.00            
ATOM   2382  CB  MET A 215       1.888   7.073  26.553  1.00  0.00            
ATOM   2383  HB1 MET A 215       1.585   7.974  25.977  1.00  0.00            
ATOM   2384  HB2 MET A 215       2.956   7.145  26.838  1.00  0.00            
ATOM   2385  CG  MET A 215       1.008   7.191  27.879  1.00  0.00            
ATOM   2386  HG1 MET A 215       1.232   6.304  28.507  1.00  0.00            
ATOM   2387  HG2 MET A 215      -0.034   7.260  27.500  1.00  0.00            
ATOM   2388  SD  MET A 215       1.440   8.705  28.881  1.00  0.00            
ATOM   2389  CE  MET A 215       0.816   8.103  30.412  1.00  0.00            
ATOM   2390  HE1 MET A 215      -0.187   7.657  30.230  1.00  0.00            
ATOM   2391  HE2 MET A 215       0.705   8.907  31.162  1.00  0.00            
ATOM   2392  HE3 MET A 215       1.571   7.347  30.731  1.00  0.00            
ATOM   2393  C   MET A 215       2.366   6.009  24.404  1.00  0.00            
ATOM   2394  O   MET A 215       1.750   6.145  23.400  1.00  0.00            
ATOM   2395  N   ASN A 216       3.771   5.872  24.332  1.00  0.00            
ATOM   2396  HN  ASN A 216       4.303   5.848  25.187  1.00  0.00            
ATOM   2397  CA  ASN A 216       4.525   5.857  23.098  1.00  0.00            
ATOM   2398  HA  ASN A 216       4.062   6.603  22.480  1.00  0.00            
ATOM   2399  CB  ASN A 216       6.043   5.893  23.260  1.00  0.00            
ATOM   2400  HB1 ASN A 216       6.605   5.755  22.304  1.00  0.00            
ATOM   2401  HB2 ASN A 216       6.351   5.106  23.984  1.00  0.00            
ATOM   2402  CG  ASN A 216       6.467   7.289  23.754  1.00  0.00            
ATOM   2403  OD1 ASN A 216       6.748   8.225  23.019  1.00  0.00            
ATOM   2404  ND2 ASN A 216       6.617   7.471  25.097  1.00  0.00            
ATOM   2405 1HD2 ASN A 216       6.426   6.752  25.765  1.00  0.00            
ATOM   2406 2HD2 ASN A 216       6.900   8.390  25.303  1.00  0.00            
ATOM   2407  C   ASN A 216       4.222   4.755  22.145  1.00  0.00            
ATOM   2408  O   ASN A 216       4.103   4.989  20.944  1.00  0.00            
ATOM   2409  N   LEU A 217       4.030   3.471  22.603  1.00  0.00            
ATOM   2410  HN  LEU A 217       4.261   3.232  23.540  1.00  0.00            
ATOM   2411  CA  LEU A 217       3.630   2.393  21.803  1.00  0.00            
ATOM   2412  HA  LEU A 217       4.325   2.288  20.982  1.00  0.00            
ATOM   2413  CB  LEU A 217       3.486   1.007  22.511  1.00  0.00            
ATOM   2414  HB1 LEU A 217       2.761   1.119  23.342  1.00  0.00            
ATOM   2415  HB2 LEU A 217       4.466   0.722  22.935  1.00  0.00            
ATOM   2416  CG  LEU A 217       2.951  -0.204  21.567  1.00  0.00            
ATOM   2417  HG  LEU A 217       1.924   0.078  21.244  1.00  0.00            
ATOM   2418  CD1 LEU A 217       3.785  -0.464  20.324  1.00  0.00            
ATOM   2419 1HD1 LEU A 217       4.857  -0.584  20.583  1.00  0.00            
ATOM   2420 2HD1 LEU A 217       3.603   0.384  19.636  1.00  0.00            
ATOM   2421 3HD1 LEU A 217       3.299  -1.344  19.834  1.00  0.00            
ATOM   2422  CD2 LEU A 217       2.995  -1.493  22.447  1.00  0.00            
ATOM   2423 1HD2 LEU A 217       2.296  -1.328  23.297  1.00  0.00            
ATOM   2424 2HD2 LEU A 217       4.033  -1.653  22.808  1.00  0.00            
ATOM   2425 3HD2 LEU A 217       2.585  -2.357  21.884  1.00  0.00            
ATOM   2426  C   LEU A 217       2.232   2.671  21.172  1.00  0.00            
ATOM   2427  O   LEU A 217       1.914   2.529  20.003  1.00  0.00            
ATOM   2428  N   PHE A 218       1.279   3.216  21.943  1.00  0.00            
ATOM   2429  HN  PHE A 218       1.466   3.285  22.916  1.00  0.00            
ATOM   2430  CA  PHE A 218      -0.087   3.660  21.488  1.00  0.00            
ATOM   2431  HA  PHE A 218      -0.530   2.775  21.076  1.00  0.00            
ATOM   2432  CB  PHE A 218      -1.042   4.218  22.549  1.00  0.00            
ATOM   2433  HB1 PHE A 218      -1.912   4.743  22.108  1.00  0.00            
ATOM   2434  HB2 PHE A 218      -0.431   4.958  23.098  1.00  0.00            
ATOM   2435  CG  PHE A 218      -1.553   3.278  23.592  1.00  0.00            
ATOM   2436  CD1 PHE A 218      -2.556   3.719  24.426  1.00  0.00            
ATOM   2437  HD1 PHE A 218      -2.924   4.720  24.241  1.00  0.00            
ATOM   2438  CE1 PHE A 218      -3.070   2.929  25.456  1.00  0.00            
ATOM   2439  HE1 PHE A 218      -3.678   3.421  26.197  1.00  0.00            
ATOM   2440  CZ  PHE A 218      -2.489   1.706  25.748  1.00  0.00            
ATOM   2441  HZ  PHE A 218      -2.895   1.102  26.541  1.00  0.00            
ATOM   2442  CD2 PHE A 218      -0.996   1.973  23.856  1.00  0.00            
ATOM   2443  HD2 PHE A 218      -0.303   1.657  23.089  1.00  0.00            
ATOM   2444  CE2 PHE A 218      -1.497   1.164  24.956  1.00  0.00            
ATOM   2445  HE2 PHE A 218      -1.180   0.127  24.983  1.00  0.00            
ATOM   2446  C   PHE A 218       0.042   4.719  20.396  1.00  0.00            
ATOM   2447  O   PHE A 218      -0.594   4.592  19.357  1.00  0.00            
ATOM   2448  N   ALA A 219       0.861   5.681  20.534  1.00  0.00            
ATOM   2449  HN  ALA A 219       1.252   5.686  21.452  1.00  0.00            
ATOM   2450  CA  ALA A 219       1.161   6.837  19.685  1.00  0.00            
ATOM   2451  HA  ALA A 219       0.205   7.299  19.537  1.00  0.00            
ATOM   2452  CB  ALA A 219       2.125   7.740  20.420  1.00  0.00            
ATOM   2453  HB1 ALA A 219       1.694   8.119  21.368  1.00  0.00            
ATOM   2454  HB2 ALA A 219       2.469   8.551  19.766  1.00  0.00            
ATOM   2455  HB3 ALA A 219       2.990   7.092  20.684  1.00  0.00            
ATOM   2456  C   ALA A 219       1.719   6.353  18.355  1.00  0.00            
ATOM   2457  O   ALA A 219       1.247   6.681  17.314  1.00  0.00            
ATOM   2458  N   SER A 220       2.603   5.362  18.364  1.00  0.00            
ATOM   2459  HN  SER A 220       2.914   4.978  19.231  1.00  0.00            
ATOM   2460  CA  SER A 220       3.100   4.724  17.228  1.00  0.00            
ATOM   2461  HA  SER A 220       3.444   5.547  16.613  1.00  0.00            
ATOM   2462  CB  SER A 220       4.385   3.871  17.562  1.00  0.00            
ATOM   2463  HB1 SER A 220       5.044   4.437  18.252  1.00  0.00            
ATOM   2464  HB2 SER A 220       4.944   3.773  16.615  1.00  0.00            
ATOM   2465  OG  SER A 220       4.156   2.596  18.121  1.00  0.00            
ATOM   2466  HG1 SER A 220       3.513   2.754  18.819  1.00  0.00            
ATOM   2467  C   SER A 220       2.018   3.992  16.393  1.00  0.00            
ATOM   2468  O   SER A 220       2.066   4.019  15.161  1.00  0.00            
ATOM   2469  N   PHE A 221       0.996   3.244  17.028  1.00  0.00            
ATOM   2470  HN  PHE A 221       0.977   3.257  18.019  1.00  0.00            
ATOM   2471  CA  PHE A 221      -0.163   2.669  16.394  1.00  0.00            
ATOM   2472  HA  PHE A 221       0.168   2.192  15.481  1.00  0.00            
ATOM   2473  CB  PHE A 221      -0.769   1.619  17.331  1.00  0.00            
ATOM   2474  HB1 PHE A 221      -1.789   1.409  16.946  1.00  0.00            
ATOM   2475  HB2 PHE A 221      -0.886   1.995  18.379  1.00  0.00            
ATOM   2476  CG  PHE A 221      -0.114   0.286  17.172  1.00  0.00            
ATOM   2477  CD1 PHE A 221       0.629  -0.281  18.199  1.00  0.00            
ATOM   2478  HD1 PHE A 221       0.838   0.330  19.073  1.00  0.00            
ATOM   2479  CE1 PHE A 221       1.054  -1.592  18.117  1.00  0.00            
ATOM   2480  HE1 PHE A 221       1.583  -2.100  18.909  1.00  0.00            
ATOM   2481  CZ  PHE A 221       0.845  -2.339  16.915  1.00  0.00            
ATOM   2482  HZ  PHE A 221       1.284  -3.327  16.838  1.00  0.00            
ATOM   2483  CD2 PHE A 221      -0.471  -0.482  16.005  1.00  0.00            
ATOM   2484  HD2 PHE A 221      -1.139  -0.238  15.192  1.00  0.00            
ATOM   2485  CE2 PHE A 221       0.023  -1.778  15.891  1.00  0.00            
ATOM   2486  HE2 PHE A 221      -0.192  -2.429  15.068  1.00  0.00            
ATOM   2487  C   PHE A 221      -1.087   3.679  15.805  1.00  0.00            
ATOM   2488  O   PHE A 221      -1.669   3.496  14.756  1.00  0.00            
ATOM   2489  N   ILE A 222      -1.244   4.749  16.453  1.00  0.00            
ATOM   2490  HN  ILE A 222      -0.745   4.882  17.306  1.00  0.00            
ATOM   2491  CA  ILE A 222      -2.041   5.982  16.027  1.00  0.00            
ATOM   2492  HA  ILE A 222      -3.038   5.666  15.764  1.00  0.00            
ATOM   2493  CB  ILE A 222      -2.192   7.069  17.185  1.00  0.00            
ATOM   2494  HB  ILE A 222      -1.152   7.019  17.553  1.00  0.00            
ATOM   2495  CG2 ILE A 222      -2.557   8.486  16.622  1.00  0.00            
ATOM   2496 1HG2 ILE A 222      -3.433   8.616  15.947  1.00  0.00            
ATOM   2497 2HG2 ILE A 222      -1.718   8.929  16.058  1.00  0.00            
ATOM   2498 3HG2 ILE A 222      -2.796   9.161  17.459  1.00  0.00            
ATOM   2499  CG1 ILE A 222      -3.095   6.650  18.301  1.00  0.00            
ATOM   2500 1HG1 ILE A 222      -2.939   5.551  18.484  1.00  0.00            
ATOM   2501 2HG1 ILE A 222      -4.124   6.790  17.900  1.00  0.00            
ATOM   2502  CD  ILE A 222      -3.028   7.435  19.566  1.00  0.00            
ATOM   2503  HD1 ILE A 222      -3.620   8.348  19.380  1.00  0.00            
ATOM   2504  HD2 ILE A 222      -1.979   7.726  19.809  1.00  0.00            
ATOM   2505  HD3 ILE A 222      -3.472   6.970  20.469  1.00  0.00            
ATOM   2506  C   ILE A 222      -1.476   6.652  14.708  1.00  0.00            
ATOM   2507  O   ILE A 222      -2.116   6.705  13.686  1.00  0.00            
ATOM   2508  N   LEU A 223      -0.097   6.834  14.661  1.00  0.00            
ATOM   2509  HN  LEU A 223       0.371   6.452  15.444  1.00  0.00            
ATOM   2510  CA  LEU A 223       0.742   7.330  13.636  1.00  0.00            
ATOM   2511  HA  LEU A 223       0.276   8.231  13.286  1.00  0.00            
ATOM   2512  CB  LEU A 223       2.203   7.698  14.095  1.00  0.00            
ATOM   2513  HB1 LEU A 223       2.798   8.055  13.230  1.00  0.00            
ATOM   2514  HB2 LEU A 223       2.806   6.870  14.510  1.00  0.00            
ATOM   2515  CG  LEU A 223       2.168   8.913  15.136  1.00  0.00            
ATOM   2516  HG  LEU A 223       1.320   8.763  15.846  1.00  0.00            
ATOM   2517  CD1 LEU A 223       3.394   8.896  16.049  1.00  0.00            
ATOM   2518 1HD1 LEU A 223       4.266   9.008  15.369  1.00  0.00            
ATOM   2519 2HD1 LEU A 223       3.361   7.814  16.328  1.00  0.00            
ATOM   2520 3HD1 LEU A 223       3.416   9.672  16.836  1.00  0.00            
ATOM   2521  CD2 LEU A 223       1.835  10.293  14.534  1.00  0.00            
ATOM   2522 1HD2 LEU A 223       2.378  11.107  15.053  1.00  0.00            
ATOM   2523 2HD2 LEU A 223       0.751  10.545  14.563  1.00  0.00            
ATOM   2524 3HD2 LEU A 223       2.200  10.318  13.481  1.00  0.00            
ATOM   2525  C   LEU A 223       0.731   6.390  12.472  1.00  0.00            
ATOM   2526  O   LEU A 223       0.442   6.772  11.344  1.00  0.00            
ATOM   2527  N   ARG A 224       0.941   5.047  12.787  1.00  0.00            
ATOM   2528  HN  ARG A 224       1.174   4.768  13.705  1.00  0.00            
ATOM   2529  CA  ARG A 224       0.763   3.885  11.822  1.00  0.00            
ATOM   2530  HA  ARG A 224       1.307   4.108  10.910  1.00  0.00            
ATOM   2531  CB  ARG A 224       1.176   2.533  12.481  1.00  0.00            
ATOM   2532  HB1 ARG A 224       0.640   2.342  13.432  1.00  0.00            
ATOM   2533  HB2 ARG A 224       2.225   2.614  12.827  1.00  0.00            
ATOM   2534  CG  ARG A 224       0.977   1.201  11.679  1.00  0.00            
ATOM   2535  HG1 ARG A 224       1.514   1.372  10.719  1.00  0.00            
ATOM   2536  HG2 ARG A 224      -0.012   0.864  11.296  1.00  0.00            
ATOM   2537  CD  ARG A 224       1.582   0.018  12.470  1.00  0.00            
ATOM   2538  HD1 ARG A 224       0.992  -0.269  13.364  1.00  0.00            
ATOM   2539  HD2 ARG A 224       2.585   0.306  12.854  1.00  0.00            
ATOM   2540  NE  ARG A 224       1.618  -1.077  11.477  1.00  0.00            
ATOM   2541  HE  ARG A 224       1.110  -0.980  10.611  1.00  0.00            
ATOM   2542  CZ  ARG A 224       2.141  -2.277  11.570  1.00  0.00            
ATOM   2543  NH1 ARG A 224       2.569  -2.758  12.706  1.00  0.00            
ATOM   2544 1HH1 ARG A 224       2.821  -2.115  13.438  1.00  0.00            
ATOM   2545 2HH1 ARG A 224       3.013  -3.655  12.697  1.00  0.00            
ATOM   2546  NH2 ARG A 224       2.013  -3.184  10.619  1.00  0.00            
ATOM   2547 1HH2 ARG A 224       2.441  -4.081  10.710  1.00  0.00            
ATOM   2548 2HH2 ARG A 224       1.812  -2.953   9.661  1.00  0.00            
ATOM   2549  C   ARG A 224      -0.633   3.793  11.266  1.00  0.00            
ATOM   2550  O   ARG A 224      -0.788   3.743  10.081  1.00  0.00            
ATOM   2551  N   THR A 225      -1.669   3.811  12.149  1.00  0.00            
ATOM   2552  HN  THR A 225      -1.516   3.927  13.133  1.00  0.00            
ATOM   2553  CA  THR A 225      -3.108   3.687  11.756  1.00  0.00            
ATOM   2554  HA  THR A 225      -3.259   2.744  11.226  1.00  0.00            
ATOM   2555  CB  THR A 225      -4.175   3.826  12.918  1.00  0.00            
ATOM   2556  HB  THR A 225      -3.853   4.684  13.544  1.00  0.00            
ATOM   2557  OG1 THR A 225      -4.189   2.775  13.856  1.00  0.00            
ATOM   2558  HG1 THR A 225      -3.341   2.629  14.252  1.00  0.00            
ATOM   2559  CG2 THR A 225      -5.576   3.695  12.434  1.00  0.00            
ATOM   2560 1HG2 THR A 225      -5.809   4.590  11.826  1.00  0.00            
ATOM   2561 2HG2 THR A 225      -6.432   3.655  13.162  1.00  0.00            
ATOM   2562 3HG2 THR A 225      -5.669   2.756  11.862  1.00  0.00            
ATOM   2563  C   THR A 225      -3.470   4.788  10.789  1.00  0.00            
ATOM   2564  O   THR A 225      -4.062   4.504   9.771  1.00  0.00            
ATOM   2565  N   LEU A 226      -3.071   6.028  11.046  1.00  0.00            
ATOM   2566  HN  LEU A 226      -2.685   6.213  11.951  1.00  0.00            
ATOM   2567  CA  LEU A 226      -3.635   7.074  10.225  1.00  0.00            
ATOM   2568  HA  LEU A 226      -4.633   6.857   9.870  1.00  0.00            
ATOM   2569  CB  LEU A 226      -3.660   8.328  11.056  1.00  0.00            
ATOM   2570  HB1 LEU A 226      -3.514   9.255  10.456  1.00  0.00            
ATOM   2571  HB2 LEU A 226      -2.849   8.295  11.812  1.00  0.00            
ATOM   2572  CG  LEU A 226      -5.036   8.496  11.767  1.00  0.00            
ATOM   2573  HG  LEU A 226      -5.271   7.520  12.261  1.00  0.00            
ATOM   2574  CD1 LEU A 226      -4.811   9.624  12.852  1.00  0.00            
ATOM   2575 1HD1 LEU A 226      -4.616  10.637  12.429  1.00  0.00            
ATOM   2576 2HD1 LEU A 226      -4.119   9.351  13.675  1.00  0.00            
ATOM   2577 3HD1 LEU A 226      -5.762   9.814  13.399  1.00  0.00            
ATOM   2578  CD2 LEU A 226      -6.151   8.884  10.855  1.00  0.00            
ATOM   2579 1HD2 LEU A 226      -5.977   9.875  10.373  1.00  0.00            
ATOM   2580 2HD2 LEU A 226      -7.014   9.033  11.550  1.00  0.00            
ATOM   2581 3HD2 LEU A 226      -6.386   8.131  10.084  1.00  0.00            
ATOM   2582  C   LEU A 226      -2.809   7.275   8.976  1.00  0.00            
ATOM   2583  O   LEU A 226      -3.287   7.672   7.913  1.00  0.00            
ATOM   2584  N   ALA A 227      -1.559   6.825   8.924  1.00  0.00            
ATOM   2585  HN  ALA A 227      -1.081   6.454   9.715  1.00  0.00            
ATOM   2586  CA  ALA A 227      -0.836   6.816   7.671  1.00  0.00            
ATOM   2587  HA  ALA A 227      -0.950   7.836   7.337  1.00  0.00            
ATOM   2588  CB  ALA A 227       0.688   6.684   7.905  1.00  0.00            
ATOM   2589  HB1 ALA A 227       0.855   5.691   8.397  1.00  0.00            
ATOM   2590  HB2 ALA A 227       1.204   7.309   8.669  1.00  0.00            
ATOM   2591  HB3 ALA A 227       1.248   6.696   6.947  1.00  0.00            
ATOM   2592  C   ALA A 227      -1.398   5.804   6.704  1.00  0.00            
ATOM   2593  O   ALA A 227      -1.556   6.176   5.562  1.00  0.00            
ATOM   2594  N   VAL A 228      -1.786   4.604   7.177  1.00  0.00            
ATOM   2595  HN  VAL A 228      -1.439   4.264   8.042  1.00  0.00            
ATOM   2596  CA  VAL A 228      -2.631   3.712   6.437  1.00  0.00            
ATOM   2597  HA  VAL A 228      -2.106   3.431   5.525  1.00  0.00            
ATOM   2598  CB  VAL A 228      -2.821   2.413   7.205  1.00  0.00            
ATOM   2599  HB  VAL A 228      -3.246   2.482   8.218  1.00  0.00            
ATOM   2600  CG1 VAL A 228      -3.714   1.366   6.460  1.00  0.00            
ATOM   2601 1HG1 VAL A 228      -3.437   1.353   5.391  1.00  0.00            
ATOM   2602 2HG1 VAL A 228      -4.782   1.670   6.489  1.00  0.00            
ATOM   2603 3HG1 VAL A 228      -3.588   0.348   6.863  1.00  0.00            
ATOM   2604  CG2 VAL A 228      -1.442   1.784   7.283  1.00  0.00            
ATOM   2605 1HG2 VAL A 228      -1.007   1.695   6.260  1.00  0.00            
ATOM   2606 2HG2 VAL A 228      -1.597   0.774   7.724  1.00  0.00            
ATOM   2607 3HG2 VAL A 228      -0.767   2.281   8.004  1.00  0.00            
ATOM   2608  C   VAL A 228      -3.940   4.242   6.109  1.00  0.00            
ATOM   2609  O   VAL A 228      -4.351   4.132   4.933  1.00  0.00            
ATOM   2610  N   LEU A 229      -4.667   4.898   7.012  1.00  0.00            
ATOM   2611  HN  LEU A 229      -4.365   4.895   7.953  1.00  0.00            
ATOM   2612  CA  LEU A 229      -6.062   5.281   6.729  1.00  0.00            
ATOM   2613  HA  LEU A 229      -6.640   4.455   6.341  1.00  0.00            
ATOM   2614  CB  LEU A 229      -6.781   5.752   8.015  1.00  0.00            
ATOM   2615  HB1 LEU A 229      -7.717   6.263   7.705  1.00  0.00            
ATOM   2616  HB2 LEU A 229      -6.141   6.405   8.654  1.00  0.00            
ATOM   2617  CG  LEU A 229      -7.333   4.625   8.901  1.00  0.00            
ATOM   2618  HG  LEU A 229      -6.559   3.870   9.190  1.00  0.00            
ATOM   2619  CD1 LEU A 229      -8.004   5.130  10.205  1.00  0.00            
ATOM   2620 1HD1 LEU A 229      -8.640   4.393  10.737  1.00  0.00            
ATOM   2621 2HD1 LEU A 229      -8.777   5.928  10.055  1.00  0.00            
ATOM   2622 3HD1 LEU A 229      -7.158   5.480  10.853  1.00  0.00            
ATOM   2623  CD2 LEU A 229      -8.497   3.968   8.188  1.00  0.00            
ATOM   2624 1HD2 LEU A 229      -8.830   3.126   8.813  1.00  0.00            
ATOM   2625 2HD2 LEU A 229      -8.132   3.433   7.275  1.00  0.00            
ATOM   2626 3HD2 LEU A 229      -9.370   4.637   8.034  1.00  0.00            
ATOM   2627  C   LEU A 229      -6.159   6.422   5.693  1.00  0.00            
ATOM   2628  O   LEU A 229      -6.965   6.595   4.804  1.00  0.00            
ATOM   2629  N   VAL A 230      -5.292   7.460   5.948  1.00  0.00            
ATOM   2630  HN  VAL A 230      -4.780   7.434   6.803  1.00  0.00            
ATOM   2631  CA  VAL A 230      -5.093   8.650   5.172  1.00  0.00            
ATOM   2632  HA  VAL A 230      -6.068   9.068   4.935  1.00  0.00            
ATOM   2633  CB  VAL A 230      -4.295   9.629   5.931  1.00  0.00            
ATOM   2634  HB  VAL A 230      -3.311   9.304   6.336  1.00  0.00            
ATOM   2635  CG1 VAL A 230      -3.800  10.852   5.075  1.00  0.00            
ATOM   2636 1HG1 VAL A 230      -3.387  11.687   5.678  1.00  0.00            
ATOM   2637 2HG1 VAL A 230      -4.682  11.213   4.496  1.00  0.00            
ATOM   2638 3HG1 VAL A 230      -2.974  10.659   4.382  1.00  0.00            
ATOM   2639  CG2 VAL A 230      -5.058  10.125   7.148  1.00  0.00            
ATOM   2640 1HG2 VAL A 230      -4.940   9.374   7.977  1.00  0.00            
ATOM   2641 2HG2 VAL A 230      -6.122  10.265   6.888  1.00  0.00            
ATOM   2642 3HG2 VAL A 230      -4.812  11.163   7.453  1.00  0.00            
ATOM   2643  C   VAL A 230      -4.514   8.377   3.787  1.00  0.00            
ATOM   2644  O   VAL A 230      -4.909   9.003   2.789  1.00  0.00            
ATOM   2645  N   LYS A 231      -3.673   7.350   3.618  1.00  0.00            
ATOM   2646  HN  LYS A 231      -3.242   6.945   4.412  1.00  0.00            
ATOM   2647  CA  LYS A 231      -3.354   6.735   2.297  1.00  0.00            
ATOM   2648  HA  LYS A 231      -2.782   7.508   1.786  1.00  0.00            
ATOM   2649  CB  LYS A 231      -2.457   5.407   2.481  1.00  0.00            
ATOM   2650  HB1 LYS A 231      -3.004   4.525   2.903  1.00  0.00            
ATOM   2651  HB2 LYS A 231      -1.541   5.610   3.060  1.00  0.00            
ATOM   2652  CG  LYS A 231      -1.895   4.982   1.100  1.00  0.00            
ATOM   2653  HG1 LYS A 231      -1.493   5.860   0.542  1.00  0.00            
ATOM   2654  HG2 LYS A 231      -2.725   4.475   0.564  1.00  0.00            
ATOM   2655  CD  LYS A 231      -0.843   3.805   1.197  1.00  0.00            
ATOM   2656  HD1 LYS A 231      -0.087   4.188   1.927  1.00  0.00            
ATOM   2657  HD2 LYS A 231      -0.458   3.722   0.155  1.00  0.00            
ATOM   2658  CE  LYS A 231      -1.463   2.497   1.688  1.00  0.00            
ATOM   2659  HE1 LYS A 231      -2.440   2.230   1.223  1.00  0.00            
ATOM   2660  HE2 LYS A 231      -1.566   2.484   2.792  1.00  0.00            
ATOM   2661  NZ  LYS A 231      -0.441   1.481   1.232  1.00  0.00            
ATOM   2662  HZ1 LYS A 231       0.389   1.995   0.878  1.00  0.00            
ATOM   2663  HZ2 LYS A 231      -0.794   0.929   0.422  1.00  0.00            
ATOM   2664  HZ3 LYS A 231      -0.091   0.807   1.953  1.00  0.00            
ATOM   2665  C   LYS A 231      -4.658   6.486   1.422  1.00  0.00            
ATOM   2666  O   LYS A 231      -4.738   6.885   0.277  1.00  0.00            
ATOM   2667  N   ASP A 232      -5.744   5.883   1.986  1.00  0.00            
ATOM   2668  HN  ASP A 232      -5.704   5.649   2.949  1.00  0.00            
ATOM   2669  CA  ASP A 232      -7.007   5.689   1.268  1.00  0.00            
ATOM   2670  HA  ASP A 232      -6.653   5.283   0.323  1.00  0.00            
ATOM   2671  CB  ASP A 232      -8.027   4.864   2.105  1.00  0.00            
ATOM   2672  HB1 ASP A 232      -8.481   5.471   2.909  1.00  0.00            
ATOM   2673  HB2 ASP A 232      -7.509   3.969   2.503  1.00  0.00            
ATOM   2674  CG  ASP A 232      -9.086   4.093   1.230  1.00  0.00            
ATOM   2675  OD1 ASP A 232      -8.853   3.725   0.098  1.00  0.00            
ATOM   2676  OD2 ASP A 232     -10.091   3.749   1.878  1.00  0.00            
ATOM   2677  C   ASP A 232      -7.682   7.001   0.778  1.00  0.00            
ATOM   2678  O   ASP A 232      -8.198   7.105  -0.299  1.00  0.00            
ATOM   2679  N   VAL A 233      -7.692   8.086   1.640  1.00  0.00            
ATOM   2680  HN  VAL A 233      -7.461   7.979   2.616  1.00  0.00            
ATOM   2681  CA  VAL A 233      -8.137   9.480   1.331  1.00  0.00            
ATOM   2682  HA  VAL A 233      -9.140   9.323   0.965  1.00  0.00            
ATOM   2683  CB  VAL A 233      -8.341  10.285   2.635  1.00  0.00            
ATOM   2684  HB  VAL A 233      -7.412  10.659   3.120  1.00  0.00            
ATOM   2685  CG1 VAL A 233      -9.166  11.589   2.459  1.00  0.00            
ATOM   2686 1HG1 VAL A 233      -9.287  12.214   3.373  1.00  0.00            
ATOM   2687 2HG1 VAL A 233     -10.183  11.350   2.075  1.00  0.00            
ATOM   2688 3HG1 VAL A 233      -8.673  12.282   1.742  1.00  0.00            
ATOM   2689  CG2 VAL A 233      -9.046   9.551   3.790  1.00  0.00            
ATOM   2690 1HG2 VAL A 233     -10.025   9.125   3.497  1.00  0.00            
ATOM   2691 2HG2 VAL A 233      -9.335  10.122   4.690  1.00  0.00            
ATOM   2692 3HG2 VAL A 233      -8.453   8.639   4.017  1.00  0.00            
ATOM   2693  C   VAL A 233      -7.365  10.150   0.205  1.00  0.00            
ATOM   2694  O   VAL A 233      -7.875  10.717  -0.759  1.00  0.00            
ATOM   2695  N   VAL A 234      -6.036  10.009   0.286  1.00  0.00            
ATOM   2696  HN  VAL A 234      -5.633   9.562   1.071  1.00  0.00            
ATOM   2697  CA  VAL A 234      -5.162  10.568  -0.751  1.00  0.00            
ATOM   2698  HA  VAL A 234      -5.489  11.584  -0.858  1.00  0.00            
ATOM   2699  CB  VAL A 234      -3.697  10.494  -0.336  1.00  0.00            
ATOM   2700  HB  VAL A 234      -3.346   9.472  -0.130  1.00  0.00            
ATOM   2701  CG1 VAL A 234      -2.802  11.013  -1.443  1.00  0.00            
ATOM   2702 1HG1 VAL A 234      -1.726  10.995  -1.136  1.00  0.00            
ATOM   2703 2HG1 VAL A 234      -3.077  12.060  -1.722  1.00  0.00            
ATOM   2704 3HG1 VAL A 234      -2.800  10.289  -2.282  1.00  0.00            
ATOM   2705  CG2 VAL A 234      -3.465  11.442   0.842  1.00  0.00            
ATOM   2706 1HG2 VAL A 234      -3.818  12.463   0.576  1.00  0.00            
ATOM   2707 2HG2 VAL A 234      -2.403  11.353   1.150  1.00  0.00            
ATOM   2708 3HG2 VAL A 234      -4.072  11.103   1.697  1.00  0.00            
ATOM   2709  C   VAL A 234      -5.449   9.864  -2.072  1.00  0.00            
ATOM   2710  O   VAL A 234      -5.655  10.484  -3.136  1.00  0.00            
ATOM   2711  N   PHE A 235      -5.551   8.521  -2.086  1.00  0.00            
ATOM   2712  HN  PHE A 235      -5.452   8.019  -1.230  1.00  0.00            
ATOM   2713  CA  PHE A 235      -5.999   7.744  -3.310  1.00  0.00            
ATOM   2714  HA  PHE A 235      -5.278   7.943  -4.096  1.00  0.00            
ATOM   2715  CB  PHE A 235      -6.061   6.127  -3.091  1.00  0.00            
ATOM   2716  HB1 PHE A 235      -6.556   5.693  -3.969  1.00  0.00            
ATOM   2717  HB2 PHE A 235      -6.678   5.939  -2.178  1.00  0.00            
ATOM   2718  CG  PHE A 235      -4.749   5.405  -2.840  1.00  0.00            
ATOM   2719  CD1 PHE A 235      -4.573   4.317  -2.017  1.00  0.00            
ATOM   2720  HD1 PHE A 235      -5.437   3.912  -1.513  1.00  0.00            
ATOM   2721  CE1 PHE A 235      -3.391   3.533  -1.891  1.00  0.00            
ATOM   2722  HE1 PHE A 235      -3.331   2.705  -1.209  1.00  0.00            
ATOM   2723  CZ  PHE A 235      -2.311   3.871  -2.721  1.00  0.00            
ATOM   2724  HZ  PHE A 235      -1.346   3.451  -2.504  1.00  0.00            
ATOM   2725  CD2 PHE A 235      -3.598   5.770  -3.583  1.00  0.00            
ATOM   2726  HD2 PHE A 235      -3.587   6.584  -4.277  1.00  0.00            
ATOM   2727  CE2 PHE A 235      -2.372   5.028  -3.549  1.00  0.00            
ATOM   2728  HE2 PHE A 235      -1.566   5.346  -4.200  1.00  0.00            
ATOM   2729  C   PHE A 235      -7.438   8.201  -3.823  1.00  0.00            
ATOM   2730  O   PHE A 235      -7.733   8.381  -5.017  1.00  0.00            
ATOM   2731  N   TYR A 236      -8.375   8.379  -2.866  1.00  0.00            
ATOM   2732  HN  TYR A 236      -8.293   8.128  -1.904  1.00  0.00            
ATOM   2733  CA  TYR A 236      -9.664   8.869  -3.294  1.00  0.00            
ATOM   2734  HA  TYR A 236     -10.092   8.172  -3.999  1.00  0.00            
ATOM   2735  CB  TYR A 236     -10.571   8.802  -2.034  1.00  0.00            
ATOM   2736  HB1 TYR A 236     -10.045   9.009  -1.073  1.00  0.00            
ATOM   2737  HB2 TYR A 236     -10.973   7.799  -1.794  1.00  0.00            
ATOM   2738  CG  TYR A 236     -11.799   9.674  -2.100  1.00  0.00            
ATOM   2739  CD1 TYR A 236     -11.783  10.958  -1.491  1.00  0.00            
ATOM   2740  HD1 TYR A 236     -10.828  11.322  -1.157  1.00  0.00            
ATOM   2741  CE1 TYR A 236     -12.967  11.657  -1.275  1.00  0.00            
ATOM   2742  HE1 TYR A 236     -12.910  12.622  -0.793  1.00  0.00            
ATOM   2743  CZ  TYR A 236     -14.216  11.099  -1.557  1.00  0.00            
ATOM   2744  OH  TYR A 236     -15.371  11.773  -1.122  1.00  0.00            
ATOM   2745  HH  TYR A 236     -16.156  11.392  -1.511  1.00  0.00            
ATOM   2746  CD2 TYR A 236     -13.106   9.170  -2.491  1.00  0.00            
ATOM   2747  HD2 TYR A 236     -13.220   8.181  -2.931  1.00  0.00            
ATOM   2748  CE2 TYR A 236     -14.242   9.835  -2.126  1.00  0.00            
ATOM   2749  HE2 TYR A 236     -15.178   9.325  -2.248  1.00  0.00            
ATOM   2750  C   TYR A 236      -9.755  10.186  -4.023  1.00  0.00            
ATOM   2751  O   TYR A 236     -10.332  10.304  -5.088  1.00  0.00            
ATOM   2752  N   ASN A 237      -9.129  11.218  -3.470  1.00  0.00            
ATOM   2753  HN  ASN A 237      -8.710  11.125  -2.571  1.00  0.00            
ATOM   2754  CA  ASN A 237      -8.941  12.479  -4.107  1.00  0.00            
ATOM   2755  HA  ASN A 237      -9.879  12.931  -4.355  1.00  0.00            
ATOM   2756  CB  ASN A 237      -8.108  13.244  -3.125  1.00  0.00            
ATOM   2757  HB1 ASN A 237      -7.621  14.068  -3.684  1.00  0.00            
ATOM   2758  HB2 ASN A 237      -7.374  12.579  -2.607  1.00  0.00            
ATOM   2759  CG  ASN A 237      -9.095  13.819  -2.103  1.00  0.00            
ATOM   2760  OD1 ASN A 237     -10.263  14.131  -2.352  1.00  0.00            
ATOM   2761  ND2 ASN A 237      -8.626  13.756  -0.796  1.00  0.00            
ATOM   2762 1HD2 ASN A 237      -7.644  13.608  -0.624  1.00  0.00            
ATOM   2763 2HD2 ASN A 237      -9.222  13.988  -0.030  1.00  0.00            
ATOM   2764  C   ASN A 237      -8.152  12.355  -5.450  1.00  0.00            
ATOM   2765  O   ASN A 237      -8.588  13.007  -6.438  1.00  0.00            
ATOM   2766  N   SER A 238      -7.045  11.572  -5.492  1.00  0.00            
ATOM   2767  HN  SER A 238      -6.797  11.072  -4.671  1.00  0.00            
ATOM   2768  CA  SER A 238      -6.270  11.307  -6.713  1.00  0.00            
ATOM   2769  HA  SER A 238      -5.793  12.235  -6.993  1.00  0.00            
ATOM   2770  CB  SER A 238      -5.131  10.313  -6.262  1.00  0.00            
ATOM   2771  HB1 SER A 238      -4.468   9.985  -7.077  1.00  0.00            
ATOM   2772  HB2 SER A 238      -5.668   9.452  -5.820  1.00  0.00            
ATOM   2773  OG  SER A 238      -4.232  11.012  -5.291  1.00  0.00            
ATOM   2774  HG1 SER A 238      -4.627  11.032  -4.428  1.00  0.00            
ATOM   2775  C   SER A 238      -6.986  10.640  -7.860  1.00  0.00            
ATOM   2776  O   SER A 238      -6.732  10.996  -9.015  1.00  0.00            
ATOM   2777  N   TYR A 239      -7.788   9.604  -7.638  1.00  0.00            
ATOM   2778  HN  TYR A 239      -7.897   9.489  -6.652  1.00  0.00            
ATOM   2779  CA  TYR A 239      -8.285   8.746  -8.698  1.00  0.00            
ATOM   2780  HA  TYR A 239      -7.828   8.911  -9.656  1.00  0.00            
ATOM   2781  CB  TYR A 239      -8.197   7.255  -8.196  1.00  0.00            
ATOM   2782  HB1 TYR A 239      -8.952   6.604  -8.672  1.00  0.00            
ATOM   2783  HB2 TYR A 239      -8.461   7.228  -7.117  1.00  0.00            
ATOM   2784  CG  TYR A 239      -6.783   6.727  -8.342  1.00  0.00            
ATOM   2785  CD1 TYR A 239      -6.016   6.535  -7.152  1.00  0.00            
ATOM   2786  HD1 TYR A 239      -6.483   6.621  -6.188  1.00  0.00            
ATOM   2787  CE1 TYR A 239      -4.787   5.911  -7.340  1.00  0.00            
ATOM   2788  HE1 TYR A 239      -4.232   5.759  -6.414  1.00  0.00            
ATOM   2789  CZ  TYR A 239      -4.354   5.518  -8.588  1.00  0.00            
ATOM   2790  OH  TYR A 239      -3.212   4.678  -8.620  1.00  0.00            
ATOM   2791  HH  TYR A 239      -3.103   4.333  -9.518  1.00  0.00            
ATOM   2792  CD2 TYR A 239      -6.346   6.294  -9.559  1.00  0.00            
ATOM   2793  HD2 TYR A 239      -6.869   6.419 -10.495  1.00  0.00            
ATOM   2794  CE2 TYR A 239      -5.087   5.682  -9.738  1.00  0.00            
ATOM   2795  HE2 TYR A 239      -4.747   5.425 -10.726  1.00  0.00            
ATOM   2796  C   TYR A 239      -9.744   9.075  -8.928  1.00  0.00            
ATOM   2797  O   TYR A 239     -10.273   8.526  -9.873  1.00  0.00            
ATOM   2798  N   SER A 240     -10.342  10.039  -8.215  1.00  0.00            
ATOM   2799  HN  SER A 240     -10.016  10.339  -7.320  1.00  0.00            
ATOM   2800  CA  SER A 240     -11.683  10.586  -8.572  1.00  0.00            
ATOM   2801  HA  SER A 240     -12.154   9.916  -9.287  1.00  0.00            
ATOM   2802  CB  SER A 240     -12.722  10.748  -7.412  1.00  0.00            
ATOM   2803  HB1 SER A 240     -12.816   9.744  -6.932  1.00  0.00            
ATOM   2804  HB2 SER A 240     -13.696  10.922  -7.895  1.00  0.00            
ATOM   2805  OG  SER A 240     -12.225  11.764  -6.554  1.00  0.00            
ATOM   2806  HG1 SER A 240     -11.443  11.464  -6.093  1.00  0.00            
ATOM   2807  C   SER A 240     -11.622  11.885  -9.306  1.00  0.00            
ATOM   2808  O   SER A 240     -12.620  12.552  -9.596  1.00  0.00            
ATOM   2809  N   LYS A 241     -10.389  12.201  -9.780  1.00  0.00            
ATOM   2810  HN  LYS A 241      -9.567  11.721  -9.478  1.00  0.00            
ATOM   2811  CA  LYS A 241     -10.182  13.238 -10.695  1.00  0.00            
ATOM   2812  HA  LYS A 241     -11.120  13.638 -11.052  1.00  0.00            
ATOM   2813  CB  LYS A 241      -9.479  14.448 -10.136  1.00  0.00            
ATOM   2814  HB1 LYS A 241     -10.117  14.739  -9.271  1.00  0.00            
ATOM   2815  HB2 LYS A 241      -9.330  15.283 -10.845  1.00  0.00            
ATOM   2816  CG  LYS A 241      -8.053  14.150  -9.636  1.00  0.00            
ATOM   2817  HG1 LYS A 241      -7.483  14.033 -10.582  1.00  0.00            
ATOM   2818  HG2 LYS A 241      -7.977  13.201  -9.062  1.00  0.00            
ATOM   2819  CD  LYS A 241      -7.435  15.345  -8.914  1.00  0.00            
ATOM   2820  HD1 LYS A 241      -7.613  15.386  -7.819  1.00  0.00            
ATOM   2821  HD2 LYS A 241      -7.740  16.296  -9.421  1.00  0.00            
ATOM   2822  CE  LYS A 241      -5.822  15.314  -9.095  1.00  0.00            
ATOM   2823  HE1 LYS A 241      -5.594  15.167 -10.170  1.00  0.00            
ATOM   2824  HE2 LYS A 241      -5.430  14.400  -8.591  1.00  0.00            
ATOM   2825  NZ  LYS A 241      -5.127  16.472  -8.595  1.00  0.00            
ATOM   2826  HZ1 LYS A 241      -5.164  17.293  -9.228  1.00  0.00            
ATOM   2827  HZ2 LYS A 241      -4.145  16.215  -8.372  1.00  0.00            
ATOM   2828  HZ3 LYS A 241      -5.571  16.739  -7.685  1.00  0.00            
ATOM   2829  C   LYS A 241      -9.404  12.704 -11.881  1.00  0.00            
ATOM   2830  O   LYS A 241      -8.902  11.601 -11.868  1.00  0.00            
ATOM   2831  N   ARG A 242      -9.392  13.462 -12.985  1.00  0.00            
ATOM   2832  HN  ARG A 242      -9.875  14.335 -13.014  1.00  0.00            
ATOM   2833  CA  ARG A 242      -8.770  13.214 -14.231  1.00  0.00            
ATOM   2834  HA  ARG A 242      -7.936  12.543 -14.046  1.00  0.00            
ATOM   2835  CB  ARG A 242      -9.788  12.615 -15.230  1.00  0.00            
ATOM   2836  HB1 ARG A 242      -9.303  12.441 -16.212  1.00  0.00            
ATOM   2837  HB2 ARG A 242     -10.438  13.482 -15.464  1.00  0.00            
ATOM   2838  CG  ARG A 242     -10.470  11.290 -14.846  1.00  0.00            
ATOM   2839  HG1 ARG A 242     -11.388  11.106 -15.445  1.00  0.00            
ATOM   2840  HG2 ARG A 242     -10.955  11.475 -13.863  1.00  0.00            
ATOM   2841  CD  ARG A 242      -9.540  10.013 -14.774  1.00  0.00            
ATOM   2842  HD1 ARG A 242      -8.684  10.243 -14.104  1.00  0.00            
ATOM   2843  HD2 ARG A 242      -9.150   9.740 -15.792  1.00  0.00            
ATOM   2844  NE  ARG A 242     -10.386   8.877 -14.298  1.00  0.00            
ATOM   2845  HE  ARG A 242     -11.001   8.406 -14.942  1.00  0.00            
ATOM   2846  CZ  ARG A 242     -10.099   8.122 -13.234  1.00  0.00            
ATOM   2847  NH1 ARG A 242     -10.848   7.061 -13.003  1.00  0.00            
ATOM   2848 1HH1 ARG A 242     -11.533   6.814 -13.688  1.00  0.00            
ATOM   2849 2HH1 ARG A 242     -10.554   6.473 -12.242  1.00  0.00            
ATOM   2850  NH2 ARG A 242      -9.258   8.505 -12.356  1.00  0.00            
ATOM   2851 1HH2 ARG A 242      -9.110   9.510 -12.388  1.00  0.00            
ATOM   2852 2HH2 ARG A 242      -9.465   8.068 -11.482  1.00  0.00            
ATOM   2853  C   ARG A 242      -8.301  14.530 -14.728  1.00  0.00            
ATOM   2854  O   ARG A 242      -8.782  15.503 -14.118  1.00  0.00            
ATOM   2855  N   PRO A 243      -7.446  14.727 -15.708  1.00  0.00            
ATOM   2856  CD  PRO A 243      -6.911  13.704 -16.659  1.00  0.00            
ATOM   2857  HD1 PRO A 243      -7.685  13.519 -17.442  1.00  0.00            
ATOM   2858  HD2 PRO A 243      -6.686  12.746 -16.149  1.00  0.00            
ATOM   2859  CA  PRO A 243      -6.798  16.010 -16.020  1.00  0.00            
ATOM   2860  HA  PRO A 243      -6.159  16.275 -15.174  1.00  0.00            
ATOM   2861  CB  PRO A 243      -5.975  15.759 -17.262  1.00  0.00            
ATOM   2862  HB1 PRO A 243      -5.072  16.396 -17.241  1.00  0.00            
ATOM   2863  HB2 PRO A 243      -6.563  15.959 -18.178  1.00  0.00            
ATOM   2864  CG  PRO A 243      -5.655  14.321 -17.208  1.00  0.00            
ATOM   2865  HG1 PRO A 243      -5.225  13.952 -18.176  1.00  0.00            
ATOM   2866  HG2 PRO A 243      -4.876  14.196 -16.420  1.00  0.00            
ATOM   2867  C   PRO A 243      -7.734  17.174 -16.260  1.00  0.00            
ATOM   2868  O   PRO A 243      -8.786  17.019 -16.915  1.00  0.00            
ATOM   2869  N   ASP A 244      -7.493  18.396 -15.677  1.00  0.00            
ATOM   2870  HN  ASP A 244      -6.736  18.488 -15.032  1.00  0.00            
ATOM   2871  CA  ASP A 244      -8.310  19.591 -15.892  1.00  0.00            
ATOM   2872  HA  ASP A 244      -9.378  19.472 -15.986  1.00  0.00            
ATOM   2873  CB  ASP A 244      -8.009  20.624 -14.848  1.00  0.00            
ATOM   2874  HB1 ASP A 244      -8.416  21.653 -14.902  1.00  0.00            
ATOM   2875  HB2 ASP A 244      -6.933  20.815 -14.634  1.00  0.00            
ATOM   2876  CG  ASP A 244      -8.650  20.006 -13.597  1.00  0.00            
ATOM   2877  OD1 ASP A 244      -7.872  19.823 -12.647  1.00  0.00            
ATOM   2878  OD2 ASP A 244      -9.887  19.654 -13.622  1.00  0.00            
ATOM   2879  C   ASP A 244      -7.873  20.210 -17.247  1.00  0.00            
ATOM   2880  O   ASP A 244      -8.680  20.857 -17.892  1.00  0.00            
ATOM   2881  N   ASN A 245      -6.540  20.062 -17.696  1.00  0.00            
ATOM   2882  HN  ASN A 245      -5.944  19.486 -17.155  1.00  0.00            
ATOM   2883  CA  ASN A 245      -5.991  20.602 -18.893  1.00  0.00            
ATOM   2884  HA  ASN A 245      -6.612  21.419 -19.257  1.00  0.00            
ATOM   2885  CB  ASN A 245      -4.554  21.233 -18.818  1.00  0.00            
ATOM   2886  HB1 ASN A 245      -4.472  21.818 -19.761  1.00  0.00            
ATOM   2887  HB2 ASN A 245      -3.723  20.508 -18.842  1.00  0.00            
ATOM   2888  CG  ASN A 245      -4.503  22.187 -17.635  1.00  0.00            
ATOM   2889  OD1 ASN A 245      -4.748  23.409 -17.768  1.00  0.00            
ATOM   2890  ND2 ASN A 245      -4.153  21.700 -16.437  1.00  0.00            
ATOM   2891 1HD2 ASN A 245      -4.017  22.304 -15.661  1.00  0.00            
ATOM   2892 2HD2 ASN A 245      -4.059  20.706 -16.354  1.00  0.00            
ATOM   2893  C   ASN A 245      -5.942  19.546 -20.038  1.00  0.00            
ATOM   2894  O   ASN A 245      -5.774  18.319 -19.793  1.00  0.00            
ATOM   2895  N   GLU A 246      -6.039  19.982 -21.293  1.00  0.00            
ATOM   2896  HN  GLU A 246      -6.419  20.913 -21.386  1.00  0.00            
ATOM   2897  CA  GLU A 246      -5.930  19.241 -22.585  1.00  0.00            
ATOM   2898  HA  GLU A 246      -6.627  18.421 -22.609  1.00  0.00            
ATOM   2899  CB  GLU A 246      -6.175  20.167 -23.773  1.00  0.00            
ATOM   2900  HB1 GLU A 246      -6.014  19.546 -24.688  1.00  0.00            
ATOM   2901  HB2 GLU A 246      -5.398  20.953 -23.831  1.00  0.00            
ATOM   2902  CG  GLU A 246      -7.628  20.709 -23.857  1.00  0.00            
ATOM   2903  HG1 GLU A 246      -7.703  21.556 -23.138  1.00  0.00            
ATOM   2904  HG2 GLU A 246      -8.230  19.779 -23.712  1.00  0.00            
ATOM   2905  CD  GLU A 246      -8.118  21.252 -25.201  1.00  0.00            
ATOM   2906  OE1 GLU A 246      -8.792  22.292 -25.117  1.00  0.00            
ATOM   2907  OE2 GLU A 246      -7.849  20.707 -26.321  1.00  0.00            
ATOM   2908  C   GLU A 246      -4.597  18.596 -22.716  1.00  0.00            
ATOM   2909  O   GLU A 246      -3.599  19.242 -22.498  1.00  0.00            
ATOM   2910  N   ASN A 247      -4.523  17.292 -23.077  1.00  0.00            
ATOM   2911  HN  ASN A 247      -5.347  16.809 -23.383  1.00  0.00            
ATOM   2912  CA  ASN A 247      -3.277  16.490 -23.193  1.00  0.00            
ATOM   2913  HA  ASN A 247      -3.656  15.502 -23.435  1.00  0.00            
ATOM   2914  CB  ASN A 247      -2.590  17.071 -24.385  1.00  0.00            
ATOM   2915  HB1 ASN A 247      -2.301  18.130 -24.251  1.00  0.00            
ATOM   2916  HB2 ASN A 247      -3.319  17.060 -25.222  1.00  0.00            
ATOM   2917  CG  ASN A 247      -1.403  16.129 -24.816  1.00  0.00            
ATOM   2918  OD1 ASN A 247      -1.528  14.913 -24.932  1.00  0.00            
ATOM   2919  ND2 ASN A 247      -0.303  16.755 -25.231  1.00  0.00            
ATOM   2920 1HD2 ASN A 247       0.454  16.279 -25.678  1.00  0.00            
ATOM   2921 2HD2 ASN A 247      -0.153  17.714 -25.012  1.00  0.00            
ATOM   2922  C   ASN A 247      -2.493  16.412 -21.845  1.00  0.00            
ATOM   2923  O   ASN A 247      -1.244  16.344 -21.863  1.00  0.00            
ATOM   2924  N   GLY A 248      -3.229  16.387 -20.771  1.00  0.00            
ATOM   2925  HN  GLY A 248      -4.202  16.195 -20.907  1.00  0.00            
ATOM   2926  CA  GLY A 248      -2.744  16.505 -19.467  1.00  0.00            
ATOM   2927  HA1 GLY A 248      -3.241  17.285 -18.904  1.00  0.00            
ATOM   2928  HA2 GLY A 248      -1.735  16.929 -19.456  1.00  0.00            
ATOM   2929  C   GLY A 248      -2.618  15.252 -18.710  1.00  0.00            
ATOM   2930  O   GLY A 248      -2.214  15.190 -17.581  1.00  0.00            
ATOM   2931  N   TRP A 249      -2.648  14.116 -19.401  1.00  0.00            
ATOM   2932  HN  TRP A 249      -3.040  14.131 -20.319  1.00  0.00            
ATOM   2933  CA  TRP A 249      -2.416  12.707 -18.904  1.00  0.00            
ATOM   2934  HA  TRP A 249      -3.188  12.634 -18.138  1.00  0.00            
ATOM   2935  CB  TRP A 249      -2.623  11.721 -20.022  1.00  0.00            
ATOM   2936  HB1 TRP A 249      -2.261  10.690 -19.806  1.00  0.00            
ATOM   2937  HB2 TRP A 249      -2.081  12.094 -20.916  1.00  0.00            
ATOM   2938  CG  TRP A 249      -4.063  11.497 -20.394  1.00  0.00            
ATOM   2939  CD1 TRP A 249      -4.747  12.068 -21.482  1.00  0.00            
ATOM   2940  HD1 TRP A 249      -4.250  12.377 -22.384  1.00  0.00            
ATOM   2941  NE1 TRP A 249      -6.112  12.019 -21.289  1.00  0.00            
ATOM   2942  HE1 TRP A 249      -6.820  12.193 -21.940  1.00  0.00            
ATOM   2943  CE2 TRP A 249      -6.348  11.334 -20.089  1.00  0.00            
ATOM   2944  CD2 TRP A 249      -5.072  11.077 -19.444  1.00  0.00            
ATOM   2945  CE3 TRP A 249      -5.069  10.714 -18.128  1.00  0.00            
ATOM   2946  HE3 TRP A 249      -4.189  10.624 -17.513  1.00  0.00            
ATOM   2947  CZ3 TRP A 249      -6.297  10.360 -17.563  1.00  0.00            
ATOM   2948  HZ3 TRP A 249      -6.364   9.998 -16.534  1.00  0.00            
ATOM   2949  CZ2 TRP A 249      -7.568  11.001 -19.535  1.00  0.00            
ATOM   2950  HZ2 TRP A 249      -8.495  11.078 -20.068  1.00  0.00            
ATOM   2951  CH2 TRP A 249      -7.535  10.500 -18.227  1.00  0.00            
ATOM   2952  HH2 TRP A 249      -8.466  10.300 -17.734  1.00  0.00            
ATOM   2953  C   TRP A 249      -1.207  12.267 -18.014  1.00  0.00            
ATOM   2954  O   TRP A 249      -1.377  11.675 -17.009  1.00  0.00            
ATOM   2955  N   MET A 250       0.014  12.772 -18.411  1.00  0.00            
ATOM   2956  HN  MET A 250      -0.121  13.373 -19.197  1.00  0.00            
ATOM   2957  CA  MET A 250       1.332  12.457 -17.867  1.00  0.00            
ATOM   2958  HA  MET A 250       1.325  11.531 -17.311  1.00  0.00            
ATOM   2959  CB  MET A 250       2.462  12.454 -18.943  1.00  0.00            
ATOM   2960  HB1 MET A 250       3.447  12.392 -18.422  1.00  0.00            
ATOM   2961  HB2 MET A 250       2.435  13.459 -19.399  1.00  0.00            
ATOM   2962  CG  MET A 250       2.397  11.408 -20.154  1.00  0.00            
ATOM   2963  HG1 MET A 250       2.293  10.413 -19.674  1.00  0.00            
ATOM   2964  HG2 MET A 250       3.428  11.548 -20.519  1.00  0.00            
ATOM   2965  SD  MET A 250       0.997  11.708 -21.376  1.00  0.00            
ATOM   2966  CE  MET A 250       1.817  10.644 -22.595  1.00  0.00            
ATOM   2967  HE1 MET A 250       1.075  10.133 -23.244  1.00  0.00            
ATOM   2968  HE2 MET A 250       2.364   9.803 -22.108  1.00  0.00            
ATOM   2969  HE3 MET A 250       2.516  11.153 -23.286  1.00  0.00            
ATOM   2970  C   MET A 250       1.736  13.489 -16.746  1.00  0.00            
ATOM   2971  O   MET A 250       2.357  13.042 -15.777  1.00  0.00            
ATOM   2972  N   SER A 251       1.377  14.762 -16.886  1.00  0.00            
ATOM   2973  HN  SER A 251       0.827  15.047 -17.654  1.00  0.00            
ATOM   2974  CA  SER A 251       1.409  15.694 -15.742  1.00  0.00            
ATOM   2975  HA  SER A 251       2.370  15.548 -15.269  1.00  0.00            
ATOM   2976  CB  SER A 251       1.127  17.192 -16.028  1.00  0.00            
ATOM   2977  HB1 SER A 251       2.031  17.611 -16.503  1.00  0.00            
ATOM   2978  HB2 SER A 251       0.991  17.855 -15.154  1.00  0.00            
ATOM   2979  OG  SER A 251      -0.022  17.397 -16.886  1.00  0.00            
ATOM   2980  HG1 SER A 251       0.132  17.116 -17.786  1.00  0.00            
ATOM   2981  C   SER A 251       0.443  15.309 -14.614  1.00  0.00            
ATOM   2982  O   SER A 251       0.838  15.478 -13.469  1.00  0.00            
ATOM   2983  N   TYR A 252      -0.738  14.777 -14.919  1.00  0.00            
ATOM   2984  HN  TYR A 252      -1.091  14.795 -15.838  1.00  0.00            
ATOM   2985  CA  TYR A 252      -1.668  14.283 -13.891  1.00  0.00            
ATOM   2986  HA  TYR A 252      -1.824  15.113 -13.209  1.00  0.00            
ATOM   2987  CB  TYR A 252      -3.063  13.889 -14.551  1.00  0.00            
ATOM   2988  HB1 TYR A 252      -2.777  13.437 -15.523  1.00  0.00            
ATOM   2989  HB2 TYR A 252      -3.692  14.789 -14.666  1.00  0.00            
ATOM   2990  CG  TYR A 252      -3.986  12.961 -13.776  1.00  0.00            
ATOM   2991  CD1 TYR A 252      -4.598  13.329 -12.552  1.00  0.00            
ATOM   2992  HD1 TYR A 252      -4.466  14.329 -12.163  1.00  0.00            
ATOM   2993  CE1 TYR A 252      -5.391  12.361 -11.871  1.00  0.00            
ATOM   2994  HE1 TYR A 252      -5.743  12.527 -10.862  1.00  0.00            
ATOM   2995  CZ  TYR A 252      -5.684  11.144 -12.512  1.00  0.00            
ATOM   2996  OH  TYR A 252      -6.549  10.219 -11.819  1.00  0.00            
ATOM   2997  HH  TYR A 252      -7.088  10.676 -11.179  1.00  0.00            
ATOM   2998  CD2 TYR A 252      -4.392  11.796 -14.364  1.00  0.00            
ATOM   2999  HD2 TYR A 252      -3.928  11.619 -15.337  1.00  0.00            
ATOM   3000  CE2 TYR A 252      -5.274  10.909 -13.762  1.00  0.00            
ATOM   3001  HE2 TYR A 252      -5.595  10.062 -14.338  1.00  0.00            
ATOM   3002  C   TYR A 252      -1.086  13.128 -13.079  1.00  0.00            
ATOM   3003  O   TYR A 252      -1.100  13.174 -11.879  1.00  0.00            
ATOM   3004  N   LEU A 253      -0.426  12.128 -13.814  1.00  0.00            
ATOM   3005  HN  LEU A 253      -0.575  12.082 -14.799  1.00  0.00            
ATOM   3006  CA  LEU A 253       0.360  11.087 -13.251  1.00  0.00            
ATOM   3007  HA  LEU A 253      -0.339  10.557 -12.620  1.00  0.00            
ATOM   3008  CB  LEU A 253       0.955  10.217 -14.406  1.00  0.00            
ATOM   3009  HB1 LEU A 253       1.396  10.915 -15.152  1.00  0.00            
ATOM   3010  HB2 LEU A 253       0.110   9.679 -14.881  1.00  0.00            
ATOM   3011  CG  LEU A 253       2.046   9.104 -14.231  1.00  0.00            
ATOM   3012  HG  LEU A 253       2.991   9.499 -13.817  1.00  0.00            
ATOM   3013  CD1 LEU A 253       1.432   8.003 -13.323  1.00  0.00            
ATOM   3014 1HD1 LEU A 253       0.689   7.412 -13.891  1.00  0.00            
ATOM   3015 2HD1 LEU A 253       1.020   8.504 -12.418  1.00  0.00            
ATOM   3016 3HD1 LEU A 253       2.204   7.330 -12.896  1.00  0.00            
ATOM   3017  CD2 LEU A 253       2.464   8.577 -15.657  1.00  0.00            
ATOM   3018 1HD2 LEU A 253       3.264   7.822 -15.469  1.00  0.00            
ATOM   3019 2HD2 LEU A 253       2.807   9.378 -16.351  1.00  0.00            
ATOM   3020 3HD2 LEU A 253       1.665   8.052 -16.213  1.00  0.00            
ATOM   3021  C   LEU A 253       1.538  11.616 -12.436  1.00  0.00            
ATOM   3022  O   LEU A 253       1.899  11.059 -11.387  1.00  0.00            
ATOM   3023  N   SER A 254       2.244  12.621 -12.905  1.00  0.00            
ATOM   3024  HN  SER A 254       2.117  12.939 -13.847  1.00  0.00            
ATOM   3025  CA  SER A 254       3.340  13.174 -12.088  1.00  0.00            
ATOM   3026  HA  SER A 254       4.053  12.382 -11.897  1.00  0.00            
ATOM   3027  CB  SER A 254       4.223  14.219 -12.863  1.00  0.00            
ATOM   3028  HB1 SER A 254       5.003  14.544 -12.143  1.00  0.00            
ATOM   3029  HB2 SER A 254       3.628  15.067 -13.289  1.00  0.00            
ATOM   3030  OG  SER A 254       4.834  13.541 -13.992  1.00  0.00            
ATOM   3031  HG1 SER A 254       4.422  13.696 -14.842  1.00  0.00            
ATOM   3032  C   SER A 254       2.956  13.843 -10.786  1.00  0.00            
ATOM   3033  O   SER A 254       3.533  13.745  -9.672  1.00  0.00            
ATOM   3034  N   GLU A 255       1.821  14.572 -10.843  1.00  0.00            
ATOM   3035  HN  GLU A 255       1.323  14.811 -11.672  1.00  0.00            
ATOM   3036  CA  GLU A 255       1.195  14.969  -9.649  1.00  0.00            
ATOM   3037  HA  GLU A 255       1.939  15.450  -9.020  1.00  0.00            
ATOM   3038  CB  GLU A 255       0.170  16.136  -9.846  1.00  0.00            
ATOM   3039  HB1 GLU A 255      -0.355  16.308  -8.882  1.00  0.00            
ATOM   3040  HB2 GLU A 255      -0.624  15.970 -10.609  1.00  0.00            
ATOM   3041  CG  GLU A 255       0.900  17.485 -10.252  1.00  0.00            
ATOM   3042  HG1 GLU A 255       1.415  17.423 -11.228  1.00  0.00            
ATOM   3043  HG2 GLU A 255       1.645  17.658  -9.447  1.00  0.00            
ATOM   3044  CD  GLU A 255      -0.093  18.656 -10.370  1.00  0.00            
ATOM   3045  OE1 GLU A 255       0.279  19.631 -11.008  1.00  0.00            
ATOM   3046  OE2 GLU A 255      -1.189  18.665  -9.786  1.00  0.00            
ATOM   3047  C   GLU A 255       0.695  13.878  -8.635  1.00  0.00            
ATOM   3048  O   GLU A 255       0.960  13.937  -7.443  1.00  0.00            
ATOM   3049  N   MET A 256       0.024  12.902  -9.188  1.00  0.00            
ATOM   3050  HN  MET A 256      -0.114  12.837 -10.173  1.00  0.00            
ATOM   3051  CA  MET A 256      -0.591  11.858  -8.491  1.00  0.00            
ATOM   3052  HA  MET A 256      -1.062  12.313  -7.633  1.00  0.00            
ATOM   3053  CB  MET A 256      -1.620  11.169  -9.438  1.00  0.00            
ATOM   3054  HB1 MET A 256      -1.092  10.958 -10.391  1.00  0.00            
ATOM   3055  HB2 MET A 256      -2.456  11.839  -9.703  1.00  0.00            
ATOM   3056  CG  MET A 256      -2.156   9.796  -8.998  1.00  0.00            
ATOM   3057  HG1 MET A 256      -2.235   9.845  -7.896  1.00  0.00            
ATOM   3058  HG2 MET A 256      -1.367   9.026  -9.180  1.00  0.00            
ATOM   3059  SD  MET A 256      -3.678   9.268  -9.882  1.00  0.00            
ATOM   3060  CE  MET A 256      -2.975   8.982 -11.500  1.00  0.00            
ATOM   3061  HE1 MET A 256      -3.561   8.204 -12.029  1.00  0.00            
ATOM   3062  HE2 MET A 256      -1.891   8.760 -11.441  1.00  0.00            
ATOM   3063  HE3 MET A 256      -3.000   9.894 -12.145  1.00  0.00            
ATOM   3064  C   MET A 256       0.367  10.832  -7.823  1.00  0.00            
ATOM   3065  O   MET A 256       0.132  10.478  -6.709  1.00  0.00            
ATOM   3066  N   SER A 257       1.428  10.478  -8.521  1.00  0.00            
ATOM   3067  HN  SER A 257       1.535  10.886  -9.432  1.00  0.00            
ATOM   3068  CA  SER A 257       2.582   9.708  -7.974  1.00  0.00            
ATOM   3069  HA  SER A 257       2.125   8.812  -7.605  1.00  0.00            
ATOM   3070  CB  SER A 257       3.666   9.300  -9.002  1.00  0.00            
ATOM   3071  HB1 SER A 257       3.289   8.488  -9.657  1.00  0.00            
ATOM   3072  HB2 SER A 257       4.583   8.799  -8.622  1.00  0.00            
ATOM   3073  OG  SER A 257       4.079  10.416  -9.864  1.00  0.00            
ATOM   3074  HG1 SER A 257       3.410  10.603 -10.527  1.00  0.00            
ATOM   3075  C   SER A 257       3.318  10.454  -6.949  1.00  0.00            
ATOM   3076  O   SER A 257       3.726   9.910  -5.962  1.00  0.00            
ATOM   3077  N   THR A 258       3.593  11.809  -7.130  1.00  0.00            
ATOM   3078  HN  THR A 258       3.433  12.326  -7.964  1.00  0.00            
ATOM   3079  CA  THR A 258       4.322  12.615  -6.146  1.00  0.00            
ATOM   3080  HA  THR A 258       5.270  12.133  -5.987  1.00  0.00            
ATOM   3081  CB  THR A 258       4.623  14.038  -6.609  1.00  0.00            
ATOM   3082  HB  THR A 258       3.679  14.622  -6.699  1.00  0.00            
ATOM   3083  OG1 THR A 258       5.446  14.090  -7.716  1.00  0.00            
ATOM   3084  HG1 THR A 258       4.991  13.811  -8.508  1.00  0.00            
ATOM   3085  CG2 THR A 258       5.378  14.828  -5.495  1.00  0.00            
ATOM   3086 1HG2 THR A 258       6.392  14.413  -5.290  1.00  0.00            
ATOM   3087 2HG2 THR A 258       4.864  14.750  -4.517  1.00  0.00            
ATOM   3088 3HG2 THR A 258       5.452  15.894  -5.775  1.00  0.00            
ATOM   3089  C   THR A 258       3.614  12.616  -4.783  1.00  0.00            
ATOM   3090  O   THR A 258       4.103  12.199  -3.761  1.00  0.00            
ATOM   3091  N   SER A 259       2.285  13.019  -4.818  1.00  0.00            
ATOM   3092  HN  SER A 259       1.868  13.223  -5.699  1.00  0.00            
ATOM   3093  CA  SER A 259       1.412  13.093  -3.691  1.00  0.00            
ATOM   3094  HA  SER A 259       1.925  13.737  -2.987  1.00  0.00            
ATOM   3095  CB  SER A 259       0.076  13.529  -4.187  1.00  0.00            
ATOM   3096  HB1 SER A 259      -0.408  12.708  -4.748  1.00  0.00            
ATOM   3097  HB2 SER A 259       0.110  14.456  -4.803  1.00  0.00            
ATOM   3098  OG  SER A 259      -0.833  13.811  -3.042  1.00  0.00            
ATOM   3099  HG1 SER A 259      -0.804  14.749  -2.888  1.00  0.00            
ATOM   3100  C   SER A 259       1.214  11.612  -3.010  1.00  0.00            
ATOM   3101  O   SER A 259       1.340  11.428  -1.780  1.00  0.00            
ATOM   3102  N   CYS A 260       0.850  10.508  -3.711  1.00  0.00            
ATOM   3103  HN  CYS A 260       0.464  10.564  -4.630  1.00  0.00            
ATOM   3104  CA  CYS A 260       0.643   9.246  -3.033  1.00  0.00            
ATOM   3105  HA  CYS A 260       0.082   9.354  -2.116  1.00  0.00            
ATOM   3106  CB  CYS A 260      -0.065   8.202  -3.964  1.00  0.00            
ATOM   3107  HB1 CYS A 260      -0.200   7.255  -3.404  1.00  0.00            
ATOM   3108  HB2 CYS A 260       0.567   7.871  -4.809  1.00  0.00            
ATOM   3109  SG  CYS A 260      -1.747   8.779  -4.531  1.00  0.00            
ATOM   3110  HG1 CYS A 260      -1.494   9.781  -5.356  1.00  0.00            
ATOM   3111  C   CYS A 260       1.939   8.556  -2.572  1.00  0.00            
ATOM   3112  O   CYS A 260       1.937   7.726  -1.637  1.00  0.00            
ATOM   3113  N   ARG A 261       3.146   8.908  -3.176  1.00  0.00            
ATOM   3114  HN  ARG A 261       3.131   9.518  -3.956  1.00  0.00            
ATOM   3115  CA  ARG A 261       4.439   8.509  -2.699  1.00  0.00            
ATOM   3116  HA  ARG A 261       4.509   7.432  -2.614  1.00  0.00            
ATOM   3117  CB  ARG A 261       5.535   8.825  -3.699  1.00  0.00            
ATOM   3118  HB1 ARG A 261       6.458   8.830  -3.068  1.00  0.00            
ATOM   3119  HB2 ARG A 261       5.417   9.916  -3.954  1.00  0.00            
ATOM   3120  CG  ARG A 261       5.686   7.947  -4.950  1.00  0.00            
ATOM   3121  HG1 ARG A 261       4.692   7.869  -5.438  1.00  0.00            
ATOM   3122  HG2 ARG A 261       5.989   6.901  -4.732  1.00  0.00            
ATOM   3123  CD  ARG A 261       6.656   8.554  -5.992  1.00  0.00            
ATOM   3124  HD1 ARG A 261       7.639   8.652  -5.474  1.00  0.00            
ATOM   3125  HD2 ARG A 261       6.255   9.541  -6.285  1.00  0.00            
ATOM   3126  NE  ARG A 261       6.739   7.682  -7.160  1.00  0.00            
ATOM   3127  HE  ARG A 261       6.361   6.767  -7.203  1.00  0.00            
ATOM   3128  CZ  ARG A 261       7.306   7.902  -8.333  1.00  0.00            
ATOM   3129  NH1 ARG A 261       8.032   8.992  -8.583  1.00  0.00            
ATOM   3130 1HH1 ARG A 261       8.744   8.960  -9.286  1.00  0.00            
ATOM   3131 2HH1 ARG A 261       8.253   9.553  -7.779  1.00  0.00            
ATOM   3132  NH2 ARG A 261       7.315   7.126  -9.361  1.00  0.00            
ATOM   3133 1HH2 ARG A 261       6.708   6.334  -9.348  1.00  0.00            
ATOM   3134 2HH2 ARG A 261       7.444   7.687 -10.174  1.00  0.00            
ATOM   3135  C   ARG A 261       4.642   9.037  -1.293  1.00  0.00            
ATOM   3136  O   ARG A 261       5.188   8.341  -0.459  1.00  0.00            
ATOM   3137  N   SER A 262       4.388  10.404  -1.068  1.00  0.00            
ATOM   3138  HN  SER A 262       4.057  10.958  -1.807  1.00  0.00            
ATOM   3139  CA  SER A 262       4.835  11.049   0.098  1.00  0.00            
ATOM   3140  HA  SER A 262       5.911  10.917   0.147  1.00  0.00            
ATOM   3141  CB  SER A 262       4.443  12.517  -0.244  1.00  0.00            
ATOM   3142  HB1 SER A 262       3.391  12.597  -0.593  1.00  0.00            
ATOM   3143  HB2 SER A 262       5.110  12.871  -1.071  1.00  0.00            
ATOM   3144  OG  SER A 262       4.450  13.497   0.870  1.00  0.00            
ATOM   3145  HG1 SER A 262       3.881  14.188   0.556  1.00  0.00            
ATOM   3146  C   SER A 262       4.265  10.569   1.435  1.00  0.00            
ATOM   3147  O   SER A 262       4.981  10.451   2.445  1.00  0.00            
ATOM   3148  N   VAL A 263       2.951  10.232   1.541  1.00  0.00            
ATOM   3149  HN  VAL A 263       2.328  10.431   0.787  1.00  0.00            
ATOM   3150  CA  VAL A 263       2.312   9.513   2.624  1.00  0.00            
ATOM   3151  HA  VAL A 263       2.653  10.005   3.516  1.00  0.00            
ATOM   3152  CB  VAL A 263       0.800   9.595   2.320  1.00  0.00            
ATOM   3153  HB  VAL A 263       0.440  10.648   2.224  1.00  0.00            
ATOM   3154  CG1 VAL A 263       0.452   8.896   0.982  1.00  0.00            
ATOM   3155 1HG1 VAL A 263       0.767   9.471   0.092  1.00  0.00            
ATOM   3156 2HG1 VAL A 263      -0.652   8.765   0.958  1.00  0.00            
ATOM   3157 3HG1 VAL A 263       0.866   7.865   0.946  1.00  0.00            
ATOM   3158  CG2 VAL A 263      -0.042   8.930   3.478  1.00  0.00            
ATOM   3159 1HG2 VAL A 263      -1.091   9.110   3.148  1.00  0.00            
ATOM   3160 2HG2 VAL A 263       0.190   9.434   4.433  1.00  0.00            
ATOM   3161 3HG2 VAL A 263       0.103   7.840   3.632  1.00  0.00            
ATOM   3162  C   VAL A 263       2.792   8.061   2.913  1.00  0.00            
ATOM   3163  O   VAL A 263       2.965   7.640   4.086  1.00  0.00            
ATOM   3164  N   GLN A 264       3.133   7.261   1.845  1.00  0.00            
ATOM   3165  HN  GLN A 264       3.112   7.648   0.929  1.00  0.00            
ATOM   3166  CA  GLN A 264       3.737   6.017   1.867  1.00  0.00            
ATOM   3167  HA  GLN A 264       3.062   5.428   2.478  1.00  0.00            
ATOM   3168  CB  GLN A 264       3.647   5.437   0.428  1.00  0.00            
ATOM   3169  HB1 GLN A 264       4.262   5.979  -0.300  1.00  0.00            
ATOM   3170  HB2 GLN A 264       2.639   5.559  -0.002  1.00  0.00            
ATOM   3171  CG  GLN A 264       4.198   3.946   0.346  1.00  0.00            
ATOM   3172  HG1 GLN A 264       5.202   3.874   0.806  1.00  0.00            
ATOM   3173  HG2 GLN A 264       4.206   3.661  -0.720  1.00  0.00            
ATOM   3174  CD  GLN A 264       3.263   2.844   0.954  1.00  0.00            
ATOM   3175  OE1 GLN A 264       2.010   2.911   0.862  1.00  0.00            
ATOM   3176  NE2 GLN A 264       3.882   1.728   1.443  1.00  0.00            
ATOM   3177 1HE2 GLN A 264       4.864   1.810   1.571  1.00  0.00            
ATOM   3178 2HE2 GLN A 264       3.440   0.883   1.771  1.00  0.00            
ATOM   3179  C   GLN A 264       5.166   5.941   2.404  1.00  0.00            
ATOM   3180  O   GLN A 264       5.550   4.937   3.039  1.00  0.00            
ATOM   3181  N   VAL A 265       6.012   6.930   2.191  1.00  0.00            
ATOM   3182  HN  VAL A 265       5.634   7.633   1.581  1.00  0.00            
ATOM   3183  CA  VAL A 265       7.315   7.096   2.838  1.00  0.00            
ATOM   3184  HA  VAL A 265       7.932   6.231   2.662  1.00  0.00            
ATOM   3185  CB  VAL A 265       8.047   8.363   2.293  1.00  0.00            
ATOM   3186  HB  VAL A 265       7.249   9.129   2.196  1.00  0.00            
ATOM   3187  CG1 VAL A 265       9.299   8.796   2.987  1.00  0.00            
ATOM   3188 1HG1 VAL A 265       9.002   9.257   3.960  1.00  0.00            
ATOM   3189 2HG1 VAL A 265       9.838   9.616   2.467  1.00  0.00            
ATOM   3190 3HG1 VAL A 265       9.893   7.885   3.204  1.00  0.00            
ATOM   3191  CG2 VAL A 265       8.541   8.112   0.821  1.00  0.00            
ATOM   3192 1HG2 VAL A 265       9.207   8.976   0.606  1.00  0.00            
ATOM   3193 2HG2 VAL A 265       7.775   8.208   0.033  1.00  0.00            
ATOM   3194 3HG2 VAL A 265       9.105   7.162   0.649  1.00  0.00            
ATOM   3195  C   VAL A 265       7.196   7.318   4.349  1.00  0.00            
ATOM   3196  O   VAL A 265       7.791   6.605   5.132  1.00  0.00            
ATOM   3197  N   LEU A 266       6.274   8.223   4.813  1.00  0.00            
ATOM   3198  HN  LEU A 266       5.807   8.919   4.255  1.00  0.00            
ATOM   3199  CA  LEU A 266       6.024   8.512   6.187  1.00  0.00            
ATOM   3200  HA  LEU A 266       6.951   8.676   6.695  1.00  0.00            
ATOM   3201  CB  LEU A 266       4.996   9.683   6.229  1.00  0.00            
ATOM   3202  HB1 LEU A 266       4.505   9.827   7.213  1.00  0.00            
ATOM   3203  HB2 LEU A 266       4.186   9.366   5.530  1.00  0.00            
ATOM   3204  CG  LEU A 266       5.624  11.063   5.837  1.00  0.00            
ATOM   3205  HG  LEU A 266       6.105  10.919   4.853  1.00  0.00            
ATOM   3206  CD1 LEU A 266       4.624  12.173   5.650  1.00  0.00            
ATOM   3207 1HD1 LEU A 266       5.115  13.167   5.658  1.00  0.00            
ATOM   3208 2HD1 LEU A 266       3.924  11.977   6.495  1.00  0.00            
ATOM   3209 3HD1 LEU A 266       3.975  12.017   4.762  1.00  0.00            
ATOM   3210  CD2 LEU A 266       6.740  11.440   6.836  1.00  0.00            
ATOM   3211 1HD2 LEU A 266       7.629  10.797   6.619  1.00  0.00            
ATOM   3212 2HD2 LEU A 266       6.436  11.148   7.861  1.00  0.00            
ATOM   3213 3HD2 LEU A 266       7.064  12.489   6.769  1.00  0.00            
ATOM   3214  C   LEU A 266       5.471   7.333   6.914  1.00  0.00            
ATOM   3215  O   LEU A 266       5.834   7.059   8.108  1.00  0.00            
ATOM   3216  N   LEU A 267       4.547   6.596   6.285  1.00  0.00            
ATOM   3217  HN  LEU A 267       4.203   6.897   5.410  1.00  0.00            
ATOM   3218  CA  LEU A 267       4.079   5.249   6.712  1.00  0.00            
ATOM   3219  HA  LEU A 267       3.679   5.381   7.703  1.00  0.00            
ATOM   3220  CB  LEU A 267       3.099   4.773   5.660  1.00  0.00            
ATOM   3221  HB1 LEU A 267       3.621   4.882   4.691  1.00  0.00            
ATOM   3222  HB2 LEU A 267       2.285   5.519   5.633  1.00  0.00            
ATOM   3223  CG  LEU A 267       2.606   3.339   5.719  1.00  0.00            
ATOM   3224  HG  LEU A 267       3.426   2.591   5.606  1.00  0.00            
ATOM   3225  CD1 LEU A 267       1.918   2.981   7.137  1.00  0.00            
ATOM   3226 1HD1 LEU A 267       2.663   3.274   7.920  1.00  0.00            
ATOM   3227 2HD1 LEU A 267       1.707   1.900   7.172  1.00  0.00            
ATOM   3228 3HD1 LEU A 267       0.986   3.587   7.147  1.00  0.00            
ATOM   3229  CD2 LEU A 267       1.580   3.248   4.522  1.00  0.00            
ATOM   3230 1HD2 LEU A 267       1.129   2.237   4.483  1.00  0.00            
ATOM   3231 2HD2 LEU A 267       2.202   3.517   3.647  1.00  0.00            
ATOM   3232 3HD2 LEU A 267       0.849   4.064   4.751  1.00  0.00            
ATOM   3233  C   LEU A 267       5.131   4.234   6.896  1.00  0.00            
ATOM   3234  O   LEU A 267       5.138   3.598   7.967  1.00  0.00            
ATOM   3235  N   HSD A 268       6.165   4.106   5.965  1.00  0.00            
ATOM   3236  HN  HSD A 268       6.163   4.645   5.106  1.00  0.00            
ATOM   3237  CA  HSD A 268       7.271   3.165   6.126  1.00  0.00            
ATOM   3238  HA  HSD A 268       6.888   2.173   6.355  1.00  0.00            
ATOM   3239  CB  HSD A 268       8.197   3.112   4.837  1.00  0.00            
ATOM   3240  HB1 HSD A 268       9.142   2.560   5.027  1.00  0.00            
ATOM   3241  HB2 HSD A 268       8.180   4.087   4.291  1.00  0.00            
ATOM   3242  ND1 HSD A 268       7.353   0.893   3.890  1.00  0.00            
ATOM   3243  HD1 HSD A 268       7.357   0.302   4.690  1.00  0.00            
ATOM   3244  CG  HSD A 268       7.589   2.276   3.809  1.00  0.00            
ATOM   3245  CE1 HSD A 268       6.975   0.483   2.648  1.00  0.00            
ATOM   3246  HE1 HSD A 268       6.716  -0.526   2.342  1.00  0.00            
ATOM   3247  NE2 HSD A 268       6.895   1.499   1.833  1.00  0.00            
ATOM   3248  CD2 HSD A 268       7.390   2.592   2.510  1.00  0.00            
ATOM   3249  HD2 HSD A 268       7.538   3.541   2.009  1.00  0.00            
ATOM   3250  C   HSD A 268       8.042   3.556   7.346  1.00  0.00            
ATOM   3251  O   HSD A 268       8.218   2.720   8.195  1.00  0.00            
ATOM   3252  N   TYR A 269       8.341   4.757   7.517  1.00  0.00            
ATOM   3253  HN  TYR A 269       7.899   5.374   6.880  1.00  0.00            
ATOM   3254  CA  TYR A 269       8.862   5.300   8.823  1.00  0.00            
ATOM   3255  HA  TYR A 269       9.819   4.850   9.040  1.00  0.00            
ATOM   3256  CB  TYR A 269       9.205   6.780   8.577  1.00  0.00            
ATOM   3257  HB1 TYR A 269       8.292   7.200   8.109  1.00  0.00            
ATOM   3258  HB2 TYR A 269      10.023   6.786   7.821  1.00  0.00            
ATOM   3259  CG  TYR A 269       9.465   7.641   9.776  1.00  0.00            
ATOM   3260  CD1 TYR A 269      10.701   7.521  10.449  1.00  0.00            
ATOM   3261  HD1 TYR A 269      11.438   6.765  10.209  1.00  0.00            
ATOM   3262  CE1 TYR A 269      10.855   8.322  11.612  1.00  0.00            
ATOM   3263  HE1 TYR A 269      11.746   8.223  12.226  1.00  0.00            
ATOM   3264  CZ  TYR A 269       9.844   9.099  12.121  1.00  0.00            
ATOM   3265  OH  TYR A 269      10.025   9.813  13.284  1.00  0.00            
ATOM   3266  HH  TYR A 269      10.735   9.437  13.809  1.00  0.00            
ATOM   3267  CD2 TYR A 269       8.406   8.404  10.316  1.00  0.00            
ATOM   3268  HD2 TYR A 269       7.452   8.460   9.825  1.00  0.00            
ATOM   3269  CE2 TYR A 269       8.621   9.201  11.487  1.00  0.00            
ATOM   3270  HE2 TYR A 269       7.815   9.773  11.923  1.00  0.00            
ATOM   3271  C   TYR A 269       8.011   5.047  10.104  1.00  0.00            
ATOM   3272  O   TYR A 269       8.494   4.428  11.060  1.00  0.00            
ATOM   3273  N   PHE A 270       6.661   5.359  10.131  1.00  0.00            
ATOM   3274  HN  PHE A 270       6.129   5.807   9.420  1.00  0.00            
ATOM   3275  CA  PHE A 270       5.832   5.036  11.293  1.00  0.00            
ATOM   3276  HA  PHE A 270       6.335   5.271  12.214  1.00  0.00            
ATOM   3277  CB  PHE A 270       4.489   5.718  11.234  1.00  0.00            
ATOM   3278  HB1 PHE A 270       3.816   5.453  12.070  1.00  0.00            
ATOM   3279  HB2 PHE A 270       3.920   5.338  10.358  1.00  0.00            
ATOM   3280  CG  PHE A 270       4.570   7.200  11.247  1.00  0.00            
ATOM   3281  CD1 PHE A 270       5.301   7.866  12.254  1.00  0.00            
ATOM   3282  HD1 PHE A 270       5.599   7.260  13.095  1.00  0.00            
ATOM   3283  CE1 PHE A 270       5.301   9.252  12.341  1.00  0.00            
ATOM   3284  HE1 PHE A 270       5.828   9.768  13.146  1.00  0.00            
ATOM   3285  CZ  PHE A 270       4.642  10.047  11.348  1.00  0.00            
ATOM   3286  HZ  PHE A 270       4.692  11.107  11.539  1.00  0.00            
ATOM   3287  CD2 PHE A 270       3.961   7.968  10.213  1.00  0.00            
ATOM   3288  HD2 PHE A 270       3.434   7.462   9.407  1.00  0.00            
ATOM   3289  CE2 PHE A 270       3.998   9.386  10.258  1.00  0.00            
ATOM   3290  HE2 PHE A 270       3.644   9.938   9.420  1.00  0.00            
ATOM   3291  C   PHE A 270       5.636   3.509  11.625  1.00  0.00            
ATOM   3292  O   PHE A 270       5.644   3.145  12.792  1.00  0.00            
ATOM   3293  N   VAL A 271       5.581   2.657  10.590  1.00  0.00            
ATOM   3294  HN  VAL A 271       5.547   3.094   9.694  1.00  0.00            
ATOM   3295  CA  VAL A 271       5.751   1.217  10.669  1.00  0.00            
ATOM   3296  HA  VAL A 271       4.943   0.757  11.212  1.00  0.00            
ATOM   3297  CB  VAL A 271       5.634   0.506   9.303  1.00  0.00            
ATOM   3298  HB  VAL A 271       6.300   1.053   8.603  1.00  0.00            
ATOM   3299  CG1 VAL A 271       5.977  -1.001   9.278  1.00  0.00            
ATOM   3300 1HG1 VAL A 271       5.659  -1.422   8.304  1.00  0.00            
ATOM   3301 2HG1 VAL A 271       5.443  -1.515  10.083  1.00  0.00            
ATOM   3302 3HG1 VAL A 271       7.064  -1.070   9.495  1.00  0.00            
ATOM   3303  CG2 VAL A 271       4.193   0.701   8.685  1.00  0.00            
ATOM   3304 1HG2 VAL A 271       3.461   0.036   9.209  1.00  0.00            
ATOM   3305 2HG2 VAL A 271       4.200   0.545   7.597  1.00  0.00            
ATOM   3306 3HG2 VAL A 271       3.811   1.734   8.780  1.00  0.00            
ATOM   3307  C   VAL A 271       7.035   0.739  11.267  1.00  0.00            
ATOM   3308  O   VAL A 271       7.000  -0.053  12.212  1.00  0.00            
ATOM   3309  N   GLY A 272       8.206   1.220  10.822  1.00  0.00            
ATOM   3310  HN  GLY A 272       8.229   1.864  10.060  1.00  0.00            
ATOM   3311  CA  GLY A 272       9.506   1.165  11.463  1.00  0.00            
ATOM   3312  HA1 GLY A 272      10.122   1.932  11.020  1.00  0.00            
ATOM   3313  HA2 GLY A 272       9.876   0.150  11.348  1.00  0.00            
ATOM   3314  C   GLY A 272       9.528   1.389  13.009  1.00  0.00            
ATOM   3315  O   GLY A 272      10.107   0.625  13.764  1.00  0.00            
ATOM   3316  N   ALA A 273       8.992   2.564  13.357  1.00  0.00            
ATOM   3317  HN  ALA A 273       8.573   3.102  12.640  1.00  0.00            
ATOM   3318  CA  ALA A 273       8.885   3.066  14.713  1.00  0.00            
ATOM   3319  HA  ALA A 273       9.867   3.253  15.109  1.00  0.00            
ATOM   3320  CB  ALA A 273       8.245   4.447  14.560  1.00  0.00            
ATOM   3321  HB1 ALA A 273       8.204   4.979  15.533  1.00  0.00            
ATOM   3322  HB2 ALA A 273       7.252   4.368  14.062  1.00  0.00            
ATOM   3323  HB3 ALA A 273       8.892   5.154  13.997  1.00  0.00            
ATOM   3324  C   ALA A 273       8.059   2.119  15.655  1.00  0.00            
ATOM   3325  O   ALA A 273       8.425   1.793  16.799  1.00  0.00            
ATOM   3326  N   ASN A 274       6.936   1.617  15.058  1.00  0.00            
ATOM   3327  HN  ASN A 274       6.556   2.005  14.223  1.00  0.00            
ATOM   3328  CA  ASN A 274       6.104   0.635  15.711  1.00  0.00            
ATOM   3329  HA  ASN A 274       5.865   1.010  16.692  1.00  0.00            
ATOM   3330  CB  ASN A 274       4.887   0.531  14.760  1.00  0.00            
ATOM   3331  HB1 ASN A 274       5.231   0.215  13.754  1.00  0.00            
ATOM   3332  HB2 ASN A 274       4.259   1.453  14.734  1.00  0.00            
ATOM   3333  CG  ASN A 274       3.969  -0.519  15.376  1.00  0.00            
ATOM   3334  OD1 ASN A 274       3.589  -1.532  14.735  1.00  0.00            
ATOM   3335  ND2 ASN A 274       3.656  -0.345  16.684  1.00  0.00            
ATOM   3336 1HD2 ASN A 274       3.094  -1.027  17.143  1.00  0.00            
ATOM   3337 2HD2 ASN A 274       3.961   0.518  17.091  1.00  0.00            
ATOM   3338  C   ASN A 274       6.909  -0.719  16.068  1.00  0.00            
ATOM   3339  O   ASN A 274       6.731  -1.311  17.134  1.00  0.00            
ATOM   3340  N   TYR A 275       7.674  -1.341  15.184  1.00  0.00            
ATOM   3341  HN  TYR A 275       7.576  -1.152  14.203  1.00  0.00            
ATOM   3342  CA  TYR A 275       8.517  -2.421  15.556  1.00  0.00            
ATOM   3343  HA  TYR A 275       7.955  -3.254  15.947  1.00  0.00            
ATOM   3344  CB  TYR A 275       9.271  -2.939  14.300  1.00  0.00            
ATOM   3345  HB1 TYR A 275       9.922  -3.805  14.544  1.00  0.00            
ATOM   3346  HB2 TYR A 275       9.872  -2.133  13.827  1.00  0.00            
ATOM   3347  CG  TYR A 275       8.335  -3.452  13.247  1.00  0.00            
ATOM   3348  CD1 TYR A 275       8.404  -2.972  11.956  1.00  0.00            
ATOM   3349  HD1 TYR A 275       9.203  -2.278  11.719  1.00  0.00            
ATOM   3350  CE1 TYR A 275       7.685  -3.678  10.939  1.00  0.00            
ATOM   3351  HE1 TYR A 275       7.944  -3.309   9.955  1.00  0.00            
ATOM   3352  CZ  TYR A 275       6.885  -4.713  11.212  1.00  0.00            
ATOM   3353  OH  TYR A 275       6.215  -5.263  10.231  1.00  0.00            
ATOM   3354  HH  TYR A 275       5.746  -5.988  10.638  1.00  0.00            
ATOM   3355  CD2 TYR A 275       7.489  -4.520  13.571  1.00  0.00            
ATOM   3356  HD2 TYR A 275       7.406  -4.965  14.542  1.00  0.00            
ATOM   3357  CE2 TYR A 275       6.722  -5.129  12.535  1.00  0.00            
ATOM   3358  HE2 TYR A 275       5.922  -5.813  12.781  1.00  0.00            
ATOM   3359  C   TYR A 275       9.571  -2.098  16.658  1.00  0.00            
ATOM   3360  O   TYR A 275       9.886  -2.913  17.532  1.00  0.00            
ATOM   3361  N   LEU A 276      10.143  -0.857  16.679  1.00  0.00            
ATOM   3362  HN  LEU A 276      10.103  -0.178  15.949  1.00  0.00            
ATOM   3363  CA  LEU A 276      11.023  -0.498  17.787  1.00  0.00            
ATOM   3364  HA  LEU A 276      11.708  -1.281  18.058  1.00  0.00            
ATOM   3365  CB  LEU A 276      11.984   0.708  17.326  1.00  0.00            
ATOM   3366  HB1 LEU A 276      12.637   1.034  18.171  1.00  0.00            
ATOM   3367  HB2 LEU A 276      11.381   1.609  17.110  1.00  0.00            
ATOM   3368  CG  LEU A 276      13.032   0.347  16.259  1.00  0.00            
ATOM   3369  HG  LEU A 276      12.481  -0.131  15.413  1.00  0.00            
ATOM   3370  CD1 LEU A 276      13.602   1.547  15.490  1.00  0.00            
ATOM   3371 1HD1 LEU A 276      13.994   2.312  16.196  1.00  0.00            
ATOM   3372 2HD1 LEU A 276      12.802   2.188  15.055  1.00  0.00            
ATOM   3373 3HD1 LEU A 276      14.332   1.155  14.744  1.00  0.00            
ATOM   3374  CD2 LEU A 276      14.076  -0.553  16.771  1.00  0.00            
ATOM   3375 1HD2 LEU A 276      13.601  -1.470  17.162  1.00  0.00            
ATOM   3376 2HD2 LEU A 276      14.468  -0.176  17.733  1.00  0.00            
ATOM   3377 3HD2 LEU A 276      14.910  -0.725  16.068  1.00  0.00            
ATOM   3378  C   LEU A 276      10.367  -0.172  19.113  1.00  0.00            
ATOM   3379  O   LEU A 276      10.917  -0.464  20.171  1.00  0.00            
ATOM   3380  N   TRP A 277       9.157   0.381  19.101  1.00  0.00            
ATOM   3381  HN  TRP A 277       8.798   0.609  18.198  1.00  0.00            
ATOM   3382  CA  TRP A 277       8.317   0.558  20.245  1.00  0.00            
ATOM   3383  HA  TRP A 277       8.940   0.982  21.019  1.00  0.00            
ATOM   3384  CB  TRP A 277       7.216   1.659  20.031  1.00  0.00            
ATOM   3385  HB1 TRP A 277       6.352   1.458  20.722  1.00  0.00            
ATOM   3386  HB2 TRP A 277       6.917   1.580  18.972  1.00  0.00            
ATOM   3387  CG  TRP A 277       7.785   3.013  20.241  1.00  0.00            
ATOM   3388  CD1 TRP A 277       7.984   4.010  19.278  1.00  0.00            
ATOM   3389  HD1 TRP A 277       7.764   3.937  18.215  1.00  0.00            
ATOM   3390  NE1 TRP A 277       8.486   5.113  19.884  1.00  0.00            
ATOM   3391  HE1 TRP A 277       8.459   6.029  19.510  1.00  0.00            
ATOM   3392  CE2 TRP A 277       8.743   4.852  21.262  1.00  0.00            
ATOM   3393  CD2 TRP A 277       8.224   3.559  21.529  1.00  0.00            
ATOM   3394  CE3 TRP A 277       8.328   3.064  22.845  1.00  0.00            
ATOM   3395  HE3 TRP A 277       8.068   2.033  23.081  1.00  0.00            
ATOM   3396  CZ3 TRP A 277       8.885   3.897  23.845  1.00  0.00            
ATOM   3397  HZ3 TRP A 277       8.813   3.453  24.825  1.00  0.00            
ATOM   3398  CZ2 TRP A 277       9.378   5.580  22.250  1.00  0.00            
ATOM   3399  HZ2 TRP A 277       9.876   6.490  21.939  1.00  0.00            
ATOM   3400  CH2 TRP A 277       9.393   5.178  23.537  1.00  0.00            
ATOM   3401  HH2 TRP A 277       9.843   5.758  24.314  1.00  0.00            
ATOM   3402  C   TRP A 277       7.852  -0.755  20.872  1.00  0.00            
ATOM   3403  O   TRP A 277       7.855  -0.918  22.105  1.00  0.00            
ATOM   3404  N   LEU A 278       7.666  -1.766  20.034  1.00  0.00            
ATOM   3405  HN  LEU A 278       7.508  -1.561  19.075  1.00  0.00            
ATOM   3406  CA  LEU A 278       7.605  -3.242  20.331  1.00  0.00            
ATOM   3407  HA  LEU A 278       6.773  -3.481  20.981  1.00  0.00            
ATOM   3408  CB  LEU A 278       7.174  -3.997  19.056  1.00  0.00            
ATOM   3409  HB1 LEU A 278       7.456  -5.060  18.905  1.00  0.00            
ATOM   3410  HB2 LEU A 278       7.781  -3.507  18.278  1.00  0.00            
ATOM   3411  CG  LEU A 278       5.717  -3.871  18.709  1.00  0.00            
ATOM   3412  HG  LEU A 278       5.370  -2.842  18.963  1.00  0.00            
ATOM   3413  CD1 LEU A 278       5.553  -4.306  17.231  1.00  0.00            
ATOM   3414 1HD1 LEU A 278       5.781  -5.392  17.181  1.00  0.00            
ATOM   3415 2HD1 LEU A 278       6.204  -3.690  16.570  1.00  0.00            
ATOM   3416 3HD1 LEU A 278       4.520  -4.074  16.909  1.00  0.00            
ATOM   3417  CD2 LEU A 278       4.814  -4.766  19.563  1.00  0.00            
ATOM   3418 1HD2 LEU A 278       4.771  -4.433  20.639  1.00  0.00            
ATOM   3419 2HD2 LEU A 278       5.176  -5.801  19.479  1.00  0.00            
ATOM   3420 3HD2 LEU A 278       3.726  -4.797  19.367  1.00  0.00            
ATOM   3421  C   LEU A 278       8.866  -3.781  21.001  1.00  0.00            
ATOM   3422  O   LEU A 278       8.813  -4.605  21.936  1.00  0.00            
ATOM   3423  N   LEU A 279      10.066  -3.429  20.497  1.00  0.00            
ATOM   3424  HN  LEU A 279      10.130  -2.802  19.724  1.00  0.00            
ATOM   3425  CA  LEU A 279      11.363  -3.878  20.974  1.00  0.00            
ATOM   3426  HA  LEU A 279      11.331  -4.954  21.003  1.00  0.00            
ATOM   3427  CB  LEU A 279      12.475  -3.389  19.980  1.00  0.00            
ATOM   3428  HB1 LEU A 279      12.331  -2.310  19.797  1.00  0.00            
ATOM   3429  HB2 LEU A 279      12.338  -3.846  18.972  1.00  0.00            
ATOM   3430  CG  LEU A 279      13.873  -3.708  20.512  1.00  0.00            
ATOM   3431  HG  LEU A 279      14.033  -3.190  21.479  1.00  0.00            
ATOM   3432  CD1 LEU A 279      14.022  -5.136  20.871  1.00  0.00            
ATOM   3433 1HD1 LEU A 279      13.467  -5.853  20.230  1.00  0.00            
ATOM   3434 2HD1 LEU A 279      13.596  -5.297  21.888  1.00  0.00            
ATOM   3435 3HD1 LEU A 279      15.025  -5.574  21.007  1.00  0.00            
ATOM   3436  CD2 LEU A 279      14.888  -3.289  19.423  1.00  0.00            
ATOM   3437 1HD2 LEU A 279      14.702  -3.949  18.539  1.00  0.00            
ATOM   3438 2HD2 LEU A 279      15.980  -3.307  19.629  1.00  0.00            
ATOM   3439 3HD2 LEU A 279      14.643  -2.271  19.073  1.00  0.00            
ATOM   3440  C   LEU A 279      11.418  -3.251  22.393  1.00  0.00            
ATOM   3441  O   LEU A 279      11.886  -3.943  23.300  1.00  0.00            
ATOM   3442  N   VAL A 280      10.985  -2.040  22.596  1.00  0.00            
ATOM   3443  HN  VAL A 280      10.784  -1.506  21.783  1.00  0.00            
ATOM   3444  CA  VAL A 280      10.987  -1.550  23.899  1.00  0.00            
ATOM   3445  HA  VAL A 280      11.965  -1.674  24.341  1.00  0.00            
ATOM   3446  CB  VAL A 280      10.615  -0.144  24.007  1.00  0.00            
ATOM   3447  HB  VAL A 280       9.616   0.130  23.614  1.00  0.00            
ATOM   3448  CG1 VAL A 280      10.733   0.327  25.427  1.00  0.00            
ATOM   3449 1HG1 VAL A 280      10.585   1.430  25.483  1.00  0.00            
ATOM   3450 2HG1 VAL A 280      11.696   0.042  25.892  1.00  0.00            
ATOM   3451 3HG1 VAL A 280       9.970  -0.137  26.089  1.00  0.00            
ATOM   3452  CG2 VAL A 280      11.595   0.688  23.192  1.00  0.00            
ATOM   3453 1HG2 VAL A 280      12.633   0.668  23.590  1.00  0.00            
ATOM   3454 2HG2 VAL A 280      11.328   1.733  23.464  1.00  0.00            
ATOM   3455 3HG2 VAL A 280      11.452   0.520  22.099  1.00  0.00            
ATOM   3456  C   VAL A 280      10.013  -2.279  24.822  1.00  0.00            
ATOM   3457  O   VAL A 280      10.332  -2.648  25.979  1.00  0.00            
ATOM   3458  N   GLU A 281       8.756  -2.569  24.346  1.00  0.00            
ATOM   3459  HN  GLU A 281       8.430  -2.247  23.460  1.00  0.00            
ATOM   3460  CA  GLU A 281       7.694  -3.278  25.101  1.00  0.00            
ATOM   3461  HA  GLU A 281       7.336  -2.723  25.964  1.00  0.00            
ATOM   3462  CB  GLU A 281       6.399  -3.517  24.185  1.00  0.00            
ATOM   3463  HB1 GLU A 281       6.618  -4.005  23.216  1.00  0.00            
ATOM   3464  HB2 GLU A 281       6.093  -2.494  23.848  1.00  0.00            
ATOM   3465  CG  GLU A 281       5.173  -4.273  24.727  1.00  0.00            
ATOM   3466  HG1 GLU A 281       5.203  -5.358  24.464  1.00  0.00            
ATOM   3467  HG2 GLU A 281       4.290  -3.881  24.168  1.00  0.00            
ATOM   3468  CD  GLU A 281       4.786  -4.113  26.187  1.00  0.00            
ATOM   3469  OE1 GLU A 281       4.522  -5.159  26.873  1.00  0.00            
ATOM   3470  OE2 GLU A 281       4.722  -2.987  26.741  1.00  0.00            
ATOM   3471  C   GLU A 281       8.257  -4.690  25.588  1.00  0.00            
ATOM   3472  O   GLU A 281       8.121  -5.005  26.798  1.00  0.00            
ATOM   3473  N   GLY A 282       8.980  -5.426  24.697  1.00  0.00            
ATOM   3474  HN  GLY A 282       9.124  -4.934  23.853  1.00  0.00            
ATOM   3475  CA  GLY A 282       9.586  -6.707  24.969  1.00  0.00            
ATOM   3476  HA1 GLY A 282       9.971  -7.130  24.043  1.00  0.00            
ATOM   3477  HA2 GLY A 282       8.903  -7.368  25.482  1.00  0.00            
ATOM   3478  C   GLY A 282      10.822  -6.634  25.810  1.00  0.00            
ATOM   3479  O   GLY A 282      10.997  -7.398  26.807  1.00  0.00            
ATOM   3480  N   LEU A 283      11.721  -5.591  25.524  1.00  0.00            
ATOM   3481  HN  LEU A 283      11.561  -5.074  24.690  1.00  0.00            
ATOM   3482  CA  LEU A 283      12.917  -5.302  26.272  1.00  0.00            
ATOM   3483  HA  LEU A 283      13.342  -6.289  26.375  1.00  0.00            
ATOM   3484  CB  LEU A 283      13.951  -4.354  25.564  1.00  0.00            
ATOM   3485  HB1 LEU A 283      13.416  -3.386  25.444  1.00  0.00            
ATOM   3486  HB2 LEU A 283      14.147  -4.713  24.533  1.00  0.00            
ATOM   3487  CG  LEU A 283      15.275  -4.075  26.248  1.00  0.00            
ATOM   3488  HG  LEU A 283      15.095  -3.674  27.268  1.00  0.00            
ATOM   3489  CD1 LEU A 283      16.087  -5.362  26.364  1.00  0.00            
ATOM   3490 1HD1 LEU A 283      17.181  -5.200  26.447  1.00  0.00            
ATOM   3491 2HD1 LEU A 283      16.061  -6.118  25.547  1.00  0.00            
ATOM   3492 3HD1 LEU A 283      15.712  -5.962  27.216  1.00  0.00            
ATOM   3493  CD2 LEU A 283      16.029  -3.051  25.457  1.00  0.00            
ATOM   3494 1HD2 LEU A 283      16.242  -3.479  24.447  1.00  0.00            
ATOM   3495 2HD2 LEU A 283      17.055  -2.911  25.853  1.00  0.00            
ATOM   3496 3HD2 LEU A 283      15.476  -2.115  25.289  1.00  0.00            
ATOM   3497  C   LEU A 283      12.781  -4.791  27.709  1.00  0.00            
ATOM   3498  O   LEU A 283      13.399  -5.339  28.639  1.00  0.00            
ATOM   3499  N   TYR A 284      11.831  -3.882  27.924  1.00  0.00            
ATOM   3500  HN  TYR A 284      11.288  -3.567  27.145  1.00  0.00            
ATOM   3501  CA  TYR A 284      11.374  -3.290  29.229  1.00  0.00            
ATOM   3502  HA  TYR A 284      12.327  -2.995  29.645  1.00  0.00            
ATOM   3503  CB  TYR A 284      10.395  -2.146  29.171  1.00  0.00            
ATOM   3504  HB1 TYR A 284       9.337  -2.485  29.119  1.00  0.00            
ATOM   3505  HB2 TYR A 284      10.638  -1.547  28.283  1.00  0.00            
ATOM   3506  CG  TYR A 284      10.622  -1.337  30.461  1.00  0.00            
ATOM   3507  CD1 TYR A 284       9.662  -1.472  31.454  1.00  0.00            
ATOM   3508  HD1 TYR A 284       8.921  -2.246  31.440  1.00  0.00            
ATOM   3509  CE1 TYR A 284       9.906  -0.783  32.646  1.00  0.00            
ATOM   3510  HE1 TYR A 284       9.281  -0.772  33.526  1.00  0.00            
ATOM   3511  CZ  TYR A 284      11.009   0.121  32.726  1.00  0.00            
ATOM   3512  OH  TYR A 284      11.326   0.786  33.946  1.00  0.00            
ATOM   3513  HH  TYR A 284      10.605   0.646  34.571  1.00  0.00            
ATOM   3514  CD2 TYR A 284      11.674  -0.417  30.533  1.00  0.00            
ATOM   3515  HD2 TYR A 284      12.300  -0.318  29.661  1.00  0.00            
ATOM   3516  CE2 TYR A 284      11.972   0.336  31.712  1.00  0.00            
ATOM   3517  HE2 TYR A 284      12.812   1.018  31.764  1.00  0.00            
ATOM   3518  C   TYR A 284      10.882  -4.401  30.163  1.00  0.00            
ATOM   3519  O   TYR A 284      11.500  -4.656  31.209  1.00  0.00            
ATOM   3520  N   LEU A 285       9.916  -5.210  29.597  1.00  0.00            
ATOM   3521  HN  LEU A 285       9.536  -4.973  28.704  1.00  0.00            
ATOM   3522  CA  LEU A 285       9.329  -6.342  30.314  1.00  0.00            
ATOM   3523  HA  LEU A 285       8.954  -5.928  31.250  1.00  0.00            
ATOM   3524  CB  LEU A 285       8.202  -6.898  29.448  1.00  0.00            
ATOM   3525  HB1 LEU A 285       8.491  -7.170  28.413  1.00  0.00            
ATOM   3526  HB2 LEU A 285       7.394  -6.143  29.341  1.00  0.00            
ATOM   3527  CG  LEU A 285       7.444  -8.024  30.181  1.00  0.00            
ATOM   3528  HG  LEU A 285       8.132  -8.868  30.384  1.00  0.00            
ATOM   3529  CD1 LEU A 285       7.036  -7.637  31.558  1.00  0.00            
ATOM   3530 1HD1 LEU A 285       6.537  -6.653  31.658  1.00  0.00            
ATOM   3531 2HD1 LEU A 285       7.957  -7.613  32.169  1.00  0.00            
ATOM   3532 3HD1 LEU A 285       6.308  -8.414  31.914  1.00  0.00            
ATOM   3533  CD2 LEU A 285       6.227  -8.676  29.410  1.00  0.00            
ATOM   3534 1HD2 LEU A 285       6.558  -9.263  28.538  1.00  0.00            
ATOM   3535 2HD2 LEU A 285       5.548  -7.832  29.157  1.00  0.00            
ATOM   3536 3HD2 LEU A 285       5.747  -9.398  30.107  1.00  0.00            
ATOM   3537  C   LEU A 285      10.335  -7.448  30.701  1.00  0.00            
ATOM   3538  O   LEU A 285      10.380  -8.041  31.810  1.00  0.00            
ATOM   3539  N   HSD A 286      11.229  -7.830  29.759  1.00  0.00            
ATOM   3540  HN  HSD A 286      11.056  -7.566  28.810  1.00  0.00            
ATOM   3541  CA  HSD A 286      12.332  -8.730  29.930  1.00  0.00            
ATOM   3542  HA  HSD A 286      11.970  -9.709  30.217  1.00  0.00            
ATOM   3543  CB  HSD A 286      13.047  -8.932  28.560  1.00  0.00            
ATOM   3544  HB1 HSD A 286      13.469  -8.000  28.131  1.00  0.00            
ATOM   3545  HB2 HSD A 286      12.315  -9.363  27.839  1.00  0.00            
ATOM   3546  ND1 HSD A 286      13.964 -11.206  29.139  1.00  0.00            
ATOM   3547  HD1 HSD A 286      13.195 -11.522  29.709  1.00  0.00            
ATOM   3548  CG  HSD A 286      14.097  -9.979  28.584  1.00  0.00            
ATOM   3549  CE1 HSD A 286      15.158 -11.811  29.142  1.00  0.00            
ATOM   3550  HE1 HSD A 286      15.242 -12.770  29.645  1.00  0.00            
ATOM   3551  NE2 HSD A 286      16.133 -11.077  28.569  1.00  0.00            
ATOM   3552  CD2 HSD A 286      15.453  -9.872  28.280  1.00  0.00            
ATOM   3553  HD2 HSD A 286      16.089  -9.083  27.896  1.00  0.00            
ATOM   3554  C   HSD A 286      13.320  -8.254  30.951  1.00  0.00            
ATOM   3555  O   HSD A 286      13.903  -9.037  31.757  1.00  0.00            
ATOM   3556  N   THR A 287      13.678  -6.939  31.038  1.00  0.00            
ATOM   3557  HN  THR A 287      13.500  -6.281  30.303  1.00  0.00            
ATOM   3558  CA  THR A 287      14.531  -6.361  32.163  1.00  0.00            
ATOM   3559  HA  THR A 287      15.417  -6.949  32.315  1.00  0.00            
ATOM   3560  CB  THR A 287      14.841  -4.875  31.848  1.00  0.00            
ATOM   3561  HB  THR A 287      13.983  -4.172  31.934  1.00  0.00            
ATOM   3562  OG1 THR A 287      15.424  -4.785  30.548  1.00  0.00            
ATOM   3563  HG1 THR A 287      14.772  -4.829  29.848  1.00  0.00            
ATOM   3564  CG2 THR A 287      15.877  -4.474  32.900  1.00  0.00            
ATOM   3565 1HG2 THR A 287      16.861  -4.939  32.667  1.00  0.00            
ATOM   3566 2HG2 THR A 287      15.592  -4.754  33.944  1.00  0.00            
ATOM   3567 3HG2 THR A 287      16.046  -3.378  32.846  1.00  0.00            
ATOM   3568  C   THR A 287      13.772  -6.485  33.520  1.00  0.00            
ATOM   3569  O   THR A 287      14.263  -6.912  34.562  1.00  0.00            
ATOM   3570  N   LEU A 288      12.490  -6.018  33.532  1.00  0.00            
ATOM   3571  HN  LEU A 288      12.030  -5.625  32.739  1.00  0.00            
ATOM   3572  CA  LEU A 288      11.582  -5.865  34.699  1.00  0.00            
ATOM   3573  HA  LEU A 288      12.054  -5.214  35.413  1.00  0.00            
ATOM   3574  CB  LEU A 288      10.217  -5.311  34.252  1.00  0.00            
ATOM   3575  HB1 LEU A 288       9.939  -5.749  33.267  1.00  0.00            
ATOM   3576  HB2 LEU A 288      10.265  -4.204  34.172  1.00  0.00            
ATOM   3577  CG  LEU A 288       9.005  -5.348  35.161  1.00  0.00            
ATOM   3578  HG  LEU A 288       8.580  -6.364  35.301  1.00  0.00            
ATOM   3579  CD1 LEU A 288       9.218  -4.599  36.473  1.00  0.00            
ATOM   3580 1HD1 LEU A 288       9.655  -3.581  36.422  1.00  0.00            
ATOM   3581 2HD1 LEU A 288      10.070  -5.145  36.925  1.00  0.00            
ATOM   3582 3HD1 LEU A 288       8.271  -4.578  37.062  1.00  0.00            
ATOM   3583  CD2 LEU A 288       7.853  -4.570  34.404  1.00  0.00            
ATOM   3584 1HD2 LEU A 288       7.828  -5.037  33.402  1.00  0.00            
ATOM   3585 2HD2 LEU A 288       8.286  -3.584  34.144  1.00  0.00            
ATOM   3586 3HD2 LEU A 288       6.922  -4.477  35.022  1.00  0.00            
ATOM   3587  C   LEU A 288      11.318  -7.141  35.428  1.00  0.00            
ATOM   3588  O   LEU A 288      11.506  -7.109  36.643  1.00  0.00            
ATOM   3589  N   LEU A 289      11.096  -8.273  34.714  1.00  0.00            
ATOM   3590  HN  LEU A 289      11.110  -8.236  33.712  1.00  0.00            
ATOM   3591  CA  LEU A 289      10.999  -9.536  35.358  1.00  0.00            
ATOM   3592  HA  LEU A 289      10.361  -9.486  36.228  1.00  0.00            
ATOM   3593  CB  LEU A 289      10.448 -10.548  34.381  1.00  0.00            
ATOM   3594  HB1 LEU A 289      10.504 -11.603  34.707  1.00  0.00            
ATOM   3595  HB2 LEU A 289      10.977 -10.408  33.412  1.00  0.00            
ATOM   3596  CG  LEU A 289       8.977 -10.331  34.164  1.00  0.00            
ATOM   3597  HG  LEU A 289       8.803  -9.265  33.941  1.00  0.00            
ATOM   3598  CD1 LEU A 289       8.539 -11.106  32.960  1.00  0.00            
ATOM   3599 1HD1 LEU A 289       8.864 -10.672  31.992  1.00  0.00            
ATOM   3600 2HD1 LEU A 289       7.445 -11.247  32.906  1.00  0.00            
ATOM   3601 3HD1 LEU A 289       9.024 -12.110  32.991  1.00  0.00            
ATOM   3602  CD2 LEU A 289       8.252 -10.784  35.425  1.00  0.00            
ATOM   3603 1HD2 LEU A 289       8.418 -11.861  35.668  1.00  0.00            
ATOM   3604 2HD2 LEU A 289       7.174 -10.533  35.324  1.00  0.00            
ATOM   3605 3HD2 LEU A 289       8.583 -10.282  36.367  1.00  0.00            
ATOM   3606  C   LEU A 289      12.257 -10.187  35.970  1.00  0.00            
ATOM   3607  O   LEU A 289      12.164 -11.025  36.867  1.00  0.00            
ATOM   3608  N   GLU A 290      13.494  -9.739  35.633  1.00  0.00            
ATOM   3609  HN  GLU A 290      13.699  -9.090  34.906  1.00  0.00            
ATOM   3610  CA  GLU A 290      14.611 -10.230  36.327  1.00  0.00            
ATOM   3611  HA  GLU A 290      14.615 -11.305  36.215  1.00  0.00            
ATOM   3612  CB  GLU A 290      15.852  -9.878  35.562  1.00  0.00            
ATOM   3613  HB1 GLU A 290      16.792 -10.104  36.106  1.00  0.00            
ATOM   3614  HB2 GLU A 290      15.807  -8.780  35.395  1.00  0.00            
ATOM   3615  CG  GLU A 290      15.956 -10.591  34.190  1.00  0.00            
ATOM   3616  HG1 GLU A 290      15.118 -10.156  33.608  1.00  0.00            
ATOM   3617  HG2 GLU A 290      15.714 -11.674  34.235  1.00  0.00            
ATOM   3618  CD  GLU A 290      17.312 -10.489  33.545  1.00  0.00            
ATOM   3619  OE1 GLU A 290      17.494 -11.092  32.409  1.00  0.00            
ATOM   3620  OE2 GLU A 290      18.210  -9.736  34.025  1.00  0.00            
ATOM   3621  C   GLU A 290      14.788 -10.084  37.820  1.00  0.00            
ATOM   3622  O   GLU A 290      15.220 -11.063  38.453  1.00  0.00            
ATOM   3623  N   PRO A 291      14.573  -8.929  38.408  1.00  0.00            
ATOM   3624  CD  PRO A 291      14.911  -7.635  37.836  1.00  0.00            
ATOM   3625  HD1 PRO A 291      14.116  -7.268  37.174  1.00  0.00            
ATOM   3626  HD2 PRO A 291      15.934  -7.688  37.394  1.00  0.00            
ATOM   3627  CA  PRO A 291      14.615  -8.824  39.956  1.00  0.00            
ATOM   3628  HA  PRO A 291      15.043  -9.716  40.368  1.00  0.00            
ATOM   3629  CB  PRO A 291      15.442  -7.559  40.149  1.00  0.00            
ATOM   3630  HB1 PRO A 291      16.526  -7.801  40.179  1.00  0.00            
ATOM   3631  HB2 PRO A 291      15.115  -7.111  41.103  1.00  0.00            
ATOM   3632  CG  PRO A 291      15.008  -6.659  38.947  1.00  0.00            
ATOM   3633  HG1 PRO A 291      14.035  -6.193  39.220  1.00  0.00            
ATOM   3634  HG2 PRO A 291      15.720  -5.797  38.941  1.00  0.00            
ATOM   3635  C   PRO A 291      13.202  -8.683  40.368  1.00  0.00            
ATOM   3636  O   PRO A 291      12.926  -8.880  41.581  1.00  0.00            
ATOM   3637  N   THR A 292      12.275  -8.301  39.390  1.00  0.00            
ATOM   3638  HN  THR A 292      12.658  -8.062  38.494  1.00  0.00            
ATOM   3639  CA  THR A 292      10.810  -8.129  39.533  1.00  0.00            
ATOM   3640  HA  THR A 292      10.436  -8.364  38.548  1.00  0.00            
ATOM   3641  CB  THR A 292      10.165  -9.265  40.293  1.00  0.00            
ATOM   3642  HB  THR A 292      10.935 -10.063  40.382  1.00  0.00            
ATOM   3643  OG1 THR A 292       9.038  -9.758  39.596  1.00  0.00            
ATOM   3644  HG1 THR A 292       8.634  -9.107  39.007  1.00  0.00            
ATOM   3645  CG2 THR A 292       9.731  -8.930  41.682  1.00  0.00            
ATOM   3646 1HG2 THR A 292       8.999  -8.087  41.671  1.00  0.00            
ATOM   3647 2HG2 THR A 292      10.640  -8.557  42.177  1.00  0.00            
ATOM   3648 3HG2 THR A 292       9.318  -9.830  42.170  1.00  0.00            
ATOM   3649  C   THR A 292      10.381  -6.784  39.905  1.00  0.00            
ATOM   3650  O   THR A 292       9.284  -6.418  39.483  1.00  0.00            
ATOM   3651  N   VAL A 293      11.238  -6.031  40.646  1.00  0.00            
ATOM   3652  HN  VAL A 293      12.106  -6.316  41.024  1.00  0.00            
ATOM   3653  CA  VAL A 293      10.961  -4.635  40.902  1.00  0.00            
ATOM   3654  HA  VAL A 293      10.121  -4.291  40.302  1.00  0.00            
ATOM   3655  CB  VAL A 293      10.623  -4.341  42.348  1.00  0.00            
ATOM   3656  HB  VAL A 293       9.838  -5.095  42.555  1.00  0.00            
ATOM   3657  CG1 VAL A 293      11.816  -4.782  43.329  1.00  0.00            
ATOM   3658 1HG1 VAL A 293      12.016  -5.869  43.370  1.00  0.00            
ATOM   3659 2HG1 VAL A 293      11.520  -4.441  44.343  1.00  0.00            
ATOM   3660 3HG1 VAL A 293      12.746  -4.248  43.021  1.00  0.00            
ATOM   3661  CG2 VAL A 293      10.210  -2.809  42.436  1.00  0.00            
ATOM   3662 1HG2 VAL A 293       9.578  -2.400  41.618  1.00  0.00            
ATOM   3663 2HG2 VAL A 293      11.202  -2.306  42.416  1.00  0.00            
ATOM   3664 3HG2 VAL A 293       9.818  -2.526  43.434  1.00  0.00            
ATOM   3665  C   VAL A 293      12.071  -3.820  40.323  1.00  0.00            
ATOM   3666  O   VAL A 293      13.216  -3.780  40.767  1.00  0.00            
ATOM   3667  N   LEU A 294      11.889  -3.158  39.177  1.00  0.00            
ATOM   3668  HN  LEU A 294      10.997  -3.107  38.724  1.00  0.00            
ATOM   3669  CA  LEU A 294      12.941  -2.540  38.503  1.00  0.00            
ATOM   3670  HA  LEU A 294      13.897  -2.949  38.790  1.00  0.00            
ATOM   3671  CB  LEU A 294      12.776  -2.855  36.983  1.00  0.00            
ATOM   3672  HB1 LEU A 294      11.825  -2.396  36.655  1.00  0.00            
ATOM   3673  HB2 LEU A 294      12.722  -3.955  36.883  1.00  0.00            
ATOM   3674  CG  LEU A 294      13.978  -2.297  36.145  1.00  0.00            
ATOM   3675  HG  LEU A 294      14.172  -1.244  36.412  1.00  0.00            
ATOM   3676  CD1 LEU A 294      15.295  -3.057  36.467  1.00  0.00            
ATOM   3677 1HD1 LEU A 294      16.125  -3.060  35.730  1.00  0.00            
ATOM   3678 2HD1 LEU A 294      15.129  -4.152  36.630  1.00  0.00            
ATOM   3679 3HD1 LEU A 294      15.802  -2.852  37.428  1.00  0.00            
ATOM   3680  CD2 LEU A 294      13.787  -2.273  34.650  1.00  0.00            
ATOM   3681 1HD2 LEU A 294      14.679  -1.836  34.155  1.00  0.00            
ATOM   3682 2HD2 LEU A 294      12.950  -1.645  34.256  1.00  0.00            
ATOM   3683 3HD2 LEU A 294      13.574  -3.280  34.223  1.00  0.00            
ATOM   3684  C   LEU A 294      12.824  -1.011  38.742  1.00  0.00            
ATOM   3685  O   LEU A 294      11.785  -0.479  38.385  1.00  0.00            
ATOM   3686  N   PRO A 295      13.786  -0.271  39.320  1.00  0.00            
ATOM   3687  CD  PRO A 295      14.920  -0.862  39.964  1.00  0.00            
ATOM   3688  HD1 PRO A 295      15.538  -1.463  39.255  1.00  0.00            
ATOM   3689  HD2 PRO A 295      14.540  -1.554  40.748  1.00  0.00            
ATOM   3690  CA  PRO A 295      14.042   1.213  39.187  1.00  0.00            
ATOM   3691  HA  PRO A 295      13.435   1.606  40.000  1.00  0.00            
ATOM   3692  CB  PRO A 295      15.515   1.389  39.538  1.00  0.00            
ATOM   3693  HB1 PRO A 295      15.701   2.432  39.845  1.00  0.00            
ATOM   3694  HB2 PRO A 295      16.213   1.014  38.762  1.00  0.00            
ATOM   3695  CG  PRO A 295      15.566   0.345  40.645  1.00  0.00            
ATOM   3696  HG1 PRO A 295      16.555   0.081  41.068  1.00  0.00            
ATOM   3697  HG2 PRO A 295      14.919   0.625  41.511  1.00  0.00            
ATOM   3698  C   PRO A 295      13.531   1.957  37.990  1.00  0.00            
ATOM   3699  O   PRO A 295      13.797   1.551  36.838  1.00  0.00            
ATOM   3700  N   GLU A 296      12.774   3.072  38.175  1.00  0.00            
ATOM   3701  HN  GLU A 296      12.572   3.549  39.024  1.00  0.00            
ATOM   3702  CA  GLU A 296      12.242   3.845  37.039  1.00  0.00            
ATOM   3703  HA  GLU A 296      11.635   3.254  36.367  1.00  0.00            
ATOM   3704  CB  GLU A 296      11.228   5.012  37.491  1.00  0.00            
ATOM   3705  HB1 GLU A 296      10.736   5.705  36.775  1.00  0.00            
ATOM   3706  HB2 GLU A 296      11.766   5.619  38.265  1.00  0.00            
ATOM   3707  CG  GLU A 296      10.136   4.212  38.339  1.00  0.00            
ATOM   3708  HG1 GLU A 296       9.735   4.982  39.030  1.00  0.00            
ATOM   3709  HG2 GLU A 296      10.454   3.425  39.043  1.00  0.00            
ATOM   3710  CD  GLU A 296       8.971   3.754  37.493  1.00  0.00            
ATOM   3711  OE1 GLU A 296       8.748   2.582  37.569  1.00  0.00            
ATOM   3712  OE2 GLU A 296       8.301   4.573  36.850  1.00  0.00            
ATOM   3713  C   GLU A 296      13.347   4.434  36.084  1.00  0.00            
ATOM   3714  O   GLU A 296      14.549   4.597  36.423  1.00  0.00            
ATOM   3715  N   ARG A 297      12.983   4.567  34.812  1.00  0.00            
ATOM   3716  HN  ARG A 297      12.017   4.504  34.563  1.00  0.00            
ATOM   3717  CA  ARG A 297      13.811   5.102  33.817  1.00  0.00            
ATOM   3718  HA  ARG A 297      14.796   5.249  34.224  1.00  0.00            
ATOM   3719  CB  ARG A 297      14.065   4.213  32.613  1.00  0.00            
ATOM   3720  HB1 ARG A 297      14.245   4.827  31.686  1.00  0.00            
ATOM   3721  HB2 ARG A 297      13.076   3.729  32.491  1.00  0.00            
ATOM   3722  CG  ARG A 297      15.273   3.220  32.721  1.00  0.00            
ATOM   3723  HG1 ARG A 297      16.197   3.811  32.953  1.00  0.00            
ATOM   3724  HG2 ARG A 297      15.329   2.650  31.778  1.00  0.00            
ATOM   3725  CD  ARG A 297      15.072   2.216  33.875  1.00  0.00            
ATOM   3726  HD1 ARG A 297      14.192   1.531  33.814  1.00  0.00            
ATOM   3727  HD2 ARG A 297      14.991   2.635  34.891  1.00  0.00            
ATOM   3728  NE  ARG A 297      16.099   1.145  33.760  1.00  0.00            
ATOM   3729  HE  ARG A 297      16.358   0.803  32.857  1.00  0.00            
ATOM   3730  CZ  ARG A 297      16.596   0.367  34.738  1.00  0.00            
ATOM   3731  NH1 ARG A 297      16.257   0.487  36.018  1.00  0.00            
ATOM   3732 1HH1 ARG A 297      15.403   0.952  36.247  1.00  0.00            
ATOM   3733 2HH1 ARG A 297      16.746  -0.075  36.682  1.00  0.00            
ATOM   3734  NH2 ARG A 297      17.511  -0.526  34.394  1.00  0.00            
ATOM   3735 1HH2 ARG A 297      18.047  -0.132  33.660  1.00  0.00            
ATOM   3736 2HH2 ARG A 297      17.798  -1.003  35.224  1.00  0.00            
ATOM   3737  C   ARG A 297      13.301   6.448  33.250  1.00  0.00            
ATOM   3738  O   ARG A 297      12.091   6.708  33.113  1.00  0.00            
ATOM   3739  N   ARG A 298      14.299   7.305  32.744  1.00  0.00            
ATOM   3740  HN  ARG A 298      15.277   7.134  32.756  1.00  0.00            
ATOM   3741  CA  ARG A 298      13.864   8.627  32.256  1.00  0.00            
ATOM   3742  HA  ARG A 298      12.984   8.924  32.819  1.00  0.00            
ATOM   3743  CB  ARG A 298      14.967   9.745  32.553  1.00  0.00            
ATOM   3744  HB1 ARG A 298      14.516  10.645  32.062  1.00  0.00            
ATOM   3745  HB2 ARG A 298      15.927   9.676  31.983  1.00  0.00            
ATOM   3746  CG  ARG A 298      15.152  10.152  34.011  1.00  0.00            
ATOM   3747  HG1 ARG A 298      15.679   9.278  34.449  1.00  0.00            
ATOM   3748  HG2 ARG A 298      14.243  10.237  34.659  1.00  0.00            
ATOM   3749  CD  ARG A 298      16.144  11.360  34.200  1.00  0.00            
ATOM   3750  HD1 ARG A 298      16.929  11.153  33.458  1.00  0.00            
ATOM   3751  HD2 ARG A 298      16.634  11.414  35.195  1.00  0.00            
ATOM   3752  NE  ARG A 298      15.391  12.599  33.913  1.00  0.00            
ATOM   3753  HE  ARG A 298      14.613  12.536  33.298  1.00  0.00            
ATOM   3754  CZ  ARG A 298      15.537  13.822  34.388  1.00  0.00            
ATOM   3755  NH1 ARG A 298      16.583  14.177  35.020  1.00  0.00            
ATOM   3756 1HH1 ARG A 298      17.306  13.558  35.328  1.00  0.00            
ATOM   3757 2HH1 ARG A 298      16.731  15.145  35.210  1.00  0.00            
ATOM   3758  NH2 ARG A 298      14.648  14.820  34.230  1.00  0.00            
ATOM   3759 1HH2 ARG A 298      13.752  14.670  33.790  1.00  0.00            
ATOM   3760 2HH2 ARG A 298      14.693  15.615  34.835  1.00  0.00            
ATOM   3761  C   ARG A 298      13.409   8.690  30.798  1.00  0.00            
ATOM   3762  O   ARG A 298      12.751   9.594  30.423  1.00  0.00            
ATOM   3763  N   LEU A 299      13.834   7.700  29.960  1.00  0.00            
ATOM   3764  HN  LEU A 299      14.397   6.978  30.345  1.00  0.00            
ATOM   3765  CA  LEU A 299      13.322   7.429  28.670  1.00  0.00            
ATOM   3766  HA  LEU A 299      13.732   6.475  28.403  1.00  0.00            
ATOM   3767  CB  LEU A 299      11.788   7.362  28.569  1.00  0.00            
ATOM   3768  HB1 LEU A 299      11.529   7.055  27.532  1.00  0.00            
ATOM   3769  HB2 LEU A 299      11.439   8.400  28.773  1.00  0.00            
ATOM   3770  CG  LEU A 299      11.093   6.466  29.616  1.00  0.00            
ATOM   3771  HG  LEU A 299      11.235   6.953  30.595  1.00  0.00            
ATOM   3772  CD1 LEU A 299       9.627   6.452  29.272  1.00  0.00            
ATOM   3773 1HD1 LEU A 299       9.425   6.060  28.255  1.00  0.00            
ATOM   3774 2HD1 LEU A 299       9.331   7.522  29.334  1.00  0.00            
ATOM   3775 3HD1 LEU A 299       9.110   6.000  30.137  1.00  0.00            
ATOM   3776  CD2 LEU A 299      11.710   5.052  29.611  1.00  0.00            
ATOM   3777 1HD2 LEU A 299      11.277   4.385  30.386  1.00  0.00            
ATOM   3778 2HD2 LEU A 299      12.797   4.974  29.828  1.00  0.00            
ATOM   3779 3HD2 LEU A 299      11.428   4.454  28.719  1.00  0.00            
ATOM   3780  C   LEU A 299      13.900   8.253  27.508  1.00  0.00            
ATOM   3781  O   LEU A 299      14.269   7.715  26.404  1.00  0.00            
ATOM   3782  N   TRP A 300      14.078   9.574  27.670  1.00  0.00            
ATOM   3783  HN  TRP A 300      13.675   9.924  28.508  1.00  0.00            
ATOM   3784  CA  TRP A 300      14.581  10.556  26.778  1.00  0.00            
ATOM   3785  HA  TRP A 300      13.888  10.478  25.960  1.00  0.00            
ATOM   3786  CB  TRP A 300      14.417  11.946  27.380  1.00  0.00            
ATOM   3787  HB1 TRP A 300      15.343  12.554  27.411  1.00  0.00            
ATOM   3788  HB2 TRP A 300      14.173  11.931  28.459  1.00  0.00            
ATOM   3789  CG  TRP A 300      13.401  12.785  26.638  1.00  0.00            
ATOM   3790  CD1 TRP A 300      12.205  13.235  27.088  1.00  0.00            
ATOM   3791  HD1 TRP A 300      11.890  13.194  28.109  1.00  0.00            
ATOM   3792  NE1 TRP A 300      11.561  13.830  26.068  1.00  0.00            
ATOM   3793  HE1 TRP A 300      10.924  14.563  26.236  1.00  0.00            
ATOM   3794  CE2 TRP A 300      12.287  13.803  24.875  1.00  0.00            
ATOM   3795  CD2 TRP A 300      13.495  13.175  25.247  1.00  0.00            
ATOM   3796  CE3 TRP A 300      14.450  12.988  24.230  1.00  0.00            
ATOM   3797  HE3 TRP A 300      15.372  12.454  24.380  1.00  0.00            
ATOM   3798  CZ3 TRP A 300      14.062  13.290  22.946  1.00  0.00            
ATOM   3799  HZ3 TRP A 300      14.675  13.057  22.080  1.00  0.00            
ATOM   3800  CZ2 TRP A 300      12.083  14.493  23.739  1.00  0.00            
ATOM   3801  HZ2 TRP A 300      11.197  15.070  23.567  1.00  0.00            
ATOM   3802  CH2 TRP A 300      13.010  14.153  22.685  1.00  0.00            
ATOM   3803  HH2 TRP A 300      12.825  14.394  21.636  1.00  0.00            
ATOM   3804  C   TRP A 300      15.906  10.394  26.058  1.00  0.00            
ATOM   3805  O   TRP A 300      15.810  10.218  24.824  1.00  0.00            
ATOM   3806  N   PRO A 301      17.064  10.106  26.687  1.00  0.00            
ATOM   3807  CD  PRO A 301      17.258  10.382  28.088  1.00  0.00            
ATOM   3808  HD1 PRO A 301      16.608   9.746  28.719  1.00  0.00            
ATOM   3809  HD2 PRO A 301      16.973  11.417  28.380  1.00  0.00            
ATOM   3810  CA  PRO A 301      18.312   9.918  26.011  1.00  0.00            
ATOM   3811  HA  PRO A 301      18.317  10.650  25.218  1.00  0.00            
ATOM   3812  CB  PRO A 301      19.421  10.295  27.071  1.00  0.00            
ATOM   3813  HB1 PRO A 301      19.722  11.361  26.963  1.00  0.00            
ATOM   3814  HB2 PRO A 301      20.225   9.575  26.837  1.00  0.00            
ATOM   3815  CG  PRO A 301      18.635   9.977  28.351  1.00  0.00            
ATOM   3816  HG1 PRO A 301      18.739   8.895  28.536  1.00  0.00            
ATOM   3817  HG2 PRO A 301      19.136  10.462  29.218  1.00  0.00            
ATOM   3818  C   PRO A 301      18.388   8.511  25.422  1.00  0.00            
ATOM   3819  O   PRO A 301      19.388   8.204  24.835  1.00  0.00            
ATOM   3820  N   ARG A 302      17.349   7.724  25.457  1.00  0.00            
ATOM   3821  HN  ARG A 302      16.486   8.010  25.870  1.00  0.00            
ATOM   3822  CA  ARG A 302      17.521   6.280  25.266  1.00  0.00            
ATOM   3823  HA  ARG A 302      18.431   6.096  24.700  1.00  0.00            
ATOM   3824  CB  ARG A 302      17.499   5.505  26.660  1.00  0.00            
ATOM   3825  HB1 ARG A 302      17.337   4.435  26.413  1.00  0.00            
ATOM   3826  HB2 ARG A 302      16.645   5.776  27.323  1.00  0.00            
ATOM   3827  CG  ARG A 302      18.650   5.793  27.570  1.00  0.00            
ATOM   3828  HG1 ARG A 302      18.494   5.262  28.534  1.00  0.00            
ATOM   3829  HG2 ARG A 302      18.755   6.850  27.909  1.00  0.00            
ATOM   3830  CD  ARG A 302      20.017   5.206  27.086  1.00  0.00            
ATOM   3831  HD1 ARG A 302      20.358   5.541  26.089  1.00  0.00            
ATOM   3832  HD2 ARG A 302      19.945   4.096  27.047  1.00  0.00            
ATOM   3833  NE  ARG A 302      20.992   5.602  28.130  1.00  0.00            
ATOM   3834  HE  ARG A 302      21.450   6.481  28.051  1.00  0.00            
ATOM   3835  CZ  ARG A 302      21.261   4.988  29.272  1.00  0.00            
ATOM   3836  NH1 ARG A 302      22.369   5.188  29.915  1.00  0.00            
ATOM   3837 1HH1 ARG A 302      22.856   6.038  29.725  1.00  0.00            
ATOM   3838 2HH1 ARG A 302      22.431   4.804  30.840  1.00  0.00            
ATOM   3839  NH2 ARG A 302      20.461   4.015  29.734  1.00  0.00            
ATOM   3840 1HH2 ARG A 302      19.551   3.945  29.333  1.00  0.00            
ATOM   3841 2HH2 ARG A 302      20.669   3.543  30.596  1.00  0.00            
ATOM   3842  C   ARG A 302      16.398   5.675  24.430  1.00  0.00            
ATOM   3843  O   ARG A 302      16.461   5.632  23.168  1.00  0.00            
ATOM   3844  N   TYR A 303      15.276   5.170  25.064  1.00  0.00            
ATOM   3845  HN  TYR A 303      15.209   5.159  26.067  1.00  0.00            
ATOM   3846  CA  TYR A 303      14.151   4.647  24.378  1.00  0.00            
ATOM   3847  HA  TYR A 303      14.542   3.818  23.809  1.00  0.00            
ATOM   3848  CB  TYR A 303      13.087   4.041  25.301  1.00  0.00            
ATOM   3849  HB1 TYR A 303      12.241   3.691  24.653  1.00  0.00            
ATOM   3850  HB2 TYR A 303      12.590   4.753  26.006  1.00  0.00            
ATOM   3851  CG  TYR A 303      13.703   2.849  26.122  1.00  0.00            
ATOM   3852  CD1 TYR A 303      14.055   1.605  25.512  1.00  0.00            
ATOM   3853  HD1 TYR A 303      13.985   1.544  24.434  1.00  0.00            
ATOM   3854  CE1 TYR A 303      14.411   0.521  26.319  1.00  0.00            
ATOM   3855  HE1 TYR A 303      14.636  -0.440  25.888  1.00  0.00            
ATOM   3856  CZ  TYR A 303      14.522   0.690  27.684  1.00  0.00            
ATOM   3857  OH  TYR A 303      14.915  -0.523  28.382  1.00  0.00            
ATOM   3858  HH  TYR A 303      15.246  -0.183  29.216  1.00  0.00            
ATOM   3859  CD2 TYR A 303      13.877   3.003  27.545  1.00  0.00            
ATOM   3860  HD2 TYR A 303      13.723   3.970  27.994  1.00  0.00            
ATOM   3861  CE2 TYR A 303      14.206   1.877  28.334  1.00  0.00            
ATOM   3862  HE2 TYR A 303      14.376   1.936  29.389  1.00  0.00            
ATOM   3863  C   TYR A 303      13.442   5.568  23.384  1.00  0.00            
ATOM   3864  O   TYR A 303      12.928   5.181  22.356  1.00  0.00            
ATOM   3865  N   LEU A 304      13.345   6.880  23.715  1.00  0.00            
ATOM   3866  HN  LEU A 304      13.805   7.230  24.526  1.00  0.00            
ATOM   3867  CA  LEU A 304      12.818   7.776  22.726  1.00  0.00            
ATOM   3868  HA  LEU A 304      11.857   7.392  22.443  1.00  0.00            
ATOM   3869  CB  LEU A 304      12.406   9.166  23.397  1.00  0.00            
ATOM   3870  HB1 LEU A 304      12.146   9.775  22.504  1.00  0.00            
ATOM   3871  HB2 LEU A 304      13.221   9.623  23.984  1.00  0.00            
ATOM   3872  CG  LEU A 304      11.089   9.051  24.280  1.00  0.00            
ATOM   3873  HG  LEU A 304      11.076   8.084  24.847  1.00  0.00            
ATOM   3874  CD1 LEU A 304      10.957  10.276  25.155  1.00  0.00            
ATOM   3875 1HD1 LEU A 304      11.871  10.510  25.733  1.00  0.00            
ATOM   3876 2HD1 LEU A 304      10.187  10.053  25.923  1.00  0.00            
ATOM   3877 3HD1 LEU A 304      10.585  11.181  24.621  1.00  0.00            
ATOM   3878  CD2 LEU A 304       9.835   9.087  23.479  1.00  0.00            
ATOM   3879 1HD2 LEU A 304       9.677   8.114  22.979  1.00  0.00            
ATOM   3880 2HD2 LEU A 304       9.862   9.963  22.793  1.00  0.00            
ATOM   3881 3HD2 LEU A 304       8.857   9.225  24.007  1.00  0.00            
ATOM   3882  C   LEU A 304      13.586   8.062  21.447  1.00  0.00            
ATOM   3883  O   LEU A 304      12.931   8.174  20.415  1.00  0.00            
ATOM   3884  N   LEU A 305      14.943   8.063  21.484  1.00  0.00            
ATOM   3885  HN  LEU A 305      15.419   7.984  22.341  1.00  0.00            
ATOM   3886  CA  LEU A 305      15.763   8.114  20.307  1.00  0.00            
ATOM   3887  HA  LEU A 305      15.493   8.966  19.691  1.00  0.00            
ATOM   3888  CB  LEU A 305      17.214   8.407  20.577  1.00  0.00            
ATOM   3889  HB1 LEU A 305      17.810   8.604  19.654  1.00  0.00            
ATOM   3890  HB2 LEU A 305      17.723   7.501  20.976  1.00  0.00            
ATOM   3891  CG  LEU A 305      17.510   9.400  21.662  1.00  0.00            
ATOM   3892  HG  LEU A 305      17.284   9.004  22.676  1.00  0.00            
ATOM   3893  CD1 LEU A 305      19.061   9.698  21.658  1.00  0.00            
ATOM   3894 1HD1 LEU A 305      19.255  10.546  22.339  1.00  0.00            
ATOM   3895 2HD1 LEU A 305      19.277   9.951  20.587  1.00  0.00            
ATOM   3896 3HD1 LEU A 305      19.607   8.762  21.897  1.00  0.00            
ATOM   3897  CD2 LEU A 305      16.679  10.727  21.666  1.00  0.00            
ATOM   3898 1HD2 LEU A 305      16.899  11.354  20.758  1.00  0.00            
ATOM   3899 2HD2 LEU A 305      16.922  11.411  22.508  1.00  0.00            
ATOM   3900 3HD2 LEU A 305      15.620  10.471  21.793  1.00  0.00            
ATOM   3901  C   LEU A 305      15.553   6.801  19.505  1.00  0.00            
ATOM   3902  O   LEU A 305      15.552   6.824  18.284  1.00  0.00            
ATOM   3903  N   LEU A 306      15.500   5.684  20.306  1.00  0.00            
ATOM   3904  HN  LEU A 306      15.246   5.737  21.273  1.00  0.00            
ATOM   3905  CA  LEU A 306      15.398   4.353  19.710  1.00  0.00            
ATOM   3906  HA  LEU A 306      16.155   4.134  18.970  1.00  0.00            
ATOM   3907  CB  LEU A 306      15.574   3.248  20.794  1.00  0.00            
ATOM   3908  HB1 LEU A 306      14.860   3.472  21.623  1.00  0.00            
ATOM   3909  HB2 LEU A 306      16.520   3.324  21.373  1.00  0.00            
ATOM   3910  CG  LEU A 306      15.427   1.696  20.414  1.00  0.00            
ATOM   3911  HG  LEU A 306      14.405   1.626  19.997  1.00  0.00            
ATOM   3912  CD1 LEU A 306      16.461   1.295  19.398  1.00  0.00            
ATOM   3913 1HD1 LEU A 306      17.435   1.372  19.906  1.00  0.00            
ATOM   3914 2HD1 LEU A 306      16.481   1.896  18.466  1.00  0.00            
ATOM   3915 3HD1 LEU A 306      16.256   0.240  19.101  1.00  0.00            
ATOM   3916  CD2 LEU A 306      15.416   0.870  21.709  1.00  0.00            
ATOM   3917 1HD2 LEU A 306      15.053  -0.165  21.537  1.00  0.00            
ATOM   3918 2HD2 LEU A 306      14.851   1.457  22.467  1.00  0.00            
ATOM   3919 3HD2 LEU A 306      16.423   0.779  22.169  1.00  0.00            
ATOM   3920  C   LEU A 306      14.064   4.194  19.034  1.00  0.00            
ATOM   3921  O   LEU A 306      13.997   3.691  17.894  1.00  0.00            
ATOM   3922  N   GLY A 307      13.033   4.649  19.640  1.00  0.00            
ATOM   3923  HN  GLY A 307      13.132   5.032  20.571  1.00  0.00            
ATOM   3924  CA  GLY A 307      11.658   4.670  19.102  1.00  0.00            
ATOM   3925  HA1 GLY A 307      11.133   4.950  19.994  1.00  0.00            
ATOM   3926  HA2 GLY A 307      11.430   3.653  18.786  1.00  0.00            
ATOM   3927  C   GLY A 307      11.332   5.641  17.995  1.00  0.00            
ATOM   3928  O   GLY A 307      10.563   5.355  17.094  1.00  0.00            
ATOM   3929  N   TRP A 308      11.909   6.843  18.067  1.00  0.00            
ATOM   3930  HN  TRP A 308      12.436   7.208  18.835  1.00  0.00            
ATOM   3931  CA  TRP A 308      11.461   7.876  17.064  1.00  0.00            
ATOM   3932  HA  TRP A 308      10.642   7.559  16.424  1.00  0.00            
ATOM   3933  CB  TRP A 308      10.937   9.069  17.851  1.00  0.00            
ATOM   3934  HB1 TRP A 308      10.592   9.792  17.079  1.00  0.00            
ATOM   3935  HB2 TRP A 308      11.765   9.506  18.448  1.00  0.00            
ATOM   3936  CG  TRP A 308       9.751   8.682  18.685  1.00  0.00            
ATOM   3937  CD1 TRP A 308       9.703   8.827  20.035  1.00  0.00            
ATOM   3938  HD1 TRP A 308      10.475   9.221  20.675  1.00  0.00            
ATOM   3939  NE1 TRP A 308       8.450   8.390  20.522  1.00  0.00            
ATOM   3940  HE1 TRP A 308       8.084   8.433  21.423  1.00  0.00            
ATOM   3941  CE2 TRP A 308       7.693   8.122  19.409  1.00  0.00            
ATOM   3942  CD2 TRP A 308       8.492   8.212  18.292  1.00  0.00            
ATOM   3943  CE3 TRP A 308       7.916   7.886  17.055  1.00  0.00            
ATOM   3944  HE3 TRP A 308       8.524   7.833  16.166  1.00  0.00            
ATOM   3945  CZ3 TRP A 308       6.591   7.475  16.943  1.00  0.00            
ATOM   3946  HZ3 TRP A 308       6.251   7.293  15.926  1.00  0.00            
ATOM   3947  CZ2 TRP A 308       6.361   7.660  19.298  1.00  0.00            
ATOM   3948  HZ2 TRP A 308       5.735   7.691  20.178  1.00  0.00            
ATOM   3949  CH2 TRP A 308       5.811   7.387  18.069  1.00  0.00            
ATOM   3950  HH2 TRP A 308       4.747   7.348  17.963  1.00  0.00            
ATOM   3951  C   TRP A 308      12.481   8.419  16.142  1.00  0.00            
ATOM   3952  O   TRP A 308      12.221   8.651  14.936  1.00  0.00            
ATOM   3953  N   ALA A 309      13.742   8.638  16.579  1.00  0.00            
ATOM   3954  HN  ALA A 309      14.057   8.467  17.513  1.00  0.00            
ATOM   3955  CA  ALA A 309      14.780   9.182  15.617  1.00  0.00            
ATOM   3956  HA  ALA A 309      14.306   9.988  15.088  1.00  0.00            
ATOM   3957  CB  ALA A 309      15.817   9.981  16.462  1.00  0.00            
ATOM   3958  HB1 ALA A 309      16.482   9.332  17.072  1.00  0.00            
ATOM   3959  HB2 ALA A 309      15.306  10.632  17.198  1.00  0.00            
ATOM   3960  HB3 ALA A 309      16.498  10.621  15.860  1.00  0.00            
ATOM   3961  C   ALA A 309      15.486   8.173  14.721  1.00  0.00            
ATOM   3962  O   ALA A 309      16.017   8.483  13.639  1.00  0.00            
ATOM   3963  N   PHE A 310      15.654   6.940  15.247  1.00  0.00            
ATOM   3964  HN  PHE A 310      15.427   6.785  16.207  1.00  0.00            
ATOM   3965  CA  PHE A 310      16.378   5.906  14.561  1.00  0.00            
ATOM   3966  HA  PHE A 310      17.352   6.273  14.264  1.00  0.00            
ATOM   3967  CB  PHE A 310      16.584   4.753  15.524  1.00  0.00            
ATOM   3968  HB1 PHE A 310      15.593   4.313  15.742  1.00  0.00            
ATOM   3969  HB2 PHE A 310      17.027   5.113  16.475  1.00  0.00            
ATOM   3970  CG  PHE A 310      17.482   3.625  14.994  1.00  0.00            
ATOM   3971  CD1 PHE A 310      17.252   2.214  15.205  1.00  0.00            
ATOM   3972  HD1 PHE A 310      16.439   1.845  15.807  1.00  0.00            
ATOM   3973  CE1 PHE A 310      18.065   1.249  14.635  1.00  0.00            
ATOM   3974  HE1 PHE A 310      17.925   0.186  14.757  1.00  0.00            
ATOM   3975  CZ  PHE A 310      19.219   1.705  13.911  1.00  0.00            
ATOM   3976  HZ  PHE A 310      19.946   1.007  13.530  1.00  0.00            
ATOM   3977  CD2 PHE A 310      18.740   3.992  14.478  1.00  0.00            
ATOM   3978  HD2 PHE A 310      18.996   5.047  14.503  1.00  0.00            
ATOM   3979  CE2 PHE A 310      19.613   3.042  13.927  1.00  0.00            
ATOM   3980  HE2 PHE A 310      20.592   3.329  13.601  1.00  0.00            
ATOM   3981  C   PHE A 310      15.595   5.382  13.243  1.00  0.00            
ATOM   3982  O   PHE A 310      16.335   5.279  12.301  1.00  0.00            
ATOM   3983  N   PRO A 311      14.299   5.114  13.168  1.00  0.00            
ATOM   3984  CD  PRO A 311      13.316   5.169  14.239  1.00  0.00            
ATOM   3985  HD1 PRO A 311      13.254   6.135  14.775  1.00  0.00            
ATOM   3986  HD2 PRO A 311      13.540   4.263  14.847  1.00  0.00            
ATOM   3987  CA  PRO A 311      13.726   4.409  11.997  1.00  0.00            
ATOM   3988  HA  PRO A 311      14.344   3.534  11.842  1.00  0.00            
ATOM   3989  CB  PRO A 311      12.334   3.961  12.518  1.00  0.00            
ATOM   3990  HB1 PRO A 311      12.331   2.933  12.946  1.00  0.00            
ATOM   3991  HB2 PRO A 311      11.671   4.105  11.636  1.00  0.00            
ATOM   3992  CG  PRO A 311      12.015   4.963  13.562  1.00  0.00            
ATOM   3993  HG1 PRO A 311      11.555   5.913  13.211  1.00  0.00            
ATOM   3994  HG2 PRO A 311      11.234   4.445  14.156  1.00  0.00            
ATOM   3995  C   PRO A 311      13.700   5.322  10.722  1.00  0.00            
ATOM   3996  O   PRO A 311      13.350   4.867   9.630  1.00  0.00            
ATOM   3997  N   VAL A 312      14.147   6.603  10.707  1.00  0.00            
ATOM   3998  HN  VAL A 312      14.302   6.929  11.637  1.00  0.00            
ATOM   3999  CA  VAL A 312      14.454   7.424   9.553  1.00  0.00            
ATOM   4000  HA  VAL A 312      13.598   7.576   8.927  1.00  0.00            
ATOM   4001  CB  VAL A 312      14.875   8.850  10.006  1.00  0.00            
ATOM   4002  HB  VAL A 312      15.816   8.975  10.565  1.00  0.00            
ATOM   4003  CG1 VAL A 312      15.096   9.683   8.705  1.00  0.00            
ATOM   4004 1HG1 VAL A 312      15.479  10.663   9.067  1.00  0.00            
ATOM   4005 2HG1 VAL A 312      14.216  10.014   8.096  1.00  0.00            
ATOM   4006 3HG1 VAL A 312      15.845   9.213   8.039  1.00  0.00            
ATOM   4007  CG2 VAL A 312      13.732   9.410  10.843  1.00  0.00            
ATOM   4008 1HG2 VAL A 312      13.977  10.458  11.128  1.00  0.00            
ATOM   4009 2HG2 VAL A 312      13.526   8.865  11.779  1.00  0.00            
ATOM   4010 3HG2 VAL A 312      12.816   9.568  10.239  1.00  0.00            
ATOM   4011  C   VAL A 312      15.519   6.828   8.709  1.00  0.00            
ATOM   4012  O   VAL A 312      15.395   6.750   7.483  1.00  0.00            
ATOM   4013  N   LEU A 313      16.497   6.174   9.359  1.00  0.00            
ATOM   4014  HN  LEU A 313      16.449   6.054  10.343  1.00  0.00            
ATOM   4015  CA  LEU A 313      17.661   5.548   8.703  1.00  0.00            
ATOM   4016  HA  LEU A 313      18.005   6.187   7.901  1.00  0.00            
ATOM   4017  CB  LEU A 313      18.563   5.318   9.929  1.00  0.00            
ATOM   4018  HB1 LEU A 313      19.503   4.780   9.689  1.00  0.00            
ATOM   4019  HB2 LEU A 313      18.132   4.793  10.792  1.00  0.00            
ATOM   4020  CG  LEU A 313      19.086   6.654  10.511  1.00  0.00            
ATOM   4021  HG  LEU A 313      18.241   7.223  10.958  1.00  0.00            
ATOM   4022  CD1 LEU A 313      20.113   6.453  11.653  1.00  0.00            
ATOM   4023 1HD1 LEU A 313      21.033   5.892  11.373  1.00  0.00            
ATOM   4024 2HD1 LEU A 313      19.622   5.913  12.488  1.00  0.00            
ATOM   4025 3HD1 LEU A 313      20.304   7.467  12.040  1.00  0.00            
ATOM   4026  CD2 LEU A 313      19.571   7.641   9.399  1.00  0.00            
ATOM   4027 1HD2 LEU A 313      20.264   7.116   8.705  1.00  0.00            
ATOM   4028 2HD2 LEU A 313      19.999   8.585   9.800  1.00  0.00            
ATOM   4029 3HD2 LEU A 313      18.666   7.920   8.822  1.00  0.00            
ATOM   4030  C   LEU A 313      17.348   4.141   8.186  1.00  0.00            
ATOM   4031  O   LEU A 313      18.168   3.557   7.559  1.00  0.00            
ATOM   4032  N   PHE A 314      16.145   3.693   8.361  1.00  0.00            
ATOM   4033  HN  PHE A 314      15.481   4.267   8.832  1.00  0.00            
ATOM   4034  CA  PHE A 314      15.545   2.531   7.678  1.00  0.00            
ATOM   4035  HA  PHE A 314      16.286   1.767   7.568  1.00  0.00            
ATOM   4036  CB  PHE A 314      14.361   1.852   8.457  1.00  0.00            
ATOM   4037  HB1 PHE A 314      13.981   0.980   7.863  1.00  0.00            
ATOM   4038  HB2 PHE A 314      13.636   2.678   8.606  1.00  0.00            
ATOM   4039  CG  PHE A 314      14.739   1.320   9.805  1.00  0.00            
ATOM   4040  CD1 PHE A 314      16.122   1.159  10.235  1.00  0.00            
ATOM   4041  HD1 PHE A 314      16.998   1.252   9.615  1.00  0.00            
ATOM   4042  CE1 PHE A 314      16.430   0.610  11.525  1.00  0.00            
ATOM   4043  HE1 PHE A 314      17.411   0.253  11.790  1.00  0.00            
ATOM   4044  CZ  PHE A 314      15.374   0.193  12.285  1.00  0.00            
ATOM   4045  HZ  PHE A 314      15.430  -0.372  13.204  1.00  0.00            
ATOM   4046  CD2 PHE A 314      13.735   0.798  10.636  1.00  0.00            
ATOM   4047  HD2 PHE A 314      12.707   0.850  10.317  1.00  0.00            
ATOM   4048  CE2 PHE A 314      14.055   0.330  11.884  1.00  0.00            
ATOM   4049  HE2 PHE A 314      13.229  -0.000  12.506  1.00  0.00            
ATOM   4050  C   PHE A 314      15.059   2.872   6.267  1.00  0.00            
ATOM   4051  O   PHE A 314      14.837   1.960   5.489  1.00  0.00            
ATOM   4052  N   VAL A 315      14.910   4.221   5.969  1.00  0.00            
ATOM   4053  HN  VAL A 315      14.967   4.918   6.686  1.00  0.00            
ATOM   4054  CA  VAL A 315      14.374   4.621   4.709  1.00  0.00            
ATOM   4055  HA  VAL A 315      13.828   3.846   4.178  1.00  0.00            
ATOM   4056  CB  VAL A 315      13.379   5.826   4.920  1.00  0.00            
ATOM   4057  HB  VAL A 315      13.911   6.776   5.128  1.00  0.00            
ATOM   4058  CG1 VAL A 315      12.508   5.918   3.685  1.00  0.00            
ATOM   4059 1HG1 VAL A 315      13.132   6.158   2.801  1.00  0.00            
ATOM   4060 2HG1 VAL A 315      11.664   6.604   3.830  1.00  0.00            
ATOM   4061 3HG1 VAL A 315      11.922   5.004   3.428  1.00  0.00            
ATOM   4062  CG2 VAL A 315      12.535   5.584   6.141  1.00  0.00            
ATOM   4063 1HG2 VAL A 315      13.168   5.578   7.042  1.00  0.00            
ATOM   4064 2HG2 VAL A 315      11.900   4.686   5.966  1.00  0.00            
ATOM   4065 3HG2 VAL A 315      11.899   6.468   6.387  1.00  0.00            
ATOM   4066  C   VAL A 315      15.445   5.147   3.776  1.00  0.00            
ATOM   4067  O   VAL A 315      15.310   5.089   2.570  1.00  0.00            
ATOM   4068  N   VAL A 316      16.568   5.669   4.412  1.00  0.00            
ATOM   4069  HN  VAL A 316      16.495   5.717   5.394  1.00  0.00            
ATOM   4070  CA  VAL A 316      17.731   6.367   3.674  1.00  0.00            
ATOM   4071  HA  VAL A 316      17.210   7.119   3.107  1.00  0.00            
ATOM   4072  CB  VAL A 316      18.696   7.080   4.552  1.00  0.00            
ATOM   4073  HB  VAL A 316      19.139   6.364   5.281  1.00  0.00            
ATOM   4074  CG1 VAL A 316      19.843   7.684   3.706  1.00  0.00            
ATOM   4075 1HG1 VAL A 316      20.604   6.959   3.374  1.00  0.00            
ATOM   4076 2HG1 VAL A 316      20.382   8.370   4.398  1.00  0.00            
ATOM   4077 3HG1 VAL A 316      19.518   8.399   2.914  1.00  0.00            
ATOM   4078  CG2 VAL A 316      17.973   8.136   5.348  1.00  0.00            
ATOM   4079 1HG2 VAL A 316      17.652   8.994   4.734  1.00  0.00            
ATOM   4080 2HG2 VAL A 316      18.755   8.541   6.027  1.00  0.00            
ATOM   4081 3HG2 VAL A 316      17.082   7.699   5.854  1.00  0.00            
ATOM   4082  C   VAL A 316      18.489   5.621   2.572  1.00  0.00            
ATOM   4083  O   VAL A 316      18.707   6.085   1.507  1.00  0.00            
ATOM   4084  N   PRO A 317      18.843   4.277   2.693  1.00  0.00            
ATOM   4085  CD  PRO A 317      18.882   3.585   3.984  1.00  0.00            
ATOM   4086  HD1 PRO A 317      17.903   3.075   4.093  1.00  0.00            
ATOM   4087  HD2 PRO A 317      19.036   4.153   4.910  1.00  0.00            
ATOM   4088  CA  PRO A 317      19.417   3.476   1.648  1.00  0.00            
ATOM   4089  HA  PRO A 317      20.329   3.957   1.291  1.00  0.00            
ATOM   4090  CB  PRO A 317      19.786   2.161   2.308  1.00  0.00            
ATOM   4091  HB1 PRO A 317      20.665   1.664   1.829  1.00  0.00            
ATOM   4092  HB2 PRO A 317      18.980   1.425   2.506  1.00  0.00            
ATOM   4093  CG  PRO A 317      20.088   2.607   3.752  1.00  0.00            
ATOM   4094  HG1 PRO A 317      20.182   1.732   4.434  1.00  0.00            
ATOM   4095  HG2 PRO A 317      21.038   3.168   3.813  1.00  0.00            
ATOM   4096  C   PRO A 317      18.468   3.312   0.479  1.00  0.00            
ATOM   4097  O   PRO A 317      18.857   3.498  -0.677  1.00  0.00            
ATOM   4098  N   TRP A 318      17.158   3.097   0.714  1.00  0.00            
ATOM   4099  HN  TRP A 318      16.858   2.693   1.571  1.00  0.00            
ATOM   4100  CA  TRP A 318      16.185   2.912  -0.363  1.00  0.00            
ATOM   4101  HA  TRP A 318      16.575   2.162  -1.033  1.00  0.00            
ATOM   4102  CB  TRP A 318      14.933   2.287   0.327  1.00  0.00            
ATOM   4103  HB1 TRP A 318      14.853   2.895   1.240  1.00  0.00            
ATOM   4104  HB2 TRP A 318      15.088   1.219   0.560  1.00  0.00            
ATOM   4105  CG  TRP A 318      13.609   2.328  -0.473  1.00  0.00            
ATOM   4106  CD1 TRP A 318      13.026   1.307  -1.198  1.00  0.00            
ATOM   4107  HD1 TRP A 318      13.448   0.308  -1.205  1.00  0.00            
ATOM   4108  NE1 TRP A 318      11.688   1.684  -1.563  1.00  0.00            
ATOM   4109  HE1 TRP A 318      10.997   1.071  -1.821  1.00  0.00            
ATOM   4110  CE2 TRP A 318      11.535   3.002  -1.109  1.00  0.00            
ATOM   4111  CD2 TRP A 318      12.680   3.386  -0.431  1.00  0.00            
ATOM   4112  CE3 TRP A 318      12.791   4.708   0.114  1.00  0.00            
ATOM   4113  HE3 TRP A 318      13.622   4.885   0.775  1.00  0.00            
ATOM   4114  CZ3 TRP A 318      11.738   5.602  -0.098  1.00  0.00            
ATOM   4115  HZ3 TRP A 318      11.792   6.586   0.344  1.00  0.00            
ATOM   4116  CZ2 TRP A 318      10.480   3.884  -1.411  1.00  0.00            
ATOM   4117  HZ2 TRP A 318       9.643   3.557  -2.010  1.00  0.00            
ATOM   4118  CH2 TRP A 318      10.595   5.266  -0.887  1.00  0.00            
ATOM   4119  HH2 TRP A 318       9.834   5.993  -1.146  1.00  0.00            
ATOM   4120  C   TRP A 318      15.966   4.168  -1.147  1.00  0.00            
ATOM   4121  O   TRP A 318      15.825   4.058  -2.372  1.00  0.00            
ATOM   4122  N   GLY A 319      15.913   5.326  -0.505  1.00  0.00            
ATOM   4123  HN  GLY A 319      15.905   5.209   0.488  1.00  0.00            
ATOM   4124  CA  GLY A 319      16.108   6.649  -1.053  1.00  0.00            
ATOM   4125  HA1 GLY A 319      16.069   7.251  -0.141  1.00  0.00            
ATOM   4126  HA2 GLY A 319      15.278   6.843  -1.710  1.00  0.00            
ATOM   4127  C   GLY A 319      17.436   6.938  -1.800  1.00  0.00            
ATOM   4128  O   GLY A 319      17.384   7.511  -2.858  1.00  0.00            
ATOM   4129  N   PHE A 320      18.704   6.608  -1.284  1.00  0.00            
ATOM   4130  HN  PHE A 320      18.722   6.120  -0.406  1.00  0.00            
ATOM   4131  CA  PHE A 320      19.891   6.754  -2.074  1.00  0.00            
ATOM   4132  HA  PHE A 320      20.022   7.818  -2.156  1.00  0.00            
ATOM   4133  CB  PHE A 320      21.042   6.300  -1.152  1.00  0.00            
ATOM   4134  HB1 PHE A 320      20.867   5.339  -0.630  1.00  0.00            
ATOM   4135  HB2 PHE A 320      21.270   7.032  -0.350  1.00  0.00            
ATOM   4136  CG  PHE A 320      22.378   6.029  -1.809  1.00  0.00            
ATOM   4137  CD1 PHE A 320      23.197   4.893  -1.696  1.00  0.00            
ATOM   4138  HD1 PHE A 320      22.874   4.032  -1.141  1.00  0.00            
ATOM   4139  CE1 PHE A 320      24.451   4.735  -2.413  1.00  0.00            
ATOM   4140  HE1 PHE A 320      25.041   3.842  -2.267  1.00  0.00            
ATOM   4141  CZ  PHE A 320      24.816   5.889  -3.134  1.00  0.00            
ATOM   4142  HZ  PHE A 320      25.782   5.901  -3.645  1.00  0.00            
ATOM   4143  CD2 PHE A 320      22.844   7.150  -2.563  1.00  0.00            
ATOM   4144  HD2 PHE A 320      22.369   8.102  -2.744  1.00  0.00            
ATOM   4145  CE2 PHE A 320      24.067   7.030  -3.230  1.00  0.00            
ATOM   4146  HE2 PHE A 320      24.494   7.830  -3.817  1.00  0.00            
ATOM   4147  C   PHE A 320      19.845   5.950  -3.350  1.00  0.00            
ATOM   4148  O   PHE A 320      20.157   6.493  -4.399  1.00  0.00            
ATOM   4149  N   ALA A 321      19.367   4.698  -3.264  1.00  0.00            
ATOM   4150  HN  ALA A 321      19.132   4.380  -2.361  1.00  0.00            
ATOM   4151  CA  ALA A 321      19.049   3.853  -4.371  1.00  0.00            
ATOM   4152  HA  ALA A 321      19.939   3.887  -5.000  1.00  0.00            
ATOM   4153  CB  ALA A 321      18.779   2.360  -4.067  1.00  0.00            
ATOM   4154  HB1 ALA A 321      18.071   2.143  -3.241  1.00  0.00            
ATOM   4155  HB2 ALA A 321      19.679   1.766  -3.796  1.00  0.00            
ATOM   4156  HB3 ALA A 321      18.399   1.954  -5.039  1.00  0.00            
ATOM   4157  C   ALA A 321      17.962   4.373  -5.296  1.00  0.00            
ATOM   4158  O   ALA A 321      18.131   4.270  -6.520  1.00  0.00            
ATOM   4159  N   ARG A 322      16.846   4.961  -4.810  1.00  0.00            
ATOM   4160  HN  ARG A 322      16.611   5.026  -3.843  1.00  0.00            
ATOM   4161  CA  ARG A 322      15.794   5.476  -5.606  1.00  0.00            
ATOM   4162  HA  ARG A 322      15.733   4.787  -6.424  1.00  0.00            
ATOM   4163  CB  ARG A 322      14.315   5.534  -4.961  1.00  0.00            
ATOM   4164  HB1 ARG A 322      13.678   6.196  -5.582  1.00  0.00            
ATOM   4165  HB2 ARG A 322      14.359   6.013  -3.959  1.00  0.00            
ATOM   4166  CG  ARG A 322      13.672   4.218  -4.859  1.00  0.00            
ATOM   4167  HG1 ARG A 322      14.231   3.562  -4.155  1.00  0.00            
ATOM   4168  HG2 ARG A 322      13.708   3.656  -5.801  1.00  0.00            
ATOM   4169  CD  ARG A 322      12.184   4.423  -4.435  1.00  0.00            
ATOM   4170  HD1 ARG A 322      11.761   5.121  -5.184  1.00  0.00            
ATOM   4171  HD2 ARG A 322      12.184   4.939  -3.443  1.00  0.00            
ATOM   4172  NE  ARG A 322      11.487   3.164  -4.312  1.00  0.00            
ATOM   4173  HE  ARG A 322      11.170   2.859  -3.417  1.00  0.00            
ATOM   4174  CZ  ARG A 322      11.101   2.466  -5.289  1.00  0.00            
ATOM   4175  NH1 ARG A 322      11.342   2.689  -6.581  1.00  0.00            
ATOM   4176 1HH1 ARG A 322      11.671   3.595  -6.837  1.00  0.00            
ATOM   4177 2HH1 ARG A 322      11.040   2.042  -7.282  1.00  0.00            
ATOM   4178  NH2 ARG A 322      10.390   1.297  -5.088  1.00  0.00            
ATOM   4179 1HH2 ARG A 322      10.219   1.055  -4.148  1.00  0.00            
ATOM   4180 2HH2 ARG A 322       9.918   0.966  -5.908  1.00  0.00            
ATOM   4181  C   ARG A 322      16.171   6.831  -6.351  1.00  0.00            
ATOM   4182  O   ARG A 322      15.569   7.189  -7.309  1.00  0.00            
ATOM   4183  N   ALA A 323      17.205   7.546  -5.795  1.00  0.00            
ATOM   4184  HN  ALA A 323      17.548   7.265  -4.911  1.00  0.00            
ATOM   4185  CA  ALA A 323      17.756   8.593  -6.610  1.00  0.00            
ATOM   4186  HA  ALA A 323      16.935   9.090  -7.123  1.00  0.00            
ATOM   4187  CB  ALA A 323      18.433   9.645  -5.678  1.00  0.00            
ATOM   4188  HB1 ALA A 323      19.237   9.137  -5.095  1.00  0.00            
ATOM   4189  HB2 ALA A 323      17.616  10.068  -5.039  1.00  0.00            
ATOM   4190  HB3 ALA A 323      18.879  10.456  -6.286  1.00  0.00            
ATOM   4191  C   ALA A 323      18.850   8.187  -7.618  1.00  0.00            
ATOM   4192  O   ALA A 323      19.421   9.047  -8.281  1.00  0.00            
ATOM   4193  N   HSD A 324      18.930   6.886  -7.809  1.00  0.00            
ATOM   4194  HN  HSD A 324      18.319   6.373  -7.211  1.00  0.00            
ATOM   4195  CA  HSD A 324      19.851   6.276  -8.789  1.00  0.00            
ATOM   4196  HA  HSD A 324      20.312   7.017  -9.416  1.00  0.00            
ATOM   4197  CB  HSD A 324      20.972   5.495  -8.061  1.00  0.00            
ATOM   4198  HB1 HSD A 324      20.587   4.710  -7.385  1.00  0.00            
ATOM   4199  HB2 HSD A 324      21.521   6.181  -7.389  1.00  0.00            
ATOM   4200  ND1 HSD A 324      22.386   3.541  -8.993  1.00  0.00            
ATOM   4201  HD1 HSD A 324      21.946   2.911  -8.368  1.00  0.00            
ATOM   4202  CG  HSD A 324      21.984   4.882  -9.043  1.00  0.00            
ATOM   4203  CE1 HSD A 324      23.386   3.480  -9.874  1.00  0.00            
ATOM   4204  HE1 HSD A 324      23.970   2.563  -9.977  1.00  0.00            
ATOM   4205  NE2 HSD A 324      23.678   4.610 -10.422  1.00  0.00            
ATOM   4206  CD2 HSD A 324      22.797   5.518  -9.919  1.00  0.00            
ATOM   4207  HD2 HSD A 324      22.813   6.559 -10.207  1.00  0.00            
ATOM   4208  C   HSD A 324      19.144   5.410  -9.853  1.00  0.00            
ATOM   4209  O   HSD A 324      19.129   5.733 -11.049  1.00  0.00            
ATOM   4210  N   LEU A 325      18.460   4.387  -9.374  1.00  0.00            
ATOM   4211  HN  LEU A 325      18.574   4.240  -8.405  1.00  0.00            
ATOM   4212  CA  LEU A 325      17.602   3.524 -10.134  1.00  0.00            
ATOM   4213  HA  LEU A 325      18.247   3.394 -10.992  1.00  0.00            
ATOM   4214  CB  LEU A 325      17.240   2.282  -9.261  1.00  0.00            
ATOM   4215  HB1 LEU A 325      16.647   1.484  -9.740  1.00  0.00            
ATOM   4216  HB2 LEU A 325      16.657   2.747  -8.430  1.00  0.00            
ATOM   4217  CG  LEU A 325      18.448   1.507  -8.646  1.00  0.00            
ATOM   4218  HG  LEU A 325      18.997   2.272  -8.065  1.00  0.00            
ATOM   4219  CD1 LEU A 325      17.954   0.477  -7.593  1.00  0.00            
ATOM   4220 1HD1 LEU A 325      17.061  -0.053  -7.976  1.00  0.00            
ATOM   4221 2HD1 LEU A 325      17.709   0.923  -6.602  1.00  0.00            
ATOM   4222 3HD1 LEU A 325      18.781  -0.266  -7.476  1.00  0.00            
ATOM   4223  CD2 LEU A 325      19.296   0.889  -9.713  1.00  0.00            
ATOM   4224 1HD2 LEU A 325      18.693   0.169 -10.302  1.00  0.00            
ATOM   4225 2HD2 LEU A 325      20.103   0.310  -9.218  1.00  0.00            
ATOM   4226 3HD2 LEU A 325      19.652   1.650 -10.437  1.00  0.00            
ATOM   4227  C   LEU A 325      16.308   4.163 -10.664  1.00  0.00            
ATOM   4228  O   LEU A 325      15.705   5.066  -9.970  1.00  0.00            
ATOM   4229  N   GLU A 326      15.798   3.684 -11.791  1.00  0.00            
ATOM   4230  HN  GLU A 326      16.088   2.877 -12.297  1.00  0.00            
ATOM   4231  CA  GLU A 326      14.549   4.187 -12.220  1.00  0.00            
ATOM   4232  HA  GLU A 326      14.588   5.252 -12.359  1.00  0.00            
ATOM   4233  CB  GLU A 326      14.283   3.674 -13.644  1.00  0.00            
ATOM   4234  HB1 GLU A 326      14.446   2.591 -13.802  1.00  0.00            
ATOM   4235  HB2 GLU A 326      15.031   4.228 -14.257  1.00  0.00            
ATOM   4236  CG  GLU A 326      12.948   4.126 -14.350  1.00  0.00            
ATOM   4237  HG1 GLU A 326      12.643   5.091 -13.897  1.00  0.00            
ATOM   4238  HG2 GLU A 326      12.163   3.414 -14.024  1.00  0.00            
ATOM   4239  CD  GLU A 326      13.094   4.078 -15.825  1.00  0.00            
ATOM   4240  OE1 GLU A 326      13.327   5.151 -16.481  1.00  0.00            
ATOM   4241  OE2 GLU A 326      13.079   2.935 -16.386  1.00  0.00            
ATOM   4242  C   GLU A 326      13.388   3.873 -11.348  1.00  0.00            
ATOM   4243  O   GLU A 326      13.276   2.748 -10.816  1.00  0.00            
ATOM   4244  N   ASN A 327      12.400   4.858 -11.183  1.00  0.00            
ATOM   4245  HN  ASN A 327      12.514   5.734 -11.652  1.00  0.00            
ATOM   4246  CA  ASN A 327      11.210   4.783 -10.284  1.00  0.00            
ATOM   4247  HA  ASN A 327      11.333   3.889  -9.693  1.00  0.00            
ATOM   4248  CB  ASN A 327      11.013   6.064  -9.429  1.00  0.00            
ATOM   4249  HB1 ASN A 327      10.123   5.909  -8.788  1.00  0.00            
ATOM   4250  HB2 ASN A 327      10.781   6.918 -10.096  1.00  0.00            
ATOM   4251  CG  ASN A 327      12.239   6.156  -8.558  1.00  0.00            
ATOM   4252  OD1 ASN A 327      12.323   5.394  -7.568  1.00  0.00            
ATOM   4253  ND2 ASN A 327      13.217   7.116  -8.805  1.00  0.00            
ATOM   4254 1HD2 ASN A 327      13.338   7.626  -9.658  1.00  0.00            
ATOM   4255 2HD2 ASN A 327      14.029   6.990  -8.238  1.00  0.00            
ATOM   4256  C   ASN A 327       9.892   4.624 -11.101  1.00  0.00            
ATOM   4257  O   ASN A 327       9.664   5.304 -12.066  1.00  0.00            
ATOM   4258  N   THR A 328       9.029   3.697 -10.628  1.00  0.00            
ATOM   4259  HN  THR A 328       9.267   3.044  -9.904  1.00  0.00            
ATOM   4260  CA  THR A 328       7.763   3.344 -11.233  1.00  0.00            
ATOM   4261  HA  THR A 328       7.446   4.131 -11.897  1.00  0.00            
ATOM   4262  CB  THR A 328       7.774   2.118 -12.104  1.00  0.00            
ATOM   4263  HB  THR A 328       8.602   2.266 -12.833  1.00  0.00            
ATOM   4264  OG1 THR A 328       6.583   1.931 -12.784  1.00  0.00            
ATOM   4265  HG1 THR A 328       6.207   2.655 -13.274  1.00  0.00            
ATOM   4266  CG2 THR A 328       7.925   0.837 -11.307  1.00  0.00            
ATOM   4267 1HG2 THR A 328       8.103  -0.021 -11.989  1.00  0.00            
ATOM   4268 2HG2 THR A 328       7.022   0.581 -10.714  1.00  0.00            
ATOM   4269 3HG2 THR A 328       8.865   0.741 -10.744  1.00  0.00            
ATOM   4270  C   THR A 328       6.659   3.147 -10.175  1.00  0.00            
ATOM   4271  O   THR A 328       6.883   2.669  -9.123  1.00  0.00            
ATOM   4272  N   GLY A 329       5.416   3.623 -10.474  1.00  0.00            
ATOM   4273  HN  GLY A 329       5.269   3.960 -11.385  1.00  0.00            
ATOM   4274  CA  GLY A 329       4.344   3.609  -9.529  1.00  0.00            
ATOM   4275  HA1 GLY A 329       4.268   2.594  -9.160  1.00  0.00            
ATOM   4276  HA2 GLY A 329       3.545   4.077 -10.082  1.00  0.00            
ATOM   4277  C   GLY A 329       4.508   4.432  -8.307  1.00  0.00            
ATOM   4278  O   GLY A 329       5.346   5.306  -8.118  1.00  0.00            
ATOM   4279  N   CYS A 330       3.600   4.130  -7.333  1.00  0.00            
ATOM   4280  HN  CYS A 330       2.893   3.477  -7.581  1.00  0.00            
ATOM   4281  CA  CYS A 330       3.424   5.046  -6.142  1.00  0.00            
ATOM   4282  HA  CYS A 330       3.851   6.043  -6.252  1.00  0.00            
ATOM   4283  CB  CYS A 330       1.933   5.208  -5.888  1.00  0.00            
ATOM   4284  HB1 CYS A 330       1.813   5.823  -4.974  1.00  0.00            
ATOM   4285  HB2 CYS A 330       1.320   4.297  -5.744  1.00  0.00            
ATOM   4286  SG  CYS A 330       1.268   5.985  -7.411  1.00  0.00            
ATOM   4287  HG1 CYS A 330       1.119   4.840  -8.068  1.00  0.00            
ATOM   4288  C   CYS A 330       3.995   4.327  -4.907  1.00  0.00            
ATOM   4289  O   CYS A 330       4.005   4.765  -3.804  1.00  0.00            
ATOM   4290  N   TRP A 331       4.671   3.195  -5.160  1.00  0.00            
ATOM   4291  HN  TRP A 331       4.687   2.762  -6.064  1.00  0.00            
ATOM   4292  CA  TRP A 331       5.569   2.660  -4.209  1.00  0.00            
ATOM   4293  HA  TRP A 331       6.082   1.921  -4.793  1.00  0.00            
ATOM   4294  CB  TRP A 331       6.678   3.640  -3.759  1.00  0.00            
ATOM   4295  HB1 TRP A 331       7.328   3.101  -3.040  1.00  0.00            
ATOM   4296  HB2 TRP A 331       6.191   4.442  -3.147  1.00  0.00            
ATOM   4297  CG  TRP A 331       7.537   4.258  -4.827  1.00  0.00            
ATOM   4298  CD1 TRP A 331       7.747   3.876  -6.088  1.00  0.00            
ATOM   4299  HD1 TRP A 331       7.335   2.973  -6.511  1.00  0.00            
ATOM   4300  NE1 TRP A 331       8.638   4.773  -6.711  1.00  0.00            
ATOM   4301  HE1 TRP A 331       8.816   4.794  -7.668  1.00  0.00            
ATOM   4302  CE2 TRP A 331       8.994   5.698  -5.787  1.00  0.00            
ATOM   4303  CD2 TRP A 331       8.390   5.454  -4.614  1.00  0.00            
ATOM   4304  CE3 TRP A 331       8.481   6.370  -3.541  1.00  0.00            
ATOM   4305  HE3 TRP A 331       7.858   6.221  -2.678  1.00  0.00            
ATOM   4306  CZ3 TRP A 331       9.341   7.493  -3.607  1.00  0.00            
ATOM   4307  HZ3 TRP A 331       9.417   8.223  -2.820  1.00  0.00            
ATOM   4308  CZ2 TRP A 331       9.781   6.835  -5.901  1.00  0.00            
ATOM   4309  HZ2 TRP A 331      10.282   7.094  -6.821  1.00  0.00            
ATOM   4310  CH2 TRP A 331      10.087   7.708  -4.794  1.00  0.00            
ATOM   4311  HH2 TRP A 331      10.641   8.625  -4.927  1.00  0.00            
ATOM   4312  C   TRP A 331       4.933   1.800  -3.094  1.00  0.00            
ATOM   4313  O   TRP A 331       5.459   1.558  -2.026  1.00  0.00            
ATOM   4314  N   THR A 332       3.655   1.313  -3.166  1.00  0.00            
ATOM   4315  HN  THR A 332       3.148   1.541  -3.994  1.00  0.00            
ATOM   4316  CA  THR A 332       2.944   0.466  -2.169  1.00  0.00            
ATOM   4317  HA  THR A 332       3.370   0.555  -1.183  1.00  0.00            
ATOM   4318  CB  THR A 332       1.485   0.889  -2.120  1.00  0.00            
ATOM   4319  HB  THR A 332       1.449   1.954  -1.796  1.00  0.00            
ATOM   4320  OG1 THR A 332       0.750   0.221  -1.105  1.00  0.00            
ATOM   4321  HG1 THR A 332       0.830  -0.718  -1.293  1.00  0.00            
ATOM   4322  CG2 THR A 332       0.733   0.828  -3.486  1.00  0.00            
ATOM   4323 1HG2 THR A 332       0.783  -0.207  -3.921  1.00  0.00            
ATOM   4324 2HG2 THR A 332       1.061   1.537  -4.269  1.00  0.00            
ATOM   4325 3HG2 THR A 332      -0.349   0.993  -3.325  1.00  0.00            
ATOM   4326  C   THR A 332       3.065  -1.023  -2.468  1.00  0.00            
ATOM   4327  O   THR A 332       2.816  -1.966  -1.704  1.00  0.00            
ATOM   4328  N   THR A 333       3.658  -1.372  -3.622  1.00  0.00            
ATOM   4329  HN  THR A 333       3.994  -0.711  -4.284  1.00  0.00            
ATOM   4330  CA  THR A 333       4.001  -2.764  -4.000  1.00  0.00            
ATOM   4331  HA  THR A 333       3.064  -3.322  -3.931  1.00  0.00            
ATOM   4332  CB  THR A 333       4.445  -2.878  -5.433  1.00  0.00            
ATOM   4333  HB  THR A 333       3.691  -2.387  -6.087  1.00  0.00            
ATOM   4334  OG1 THR A 333       4.584  -4.189  -5.996  1.00  0.00            
ATOM   4335  HG1 THR A 333       3.651  -4.446  -5.982  1.00  0.00            
ATOM   4336  CG2 THR A 333       5.792  -2.139  -5.677  1.00  0.00            
ATOM   4337 1HG2 THR A 333       5.520  -1.075  -5.516  1.00  0.00            
ATOM   4338 2HG2 THR A 333       6.145  -2.215  -6.728  1.00  0.00            
ATOM   4339 3HG2 THR A 333       6.542  -2.559  -4.983  1.00  0.00            
ATOM   4340  C   THR A 333       4.983  -3.514  -3.137  1.00  0.00            
ATOM   4341  O   THR A 333       5.899  -2.840  -2.617  1.00  0.00            
ATOM   4342  N   ASN A 334       4.918  -4.862  -2.973  1.00  0.00            
ATOM   4343  HN  ASN A 334       4.104  -5.423  -3.158  1.00  0.00            
ATOM   4344  CA  ASN A 334       6.060  -5.594  -2.426  1.00  0.00            
ATOM   4345  HA  ASN A 334       6.674  -4.903  -1.867  1.00  0.00            
ATOM   4346  CB  ASN A 334       5.397  -6.709  -1.526  1.00  0.00            
ATOM   4347  HB1 ASN A 334       6.244  -7.388  -1.252  1.00  0.00            
ATOM   4348  HB2 ASN A 334       4.648  -7.251  -2.154  1.00  0.00            
ATOM   4349  CG  ASN A 334       4.749  -6.163  -0.334  1.00  0.00            
ATOM   4350  OD1 ASN A 334       4.065  -6.831   0.428  1.00  0.00            
ATOM   4351  ND2 ASN A 334       4.790  -4.821  -0.038  1.00  0.00            
ATOM   4352 1HD2 ASN A 334       4.461  -4.495   0.848  1.00  0.00            
ATOM   4353 2HD2 ASN A 334       4.985  -4.194  -0.795  1.00  0.00            
ATOM   4354  C   ASN A 334       6.923  -6.181  -3.564  1.00  0.00            
ATOM   4355  O   ASN A 334       7.822  -7.028  -3.378  1.00  0.00            
ATOM   4356  N   GLY A 335       6.583  -5.825  -4.810  1.00  0.00            
ATOM   4357  HN  GLY A 335       5.872  -5.142  -4.889  1.00  0.00            
ATOM   4358  CA  GLY A 335       7.320  -6.112  -5.999  1.00  0.00            
ATOM   4359  HA1 GLY A 335       6.691  -5.733  -6.786  1.00  0.00            
ATOM   4360  HA2 GLY A 335       7.495  -7.183  -6.097  1.00  0.00            
ATOM   4361  C   GLY A 335       8.614  -5.416  -6.132  1.00  0.00            
ATOM   4362  O   GLY A 335       9.009  -4.619  -5.267  1.00  0.00            
ATOM   4363  N   ASN A 336       9.243  -5.701  -7.267  1.00  0.00            
ATOM   4364  HN  ASN A 336       8.848  -6.216  -8.027  1.00  0.00            
ATOM   4365  CA  ASN A 336      10.579  -5.225  -7.587  1.00  0.00            
ATOM   4366  HA  ASN A 336      10.818  -5.700  -8.527  1.00  0.00            
ATOM   4367  CB  ASN A 336      10.648  -3.718  -7.844  1.00  0.00            
ATOM   4368  HB1 ASN A 336      11.615  -3.455  -8.339  1.00  0.00            
ATOM   4369  HB2 ASN A 336      10.626  -3.085  -6.934  1.00  0.00            
ATOM   4370  CG  ASN A 336       9.427  -3.238  -8.685  1.00  0.00            
ATOM   4371  OD1 ASN A 336       8.560  -2.588  -8.108  1.00  0.00            
ATOM   4372  ND2 ASN A 336       9.208  -3.665 -10.002  1.00  0.00            
ATOM   4373 1HD2 ASN A 336       9.925  -4.244 -10.405  1.00  0.00            
ATOM   4374 2HD2 ASN A 336       8.325  -3.463 -10.418  1.00  0.00            
ATOM   4375  C   ASN A 336      11.607  -5.608  -6.572  1.00  0.00            
ATOM   4376  O   ASN A 336      12.017  -4.860  -5.687  1.00  0.00            
ATOM   4377  N   LYS A 337      11.989  -6.893  -6.683  1.00  0.00            
ATOM   4378  HN  LYS A 337      11.730  -7.467  -7.456  1.00  0.00            
ATOM   4379  CA  LYS A 337      12.651  -7.587  -5.672  1.00  0.00            
ATOM   4380  HA  LYS A 337      12.079  -7.361  -4.787  1.00  0.00            
ATOM   4381  CB  LYS A 337      12.506  -9.087  -5.852  1.00  0.00            
ATOM   4382  HB1 LYS A 337      12.911  -9.481  -4.898  1.00  0.00            
ATOM   4383  HB2 LYS A 337      13.140  -9.448  -6.707  1.00  0.00            
ATOM   4384  CG  LYS A 337      11.066  -9.599  -6.069  1.00  0.00            
ATOM   4385  HG1 LYS A 337      11.080 -10.694  -6.221  1.00  0.00            
ATOM   4386  HG2 LYS A 337      10.752  -9.076  -6.998  1.00  0.00            
ATOM   4387  CD  LYS A 337      10.095  -9.202  -4.974  1.00  0.00            
ATOM   4388  HD1 LYS A 337       9.971  -8.116  -4.838  1.00  0.00            
ATOM   4389  HD2 LYS A 337      10.516  -9.535  -4.002  1.00  0.00            
ATOM   4390  CE  LYS A 337       8.698  -9.871  -5.150  1.00  0.00            
ATOM   4391  HE1 LYS A 337       8.854 -10.963  -5.257  1.00  0.00            
ATOM   4392  HE2 LYS A 337       8.179  -9.525  -6.060  1.00  0.00            
ATOM   4393  NZ  LYS A 337       7.930  -9.686  -3.948  1.00  0.00            
ATOM   4394  HZ1 LYS A 337       8.039 -10.542  -3.367  1.00  0.00            
ATOM   4395  HZ2 LYS A 337       6.924  -9.500  -4.150  1.00  0.00            
ATOM   4396  HZ3 LYS A 337       8.228  -8.910  -3.330  1.00  0.00            
ATOM   4397  C   LYS A 337      14.038  -7.066  -5.244  1.00  0.00            
ATOM   4398  O   LYS A 337      14.392  -7.141  -4.113  1.00  0.00            
ATOM   4399  N   LYS A 338      14.864  -6.610  -6.158  1.00  0.00            
ATOM   4400  HN  LYS A 338      14.675  -6.518  -7.124  1.00  0.00            
ATOM   4401  CA  LYS A 338      16.119  -5.970  -5.807  1.00  0.00            
ATOM   4402  HA  LYS A 338      16.666  -6.628  -5.153  1.00  0.00            
ATOM   4403  CB  LYS A 338      17.080  -5.818  -7.041  1.00  0.00            
ATOM   4404  HB1 LYS A 338      18.123  -5.558  -6.737  1.00  0.00            
ATOM   4405  HB2 LYS A 338      16.740  -4.992  -7.694  1.00  0.00            
ATOM   4406  CG  LYS A 338      17.306  -7.154  -7.756  1.00  0.00            
ATOM   4407  HG1 LYS A 338      16.431  -7.495  -8.353  1.00  0.00            
ATOM   4408  HG2 LYS A 338      17.665  -7.948  -7.054  1.00  0.00            
ATOM   4409  CD  LYS A 338      18.430  -7.087  -8.823  1.00  0.00            
ATOM   4410  HD1 LYS A 338      18.478  -8.103  -9.278  1.00  0.00            
ATOM   4411  HD2 LYS A 338      19.414  -6.899  -8.347  1.00  0.00            
ATOM   4412  CE  LYS A 338      18.178  -6.019  -9.873  1.00  0.00            
ATOM   4413  HE1 LYS A 338      18.209  -4.996  -9.441  1.00  0.00            
ATOM   4414  HE2 LYS A 338      17.211  -6.196 -10.411  1.00  0.00            
ATOM   4415  NZ  LYS A 338      19.247  -6.105 -10.866  1.00  0.00            
ATOM   4416  HZ1 LYS A 338      18.955  -5.386 -11.559  1.00  0.00            
ATOM   4417  HZ2 LYS A 338      19.233  -7.007 -11.391  1.00  0.00            
ATOM   4418  HZ3 LYS A 338      20.219  -5.951 -10.529  1.00  0.00            
ATOM   4419  C   LYS A 338      16.073  -4.687  -4.936  1.00  0.00            
ATOM   4420  O   LYS A 338      16.820  -4.592  -3.941  1.00  0.00            
ATOM   4421  N   ILE A 339      15.203  -3.629  -5.267  1.00  0.00            
ATOM   4422  HN  ILE A 339      14.639  -3.687  -6.079  1.00  0.00            
ATOM   4423  CA  ILE A 339      14.935  -2.475  -4.417  1.00  0.00            
ATOM   4424  HA  ILE A 339      15.918  -2.189  -4.052  1.00  0.00            
ATOM   4425  CB  ILE A 339      14.421  -1.274  -5.191  1.00  0.00            
ATOM   4426  HB  ILE A 339      15.225  -1.098  -5.950  1.00  0.00            
ATOM   4427  CG2 ILE A 339      13.155  -1.600  -6.027  1.00  0.00            
ATOM   4428 1HG2 ILE A 339      12.319  -2.082  -5.462  1.00  0.00            
ATOM   4429 2HG2 ILE A 339      13.439  -2.231  -6.896  1.00  0.00            
ATOM   4430 3HG2 ILE A 339      12.657  -0.714  -6.456  1.00  0.00            
ATOM   4431  CG1 ILE A 339      14.160   0.041  -4.364  1.00  0.00            
ATOM   4432 1HG1 ILE A 339      13.342  -0.237  -3.674  1.00  0.00            
ATOM   4433 2HG1 ILE A 339      13.744   0.810  -5.045  1.00  0.00            
ATOM   4434  CD  ILE A 339      15.400   0.514  -3.641  1.00  0.00            
ATOM   4435  HD1 ILE A 339      15.743  -0.169  -2.840  1.00  0.00            
ATOM   4436  HD2 ILE A 339      15.106   1.470  -3.167  1.00  0.00            
ATOM   4437  HD3 ILE A 339      16.168   0.626  -4.437  1.00  0.00            
ATOM   4438  C   ILE A 339      14.013  -2.844  -3.161  1.00  0.00            
ATOM   4439  O   ILE A 339      14.202  -2.262  -2.066  1.00  0.00            
ATOM   4440  N   TRP A 340      13.045  -3.839  -3.325  1.00  0.00            
ATOM   4441  HN  TRP A 340      12.830  -4.260  -4.191  1.00  0.00            
ATOM   4442  CA  TRP A 340      12.188  -4.194  -2.161  1.00  0.00            
ATOM   4443  HA  TRP A 340      11.568  -3.358  -1.855  1.00  0.00            
ATOM   4444  CB  TRP A 340      11.206  -5.354  -2.531  1.00  0.00            
ATOM   4445  HB1 TRP A 340      11.648  -6.199  -3.112  1.00  0.00            
ATOM   4446  HB2 TRP A 340      10.499  -4.829  -3.208  1.00  0.00            
ATOM   4447  CG  TRP A 340      10.447  -6.083  -1.475  1.00  0.00            
ATOM   4448  CD1 TRP A 340      10.572  -7.353  -1.118  1.00  0.00            
ATOM   4449  HD1 TRP A 340      11.391  -8.011  -1.363  1.00  0.00            
ATOM   4450  NE1 TRP A 340       9.631  -7.607  -0.133  1.00  0.00            
ATOM   4451  HE1 TRP A 340       9.373  -8.486   0.220  1.00  0.00            
ATOM   4452  CE2 TRP A 340       8.991  -6.500   0.219  1.00  0.00            
ATOM   4453  CD2 TRP A 340       9.422  -5.463  -0.583  1.00  0.00            
ATOM   4454  CE3 TRP A 340       8.853  -4.223  -0.445  1.00  0.00            
ATOM   4455  HE3 TRP A 340       9.260  -3.395  -1.002  1.00  0.00            
ATOM   4456  CZ3 TRP A 340       8.022  -3.925   0.647  1.00  0.00            
ATOM   4457  HZ3 TRP A 340       7.646  -2.939   0.822  1.00  0.00            
ATOM   4458  CZ2 TRP A 340       8.116  -6.306   1.293  1.00  0.00            
ATOM   4459  HZ2 TRP A 340       7.721  -7.133   1.870  1.00  0.00            
ATOM   4460  CH2 TRP A 340       7.674  -4.943   1.585  1.00  0.00            
ATOM   4461  HH2 TRP A 340       6.911  -4.675   2.275  1.00  0.00            
ATOM   4462  C   TRP A 340      12.946  -4.626  -0.927  1.00  0.00            
ATOM   4463  O   TRP A 340      12.553  -4.272   0.200  1.00  0.00            
ATOM   4464  N   TRP A 341      14.047  -5.282  -1.131  1.00  0.00            
ATOM   4465  HN  TRP A 341      14.186  -5.525  -2.092  1.00  0.00            
ATOM   4466  CA  TRP A 341      14.839  -5.834  -0.096  1.00  0.00            
ATOM   4467  HA  TRP A 341      14.188  -6.309   0.623  1.00  0.00            
ATOM   4468  CB  TRP A 341      15.896  -6.740  -0.724  1.00  0.00            
ATOM   4469  HB1 TRP A 341      16.824  -6.675  -0.114  1.00  0.00            
ATOM   4470  HB2 TRP A 341      16.208  -6.428  -1.750  1.00  0.00            
ATOM   4471  CG  TRP A 341      15.486  -8.207  -0.647  1.00  0.00            
ATOM   4472  CD1 TRP A 341      15.067  -9.118  -1.609  1.00  0.00            
ATOM   4473  HD1 TRP A 341      14.815  -8.902  -2.636  1.00  0.00            
ATOM   4474  NE1 TRP A 341      14.730 -10.302  -1.039  1.00  0.00            
ATOM   4475  HE1 TRP A 341      14.125 -10.930  -1.480  1.00  0.00            
ATOM   4476  CE2 TRP A 341      14.787 -10.208   0.299  1.00  0.00            
ATOM   4477  CD2 TRP A 341      15.296  -8.828   0.590  1.00  0.00            
ATOM   4478  CE3 TRP A 341      15.664  -8.508   1.894  1.00  0.00            
ATOM   4479  HE3 TRP A 341      16.307  -7.680   2.130  1.00  0.00            
ATOM   4480  CZ3 TRP A 341      15.331  -9.445   2.890  1.00  0.00            
ATOM   4481  HZ3 TRP A 341      15.383  -9.165   3.935  1.00  0.00            
ATOM   4482  CZ2 TRP A 341      14.686 -11.176   1.268  1.00  0.00            
ATOM   4483  HZ2 TRP A 341      14.468 -12.192   0.972  1.00  0.00            
ATOM   4484  CH2 TRP A 341      14.883 -10.741   2.546  1.00  0.00            
ATOM   4485  HH2 TRP A 341      14.653 -11.401   3.354  1.00  0.00            
ATOM   4486  C   TRP A 341      15.596  -4.818   0.724  1.00  0.00            
ATOM   4487  O   TRP A 341      15.718  -4.971   1.934  1.00  0.00            
ATOM   4488  N   ILE A 342      16.017  -3.708   0.092  1.00  0.00            
ATOM   4489  HN  ILE A 342      15.710  -3.526  -0.842  1.00  0.00            
ATOM   4490  CA  ILE A 342      16.677  -2.551   0.773  1.00  0.00            
ATOM   4491  HA  ILE A 342      17.578  -2.963   1.202  1.00  0.00            
ATOM   4492  CB  ILE A 342      16.978  -1.529  -0.384  1.00  0.00            
ATOM   4493  HB  ILE A 342      16.072  -1.067  -0.824  1.00  0.00            
ATOM   4494  CG2 ILE A 342      17.783  -0.388   0.372  1.00  0.00            
ATOM   4495 1HG2 ILE A 342      18.639  -0.802   0.953  1.00  0.00            
ATOM   4496 2HG2 ILE A 342      17.062   0.114   1.057  1.00  0.00            
ATOM   4497 3HG2 ILE A 342      18.178   0.407  -0.294  1.00  0.00            
ATOM   4498  CG1 ILE A 342      17.921  -2.099  -1.495  1.00  0.00            
ATOM   4499 1HG1 ILE A 342      17.950  -1.264  -2.220  1.00  0.00            
ATOM   4500 2HG1 ILE A 342      17.418  -2.989  -1.935  1.00  0.00            
ATOM   4501  CD  ILE A 342      19.341  -2.458  -1.023  1.00  0.00            
ATOM   4502  HD1 ILE A 342      19.898  -2.526  -1.990  1.00  0.00            
ATOM   4503  HD2 ILE A 342      19.508  -3.451  -0.542  1.00  0.00            
ATOM   4504  HD3 ILE A 342      19.886  -1.742  -0.382  1.00  0.00            
ATOM   4505  C   ILE A 342      15.785  -1.897   1.821  1.00  0.00            
ATOM   4506  O   ILE A 342      16.202  -1.536   2.902  1.00  0.00            
ATOM   4507  N   ILE A 343      14.453  -1.648   1.618  1.00  0.00            
ATOM   4508  HN  ILE A 343      14.192  -1.783   0.668  1.00  0.00            
ATOM   4509  CA  ILE A 343      13.478  -1.153   2.511  1.00  0.00            
ATOM   4510  HA  ILE A 343      14.123  -0.560   3.131  1.00  0.00            
ATOM   4511  CB  ILE A 343      12.342  -0.282   1.862  1.00  0.00            
ATOM   4512  HB  ILE A 343      12.858   0.638   1.510  1.00  0.00            
ATOM   4513  CG2 ILE A 343      11.665  -0.857   0.592  1.00  0.00            
ATOM   4514 1HG2 ILE A 343      11.041  -1.759   0.766  1.00  0.00            
ATOM   4515 2HG2 ILE A 343      12.416  -1.037  -0.209  1.00  0.00            
ATOM   4516 3HG2 ILE A 343      10.921  -0.162   0.153  1.00  0.00            
ATOM   4517  CG1 ILE A 343      11.235   0.373   2.806  1.00  0.00            
ATOM   4518 1HG1 ILE A 343      10.916  -0.549   3.352  1.00  0.00            
ATOM   4519 2HG1 ILE A 343      10.378   0.796   2.226  1.00  0.00            
ATOM   4520  CD  ILE A 343      11.867   1.392   3.800  1.00  0.00            
ATOM   4521  HD1 ILE A 343      12.898   0.987   3.925  1.00  0.00            
ATOM   4522  HD2 ILE A 343      11.283   1.417   4.739  1.00  0.00            
ATOM   4523  HD3 ILE A 343      11.971   2.429   3.429  1.00  0.00            
ATOM   4524  C   ILE A 343      12.989  -2.143   3.493  1.00  0.00            
ATOM   4525  O   ILE A 343      12.873  -1.955   4.715  1.00  0.00            
ATOM   4526  N   ARG A 344      12.725  -3.395   3.042  1.00  0.00            
ATOM   4527  HN  ARG A 344      12.995  -3.637   2.107  1.00  0.00            
ATOM   4528  CA  ARG A 344      12.262  -4.535   3.856  1.00  0.00            
ATOM   4529  HA  ARG A 344      11.456  -4.231   4.527  1.00  0.00            
ATOM   4530  CB  ARG A 344      11.668  -5.531   2.860  1.00  0.00            
ATOM   4531  HB1 ARG A 344      12.454  -5.858   2.141  1.00  0.00            
ATOM   4532  HB2 ARG A 344      10.939  -5.140   2.116  1.00  0.00            
ATOM   4533  CG  ARG A 344      11.061  -6.879   3.342  1.00  0.00            
ATOM   4534  HG1 ARG A 344      10.045  -7.028   2.906  1.00  0.00            
ATOM   4535  HG2 ARG A 344      10.832  -6.712   4.427  1.00  0.00            
ATOM   4536  CD  ARG A 344      12.077  -8.030   3.309  1.00  0.00            
ATOM   4537  HD1 ARG A 344      13.052  -7.953   3.838  1.00  0.00            
ATOM   4538  HD2 ARG A 344      12.306  -8.297   2.256  1.00  0.00            
ATOM   4539  NE  ARG A 344      11.392  -9.149   4.130  1.00  0.00            
ATOM   4540  HE  ARG A 344      11.028  -8.995   5.039  1.00  0.00            
ATOM   4541  CZ  ARG A 344      10.895 -10.192   3.502  1.00  0.00            
ATOM   4542  NH1 ARG A 344      10.019 -11.038   4.094  1.00  0.00            
ATOM   4543 1HH1 ARG A 344       9.652 -10.734   4.981  1.00  0.00            
ATOM   4544 2HH1 ARG A 344       9.630 -11.780   3.548  1.00  0.00            
ATOM   4545  NH2 ARG A 344      11.187 -10.476   2.227  1.00  0.00            
ATOM   4546 1HH2 ARG A 344      12.002 -10.034   1.834  1.00  0.00            
ATOM   4547 2HH2 ARG A 344      10.709 -11.205   1.744  1.00  0.00            
ATOM   4548  C   ARG A 344      13.183  -5.239   4.789  1.00  0.00            
ATOM   4549  O   ARG A 344      12.773  -5.690   5.850  1.00  0.00            
ATOM   4550  N   GLY A 345      14.450  -5.192   4.369  1.00  0.00            
ATOM   4551  HN  GLY A 345      14.572  -4.692   3.506  1.00  0.00            
ATOM   4552  CA  GLY A 345      15.594  -5.781   5.013  1.00  0.00            
ATOM   4553  HA1 GLY A 345      16.501  -5.695   4.413  1.00  0.00            
ATOM   4554  HA2 GLY A 345      15.302  -6.816   5.179  1.00  0.00            
ATOM   4555  C   GLY A 345      15.806  -5.342   6.460  1.00  0.00            
ATOM   4556  O   GLY A 345      16.029  -6.307   7.199  1.00  0.00            
ATOM   4557  N   PRO A 346      15.681  -4.122   6.924  1.00  0.00            
ATOM   4558  CD  PRO A 346      16.104  -2.985   6.091  1.00  0.00            
ATOM   4559  HD1 PRO A 346      15.264  -2.499   5.559  1.00  0.00            
ATOM   4560  HD2 PRO A 346      16.915  -3.249   5.390  1.00  0.00            
ATOM   4561  CA  PRO A 346      15.627  -3.745   8.360  1.00  0.00            
ATOM   4562  HA  PRO A 346      16.465  -4.221   8.832  1.00  0.00            
ATOM   4563  CB  PRO A 346      15.808  -2.275   8.340  1.00  0.00            
ATOM   4564  HB1 PRO A 346      16.248  -1.985   9.322  1.00  0.00            
ATOM   4565  HB2 PRO A 346      14.803  -1.796   8.284  1.00  0.00            
ATOM   4566  CG  PRO A 346      16.648  -1.983   7.118  1.00  0.00            
ATOM   4567  HG1 PRO A 346      16.392  -0.955   6.789  1.00  0.00            
ATOM   4568  HG2 PRO A 346      17.723  -1.990   7.435  1.00  0.00            
ATOM   4569  C   PRO A 346      14.361  -4.310   9.060  1.00  0.00            
ATOM   4570  O   PRO A 346      14.445  -4.498  10.221  1.00  0.00            
ATOM   4571  N   MET A 347      13.242  -4.532   8.368  1.00  0.00            
ATOM   4572  HN  MET A 347      13.214  -4.589   7.369  1.00  0.00            
ATOM   4573  CA  MET A 347      11.996  -4.866   9.033  1.00  0.00            
ATOM   4574  HA  MET A 347      11.828  -4.385   9.991  1.00  0.00            
ATOM   4575  CB  MET A 347      10.778  -4.416   8.203  1.00  0.00            
ATOM   4576  HB1 MET A 347       9.825  -4.566   8.756  1.00  0.00            
ATOM   4577  HB2 MET A 347      10.744  -4.994   7.253  1.00  0.00            
ATOM   4578  CG  MET A 347      10.905  -2.956   7.755  1.00  0.00            
ATOM   4579  HG1 MET A 347      10.003  -2.707   7.168  1.00  0.00            
ATOM   4580  HG2 MET A 347      11.727  -2.859   7.017  1.00  0.00            
ATOM   4581  SD  MET A 347      11.040  -1.733   9.081  1.00  0.00            
ATOM   4582  CE  MET A 347      11.005  -0.255   8.017  1.00  0.00            
ATOM   4583  HE1 MET A 347      10.010  -0.052   7.575  1.00  0.00            
ATOM   4584  HE2 MET A 347      11.721  -0.389   7.176  1.00  0.00            
ATOM   4585  HE3 MET A 347      11.360   0.654   8.561  1.00  0.00            
ATOM   4586  C   MET A 347      11.860  -6.398   9.333  1.00  0.00            
ATOM   4587  O   MET A 347      11.339  -6.858  10.367  1.00  0.00            
ATOM   4588  N   MET A 348      12.576  -7.144   8.492  1.00  0.00            
ATOM   4589  HN  MET A 348      12.983  -6.660   7.731  1.00  0.00            
ATOM   4590  CA  MET A 348      12.874  -8.543   8.586  1.00  0.00            
ATOM   4591  HA  MET A 348      11.925  -9.009   8.804  1.00  0.00            
ATOM   4592  CB  MET A 348      13.617  -8.942   7.289  1.00  0.00            
ATOM   4593  HB1 MET A 348      14.446  -8.224   7.121  1.00  0.00            
ATOM   4594  HB2 MET A 348      12.899  -8.711   6.477  1.00  0.00            
ATOM   4595  CG  MET A 348      14.036 -10.455   7.120  1.00  0.00            
ATOM   4596  HG1 MET A 348      14.637 -10.836   7.968  1.00  0.00            
ATOM   4597  HG2 MET A 348      14.767 -10.397   6.286  1.00  0.00            
ATOM   4598  SD  MET A 348      12.807 -11.717   6.600  1.00  0.00            
ATOM   4599  CE  MET A 348      12.277 -12.058   8.283  1.00  0.00            
ATOM   4600  HE1 MET A 348      12.932 -11.642   9.076  1.00  0.00            
ATOM   4601  HE2 MET A 348      12.224 -13.122   8.612  1.00  0.00            
ATOM   4602  HE3 MET A 348      11.330 -11.540   8.534  1.00  0.00            
ATOM   4603  C   MET A 348      13.875  -8.807   9.690  1.00  0.00            
ATOM   4604  O   MET A 348      13.715  -9.691  10.560  1.00  0.00            
ATOM   4605  N   LEU A 349      14.903  -7.969   9.754  1.00  0.00            
ATOM   4606  HN  LEU A 349      15.022  -7.246   9.068  1.00  0.00            
ATOM   4607  CA  LEU A 349      15.919  -8.082  10.754  1.00  0.00            
ATOM   4608  HA  LEU A 349      16.188  -9.123  10.863  1.00  0.00            
ATOM   4609  CB  LEU A 349      17.225  -7.237  10.449  1.00  0.00            
ATOM   4610  HB1 LEU A 349      17.844  -6.963  11.336  1.00  0.00            
ATOM   4611  HB2 LEU A 349      16.902  -6.307   9.954  1.00  0.00            
ATOM   4612  CG  LEU A 349      18.161  -7.927   9.411  1.00  0.00            
ATOM   4613  HG  LEU A 349      17.534  -8.421   8.638  1.00  0.00            
ATOM   4614  CD1 LEU A 349      19.062  -6.830   8.704  1.00  0.00            
ATOM   4615 1HD1 LEU A 349      18.450  -6.023   8.250  1.00  0.00            
ATOM   4616 2HD1 LEU A 349      19.659  -7.324   7.913  1.00  0.00            
ATOM   4617 3HD1 LEU A 349      19.795  -6.230   9.281  1.00  0.00            
ATOM   4618  CD2 LEU A 349      19.145  -8.791  10.025  1.00  0.00            
ATOM   4619 1HD2 LEU A 349      19.796  -8.336  10.807  1.00  0.00            
ATOM   4620 2HD2 LEU A 349      19.844  -9.276   9.310  1.00  0.00            
ATOM   4621 3HD2 LEU A 349      18.648  -9.607  10.604  1.00  0.00            
ATOM   4622  C   LEU A 349      15.294  -7.633  12.117  1.00  0.00            
ATOM   4623  O   LEU A 349      15.569  -8.269  13.110  1.00  0.00            
ATOM   4624  N   CYS A 350      14.428  -6.569  12.217  1.00  0.00            
ATOM   4625  HN  CYS A 350      14.321  -5.936  11.459  1.00  0.00            
ATOM   4626  CA  CYS A 350      13.709  -6.129  13.433  1.00  0.00            
ATOM   4627  HA  CYS A 350      14.470  -5.826  14.135  1.00  0.00            
ATOM   4628  CB  CYS A 350      12.884  -4.804  13.297  1.00  0.00            
ATOM   4629  HB1 CYS A 350      11.928  -4.990  12.769  1.00  0.00            
ATOM   4630  HB2 CYS A 350      13.441  -4.176  12.568  1.00  0.00            
ATOM   4631  SG  CYS A 350      12.683  -3.925  14.870  1.00  0.00            
ATOM   4632  HG1 CYS A 350      11.735  -4.616  15.491  1.00  0.00            
ATOM   4633  C   CYS A 350      12.763  -7.201  14.061  1.00  0.00            
ATOM   4634  O   CYS A 350      12.758  -7.385  15.305  1.00  0.00            
ATOM   4635  N   VAL A 351      11.977  -7.890  13.166  1.00  0.00            
ATOM   4636  HN  VAL A 351      11.972  -7.603  12.211  1.00  0.00            
ATOM   4637  CA  VAL A 351      10.896  -8.766  13.545  1.00  0.00            
ATOM   4638  HA  VAL A 351      10.387  -8.345  14.394  1.00  0.00            
ATOM   4639  CB  VAL A 351       9.829  -8.899  12.500  1.00  0.00            
ATOM   4640  HB  VAL A 351       9.672  -7.852  12.167  1.00  0.00            
ATOM   4641  CG1 VAL A 351      10.247  -9.625  11.198  1.00  0.00            
ATOM   4642 1HG1 VAL A 351      10.273 -10.724  11.395  1.00  0.00            
ATOM   4643 2HG1 VAL A 351      11.263  -9.275  10.930  1.00  0.00            
ATOM   4644 3HG1 VAL A 351       9.550  -9.413  10.376  1.00  0.00            
ATOM   4645  CG2 VAL A 351       8.561  -9.397  13.018  1.00  0.00            
ATOM   4646 1HG2 VAL A 351       7.761  -9.111  12.298  1.00  0.00            
ATOM   4647 2HG2 VAL A 351       8.370  -8.987  14.028  1.00  0.00            
ATOM   4648 3HG2 VAL A 351       8.473 -10.496  13.109  1.00  0.00            
ATOM   4649  C   VAL A 351      11.504 -10.156  13.939  1.00  0.00            
ATOM   4650  O   VAL A 351      11.017 -10.846  14.836  1.00  0.00            
ATOM   4651  N   THR A 352      12.665 -10.611  13.310  1.00  0.00            
ATOM   4652  HN  THR A 352      12.947 -10.088  12.502  1.00  0.00            
ATOM   4653  CA  THR A 352      13.577 -11.634  13.789  1.00  0.00            
ATOM   4654  HA  THR A 352      12.981 -12.534  13.872  1.00  0.00            
ATOM   4655  CB  THR A 352      14.731 -11.894  12.826  1.00  0.00            
ATOM   4656  HB  THR A 352      15.455 -11.062  12.780  1.00  0.00            
ATOM   4657  OG1 THR A 352      14.336 -12.276  11.454  1.00  0.00            
ATOM   4658  HG1 THR A 352      14.233 -11.428  11.023  1.00  0.00            
ATOM   4659  CG2 THR A 352      15.394 -13.167  13.327  1.00  0.00            
ATOM   4660 1HG2 THR A 352      15.705 -12.986  14.385  1.00  0.00            
ATOM   4661 2HG2 THR A 352      16.300 -13.541  12.804  1.00  0.00            
ATOM   4662 3HG2 THR A 352      14.732 -14.055  13.282  1.00  0.00            
ATOM   4663  C   THR A 352      14.110 -11.319  15.198  1.00  0.00            
ATOM   4664  O   THR A 352      14.012 -12.118  16.064  1.00  0.00            
ATOM   4665  N   VAL A 353      14.594 -10.132  15.493  1.00  0.00            
ATOM   4666  HN  VAL A 353      14.658  -9.485  14.740  1.00  0.00            
ATOM   4667  CA  VAL A 353      15.060  -9.784  16.793  1.00  0.00            
ATOM   4668  HA  VAL A 353      15.821 -10.480  17.141  1.00  0.00            
ATOM   4669  CB  VAL A 353      15.802  -8.430  16.748  1.00  0.00            
ATOM   4670  HB  VAL A 353      15.247  -7.630  16.201  1.00  0.00            
ATOM   4671  CG1 VAL A 353      16.153  -7.980  18.160  1.00  0.00            
ATOM   4672 1HG1 VAL A 353      16.875  -8.615  18.718  1.00  0.00            
ATOM   4673 2HG1 VAL A 353      15.200  -7.900  18.709  1.00  0.00            
ATOM   4674 3HG1 VAL A 353      16.508  -6.927  18.161  1.00  0.00            
ATOM   4675  CG2 VAL A 353      17.146  -8.590  16.018  1.00  0.00            
ATOM   4676 1HG2 VAL A 353      17.095  -8.990  14.995  1.00  0.00            
ATOM   4677 2HG2 VAL A 353      17.921  -9.100  16.642  1.00  0.00            
ATOM   4678 3HG2 VAL A 353      17.592  -7.582  15.897  1.00  0.00            
ATOM   4679  C   VAL A 353      13.901  -9.695  17.789  1.00  0.00            
ATOM   4680  O   VAL A 353      14.021 -10.080  18.962  1.00  0.00            
ATOM   4681  N   ASN A 354      12.672  -9.210  17.329  1.00  0.00            
ATOM   4682  HN  ASN A 354      12.741  -8.826  16.420  1.00  0.00            
ATOM   4683  CA  ASN A 354      11.402  -9.213  18.079  1.00  0.00            
ATOM   4684  HA  ASN A 354      11.738  -8.781  19.002  1.00  0.00            
ATOM   4685  CB  ASN A 354      10.371  -8.252  17.495  1.00  0.00            
ATOM   4686  HB1 ASN A 354       9.392  -8.356  18.008  1.00  0.00            
ATOM   4687  HB2 ASN A 354      10.213  -8.361  16.401  1.00  0.00            
ATOM   4688  CG  ASN A 354      10.851  -6.827  17.617  1.00  0.00            
ATOM   4689  OD1 ASN A 354      11.851  -6.525  18.251  1.00  0.00            
ATOM   4690  ND2 ASN A 354      10.088  -5.855  16.964  1.00  0.00            
ATOM   4691 1HD2 ASN A 354      10.330  -4.918  17.201  1.00  0.00            
ATOM   4692 2HD2 ASN A 354       9.204  -6.024  16.524  1.00  0.00            
ATOM   4693  C   ASN A 354      10.876 -10.574  18.559  1.00  0.00            
ATOM   4694  O   ASN A 354      10.554 -10.705  19.742  1.00  0.00            
ATOM   4695  N   PHE A 355      10.997 -11.571  17.611  1.00  0.00            
ATOM   4696  HN  PHE A 355      11.156 -11.331  16.651  1.00  0.00            
ATOM   4697  CA  PHE A 355      10.852 -13.003  17.919  1.00  0.00            
ATOM   4698  HA  PHE A 355       9.873 -13.118  18.372  1.00  0.00            
ATOM   4699  CB  PHE A 355      10.910 -13.750  16.589  1.00  0.00            
ATOM   4700  HB1 PHE A 355      11.837 -13.359  16.123  1.00  0.00            
ATOM   4701  HB2 PHE A 355      10.054 -13.478  15.941  1.00  0.00            
ATOM   4702  CG  PHE A 355      11.035 -15.254  16.660  1.00  0.00            
ATOM   4703  CD1 PHE A 355      12.102 -15.908  16.037  1.00  0.00            
ATOM   4704  HD1 PHE A 355      12.834 -15.415  15.405  1.00  0.00            
ATOM   4705  CE1 PHE A 355      12.132 -17.359  16.100  1.00  0.00            
ATOM   4706  HE1 PHE A 355      12.907 -17.955  15.595  1.00  0.00            
ATOM   4707  CZ  PHE A 355      11.208 -18.057  16.811  1.00  0.00            
ATOM   4708  HZ  PHE A 355      11.221 -19.117  16.998  1.00  0.00            
ATOM   4709  CD2 PHE A 355      10.079 -16.044  17.393  1.00  0.00            
ATOM   4710  HD2 PHE A 355       9.242 -15.555  17.862  1.00  0.00            
ATOM   4711  CE2 PHE A 355      10.156 -17.421  17.534  1.00  0.00            
ATOM   4712  HE2 PHE A 355       9.461 -18.022  18.106  1.00  0.00            
ATOM   4713  C   PHE A 355      11.902 -13.525  18.946  1.00  0.00            
ATOM   4714  O   PHE A 355      11.544 -14.132  19.967  1.00  0.00            
ATOM   4715  N   PHE A 356      13.139 -13.036  18.689  1.00  0.00            
ATOM   4716  HN  PHE A 356      13.404 -12.847  17.747  1.00  0.00            
ATOM   4717  CA  PHE A 356      14.287 -13.299  19.668  1.00  0.00            
ATOM   4718  HA  PHE A 356      14.346 -14.377  19.724  1.00  0.00            
ATOM   4719  CB  PHE A 356      15.700 -12.911  19.046  1.00  0.00            
ATOM   4720  HB1 PHE A 356      15.614 -11.838  18.791  1.00  0.00            
ATOM   4721  HB2 PHE A 356      15.964 -13.444  18.116  1.00  0.00            
ATOM   4722  CG  PHE A 356      16.787 -13.029  20.045  1.00  0.00            
ATOM   4723  CD1 PHE A 356      17.614 -11.874  20.300  1.00  0.00            
ATOM   4724  HD1 PHE A 356      17.501 -10.937  19.788  1.00  0.00            
ATOM   4725  CE1 PHE A 356      18.612 -12.040  21.242  1.00  0.00            
ATOM   4726  HE1 PHE A 356      19.185 -11.186  21.540  1.00  0.00            
ATOM   4727  CZ  PHE A 356      18.873 -13.233  21.944  1.00  0.00            
ATOM   4728  HZ  PHE A 356      19.657 -13.318  22.692  1.00  0.00            
ATOM   4729  CD2 PHE A 356      17.177 -14.273  20.604  1.00  0.00            
ATOM   4730  HD2 PHE A 356      16.693 -15.210  20.354  1.00  0.00            
ATOM   4731  CE2 PHE A 356      18.185 -14.397  21.625  1.00  0.00            
ATOM   4732  HE2 PHE A 356      18.267 -15.306  22.188  1.00  0.00            
ATOM   4733  C   PHE A 356      14.047 -12.727  21.137  1.00  0.00            
ATOM   4734  O   PHE A 356      14.147 -13.437  22.126  1.00  0.00            
ATOM   4735  N   ILE A 357      13.520 -11.503  21.283  1.00  0.00            
ATOM   4736  HN  ILE A 357      13.431 -10.980  20.456  1.00  0.00            
ATOM   4737  CA  ILE A 357      12.979 -11.029  22.483  1.00  0.00            
ATOM   4738  HA  ILE A 357      13.789 -11.214  23.171  1.00  0.00            
ATOM   4739  CB  ILE A 357      12.645  -9.600  22.590  1.00  0.00            
ATOM   4740  HB  ILE A 357      11.760  -9.351  21.943  1.00  0.00            
ATOM   4741  CG2 ILE A 357      12.459  -8.963  24.016  1.00  0.00            
ATOM   4742 1HG2 ILE A 357      11.854  -9.322  24.871  1.00  0.00            
ATOM   4743 2HG2 ILE A 357      12.205  -7.903  23.806  1.00  0.00            
ATOM   4744 3HG2 ILE A 357      13.479  -8.874  24.443  1.00  0.00            
ATOM   4745  CG1 ILE A 357      13.711  -8.680  21.880  1.00  0.00            
ATOM   4746 1HG1 ILE A 357      13.332  -7.638  21.795  1.00  0.00            
ATOM   4747 2HG1 ILE A 357      13.799  -9.068  20.833  1.00  0.00            
ATOM   4748  CD  ILE A 357      15.168  -8.613  22.404  1.00  0.00            
ATOM   4749  HD1 ILE A 357      15.268  -8.199  23.425  1.00  0.00            
ATOM   4750  HD2 ILE A 357      15.792  -7.847  21.892  1.00  0.00            
ATOM   4751  HD3 ILE A 357      15.731  -9.569  22.492  1.00  0.00            
ATOM   4752  C   ILE A 357      11.804 -11.931  22.985  1.00  0.00            
ATOM   4753  O   ILE A 357      11.852 -12.292  24.170  1.00  0.00            
ATOM   4754  N   PHE A 358      10.816 -12.414  22.273  1.00  0.00            
ATOM   4755  HN  PHE A 358      10.661 -12.118  21.333  1.00  0.00            
ATOM   4756  CA  PHE A 358       9.852 -13.470  22.701  1.00  0.00            
ATOM   4757  HA  PHE A 358       9.356 -12.968  23.519  1.00  0.00            
ATOM   4758  CB  PHE A 358       8.799 -13.813  21.549  1.00  0.00            
ATOM   4759  HB1 PHE A 358       9.310 -14.066  20.607  1.00  0.00            
ATOM   4760  HB2 PHE A 358       8.254 -12.836  21.450  1.00  0.00            
ATOM   4761  CG  PHE A 358       7.928 -14.985  21.796  1.00  0.00            
ATOM   4762  CD1 PHE A 358       8.218 -16.184  21.216  1.00  0.00            
ATOM   4763  HD1 PHE A 358       9.116 -16.239  20.609  1.00  0.00            
ATOM   4764  CE1 PHE A 358       7.411 -17.270  21.470  1.00  0.00            
ATOM   4765  HE1 PHE A 358       7.564 -18.217  21.000  1.00  0.00            
ATOM   4766  CZ  PHE A 358       6.335 -17.135  22.362  1.00  0.00            
ATOM   4767  HZ  PHE A 358       5.772 -18.052  22.505  1.00  0.00            
ATOM   4768  CD2 PHE A 358       6.849 -14.821  22.668  1.00  0.00            
ATOM   4769  HD2 PHE A 358       6.542 -13.857  23.051  1.00  0.00            
ATOM   4770  CE2 PHE A 358       6.055 -15.905  22.981  1.00  0.00            
ATOM   4771  HE2 PHE A 358       5.162 -15.689  23.545  1.00  0.00            
ATOM   4772  C   PHE A 358      10.468 -14.725  23.353  1.00  0.00            
ATOM   4773  O   PHE A 358      10.074 -15.123  24.443  1.00  0.00            
ATOM   4774  N   LEU A 359      11.564 -15.256  22.707  1.00  0.00            
ATOM   4775  HN  LEU A 359      11.822 -14.826  21.831  1.00  0.00            
ATOM   4776  CA  LEU A 359      12.440 -16.332  23.158  1.00  0.00            
ATOM   4777  HA  LEU A 359      11.921 -17.202  23.559  1.00  0.00            
ATOM   4778  CB  LEU A 359      13.449 -16.847  22.044  1.00  0.00            
ATOM   4779  HB1 LEU A 359      14.033 -17.676  22.490  1.00  0.00            
ATOM   4780  HB2 LEU A 359      14.191 -16.067  21.828  1.00  0.00            
ATOM   4781  CG  LEU A 359      12.975 -17.387  20.627  1.00  0.00            
ATOM   4782  HG  LEU A 359      12.477 -16.522  20.158  1.00  0.00            
ATOM   4783  CD1 LEU A 359      14.245 -17.755  19.863  1.00  0.00            
ATOM   4784 1HD1 LEU A 359      14.870 -16.842  19.778  1.00  0.00            
ATOM   4785 2HD1 LEU A 359      14.041 -18.018  18.803  1.00  0.00            
ATOM   4786 3HD1 LEU A 359      14.865 -18.500  20.406  1.00  0.00            
ATOM   4787  CD2 LEU A 359      12.003 -18.500  20.676  1.00  0.00            
ATOM   4788 1HD2 LEU A 359      12.529 -19.479  20.796  1.00  0.00            
ATOM   4789 2HD2 LEU A 359      11.540 -18.642  19.672  1.00  0.00            
ATOM   4790 3HD2 LEU A 359      11.226 -18.272  21.427  1.00  0.00            
ATOM   4791  C   LEU A 359      13.119 -15.907  24.430  1.00  0.00            
ATOM   4792  O   LEU A 359      13.133 -16.696  25.354  1.00  0.00            
ATOM   4793  N   LYS A 360      13.552 -14.625  24.606  1.00  0.00            
ATOM   4794  HN  LYS A 360      13.588 -14.031  23.814  1.00  0.00            
ATOM   4795  CA  LYS A 360      14.232 -14.111  25.797  1.00  0.00            
ATOM   4796  HA  LYS A 360      14.946 -14.830  26.186  1.00  0.00            
ATOM   4797  CB  LYS A 360      15.014 -12.726  25.529  1.00  0.00            
ATOM   4798  HB1 LYS A 360      15.484 -12.334  26.448  1.00  0.00            
ATOM   4799  HB2 LYS A 360      14.269 -11.979  25.180  1.00  0.00            
ATOM   4800  CG  LYS A 360      16.197 -12.875  24.494  1.00  0.00            
ATOM   4801  HG1 LYS A 360      16.493 -11.841  24.177  1.00  0.00            
ATOM   4802  HG2 LYS A 360      16.065 -13.381  23.506  1.00  0.00            
ATOM   4803  CD  LYS A 360      17.441 -13.596  25.147  1.00  0.00            
ATOM   4804  HD1 LYS A 360      18.120 -13.993  24.352  1.00  0.00            
ATOM   4805  HD2 LYS A 360      16.951 -14.329  25.825  1.00  0.00            
ATOM   4806  CE  LYS A 360      18.340 -12.598  25.953  1.00  0.00            
ATOM   4807  HE1 LYS A 360      17.688 -11.891  26.502  1.00  0.00            
ATOM   4808  HE2 LYS A 360      18.880 -12.023  25.186  1.00  0.00            
ATOM   4809  NZ  LYS A 360      19.271 -13.280  26.946  1.00  0.00            
ATOM   4810  HZ1 LYS A 360      19.935 -12.696  27.516  1.00  0.00            
ATOM   4811  HZ2 LYS A 360      19.906 -13.898  26.406  1.00  0.00            
ATOM   4812  HZ3 LYS A 360      18.671 -13.761  27.643  1.00  0.00            
ATOM   4813  C   LYS A 360      13.256 -14.005  26.916  1.00  0.00            
ATOM   4814  O   LYS A 360      13.609 -14.301  28.071  1.00  0.00            
ATOM   4815  N   ILE A 361      11.999 -13.580  26.678  1.00  0.00            
ATOM   4816  HN  ILE A 361      11.821 -13.246  25.748  1.00  0.00            
ATOM   4817  CA  ILE A 361      11.021 -13.375  27.676  1.00  0.00            
ATOM   4818  HA  ILE A 361      11.433 -12.907  28.556  1.00  0.00            
ATOM   4819  CB  ILE A 361       9.776 -12.601  27.142  1.00  0.00            
ATOM   4820  HB  ILE A 361       9.403 -13.176  26.263  1.00  0.00            
ATOM   4821  CG2 ILE A 361       8.611 -12.542  28.188  1.00  0.00            
ATOM   4822 1HG2 ILE A 361       7.999 -13.463  28.363  1.00  0.00            
ATOM   4823 2HG2 ILE A 361       7.810 -11.850  27.832  1.00  0.00            
ATOM   4824 3HG2 ILE A 361       9.005 -12.185  29.150  1.00  0.00            
ATOM   4825  CG1 ILE A 361      10.170 -11.148  26.855  1.00  0.00            
ATOM   4826 1HG1 ILE A 361      11.196 -11.231  26.404  1.00  0.00            
ATOM   4827 2HG1 ILE A 361      10.246 -10.487  27.753  1.00  0.00            
ATOM   4828  CD  ILE A 361       9.193 -10.358  25.972  1.00  0.00            
ATOM   4829  HD1 ILE A 361       9.761  -9.463  25.609  1.00  0.00            
ATOM   4830  HD2 ILE A 361       8.262 -10.155  26.538  1.00  0.00            
ATOM   4831  HD3 ILE A 361       8.942 -11.052  25.141  1.00  0.00            
ATOM   4832  C   ILE A 361      10.540 -14.792  28.165  1.00  0.00            
ATOM   4833  O   ILE A 361      10.508 -15.050  29.301  1.00  0.00            
ATOM   4834  N   LEU A 362      10.331 -15.686  27.216  1.00  0.00            
ATOM   4835  HN  LEU A 362      10.358 -15.406  26.270  1.00  0.00            
ATOM   4836  CA  LEU A 362      10.013 -17.082  27.499  1.00  0.00            
ATOM   4837  HA  LEU A 362       9.160 -17.073  28.156  1.00  0.00            
ATOM   4838  CB  LEU A 362       9.652 -17.774  26.121  1.00  0.00            
ATOM   4839  HB1 LEU A 362      10.569 -17.818  25.482  1.00  0.00            
ATOM   4840  HB2 LEU A 362       9.002 -16.990  25.678  1.00  0.00            
ATOM   4841  CG  LEU A 362       8.822 -19.077  26.028  1.00  0.00            
ATOM   4842  HG  LEU A 362       9.329 -19.932  26.507  1.00  0.00            
ATOM   4843  CD1 LEU A 362       7.445 -18.910  26.709  1.00  0.00            
ATOM   4844 1HD1 LEU A 362       6.851 -18.030  26.373  1.00  0.00            
ATOM   4845 2HD1 LEU A 362       7.518 -18.858  27.817  1.00  0.00            
ATOM   4846 3HD1 LEU A 362       6.817 -19.797  26.463  1.00  0.00            
ATOM   4847  CD2 LEU A 362       8.693 -19.460  24.508  1.00  0.00            
ATOM   4848 1HD2 LEU A 362       9.673 -19.707  24.061  1.00  0.00            
ATOM   4849 2HD2 LEU A 362       8.292 -18.578  23.965  1.00  0.00            
ATOM   4850 3HD2 LEU A 362       8.046 -20.376  24.523  1.00  0.00            
ATOM   4851  C   LEU A 362      11.124 -17.864  28.218  1.00  0.00            
ATOM   4852  O   LEU A 362      10.840 -18.546  29.208  1.00  0.00            
ATOM   4853  N   LYS A 363      12.444 -17.701  27.873  1.00  0.00            
ATOM   4854  HN  LYS A 363      12.555 -17.182  27.011  1.00  0.00            
ATOM   4855  CA  LYS A 363      13.529 -18.263  28.649  1.00  0.00            
ATOM   4856  HA  LYS A 363      13.396 -19.338  28.631  1.00  0.00            
ATOM   4857  CB  LYS A 363      14.880 -17.971  28.002  1.00  0.00            
ATOM   4858  HB1 LYS A 363      14.833 -16.926  27.656  1.00  0.00            
ATOM   4859  HB2 LYS A 363      14.845 -18.539  27.051  1.00  0.00            
ATOM   4860  CG  LYS A 363      16.181 -18.225  28.776  1.00  0.00            
ATOM   4861  HG1 LYS A 363      16.281 -17.611  29.693  1.00  0.00            
ATOM   4862  HG2 LYS A 363      17.002 -17.835  28.153  1.00  0.00            
ATOM   4863  CD  LYS A 363      16.516 -19.706  29.210  1.00  0.00            
ATOM   4864  HD1 LYS A 363      16.446 -20.317  28.292  1.00  0.00            
ATOM   4865  HD2 LYS A 363      15.764 -20.028  29.959  1.00  0.00            
ATOM   4866  CE  LYS A 363      17.917 -19.774  29.807  1.00  0.00            
ATOM   4867  HE1 LYS A 363      18.024 -18.952  30.541  1.00  0.00            
ATOM   4868  HE2 LYS A 363      18.663 -19.643  29.001  1.00  0.00            
ATOM   4869  NZ  LYS A 363      18.128 -21.153  30.374  1.00  0.00            
ATOM   4870  HZ1 LYS A 363      18.016 -21.816  29.588  1.00  0.00            
ATOM   4871  HZ2 LYS A 363      17.338 -21.299  31.022  1.00  0.00            
ATOM   4872  HZ3 LYS A 363      19.096 -21.289  30.766  1.00  0.00            
ATOM   4873  C   LYS A 363      13.479 -17.795  30.124  1.00  0.00            
ATOM   4874  O   LYS A 363      13.575 -18.618  31.015  1.00  0.00            
ATOM   4875  N   LEU A 364      13.267 -16.465  30.339  1.00  0.00            
ATOM   4876  HN  LEU A 364      13.429 -15.779  29.632  1.00  0.00            
ATOM   4877  CA  LEU A 364      13.160 -15.843  31.663  1.00  0.00            
ATOM   4878  HA  LEU A 364      13.987 -16.138  32.292  1.00  0.00            
ATOM   4879  CB  LEU A 364      13.009 -14.344  31.412  1.00  0.00            
ATOM   4880  HB1 LEU A 364      12.098 -14.126  30.807  1.00  0.00            
ATOM   4881  HB2 LEU A 364      13.936 -14.115  30.849  1.00  0.00            
ATOM   4882  CG  LEU A 364      12.946 -13.438  32.670  1.00  0.00            
ATOM   4883  HG  LEU A 364      11.989 -13.680  33.184  1.00  0.00            
ATOM   4884  CD1 LEU A 364      14.137 -13.738  33.648  1.00  0.00            
ATOM   4885 1HD1 LEU A 364      15.094 -13.486  33.144  1.00  0.00            
ATOM   4886 2HD1 LEU A 364      14.132 -14.809  33.906  1.00  0.00            
ATOM   4887 3HD1 LEU A 364      13.952 -13.188  34.596  1.00  0.00            
ATOM   4888  CD2 LEU A 364      12.975 -11.976  32.295  1.00  0.00            
ATOM   4889 1HD2 LEU A 364      13.206 -11.273  33.116  1.00  0.00            
ATOM   4890 2HD2 LEU A 364      12.019 -11.639  31.829  1.00  0.00            
ATOM   4891 3HD2 LEU A 364      13.864 -11.943  31.616  1.00  0.00            
ATOM   4892  C   LEU A 364      11.920 -16.314  32.480  1.00  0.00            
ATOM   4893  O   LEU A 364      12.050 -16.709  33.633  1.00  0.00            
ATOM   4894  N   LEU A 365      10.660 -16.366  31.890  1.00  0.00            
ATOM   4895  HN  LEU A 365      10.599 -15.982  30.975  1.00  0.00            
ATOM   4896  CA  LEU A 365       9.491 -16.924  32.526  1.00  0.00            
ATOM   4897  HA  LEU A 365       9.384 -16.448  33.492  1.00  0.00            
ATOM   4898  CB  LEU A 365       8.165 -16.692  31.833  1.00  0.00            
ATOM   4899  HB1 LEU A 365       8.254 -17.090  30.796  1.00  0.00            
ATOM   4900  HB2 LEU A 365       7.992 -15.604  31.710  1.00  0.00            
ATOM   4901  CG  LEU A 365       6.863 -17.284  32.304  1.00  0.00            
ATOM   4902  HG  LEU A 365       6.893 -18.395  32.291  1.00  0.00            
ATOM   4903  CD1 LEU A 365       6.602 -16.713  33.714  1.00  0.00            
ATOM   4904 1HD1 LEU A 365       6.588 -15.613  33.576  1.00  0.00            
ATOM   4905 2HD1 LEU A 365       7.417 -16.948  34.422  1.00  0.00            
ATOM   4906 3HD1 LEU A 365       5.582 -16.982  34.080  1.00  0.00            
ATOM   4907  CD2 LEU A 365       5.735 -16.888  31.322  1.00  0.00            
ATOM   4908 1HD2 LEU A 365       4.751 -17.214  31.729  1.00  0.00            
ATOM   4909 2HD2 LEU A 365       5.918 -17.319  30.313  1.00  0.00            
ATOM   4910 3HD2 LEU A 365       5.652 -15.792  31.227  1.00  0.00            
ATOM   4911  C   LEU A 365       9.655 -18.432  32.836  1.00  0.00            
ATOM   4912  O   LEU A 365       9.340 -18.924  33.955  1.00  0.00            
ATOM   4913  N   ILE A 366      10.109 -19.331  31.896  1.00  0.00            
ATOM   4914  HN  ILE A 366      10.516 -18.998  31.057  1.00  0.00            
ATOM   4915  CA  ILE A 366      10.437 -20.754  32.230  1.00  0.00            
ATOM   4916  HA  ILE A 366       9.566 -21.231  32.655  1.00  0.00            
ATOM   4917  CB  ILE A 366      10.928 -21.515  30.936  1.00  0.00            
ATOM   4918  HB  ILE A 366      11.769 -20.899  30.559  1.00  0.00            
ATOM   4919  CG2 ILE A 366      11.490 -22.880  31.211  1.00  0.00            
ATOM   4920 1HG2 ILE A 366      10.717 -23.642  31.448  1.00  0.00            
ATOM   4921 2HG2 ILE A 366      12.291 -22.794  31.965  1.00  0.00            
ATOM   4922 3HG2 ILE A 366      12.002 -23.242  30.300  1.00  0.00            
ATOM   4923  CG1 ILE A 366       9.834 -21.538  29.950  1.00  0.00            
ATOM   4924 1HG1 ILE A 366       9.500 -20.526  29.633  1.00  0.00            
ATOM   4925 2HG1 ILE A 366       8.913 -22.040  30.327  1.00  0.00            
ATOM   4926  CD  ILE A 366      10.178 -22.121  28.598  1.00  0.00            
ATOM   4927  HD1 ILE A 366      10.986 -21.499  28.142  1.00  0.00            
ATOM   4928  HD2 ILE A 366       9.323 -22.010  27.902  1.00  0.00            
ATOM   4929  HD3 ILE A 366      10.357 -23.220  28.571  1.00  0.00            
ATOM   4930  C   ILE A 366      11.504 -20.821  33.398  1.00  0.00            
ATOM   4931  O   ILE A 366      11.363 -21.531  34.375  1.00  0.00            
ATOM   4932  N   SER A 367      12.579 -19.991  33.340  1.00  0.00            
ATOM   4933  HN  SER A 367      12.664 -19.373  32.557  1.00  0.00            
ATOM   4934  CA  SER A 367      13.531 -19.898  34.440  1.00  0.00            
ATOM   4935  HA  SER A 367      14.032 -20.860  34.480  1.00  0.00            
ATOM   4936  CB  SER A 367      14.636 -18.860  33.978  1.00  0.00            
ATOM   4937  HB1 SER A 367      14.275 -17.818  33.832  1.00  0.00            
ATOM   4938  HB2 SER A 367      14.965 -19.338  33.025  1.00  0.00            
ATOM   4939  OG  SER A 367      15.694 -18.770  34.954  1.00  0.00            
ATOM   4940  HG1 SER A 367      16.193 -19.592  34.942  1.00  0.00            
ATOM   4941  C   SER A 367      12.955 -19.445  35.751  1.00  0.00            
ATOM   4942  O   SER A 367      13.322 -20.103  36.741  1.00  0.00            
ATOM   4943  N   LYS A 368      12.178 -18.373  35.868  1.00  0.00            
ATOM   4944  HN  LYS A 368      12.118 -17.848  35.020  1.00  0.00            
ATOM   4945  CA  LYS A 368      11.568 -17.915  37.080  1.00  0.00            
ATOM   4946  HA  LYS A 368      12.420 -17.876  37.743  1.00  0.00            
ATOM   4947  CB  LYS A 368      10.906 -16.496  36.937  1.00  0.00            
ATOM   4948  HB1 LYS A 368      10.311 -16.231  37.842  1.00  0.00            
ATOM   4949  HB2 LYS A 368      10.184 -16.476  36.099  1.00  0.00            
ATOM   4950  CG  LYS A 368      11.839 -15.338  36.759  1.00  0.00            
ATOM   4951  HG1 LYS A 368      11.216 -14.481  36.404  1.00  0.00            
ATOM   4952  HG2 LYS A 368      12.636 -15.664  36.059  1.00  0.00            
ATOM   4953  CD  LYS A 368      12.627 -14.895  38.007  1.00  0.00            
ATOM   4954  HD1 LYS A 368      13.193 -15.807  38.315  1.00  0.00            
ATOM   4955  HD2 LYS A 368      12.015 -14.551  38.872  1.00  0.00            
ATOM   4956  CE  LYS A 368      13.765 -13.832  37.694  1.00  0.00            
ATOM   4957  HE1 LYS A 368      13.324 -12.849  37.401  1.00  0.00            
ATOM   4958  HE2 LYS A 368      14.330 -14.220  36.802  1.00  0.00            
ATOM   4959  NZ  LYS A 368      14.678 -13.611  38.853  1.00  0.00            
ATOM   4960  HZ1 LYS A 368      15.054 -14.498  39.236  1.00  0.00            
ATOM   4961  HZ2 LYS A 368      14.294 -13.129  39.677  1.00  0.00            
ATOM   4962  HZ3 LYS A 368      15.440 -13.002  38.488  1.00  0.00            
ATOM   4963  C   LYS A 368      10.577 -18.930  37.698  1.00  0.00            
ATOM   4964  O   LYS A 368      10.668 -19.197  38.881  1.00  0.00            
ATOM   4965  N   LEU A 369       9.715 -19.613  36.966  1.00  0.00            
ATOM   4966  HN  LEU A 369       9.729 -19.566  35.974  1.00  0.00            
ATOM   4967  CA  LEU A 369       8.796 -20.554  37.521  1.00  0.00            
ATOM   4968  HA  LEU A 369       8.241 -20.077  38.301  1.00  0.00            
ATOM   4969  CB  LEU A 369       7.923 -21.143  36.367  1.00  0.00            
ATOM   4970  HB1 LEU A 369       7.407 -22.095  36.639  1.00  0.00            
ATOM   4971  HB2 LEU A 369       8.524 -21.248  35.440  1.00  0.00            
ATOM   4972  CG  LEU A 369       6.666 -20.179  35.950  1.00  0.00            
ATOM   4973  HG  LEU A 369       7.072 -19.143  35.880  1.00  0.00            
ATOM   4974  CD1 LEU A 369       6.123 -20.704  34.595  1.00  0.00            
ATOM   4975 1HD1 LEU A 369       5.428 -20.015  34.085  1.00  0.00            
ATOM   4976 2HD1 LEU A 369       5.560 -21.642  34.698  1.00  0.00            
ATOM   4977 3HD1 LEU A 369       6.952 -20.817  33.871  1.00  0.00            
ATOM   4978  CD2 LEU A 369       5.568 -20.194  36.996  1.00  0.00            
ATOM   4979 1HD2 LEU A 369       5.230 -21.211  37.323  1.00  0.00            
ATOM   4980 2HD2 LEU A 369       4.676 -19.620  36.644  1.00  0.00            
ATOM   4981 3HD2 LEU A 369       5.922 -19.730  37.948  1.00  0.00            
ATOM   4982  C   LEU A 369       9.522 -21.690  38.157  1.00  0.00            
ATOM   4983  O   LEU A 369       9.178 -22.225  39.198  1.00  0.00            
ATOM   4984  N   LYS A 370      10.567 -22.126  37.411  1.00  0.00            
ATOM   4985  HN  LYS A 370      10.845 -21.694  36.555  1.00  0.00            
ATOM   4986  CA  LYS A 370      11.630 -23.016  37.903  1.00  0.00            
ATOM   4987  HA  LYS A 370      11.184 -23.930  38.262  1.00  0.00            
ATOM   4988  CB  LYS A 370      12.535 -23.499  36.742  1.00  0.00            
ATOM   4989  HB1 LYS A 370      13.468 -23.928  37.200  1.00  0.00            
ATOM   4990  HB2 LYS A 370      12.753 -22.618  36.090  1.00  0.00            
ATOM   4991  CG  LYS A 370      11.822 -24.563  35.932  1.00  0.00            
ATOM   4992  HG1 LYS A 370      10.791 -24.189  35.717  1.00  0.00            
ATOM   4993  HG2 LYS A 370      11.655 -25.471  36.552  1.00  0.00            
ATOM   4994  CD  LYS A 370      12.498 -25.028  34.587  1.00  0.00            
ATOM   4995  HD1 LYS A 370      13.571 -25.136  34.876  1.00  0.00            
ATOM   4996  HD2 LYS A 370      12.411 -24.284  33.777  1.00  0.00            
ATOM   4997  CE  LYS A 370      11.773 -26.319  34.041  1.00  0.00            
ATOM   4998  HE1 LYS A 370      11.877 -26.436  32.939  1.00  0.00            
ATOM   4999  HE2 LYS A 370      10.686 -26.315  34.275  1.00  0.00            
ATOM   5000  NZ  LYS A 370      12.273 -27.503  34.735  1.00  0.00            
ATOM   5001  HZ1 LYS A 370      11.892 -27.490  35.698  1.00  0.00            
ATOM   5002  HZ2 LYS A 370      13.306 -27.399  34.631  1.00  0.00            
ATOM   5003  HZ3 LYS A 370      12.088 -28.456  34.367  1.00  0.00            
ATOM   5004  C   LYS A 370      12.407 -22.563  39.162  1.00  0.00            
ATOM   5005  O   LYS A 370      12.679 -23.331  40.037  1.00  0.00            
ATOM   5006  N   ALA A 371      12.797 -21.275  39.279  1.00  0.00            
ATOM   5007  HN  ALA A 371      12.688 -20.581  38.580  1.00  0.00            
ATOM   5008  CA  ALA A 371      13.374 -20.740  40.452  1.00  0.00            
ATOM   5009  HA  ALA A 371      14.227 -21.337  40.786  1.00  0.00            
ATOM   5010  CB  ALA A 371      13.770 -19.296  40.186  1.00  0.00            
ATOM   5011  HB1 ALA A 371      12.852 -18.691  40.025  1.00  0.00            
ATOM   5012  HB2 ALA A 371      14.329 -19.143  39.235  1.00  0.00            
ATOM   5013  HB3 ALA A 371      14.207 -18.766  41.064  1.00  0.00            
ATOM   5014  C   ALA A 371      12.391 -20.753  41.664  1.00  0.00            
ATOM   5015  O   ALA A 371      12.788 -20.976  42.796  1.00  0.00            
ATOM   5016  N   HSD A 372      11.108 -20.401  41.378  1.00  0.00            
ATOM   5017  HN  HSD A 372      10.782 -20.068  40.503  1.00  0.00            
ATOM   5018  CA  HSD A 372      10.171 -20.271  42.516  1.00  0.00            
ATOM   5019  HA  HSD A 372      10.646 -19.839  43.385  1.00  0.00            
ATOM   5020  CB  HSD A 372       9.073 -19.352  42.215  1.00  0.00            
ATOM   5021  HB1 HSD A 372       8.541 -19.221  43.180  1.00  0.00            
ATOM   5022  HB2 HSD A 372       8.452 -19.825  41.412  1.00  0.00            
ATOM   5023  ND1 HSD A 372       9.752 -16.953  42.574  1.00  0.00            
ATOM   5024  HD1 HSD A 372      10.017 -17.108  43.539  1.00  0.00            
ATOM   5025  CG  HSD A 372       9.453 -17.943  41.700  1.00  0.00            
ATOM   5026  CE1 HSD A 372       9.716 -15.801  41.896  1.00  0.00            
ATOM   5027  HE1 HSD A 372      10.111 -14.909  42.369  1.00  0.00            
ATOM   5028  NE2 HSD A 372       9.427 -15.963  40.637  1.00  0.00            
ATOM   5029  CD2 HSD A 372       9.193 -17.319  40.517  1.00  0.00            
ATOM   5030  HD2 HSD A 372       8.838 -17.662  39.563  1.00  0.00            
ATOM   5031  C   HSD A 372       9.571 -21.619  42.908  1.00  0.00            
ATOM   5032  O   HSD A 372       8.943 -21.626  43.928  1.00  0.00            
ATOM   5033  N   GLN A 373       9.783 -22.676  42.148  1.00  0.00            
ATOM   5034  HN  GLN A 373      10.482 -22.659  41.455  1.00  0.00            
ATOM   5035  CA  GLN A 373       9.515 -24.037  42.529  1.00  0.00            
ATOM   5036  HA  GLN A 373       9.974 -24.673  41.775  1.00  0.00            
ATOM   5037  CB  GLN A 373       9.915 -24.416  43.994  1.00  0.00            
ATOM   5038  HB1 GLN A 373       9.726 -25.514  44.058  1.00  0.00            
ATOM   5039  HB2 GLN A 373       9.257 -24.027  44.799  1.00  0.00            
ATOM   5040  CG  GLN A 373      11.377 -24.110  44.343  1.00  0.00            
ATOM   5041  HG1 GLN A 373      11.568 -24.572  45.336  1.00  0.00            
ATOM   5042  HG2 GLN A 373      11.538 -23.030  44.600  1.00  0.00            
ATOM   5043  CD  GLN A 373      12.441 -24.608  43.388  1.00  0.00            
ATOM   5044  OE1 GLN A 373      12.458 -25.815  43.067  1.00  0.00            
ATOM   5045  NE2 GLN A 373      13.372 -23.765  42.974  1.00  0.00            
ATOM   5046 1HE2 GLN A 373      14.104 -24.104  42.397  1.00  0.00            
ATOM   5047 2HE2 GLN A 373      13.214 -22.773  43.053  1.00  0.00            
ATOM   5048  C   GLN A 373       8.095 -24.459  42.250  1.00  0.00            
ATOM   5049  O   GLN A 373       7.581 -25.415  42.883  1.00  0.00            
ATOM   5050  N   MET A 374       7.383 -23.706  41.390  1.00  0.00            
ATOM   5051  HN  MET A 374       7.858 -22.951  40.922  1.00  0.00            
ATOM   5052  CA  MET A 374       6.030 -24.144  40.979  1.00  0.00            
ATOM   5053  HA  MET A 374       5.380 -23.965  41.807  1.00  0.00            
ATOM   5054  CB  MET A 374       5.540 -23.298  39.780  1.00  0.00            
ATOM   5055  HB1 MET A 374       4.595 -23.693  39.356  1.00  0.00            
ATOM   5056  HB2 MET A 374       6.229 -23.354  38.909  1.00  0.00            
ATOM   5057  CG  MET A 374       5.245 -21.831  40.235  1.00  0.00            
ATOM   5058  HG1 MET A 374       5.410 -21.116  39.397  1.00  0.00            
ATOM   5059  HG2 MET A 374       6.048 -21.654  40.977  1.00  0.00            
ATOM   5060  SD  MET A 374       3.599 -21.764  41.036  1.00  0.00            
ATOM   5061  CE  MET A 374       3.516 -20.021  41.300  1.00  0.00            
ATOM   5062  HE1 MET A 374       3.007 -19.688  42.231  1.00  0.00
[truncated: 146,945 more chars]
