# Supplementary material for: Computational Design of Potent and Selective d-Peptide Agonists of the Glucagon-like Peptide-2 Receptor
Source: J Med Chem. 2023 Jul 25;66(15):10342–53. doi: 10.1021/acs.jmedchem.3c00464 (PMC10424673; doi:10.1021/acs.jmedchem.3c00464)
Supplement: Supplementary file 3 — jm3c00464_si_003.zip [file jm3c00464_si_003.zip › GLP2R+D-GLP2_best_cluster.pdb]

EXPDTA    THEORETICAL MODEL, MODELLER 9.14 2021/05/20 08:39:35
EXPDTA    THEORETICAL MODEL, MODELLER 9.14 2021/05/20 08:39:35
EXPDTA    THEORETICAL MODEL, MODELLER 9.14 2021/05/20 08:39:35
CRYST1  116.181  116.181  152.899  90.00  90.00  90.00 P 1           1
ATOM      1  N   GLY A  66       9.289  -2.249 -18.920  1.00  0.00
ATOM      2  HT1 GLY A  66      10.032  -2.048 -19.604  1.00  0.00
ATOM      3  HT2 GLY A  66       9.014  -3.260 -18.948  1.00  0.00
ATOM      4  HT3 GLY A  66       9.663  -2.002 -17.975  1.00  0.00
ATOM      5  CA  GLY A  66       8.025  -1.502 -19.268  1.00  0.00
ATOM      6  HA1 GLY A  66       7.305  -1.499 -18.457  1.00  0.00
ATOM      7  HA2 GLY A  66       7.651  -1.943 -20.179  1.00  0.00
ATOM      8  C   GLY A  66       8.243  -0.076 -19.656  1.00  0.00
ATOM      9  O   GLY A  66       9.350   0.433 -19.670  1.00  0.00
ATOM     10  N   SER A  67       7.142   0.629 -20.151  1.00  0.00
ATOM     11  HN  SER A  67       6.263   0.169 -20.117  1.00  0.00
ATOM     12  CA  SER A  67       7.185   2.091 -20.582  1.00  0.00
ATOM     13  HA  SER A  67       8.195   2.463 -20.505  1.00  0.00
ATOM     14  CB  SER A  67       6.569   2.295 -21.985  1.00  0.00
ATOM     15  HB1 SER A  67       6.630   3.388 -22.206  1.00  0.00
ATOM     16  HB2 SER A  67       5.543   1.872 -22.064  1.00  0.00
ATOM     17  OG  SER A  67       7.340   1.721 -23.016  1.00  0.00
ATOM     18  HG1 SER A  67       8.170   2.159 -23.100  1.00  0.00
ATOM     19  C   SER A  67       6.315   2.849 -19.573  1.00  0.00
ATOM     20  O   SER A  67       5.183   2.451 -19.236  1.00  0.00
ATOM     21  N   LEU A  68       6.853   4.019 -19.106  1.00  0.00
ATOM     22  HN  LEU A  68       7.766   4.293 -19.417  1.00  0.00
ATOM     23  CA  LEU A  68       6.199   4.924 -18.171  1.00  0.00
ATOM     24  HA  LEU A  68       5.970   4.334 -17.291  1.00  0.00
ATOM     25  CB  LEU A  68       7.173   6.052 -17.780  1.00  0.00
ATOM     26  HB1 LEU A  68       6.685   6.841 -17.179  1.00  0.00
ATOM     27  HB2 LEU A  68       7.496   6.480 -18.755  1.00  0.00
ATOM     28  CG  LEU A  68       8.361   5.562 -16.867  1.00  0.00
ATOM     29  HG  LEU A  68       8.604   4.536 -17.220  1.00  0.00
ATOM     30  CD1 LEU A  68       9.565   6.515 -16.897  1.00  0.00
ATOM     31 1HD1 LEU A  68       9.221   7.525 -16.593  1.00  0.00
ATOM     32 2HD1 LEU A  68      10.062   6.497 -17.895  1.00  0.00
ATOM     33 3HD1 LEU A  68      10.407   6.226 -16.230  1.00  0.00
ATOM     34  CD2 LEU A  68       7.823   5.362 -15.374  1.00  0.00
ATOM     35 1HD2 LEU A  68       6.857   4.836 -15.485  1.00  0.00
ATOM     36 2HD2 LEU A  68       7.698   6.333 -14.848  1.00  0.00
ATOM     37 3HD2 LEU A  68       8.551   4.663 -14.889  1.00  0.00
ATOM     38  C   LEU A  68       4.902   5.465 -18.735  1.00  0.00
ATOM     39  O   LEU A  68       4.755   5.852 -19.874  1.00  0.00
ATOM     40  N   LEU A  69       3.794   5.523 -17.930  1.00  0.00
ATOM     41  HN  LEU A  69       3.872   5.090 -17.024  1.00  0.00
ATOM     42  CA  LEU A  69       2.537   5.884 -18.350  1.00  0.00
ATOM     43  HA  LEU A  69       2.103   5.155 -19.022  1.00  0.00
ATOM     44  CB  LEU A  69       1.666   5.754 -17.104  1.00  0.00
ATOM     45  HB1 LEU A  69       2.100   6.306 -16.255  1.00  0.00
ATOM     46  HB2 LEU A  69       1.513   4.693 -16.778  1.00  0.00
ATOM     47  CG  LEU A  69       0.182   6.227 -17.208  1.00  0.00
ATOM     48  HG  LEU A  69       0.197   7.243 -17.635  1.00  0.00
ATOM     49  CD1 LEU A  69      -0.545   5.357 -18.206  1.00  0.00
ATOM     50 1HD1 LEU A  69      -1.636   5.500 -18.368  1.00  0.00
ATOM     51 2HD1 LEU A  69      -0.526   4.277 -17.936  1.00  0.00
ATOM     52 3HD1 LEU A  69      -0.036   5.540 -19.178  1.00  0.00
ATOM     53  CD2 LEU A  69      -0.559   6.021 -15.871  1.00  0.00
ATOM     54 1HD2 LEU A  69      -1.559   6.486 -15.927  1.00  0.00
ATOM     55 2HD2 LEU A  69      -0.115   6.574 -15.013  1.00  0.00
ATOM     56 3HD2 LEU A  69      -0.754   4.961 -15.594  1.00  0.00
ATOM     57  C   LEU A  69       2.414   7.237 -19.106  1.00  0.00
ATOM     58  O   LEU A  69       1.778   7.286 -20.140  1.00  0.00
ATOM     59  N   GLU A  70       2.908   8.363 -18.522  1.00  0.00
ATOM     60  HN  GLU A  70       3.421   8.298 -17.667  1.00  0.00
ATOM     61  CA  GLU A  70       3.072   9.702 -19.016  1.00  0.00
ATOM     62  HA  GLU A  70       2.023   9.950 -19.080  1.00  0.00
ATOM     63  CB  GLU A  70       3.841  10.563 -17.980  1.00  0.00
ATOM     64  HB1 GLU A  70       4.101  11.535 -18.437  1.00  0.00
ATOM     65  HB2 GLU A  70       4.790  10.044 -17.706  1.00  0.00
ATOM     66  CG  GLU A  70       3.069  10.771 -16.698  1.00  0.00
ATOM     67  HG1 GLU A  70       2.655   9.808 -16.378  1.00  0.00
ATOM     68  HG2 GLU A  70       2.198  11.458 -16.729  1.00  0.00
ATOM     69  CD  GLU A  70       3.950  11.312 -15.560  1.00  0.00
ATOM     70  OE1 GLU A  70       3.719  12.431 -15.120  1.00  0.00
ATOM     71  OE2 GLU A  70       4.896  10.546 -15.107  1.00  0.00
ATOM     72  C   GLU A  70       3.727   9.666 -20.341  1.00  0.00
ATOM     73  O   GLU A  70       3.366  10.303 -21.342  1.00  0.00
ATOM     74  N   GLU A  71       4.805   8.874 -20.484  1.00  0.00
ATOM     75  HN  GLU A  71       5.078   8.385 -19.659  1.00  0.00
ATOM     76  CA  GLU A  71       5.546   8.677 -21.714  1.00  0.00
ATOM     77  HA  GLU A  71       5.777   9.653 -22.140  1.00  0.00
ATOM     78  CB  GLU A  71       6.927   8.043 -21.501  1.00  0.00
ATOM     79  HB1 GLU A  71       6.720   7.039 -21.068  1.00  0.00
ATOM     80  HB2 GLU A  71       7.531   8.677 -20.821  1.00  0.00
ATOM     81  CG  GLU A  71       7.781   7.814 -22.807  1.00  0.00
ATOM     82  HG1 GLU A  71       7.948   8.826 -23.248  1.00  0.00
ATOM     83  HG2 GLU A  71       7.301   7.136 -23.544  1.00  0.00
ATOM     84  CD  GLU A  71       9.094   7.169 -22.542  1.00  0.00
ATOM     85  OE1 GLU A  71       9.146   5.909 -22.479  1.00  0.00
ATOM     86  OE2 GLU A  71      10.108   7.829 -22.412  1.00  0.00
ATOM     87  C   GLU A  71       4.791   7.985 -22.828  1.00  0.00
ATOM     88  O   GLU A  71       4.909   8.312 -24.028  1.00  0.00
ATOM     89  N   THR A  72       3.912   7.053 -22.452  1.00  0.00
ATOM     90  HN  THR A  72       4.021   6.720 -21.509  1.00  0.00
ATOM     91  CA  THR A  72       3.040   6.345 -23.373  1.00  0.00
ATOM     92  HA  THR A  72       3.714   6.187 -24.196  1.00  0.00
ATOM     93  CB  THR A  72       2.420   5.047 -22.925  1.00  0.00
ATOM     94  HB  THR A  72       1.739   4.762 -23.744  1.00  0.00
ATOM     95  OG1 THR A  72       1.730   5.217 -21.678  1.00  0.00
ATOM     96  HG1 THR A  72       1.850   6.119 -21.374  1.00  0.00
ATOM     97  CG2 THR A  72       3.597   4.007 -22.780  1.00  0.00
ATOM     98 1HG2 THR A  72       4.153   3.798 -23.715  1.00  0.00
ATOM     99 2HG2 THR A  72       3.347   3.035 -22.303  1.00  0.00
ATOM    100 3HG2 THR A  72       4.373   4.416 -22.112  1.00  0.00
ATOM    101  C   THR A  72       2.008   7.251 -24.034  1.00  0.00
ATOM    102  O   THR A  72       1.668   7.019 -25.220  1.00  0.00
ATOM    103  N   THR A  73       1.478   8.177 -23.300  1.00  0.00
ATOM    104  HN  THR A  73       1.736   8.279 -22.344  1.00  0.00
ATOM    105  CA  THR A  73       0.707   9.293 -23.891  1.00  0.00
ATOM    106  HA  THR A  73       0.045   8.840 -24.624  1.00  0.00
ATOM    107  CB  THR A  73      -0.292  10.028 -22.990  1.00  0.00
ATOM    108  HB  THR A  73      -1.016   9.220 -22.829  1.00  0.00
ATOM    109  OG1 THR A  73      -0.810  11.235 -23.518  1.00  0.00
ATOM    110  HG1 THR A  73      -0.942  11.899 -22.837  1.00  0.00
ATOM    111  CG2 THR A  73       0.231  10.276 -21.557  1.00  0.00
ATOM    112 1HG2 THR A  73       1.074  10.991 -21.659  1.00  0.00
ATOM    113 2HG2 THR A  73       0.588   9.376 -21.000  1.00  0.00
ATOM    114 3HG2 THR A  73      -0.592  10.689 -20.929  1.00  0.00
ATOM    115  C   THR A  73       1.559  10.202 -24.830  1.00  0.00
ATOM    116  O   THR A  73       1.188  10.615 -25.949  1.00  0.00
ATOM    117  N   ARG A  74       2.765  10.589 -24.375  1.00  0.00
ATOM    118  HN  ARG A  74       3.179  10.194 -23.556  1.00  0.00
ATOM    119  CA  ARG A  74       3.661  11.262 -25.225  1.00  0.00
ATOM    120  HA  ARG A  74       2.985  12.076 -25.481  1.00  0.00
ATOM    121  CB  ARG A  74       4.939  11.767 -24.542  1.00  0.00
ATOM    122  HB1 ARG A  74       5.714  12.153 -25.242  1.00  0.00
ATOM    123  HB2 ARG A  74       5.427  10.859 -24.118  1.00  0.00
ATOM    124  CG  ARG A  74       4.824  12.934 -23.587  1.00  0.00
ATOM    125  HG1 ARG A  74       4.192  12.657 -22.712  1.00  0.00
ATOM    126  HG2 ARG A  74       4.178  13.718 -24.038  1.00  0.00
ATOM    127  CD  ARG A  74       6.125  13.406 -22.948  1.00  0.00
ATOM    128  HD1 ARG A  74       5.930  14.289 -22.307  1.00  0.00
ATOM    129  HD2 ARG A  74       6.716  13.690 -23.843  1.00  0.00
ATOM    130  NE  ARG A  74       6.892  12.337 -22.335  1.00  0.00
ATOM    131  HE  ARG A  74       7.717  12.032 -22.802  1.00  0.00
ATOM    132  CZ  ARG A  74       7.026  11.905 -21.039  1.00  0.00
ATOM    133  NH1 ARG A  74       6.228  12.410 -20.174  1.00  0.00
ATOM    134 1HH1 ARG A  74       5.819  13.273 -20.462  1.00  0.00
ATOM    135 2HH1 ARG A  74       6.561  12.350 -19.234  1.00  0.00
ATOM    136  NH2 ARG A  74       8.065  11.188 -20.703  1.00  0.00
ATOM    137 1HH2 ARG A  74       8.659  10.841 -21.410  1.00  0.00
ATOM    138 2HH2 ARG A  74       8.080  10.662 -19.855  1.00  0.00
ATOM    139  C   ARG A  74       3.965  10.578 -26.555  1.00  0.00
ATOM    140  O   ARG A  74       3.894  11.119 -27.642  1.00  0.00
ATOM    141  N   LYS A  75       4.232   9.273 -26.560  1.00  0.00
ATOM    142  HN  LYS A  75       4.431   8.922 -25.651  1.00  0.00
ATOM    143  CA  LYS A  75       4.429   8.459 -27.778  1.00  0.00
ATOM    144  HA  LYS A  75       5.264   8.878 -28.326  1.00  0.00
ATOM    145  CB  LYS A  75       4.930   6.967 -27.454  1.00  0.00
ATOM    146  HB1 LYS A  75       4.834   6.351 -28.376  1.00  0.00
ATOM    147  HB2 LYS A  75       4.212   6.514 -26.741  1.00  0.00
ATOM    148  CG  LYS A  75       6.376   6.953 -26.990  1.00  0.00
ATOM    149  HG1 LYS A  75       6.317   7.342 -25.951  1.00  0.00
ATOM    150  HG2 LYS A  75       6.949   7.676 -27.616  1.00  0.00
ATOM    151  CD  LYS A  75       7.017   5.622 -26.986  1.00  0.00
ATOM    152  HD1 LYS A  75       7.224   5.172 -27.973  1.00  0.00
ATOM    153  HD2 LYS A  75       6.359   4.946 -26.415  1.00  0.00
ATOM    154  CE  LYS A  75       8.329   5.496 -26.187  1.00  0.00
ATOM    155  HE1 LYS A  75       8.766   4.481 -26.323  1.00  0.00
ATOM    156  HE2 LYS A  75       8.240   5.675 -25.086  1.00  0.00
ATOM    157  NZ  LYS A  75       9.383   6.349 -26.744  1.00  0.00
ATOM    158  HZ1 LYS A  75      10.268   5.993 -26.314  1.00  0.00
ATOM    159  HZ2 LYS A  75       9.157   7.296 -26.398  1.00  0.00
ATOM    160  HZ3 LYS A  75       9.433   6.272 -27.786  1.00  0.00
ATOM    161  C   LYS A  75       3.231   8.434 -28.683  1.00  0.00
ATOM    162  O   LYS A  75       3.246   8.573 -29.927  1.00  0.00
ATOM    163  N   TRP A  76       1.999   8.293 -28.062  1.00  0.00
ATOM    164  HN  TRP A  76       2.116   8.090 -27.088  1.00  0.00
ATOM    165  CA  TRP A  76       0.739   8.205 -28.770  1.00  0.00
ATOM    166  HA  TRP A  76       0.713   7.506 -29.581  1.00  0.00
ATOM    167  CB  TRP A  76      -0.353   7.831 -27.740  1.00  0.00
ATOM    168  HB1 TRP A  76      -0.203   8.420 -26.811  1.00  0.00
ATOM    169  HB2 TRP A  76      -0.128   6.820 -27.339  1.00  0.00
ATOM    170  CG  TRP A  76      -1.772   7.974 -28.265  1.00  0.00
ATOM    171  CD1 TRP A  76      -2.419   7.042 -29.040  1.00  0.00
ATOM    172  HD1 TRP A  76      -1.970   6.097 -29.280  1.00  0.00
ATOM    173  NE1 TRP A  76      -3.708   7.543 -29.367  1.00  0.00
ATOM    174  HE1 TRP A  76      -4.372   7.136 -29.946  1.00  0.00
ATOM    175  CE2 TRP A  76      -3.827   8.759 -28.870  1.00  0.00
ATOM    176  CD2 TRP A  76      -2.649   9.078 -28.130  1.00  0.00
ATOM    177  CE3 TRP A  76      -2.553  10.370 -27.573  1.00  0.00
ATOM    178  HE3 TRP A  76      -1.632  10.699 -27.097  1.00  0.00
ATOM    179  CZ3 TRP A  76      -3.522  11.307 -27.801  1.00  0.00
ATOM    180  HZ3 TRP A  76      -3.299  12.293 -27.423  1.00  0.00
ATOM    181  CZ2 TRP A  76      -4.885   9.693 -29.057  1.00  0.00
ATOM    182  HZ2 TRP A  76      -5.703   9.625 -29.754  1.00  0.00
ATOM    183  CH2 TRP A  76      -4.720  11.010 -28.479  1.00  0.00
ATOM    184  HH2 TRP A  76      -5.553  11.705 -28.580  1.00  0.00
ATOM    185  C   TRP A  76       0.371   9.495 -29.526  1.00  0.00
ATOM    186  O   TRP A  76      -0.082   9.514 -30.708  1.00  0.00
ATOM    187  N   ALA A  77       0.665  10.635 -28.855  1.00  0.00
ATOM    188  HN  ALA A  77       0.878  10.572 -27.893  1.00  0.00
ATOM    189  CA  ALA A  77       0.453  11.903 -29.407  1.00  0.00
ATOM    190  HA  ALA A  77      -0.524  12.060 -29.851  1.00  0.00
ATOM    191  CB  ALA A  77       0.709  13.072 -28.411  1.00  0.00
ATOM    192  HB1 ALA A  77       0.440  13.992 -28.980  1.00  0.00
ATOM    193  HB2 ALA A  77       1.780  12.956 -28.127  1.00  0.00
ATOM    194  HB3 ALA A  77       0.108  12.905 -27.497  1.00  0.00
ATOM    195  C   ALA A  77       1.389  12.203 -30.570  1.00  0.00
ATOM    196  O   ALA A  77       0.925  12.663 -31.623  1.00  0.00
ATOM    197  N   GLN A  78       2.696  11.898 -30.507  1.00  0.00
ATOM    198  HN  GLN A  78       3.078  11.745 -29.606  1.00  0.00
ATOM    199  CA  GLN A  78       3.663  11.985 -31.619  1.00  0.00
ATOM    200  HA  GLN A  78       3.434  12.907 -32.158  1.00  0.00
ATOM    201  CB  GLN A  78       5.101  11.739 -31.164  1.00  0.00
ATOM    202  HB1 GLN A  78       5.733  11.594 -32.065  1.00  0.00
ATOM    203  HB2 GLN A  78       5.125  10.742 -30.676  1.00  0.00
ATOM    204  CG  GLN A  78       5.564  12.750 -30.096  1.00  0.00
ATOM    205  HG1 GLN A  78       6.601  12.601 -29.693  1.00  0.00
ATOM    206  HG2 GLN A  78       4.863  12.678 -29.232  1.00  0.00
ATOM    207  CD  GLN A  78       5.393  14.243 -30.529  1.00  0.00
ATOM    208  OE1 GLN A  78       4.879  15.115 -29.870  1.00  0.00
ATOM    209  NE2 GLN A  78       5.809  14.501 -31.782  1.00  0.00
ATOM    210 1HE2 GLN A  78       5.842  15.464 -32.044  1.00  0.00
ATOM    211 2HE2 GLN A  78       6.017  13.792 -32.460  1.00  0.00
ATOM    212  C   GLN A  78       3.385  11.016 -32.736  1.00  0.00
ATOM    213  O   GLN A  78       3.573  11.376 -33.895  1.00  0.00
ATOM    214  N   TYR A  79       2.880   9.853 -32.430  1.00  0.00
ATOM    215  HN  TYR A  79       2.707   9.623 -31.472  1.00  0.00
ATOM    216  CA  TYR A  79       2.414   8.802 -33.260  1.00  0.00
ATOM    217  HA  TYR A  79       3.132   8.625 -34.045  1.00  0.00
ATOM    218  CB  TYR A  79       2.325   7.460 -32.527  1.00  0.00
ATOM    219  HB1 TYR A  79       1.741   7.536 -31.593  1.00  0.00
ATOM    220  HB2 TYR A  79       3.299   7.114 -32.128  1.00  0.00
ATOM    221  CG  TYR A  79       1.643   6.350 -33.386  1.00  0.00
ATOM    222  CD1 TYR A  79       2.390   5.449 -34.162  1.00  0.00
ATOM    223  HD1 TYR A  79       3.444   5.651 -34.293  1.00  0.00
ATOM    224  CE1 TYR A  79       1.782   4.437 -34.905  1.00  0.00
ATOM    225  HE1 TYR A  79       2.432   3.826 -35.515  1.00  0.00
ATOM    226  CZ  TYR A  79       0.386   4.227 -34.817  1.00  0.00
ATOM    227  OH  TYR A  79      -0.262   3.137 -35.395  1.00  0.00
ATOM    228  HH  TYR A  79       0.371   2.626 -35.905  1.00  0.00
ATOM    229  CD2 TYR A  79       0.285   6.095 -33.202  1.00  0.00
ATOM    230  HD2 TYR A  79      -0.374   6.684 -32.575  1.00  0.00
ATOM    231  CE2 TYR A  79      -0.335   5.078 -34.025  1.00  0.00
ATOM    232  HE2 TYR A  79      -1.407   5.033 -34.092  1.00  0.00
ATOM    233  C   TYR A  79       1.145   9.121 -34.034  1.00  0.00
ATOM    234  O   TYR A  79       1.091   8.834 -35.211  1.00  0.00
ATOM    235  N   LYS A  80       0.184   9.813 -33.410  1.00  0.00
ATOM    236  HN  LYS A  80       0.233   9.682 -32.418  1.00  0.00
ATOM    237  CA  LYS A  80      -1.036  10.367 -34.036  1.00  0.00
ATOM    238  HA  LYS A  80      -1.536   9.532 -34.495  1.00  0.00
ATOM    239  CB  LYS A  80      -1.950  10.988 -32.906  1.00  0.00
ATOM    240  HB1 LYS A  80      -1.424  11.695 -32.218  1.00  0.00
ATOM    241  HB2 LYS A  80      -2.076  10.112 -32.234  1.00  0.00
ATOM    242  CG  LYS A  80      -3.314  11.489 -33.422  1.00  0.00
ATOM    243  HG1 LYS A  80      -3.762  10.707 -34.089  1.00  0.00
ATOM    244  HG2 LYS A  80      -3.165  12.472 -33.906  1.00  0.00
ATOM    245  CD  LYS A  80      -4.178  11.614 -32.206  1.00  0.00
ATOM    246  HD1 LYS A  80      -3.569  12.012 -31.364  1.00  0.00
ATOM    247  HD2 LYS A  80      -4.643  10.646 -31.883  1.00  0.00
ATOM    248  CE  LYS A  80      -5.455  12.526 -32.378  1.00  0.00
ATOM    249  HE1 LYS A  80      -5.949  12.616 -31.384  1.00  0.00
ATOM    250  HE2 LYS A  80      -6.164  12.132 -33.137  1.00  0.00
ATOM    251  NZ  LYS A  80      -5.217  13.926 -32.919  1.00  0.00
ATOM    252  HZ1 LYS A  80      -4.701  14.522 -32.249  1.00  0.00
ATOM    253  HZ2 LYS A  80      -6.163  14.326 -33.093  1.00  0.00
ATOM    254  HZ3 LYS A  80      -4.579  13.937 -33.747  1.00  0.00
ATOM    255  C   LYS A  80      -0.636  11.469 -35.047  1.00  0.00
ATOM    256  O   LYS A  80      -1.025  11.448 -36.164  1.00  0.00
ATOM    257  N   GLN A  81       0.290  12.349 -34.645  1.00  0.00
ATOM    258  HN  GLN A  81       0.714  12.173 -33.767  1.00  0.00
ATOM    259  CA  GLN A  81       0.814  13.431 -35.511  1.00  0.00
ATOM    260  HA  GLN A  81       0.033  13.949 -36.050  1.00  0.00
ATOM    261  CB  GLN A  81       1.934  14.345 -34.821  1.00  0.00
ATOM    262  HB1 GLN A  81       2.344  14.949 -35.653  1.00  0.00
ATOM    263  HB2 GLN A  81       2.816  13.817 -34.395  1.00  0.00
ATOM    264  CG  GLN A  81       1.527  15.425 -33.766  1.00  0.00
ATOM    265  HG1 GLN A  81       2.404  16.062 -33.524  1.00  0.00
ATOM    266  HG2 GLN A  81       1.379  14.819 -32.849  1.00  0.00
ATOM    267  CD  GLN A  81       0.307  16.237 -34.119  1.00  0.00
ATOM    268  OE1 GLN A  81       0.378  17.253 -34.828  1.00  0.00
ATOM    269  NE2 GLN A  81      -0.911  15.805 -33.713  1.00  0.00
ATOM    270 1HE2 GLN A  81      -1.777  16.201 -34.000  1.00  0.00
ATOM    271 2HE2 GLN A  81      -1.196  15.005 -33.180  1.00  0.00
ATOM    272  C   GLN A  81       1.484  12.836 -36.763  1.00  0.00
ATOM    273  O   GLN A  81       1.170  13.293 -37.841  1.00  0.00
ATOM    274  N   ALA A  82       2.319  11.820 -36.567  1.00  0.00
ATOM    275  HN  ALA A  82       2.345  11.500 -35.621  1.00  0.00
ATOM    276  CA  ALA A  82       2.985  11.068 -37.631  1.00  0.00
ATOM    277  HA  ALA A  82       3.582  11.776 -38.169  1.00  0.00
ATOM    278  CB  ALA A  82       3.933  10.100 -37.053  1.00  0.00
ATOM    279  HB1 ALA A  82       4.287   9.503 -37.926  1.00  0.00
ATOM    280  HB2 ALA A  82       3.399   9.395 -36.366  1.00  0.00
ATOM    281  HB3 ALA A  82       4.761  10.478 -36.431  1.00  0.00
ATOM    282  C   ALA A  82       2.062  10.362 -38.641  1.00  0.00
ATOM    283  O   ALA A  82       2.094  10.539 -39.842  1.00  0.00
ATOM    284  N   CYS A  83       1.068   9.615 -38.086  1.00  0.00
ATOM    285  HN  CYS A  83       1.043   9.517 -37.100  1.00  0.00
ATOM    286  CA  CYS A  83      -0.113   9.021 -38.809  1.00  0.00
ATOM    287  HA  CYS A  83       0.341   8.261 -39.437  1.00  0.00
ATOM    288  CB  CYS A  83      -0.988   8.268 -37.827  1.00  0.00
ATOM    289  HB1 CYS A  83      -1.886   7.895 -38.347  1.00  0.00
ATOM    290  HB2 CYS A  83      -1.143   8.881 -36.918  1.00  0.00
ATOM    291  SG  CYS A  83      -0.265   6.702 -37.223  1.00  0.00
ATOM    292  HG1 CYS A  83       0.582   7.348 -36.417  1.00  0.00
ATOM    293  C   CYS A  83      -0.899  10.055 -39.626  1.00  0.00
ATOM    294  O   CYS A  83      -0.943   9.883 -40.834  1.00  0.00
ATOM    295  N   LEU A  84      -1.450  11.070 -39.026  1.00  0.00
ATOM    296  HN  LEU A  84      -1.221  11.271 -38.070  1.00  0.00
ATOM    297  CA  LEU A  84      -2.208  12.182 -39.545  1.00  0.00
ATOM    298  HA  LEU A  84      -3.167  11.763 -39.827  1.00  0.00
ATOM    299  CB  LEU A  84      -2.391  13.412 -38.575  1.00  0.00
ATOM    300  HB1 LEU A  84      -1.376  13.689 -38.215  1.00  0.00
ATOM    301  HB2 LEU A  84      -2.882  12.927 -37.699  1.00  0.00
ATOM    302  CG  LEU A  84      -3.075  14.699 -39.061  1.00  0.00
ATOM    303  HG  LEU A  84      -2.618  14.988 -40.033  1.00  0.00
ATOM    304  CD1 LEU A  84      -4.623  14.679 -39.236  1.00  0.00
ATOM    305 1HD1 LEU A  84      -5.101  14.263 -38.324  1.00  0.00
ATOM    306 2HD1 LEU A  84      -4.970  14.054 -40.082  1.00  0.00
ATOM    307 3HD1 LEU A  84      -4.957  15.731 -39.299  1.00  0.00
ATOM    308  CD2 LEU A  84      -2.743  15.805 -38.074  1.00  0.00
ATOM    309 1HD2 LEU A  84      -1.648  15.922 -37.981  1.00  0.00
ATOM    310 2HD2 LEU A  84      -2.998  15.501 -37.039  1.00  0.00
ATOM    311 3HD2 LEU A  84      -3.156  16.816 -38.319  1.00  0.00
ATOM    312  C   LEU A  84      -1.612  12.754 -40.848  1.00  0.00
ATOM    313  O   LEU A  84      -2.244  13.069 -41.920  1.00  0.00
ATOM    314  N   ARG A  85      -0.277  12.985 -40.762  1.00  0.00
ATOM    315  HN  ARG A  85       0.196  12.823 -39.894  1.00  0.00
ATOM    316  CA  ARG A  85       0.562  13.459 -41.947  1.00  0.00
ATOM    317  HA  ARG A  85       0.117  14.349 -42.354  1.00  0.00
ATOM    318  CB  ARG A  85       1.913  13.910 -41.492  1.00  0.00
ATOM    319  HB1 ARG A  85       2.531  14.332 -42.315  1.00  0.00
ATOM    320  HB2 ARG A  85       2.314  13.080 -40.889  1.00  0.00
ATOM    321  CG  ARG A  85       1.906  15.183 -40.591  1.00  0.00
ATOM    322  HG1 ARG A  85       1.257  14.984 -39.698  1.00  0.00
ATOM    323  HG2 ARG A  85       1.325  16.023 -41.028  1.00  0.00
ATOM    324  CD  ARG A  85       3.290  15.857 -40.450  1.00  0.00
ATOM    325  HD1 ARG A  85       3.309  16.808 -39.888  1.00  0.00
ATOM    326  HD2 ARG A  85       3.625  16.169 -41.476  1.00  0.00
ATOM    327  NE  ARG A  85       4.268  14.775 -39.932  1.00  0.00
ATOM    328  HE  ARG A  85       4.816  14.281 -40.610  1.00  0.00
ATOM    329  CZ  ARG A  85       4.653  14.542 -38.676  1.00  0.00
ATOM    330  NH1 ARG A  85       4.272  15.232 -37.625  1.00  0.00
ATOM    331 1HH1 ARG A  85       3.470  15.835 -37.665  1.00  0.00
ATOM    332 2HH1 ARG A  85       4.733  15.098 -36.735  1.00  0.00
ATOM    333  NH2 ARG A  85       5.622  13.692 -38.501  1.00  0.00
ATOM    334 1HH2 ARG A  85       5.832  13.049 -39.233  1.00  0.00
ATOM    335 2HH2 ARG A  85       5.478  13.365 -37.571  1.00  0.00
ATOM    336  C   ARG A  85       0.608  12.463 -43.096  1.00  0.00
ATOM    337  O   ARG A  85       0.559  12.863 -44.276  1.00  0.00
ATOM    338  N   ASP A  86       0.571  11.227 -42.827  1.00  0.00
ATOM    339  HN  ASP A  86       0.608  10.897 -41.893  1.00  0.00
ATOM    340  CA  ASP A  86       0.561  10.207 -43.876  1.00  0.00
ATOM    341  HA  ASP A  86       1.230  10.412 -44.699  1.00  0.00
ATOM    342  CB  ASP A  86       1.182   8.859 -43.343  1.00  0.00
ATOM    343  HB1 ASP A  86       0.978   8.123 -44.152  1.00  0.00
ATOM    344  HB2 ASP A  86       0.755   8.338 -42.452  1.00  0.00
ATOM    345  CG  ASP A  86       2.653   8.961 -43.150  1.00  0.00
ATOM    346  OD1 ASP A  86       3.374   9.988 -43.383  1.00  0.00
ATOM    347  OD2 ASP A  86       3.195   7.901 -42.650  1.00  0.00
ATOM    348  C   ASP A  86      -0.906   9.909 -44.366  1.00  0.00
ATOM    349  O   ASP A  86      -1.065   9.288 -45.408  1.00  0.00
ATOM    350  N   LEU A  87      -1.913  10.383 -43.608  1.00  0.00
ATOM    351  HN  LEU A  87      -1.625  10.780 -42.750  1.00  0.00
ATOM    352  CA  LEU A  87      -3.328  10.203 -43.899  1.00  0.00
ATOM    353  HA  LEU A  87      -3.359   9.450 -44.664  1.00  0.00
ATOM    354  CB  LEU A  87      -4.206   9.843 -42.673  1.00  0.00
ATOM    355  HB1 LEU A  87      -5.249   9.746 -43.046  1.00  0.00
ATOM    356  HB2 LEU A  87      -4.194  10.591 -41.867  1.00  0.00
ATOM    357  CG  LEU A  87      -3.844   8.511 -41.910  1.00  0.00
ATOM    358  HG  LEU A  87      -2.819   8.582 -41.489  1.00  0.00
ATOM    359  CD1 LEU A  87      -4.751   8.434 -40.729  1.00  0.00
ATOM    360 1HD1 LEU A  87      -4.535   9.327 -40.088  1.00  0.00
ATOM    361 2HD1 LEU A  87      -4.649   7.462 -40.212  1.00  0.00
ATOM    362 3HD1 LEU A  87      -5.810   8.515 -41.077  1.00  0.00
ATOM    363  CD2 LEU A  87      -3.986   7.222 -42.788  1.00  0.00
ATOM    364 1HD2 LEU A  87      -3.777   6.295 -42.218  1.00  0.00
ATOM    365 2HD2 LEU A  87      -3.233   7.183 -43.614  1.00  0.00
ATOM    366 3HD2 LEU A  87      -4.971   7.235 -43.314  1.00  0.00
ATOM    367  C   LEU A  87      -3.826  11.368 -44.743  1.00  0.00
ATOM    368  O   LEU A  87      -4.820  11.342 -45.413  1.00  0.00
ATOM    369  N   LEU A  88      -2.993  12.404 -44.847  1.00  0.00
ATOM    370  HN  LEU A  88      -2.188  12.482 -44.289  1.00  0.00
ATOM    371  CA  LEU A  88      -3.418  13.529 -45.736  1.00  0.00
ATOM    372  HA  LEU A  88      -4.482  13.632 -45.641  1.00  0.00
ATOM    373  CB  LEU A  88      -2.722  14.773 -45.017  1.00  0.00
ATOM    374  HB1 LEU A  88      -2.551  14.545 -43.936  1.00  0.00
ATOM    375  HB2 LEU A  88      -3.380  15.653 -45.067  1.00  0.00
ATOM    376  CG  LEU A  88      -1.317  15.201 -45.628  1.00  0.00
ATOM    377  HG  LEU A  88      -0.690  14.298 -45.800  1.00  0.00
ATOM    378  CD1 LEU A  88      -1.313  15.972 -46.959  1.00  0.00
ATOM    379 1HD1 LEU A  88      -1.887  16.918 -46.986  1.00  0.00
ATOM    380 2HD1 LEU A  88      -1.671  15.280 -47.741  1.00  0.00
ATOM    381 3HD1 LEU A  88      -0.243  16.186 -47.219  1.00  0.00
ATOM    382  CD2 LEU A  88      -0.589  16.068 -44.601  1.00  0.00
ATOM    383 1HD2 LEU A  88      -0.626  15.596 -43.595  1.00  0.00
ATOM    384 2HD2 LEU A  88      -1.097  17.068 -44.584  1.00  0.00
ATOM    385 3HD2 LEU A  88       0.457  16.208 -44.946  1.00  0.00
ATOM    386  C   LEU A  88      -3.139  13.189 -47.217  1.00  0.00
ATOM    387  O   LEU A  88      -3.618  13.829 -48.146  1.00  0.00
ATOM    388  N   LYS A  89      -2.350  12.141 -47.516  1.00  0.00
ATOM    389  HN  LYS A  89      -2.036  11.628 -46.723  1.00  0.00
ATOM    390  CA  LYS A  89      -1.973  11.636 -48.842  1.00  0.00
ATOM    391  HA  LYS A  89      -1.519  12.470 -49.376  1.00  0.00
ATOM    392  CB  LYS A  89      -0.910  10.546 -48.719  1.00  0.00
ATOM    393  HB1 LYS A  89      -0.539  10.255 -49.727  1.00  0.00
ATOM    394  HB2 LYS A  89      -1.396   9.595 -48.396  1.00  0.00
ATOM    395  CG  LYS A  89       0.302  11.012 -47.989  1.00  0.00
ATOM    396  HG1 LYS A  89       0.040  10.905 -46.917  1.00  0.00
ATOM    397  HG2 LYS A  89       0.580  12.064 -48.198  1.00  0.00
ATOM    398  CD  LYS A  89       1.459  10.029 -48.180  1.00  0.00
ATOM    399  HD1 LYS A  89       2.311  10.273 -47.508  1.00  0.00
ATOM    400  HD2 LYS A  89       1.617  10.178 -49.275  1.00  0.00
ATOM    401  CE  LYS A  89       0.975   8.526 -47.893  1.00  0.00
ATOM    402  HE1 LYS A  89       0.104   8.183 -48.492  1.00  0.00
ATOM    403  HE2 LYS A  89       0.597   8.480 -46.843  1.00  0.00
ATOM    404  NZ  LYS A  89       2.064   7.548 -47.972  1.00  0.00
ATOM    405  HZ1 LYS A  89       2.337   7.355 -48.949  1.00  0.00
ATOM    406  HZ2 LYS A  89       1.850   6.605 -47.563  1.00  0.00
ATOM    407  HZ3 LYS A  89       2.813   7.908 -47.348  1.00  0.00
ATOM    408  C   LYS A  89      -3.052  11.216 -49.724  1.00  0.00
ATOM    409  O   LYS A  89      -4.084  10.743 -49.235  1.00  0.00
ATOM    410  N   GLU A  90      -2.848  11.259 -51.051  1.00  0.00
ATOM    411  HN  GLU A  90      -2.075  11.729 -51.442  1.00  0.00
ATOM    412  CA  GLU A  90      -3.883  10.881 -52.010  1.00  0.00
ATOM    413  HA  GLU A  90      -4.783  11.239 -51.545  1.00  0.00
ATOM    414  CB  GLU A  90      -3.482  11.488 -53.355  1.00  0.00
ATOM    415  HB1 GLU A  90      -2.640  10.911 -53.795  1.00  0.00
ATOM    416  HB2 GLU A  90      -3.077  12.518 -53.278  1.00  0.00
ATOM    417  CG  GLU A  90      -4.709  11.436 -54.322  1.00  0.00
ATOM    418  HG1 GLU A  90      -5.583  11.839 -53.764  1.00  0.00
ATOM    419  HG2 GLU A  90      -4.993  10.380 -54.544  1.00  0.00
ATOM    420  CD  GLU A  90      -4.362  12.086 -55.641  1.00  0.00
ATOM    421  OE1 GLU A  90      -4.242  11.382 -56.697  1.00  0.00
ATOM    422  OE2 GLU A  90      -4.108  13.316 -55.595  1.00  0.00
ATOM    423  C   GLU A  90      -4.041   9.366 -52.153  1.00  0.00
ATOM    424  O   GLU A  90      -3.041   8.738 -52.421  1.00  0.00
ATOM    425  N   PRO A  91      -5.171   8.718 -51.959  1.00  0.00
ATOM    426  CD  PRO A  91      -6.271   9.131 -51.063  1.00  0.00
ATOM    427  HD1 PRO A  91      -6.776  10.028 -51.487  1.00  0.00
ATOM    428  HD2 PRO A  91      -5.936   9.285 -50.025  1.00  0.00
ATOM    429  CA  PRO A  91      -5.299   7.358 -52.461  1.00  0.00
ATOM    430  HA  PRO A  91      -4.626   6.726 -51.878  1.00  0.00
ATOM    431  CB  PRO A  91      -6.806   7.166 -52.358  1.00  0.00
ATOM    432  HB1 PRO A  91      -7.158   6.117 -52.397  1.00  0.00
ATOM    433  HB2 PRO A  91      -7.282   7.795 -53.157  1.00  0.00
ATOM    434  CG  PRO A  91      -7.217   7.903 -51.072  1.00  0.00
ATOM    435  HG1 PRO A  91      -8.260   8.294 -51.134  1.00  0.00
ATOM    436  HG2 PRO A  91      -7.184   7.187 -50.219  1.00  0.00
ATOM    437  C   PRO A  91      -4.835   6.978 -53.870  1.00  0.00
ATOM    438  O   PRO A  91      -4.851   7.821 -54.762  1.00  0.00
ATOM    439  N   SER A  92      -4.350   5.770 -54.043  1.00  0.00
ATOM    440  HN  SER A  92      -4.385   4.988 -53.435  1.00  0.00
ATOM    441  CA  SER A  92      -3.947   5.412 -55.418  1.00  0.00
ATOM    442  HA  SER A  92      -4.315   6.078 -56.176  1.00  0.00
ATOM    443  CB  SER A  92      -2.392   5.416 -55.508  1.00  0.00
ATOM    444  HB1 SER A  92      -2.080   4.722 -54.710  1.00  0.00
ATOM    445  HB2 SER A  92      -2.070   6.476 -55.406  1.00  0.00
ATOM    446  OG  SER A  92      -1.906   4.861 -56.720  1.00  0.00
ATOM    447  HG1 SER A  92      -1.844   3.906 -56.681  1.00  0.00
ATOM    448  C   SER A  92      -4.588   4.093 -55.674  1.00  0.00
ATOM    449  O   SER A  92      -4.731   3.236 -54.778  1.00  0.00
ATOM    450  N   GLY A  93      -5.066   3.934 -56.929  1.00  0.00
ATOM    451  HN  GLY A  93      -4.799   4.585 -57.635  1.00  0.00
ATOM    452  CA  GLY A  93      -5.817   2.717 -57.204  1.00  0.00
ATOM    453  HA1 GLY A  93      -5.081   1.931 -57.338  1.00  0.00
ATOM    454  HA2 GLY A  93      -6.382   2.992 -58.090  1.00  0.00
ATOM    455  C   GLY A  93      -6.918   2.304 -56.307  1.00  0.00
ATOM    456  O   GLY A  93      -7.683   3.144 -55.786  1.00  0.00
ATOM    457  N   ILE A  94      -6.956   0.968 -56.057  1.00  0.00
ATOM    458  HN  ILE A  94      -6.330   0.339 -56.487  1.00  0.00
ATOM    459  CA  ILE A  94      -8.039   0.267 -55.195  1.00  0.00
ATOM    460  HA  ILE A  94      -8.967   0.782 -55.409  1.00  0.00
ATOM    461  CB  ILE A  94      -8.170  -1.176 -55.684  1.00  0.00
ATOM    462  HB  ILE A  94      -8.142  -1.147 -56.797  1.00  0.00
ATOM    463  CG2 ILE A  94      -7.000  -1.992 -55.330  1.00  0.00
ATOM    464 1HG2 ILE A  94      -6.943  -2.292 -54.253  1.00  0.00
ATOM    465 2HG2 ILE A  94      -5.984  -1.641 -55.598  1.00  0.00
ATOM    466 3HG2 ILE A  94      -7.270  -2.940 -55.865  1.00  0.00
ATOM    467  CG1 ILE A  94      -9.482  -1.797 -55.412  1.00  0.00
ATOM    468 1HG1 ILE A  94      -9.879  -1.267 -54.514  1.00  0.00
ATOM    469 2HG1 ILE A  94      -9.264  -2.887 -55.289  1.00  0.00
ATOM    470  CD  ILE A  94     -10.534  -1.719 -56.544  1.00  0.00
ATOM    471  HD1 ILE A  94     -10.692  -0.644 -56.781  1.00  0.00
ATOM    472  HD2 ILE A  94     -11.506  -2.094 -56.190  1.00  0.00
ATOM    473  HD3 ILE A  94     -10.236  -2.266 -57.470  1.00  0.00
ATOM    474  C   ILE A  94      -7.704   0.388 -53.667  1.00  0.00
ATOM    475  O   ILE A  94      -8.478   0.028 -52.795  1.00  0.00
ATOM    476  N   PHE A  95      -6.549   0.968 -53.397  1.00  0.00
ATOM    477  HN  PHE A  95      -5.981   1.415 -54.087  1.00  0.00
ATOM    478  CA  PHE A  95      -5.948   0.889 -52.173  1.00  0.00
ATOM    479  HA  PHE A  95      -6.277   0.015 -51.636  1.00  0.00
ATOM    480  CB  PHE A  95      -4.412   1.107 -52.194  1.00  0.00
ATOM    481  HB1 PHE A  95      -4.098   1.465 -51.198  1.00  0.00
ATOM    482  HB2 PHE A  95      -4.110   1.792 -53.018  1.00  0.00
ATOM    483  CG  PHE A  95      -3.790  -0.278 -52.396  1.00  0.00
ATOM    484  CD1 PHE A  95      -3.021  -0.641 -53.540  1.00  0.00
ATOM    485  HD1 PHE A  95      -2.961   0.061 -54.356  1.00  0.00
ATOM    486  CE1 PHE A  95      -2.264  -1.834 -53.599  1.00  0.00
ATOM    487  HE1 PHE A  95      -1.591  -1.971 -54.421  1.00  0.00
ATOM    488  CZ  PHE A  95      -2.340  -2.737 -52.559  1.00  0.00
ATOM    489  HZ  PHE A  95      -1.954  -3.738 -52.692  1.00  0.00
ATOM    490  CD2 PHE A  95      -3.866  -1.174 -51.325  1.00  0.00
ATOM    491  HD2 PHE A  95      -4.512  -0.995 -50.491  1.00  0.00
ATOM    492  CE2 PHE A  95      -3.203  -2.441 -51.448  1.00  0.00
ATOM    493  HE2 PHE A  95      -3.279  -3.190 -50.676  1.00  0.00
ATOM    494  C   PHE A  95      -6.535   2.030 -51.311  1.00  0.00
ATOM    495  O   PHE A  95      -6.084   3.177 -51.376  1.00  0.00
ATOM    496  N   CYS A  96      -7.592   1.778 -50.482  1.00  0.00
ATOM    497  HN  CYS A  96      -7.902   0.834 -50.413  1.00  0.00
ATOM    498  CA  CYS A  96      -8.341   2.705 -49.673  1.00  0.00
ATOM    499  HA  CYS A  96      -8.878   3.376 -50.326  1.00  0.00
ATOM    500  CB  CYS A  96      -9.446   1.892 -48.940  1.00  0.00
ATOM    501  HB1 CYS A  96      -8.868   1.104 -48.399  1.00  0.00
ATOM    502  HB2 CYS A  96     -10.048   1.334 -49.685  1.00  0.00
ATOM    503  SG  CYS A  96     -10.493   2.858 -47.729  1.00  0.00
ATOM    504  HG1 CYS A  96     -11.064   3.618 -48.644  1.00  0.00
ATOM    505  C   CYS A  96      -7.505   3.590 -48.726  1.00  0.00
ATOM    506  O   CYS A  96      -6.371   3.248 -48.311  1.00  0.00
ATOM    507  N   ASN A  97      -7.948   4.806 -48.352  1.00  0.00
ATOM    508  HN  ASN A  97      -8.714   5.276 -48.805  1.00  0.00
ATOM    509  CA  ASN A  97      -7.373   5.588 -47.317  1.00  0.00
ATOM    510  HA  ASN A  97      -6.327   5.750 -47.581  1.00  0.00
ATOM    511  CB  ASN A  97      -7.889   7.112 -47.196  1.00  0.00
ATOM    512  HB1 ASN A  97      -8.896   7.005 -46.718  1.00  0.00
ATOM    513  HB2 ASN A  97      -8.092   7.473 -48.225  1.00  0.00
ATOM    514  CG  ASN A  97      -6.991   8.045 -46.387  1.00  0.00
ATOM    515  OD1 ASN A  97      -5.781   7.804 -46.358  1.00  0.00
ATOM    516  ND2 ASN A  97      -7.486   9.126 -45.792  1.00  0.00
ATOM    517 1HD2 ASN A  97      -6.833   9.875 -45.696  1.00  0.00
ATOM    518 2HD2 ASN A  97      -8.471   9.164 -45.564  1.00  0.00
ATOM    519  C   ASN A  97      -7.373   5.003 -45.900  1.00  0.00
ATOM    520  O   ASN A  97      -8.392   4.519 -45.393  1.00  0.00
ATOM    521  N   GLY A  98      -6.176   4.994 -45.309  1.00  0.00
ATOM    522  HN  GLY A  98      -5.479   5.504 -45.785  1.00  0.00
ATOM    523  CA  GLY A  98      -5.967   4.423 -43.947  1.00  0.00
ATOM    524  HA1 GLY A  98      -4.928   4.536 -43.662  1.00  0.00
ATOM    525  HA2 GLY A  98      -6.353   3.410 -43.962  1.00  0.00
ATOM    526  C   GLY A  98      -6.723   5.163 -42.841  1.00  0.00
ATOM    527  O   GLY A  98      -7.231   6.260 -42.907  1.00  0.00
ATOM    528  N   THR A  99      -6.718   4.596 -41.635  1.00  0.00
ATOM    529  HN  THR A  99      -6.056   3.935 -41.316  1.00  0.00
ATOM    530  CA  THR A  99      -7.612   5.086 -40.598  1.00  0.00
ATOM    531  HA  THR A  99      -7.706   6.160 -40.636  1.00  0.00
ATOM    532  CB  THR A  99      -9.051   4.459 -40.745  1.00  0.00
ATOM    533  HB  THR A  99      -9.253   4.584 -41.833  1.00  0.00
ATOM    534  OG1 THR A  99     -10.019   5.143 -40.050  1.00  0.00
ATOM    535  HG1 THR A  99     -10.864   4.875 -40.433  1.00  0.00
ATOM    536  CG2 THR A  99      -9.172   2.972 -40.354  1.00  0.00
ATOM    537 1HG2 THR A  99      -9.180   2.817 -39.263  1.00  0.00
ATOM    538 2HG2 THR A  99      -8.352   2.405 -40.824  1.00  0.00
ATOM    539 3HG2 THR A  99     -10.065   2.549 -40.869  1.00  0.00
ATOM    540  C   THR A  99      -7.116   4.865 -39.243  1.00  0.00
ATOM    541  O   THR A  99      -6.488   3.845 -38.872  1.00  0.00
ATOM    542  N   PHE A 100      -7.264   5.834 -38.355  1.00  0.00
ATOM    543  HN  PHE A 100      -8.028   6.428 -38.607  1.00  0.00
ATOM    544  CA  PHE A 100      -6.696   5.813 -37.025  1.00  0.00
ATOM    545  HA  PHE A 100      -5.993   4.988 -36.972  1.00  0.00
ATOM    546  CB  PHE A 100      -6.000   7.177 -36.758  1.00  0.00
ATOM    547  HB1 PHE A 100      -6.762   7.986 -36.812  1.00  0.00
ATOM    548  HB2 PHE A 100      -5.278   7.248 -37.614  1.00  0.00
ATOM    549  CG  PHE A 100      -5.222   7.160 -35.475  1.00  0.00
ATOM    550  CD1 PHE A 100      -3.829   7.193 -35.496  1.00  0.00
ATOM    551  HD1 PHE A 100      -3.341   7.270 -36.436  1.00  0.00
ATOM    552  CE1 PHE A 100      -3.121   7.146 -34.293  1.00  0.00
ATOM    553  HE1 PHE A 100      -2.052   7.328 -34.184  1.00  0.00
ATOM    554  CZ  PHE A 100      -3.758   7.093 -33.088  1.00  0.00
ATOM    555  HZ  PHE A 100      -3.234   7.030 -32.142  1.00  0.00
ATOM    556  CD2 PHE A 100      -5.891   7.222 -34.248  1.00  0.00
ATOM    557  HD2 PHE A 100      -6.962   7.296 -34.175  1.00  0.00
ATOM    558  CE2 PHE A 100      -5.183   7.184 -33.024  1.00  0.00
ATOM    559  HE2 PHE A 100      -5.762   7.210 -32.103  1.00  0.00
ATOM    560  C   PHE A 100      -7.902   5.550 -36.115  1.00  0.00
ATOM    561  O   PHE A 100      -8.869   6.304 -36.107  1.00  0.00
ATOM    562  N   ASP A 101      -7.875   4.475 -35.322  1.00  0.00
ATOM    563  HN  ASP A 101      -7.122   3.831 -35.445  1.00  0.00
ATOM    564  CA  ASP A 101      -8.939   4.112 -34.382  1.00  0.00
ATOM    565  HA  ASP A 101      -9.722   4.845 -34.271  1.00  0.00
ATOM    566  CB  ASP A 101      -9.609   2.834 -34.914  1.00  0.00
ATOM    567  HB1 ASP A 101      -8.885   1.990 -34.973  1.00  0.00
ATOM    568  HB2 ASP A 101      -9.986   3.127 -35.914  1.00  0.00
ATOM    569  CG  ASP A 101     -10.733   2.437 -34.116  1.00  0.00
ATOM    570  OD1 ASP A 101     -10.953   1.181 -34.056  1.00  0.00
ATOM    571  OD2 ASP A 101     -11.528   3.259 -33.655  1.00  0.00
ATOM    572  C   ASP A 101      -8.311   3.883 -33.031  1.00  0.00
ATOM    573  O   ASP A 101      -7.673   2.802 -32.887  1.00  0.00
ATOM    574  N   GLN A 102      -8.603   4.688 -32.043  1.00  0.00
ATOM    575  HN  GLN A 102      -9.088   5.497 -32.365  1.00  0.00
ATOM    576  CA  GLN A 102      -8.332   4.512 -30.639  1.00  0.00
ATOM    577  HA  GLN A 102      -8.888   5.189 -29.986  1.00  0.00
ATOM    578  CB  GLN A 102      -8.642   3.138 -30.125  1.00  0.00
ATOM    579  HB1 GLN A 102      -8.276   3.062 -29.076  1.00  0.00
ATOM    580  HB2 GLN A 102      -8.114   2.269 -30.582  1.00  0.00
ATOM    581  CG  GLN A 102     -10.117   2.758 -30.391  1.00  0.00
ATOM    582  HG1 GLN A 102     -10.286   2.336 -31.405  1.00  0.00
ATOM    583  HG2 GLN A 102     -10.613   3.750 -30.275  1.00  0.00
ATOM    584  CD  GLN A 102     -10.679   1.903 -29.274  1.00  0.00
ATOM    585  OE1 GLN A 102     -10.707   2.388 -28.148  1.00  0.00
ATOM    586  NE2 GLN A 102     -10.971   0.615 -29.514  1.00  0.00
ATOM    587 1HE2 GLN A 102     -11.069   0.211 -30.420  1.00  0.00
ATOM    588 2HE2 GLN A 102     -11.345   0.034 -28.791  1.00  0.00
ATOM    589  C   GLN A 102      -6.838   4.802 -30.372  1.00  0.00
ATOM    590  O   GLN A 102      -6.478   5.908 -30.177  1.00  0.00
ATOM    591  N   TYR A 103      -6.017   3.786 -30.427  1.00  0.00
ATOM    592  HN  TYR A 103      -6.426   2.894 -30.592  1.00  0.00
ATOM    593  CA  TYR A 103      -4.584   3.847 -30.267  1.00  0.00
ATOM    594  HA  TYR A 103      -4.243   4.856 -30.483  1.00  0.00
ATOM    595  CB  TYR A 103      -4.075   3.425 -28.780  1.00  0.00
ATOM    596  HB1 TYR A 103      -3.786   4.284 -28.143  1.00  0.00
ATOM    597  HB2 TYR A 103      -3.130   2.862 -28.941  1.00  0.00
ATOM    598  CG  TYR A 103      -4.998   2.475 -28.144  1.00  0.00
ATOM    599  CD1 TYR A 103      -5.207   1.298 -28.749  1.00  0.00
ATOM    600  HD1 TYR A 103      -4.670   0.991 -29.622  1.00  0.00
ATOM    601  CE1 TYR A 103      -6.254   0.473 -28.280  1.00  0.00
ATOM    602  HE1 TYR A 103      -6.502  -0.470 -28.724  1.00  0.00
ATOM    603  CZ  TYR A 103      -7.161   0.971 -27.342  1.00  0.00
ATOM    604  OH  TYR A 103      -8.090   0.106 -26.639  1.00  0.00
ATOM    605  HH  TYR A 103      -7.688  -0.159 -25.808  1.00  0.00
ATOM    606  CD2 TYR A 103      -5.880   2.963 -27.046  1.00  0.00
ATOM    607  HD2 TYR A 103      -5.715   3.937 -26.597  1.00  0.00
ATOM    608  CE2 TYR A 103      -6.948   2.217 -26.711  1.00  0.00
ATOM    609  HE2 TYR A 103      -7.518   2.449 -25.814  1.00  0.00
ATOM    610  C   TYR A 103      -3.812   3.144 -31.430  1.00  0.00
ATOM    611  O   TYR A 103      -2.597   2.965 -31.294  1.00  0.00
ATOM    612  N   VAL A 104      -4.458   2.664 -32.548  1.00  0.00
ATOM    613  HN  VAL A 104      -5.422   2.839 -32.710  1.00  0.00
ATOM    614  CA  VAL A 104      -3.683   1.938 -33.561  1.00  0.00
ATOM    615  HA  VAL A 104      -2.605   2.043 -33.470  1.00  0.00
ATOM    616  CB  VAL A 104      -4.185   0.479 -33.551  1.00  0.00
ATOM    617  HB  VAL A 104      -5.246   0.298 -33.801  1.00  0.00
ATOM    618  CG1 VAL A 104      -3.355  -0.480 -34.495  1.00  0.00
ATOM    619 1HG1 VAL A 104      -2.321  -0.507 -34.102  1.00  0.00
ATOM    620 2HG1 VAL A 104      -3.462  -0.178 -35.552  1.00  0.00
ATOM    621 3HG1 VAL A 104      -3.862  -1.461 -34.435  1.00  0.00
ATOM    622  CG2 VAL A 104      -3.967  -0.062 -32.076  1.00  0.00
ATOM    623 1HG2 VAL A 104      -4.898   0.110 -31.476  1.00  0.00
ATOM    624 2HG2 VAL A 104      -3.145   0.476 -31.560  1.00  0.00
ATOM    625 3HG2 VAL A 104      -3.741  -1.148 -32.092  1.00  0.00
ATOM    626  C   VAL A 104      -4.198   2.459 -34.901  1.00  0.00
ATOM    627  O   VAL A 104      -5.351   2.915 -35.144  1.00  0.00
ATOM    628  N   CYS A 105      -3.273   2.591 -35.887  1.00  0.00
ATOM    629  HN  CYS A 105      -2.315   2.499 -35.637  1.00  0.00
ATOM    630  CA  CYS A 105      -3.560   3.037 -37.277  1.00  0.00
ATOM    631  HA  CYS A 105      -4.505   3.555 -37.320  1.00  0.00
ATOM    632  CB  CYS A 105      -2.554   4.112 -37.644  1.00  0.00
ATOM    633  HB1 CYS A 105      -1.543   3.786 -37.315  1.00  0.00
ATOM    634  HB2 CYS A 105      -2.892   5.010 -37.089  1.00  0.00
ATOM    635  SG  CYS A 105      -2.480   4.601 -39.371  1.00  0.00
ATOM    636  HG1 CYS A 105      -2.083   5.844 -39.097  1.00  0.00
ATOM    637  C   CYS A 105      -3.644   1.789 -38.102  1.00  0.00
ATOM    638  O   CYS A 105      -2.746   0.913 -38.058  1.00  0.00
ATOM    639  N   TRP A 106      -4.734   1.687 -38.928  1.00  0.00
ATOM    640  HN  TRP A 106      -5.389   2.445 -38.857  1.00  0.00
ATOM    641  CA  TRP A 106      -4.958   0.704 -39.937  1.00  0.00
ATOM    642  HA  TRP A 106      -4.301  -0.131 -39.702  1.00  0.00
ATOM    643  CB  TRP A 106      -6.447   0.085 -40.012  1.00  0.00
ATOM    644  HB1 TRP A 106      -6.685  -0.138 -41.069  1.00  0.00
ATOM    645  HB2 TRP A 106      -7.170   0.867 -39.698  1.00  0.00
ATOM    646  CG  TRP A 106      -6.678  -1.135 -39.215  1.00  0.00
ATOM    647  CD1 TRP A 106      -6.849  -2.450 -39.582  1.00  0.00
ATOM    648  HD1 TRP A 106      -6.620  -2.807 -40.572  1.00  0.00
ATOM    649  NE1 TRP A 106      -7.170  -3.192 -38.463  1.00  0.00
ATOM    650  HE1 TRP A 106      -6.958  -4.110 -38.224  1.00  0.00
ATOM    651  CE2 TRP A 106      -7.248  -2.384 -37.288  1.00  0.00
ATOM    652  CD2 TRP A 106      -7.023  -1.049 -37.774  1.00  0.00
ATOM    653  CE3 TRP A 106      -7.030   0.013 -36.892  1.00  0.00
ATOM    654  HE3 TRP A 106      -6.873   1.032 -37.202  1.00  0.00
ATOM    655  CZ3 TRP A 106      -7.254  -0.237 -35.522  1.00  0.00
ATOM    656  HZ3 TRP A 106      -7.372   0.592 -34.857  1.00  0.00
ATOM    657  CZ2 TRP A 106      -7.364  -2.604 -35.909  1.00  0.00
ATOM    658  HZ2 TRP A 106      -7.321  -3.604 -35.492  1.00  0.00
ATOM    659  CH2 TRP A 106      -7.513  -1.530 -35.072  1.00  0.00
ATOM    660  HH2 TRP A 106      -7.782  -1.795 -34.053  1.00  0.00
ATOM    661  C   TRP A 106      -4.621   1.346 -41.287  1.00  0.00
ATOM    662  O   TRP A 106      -5.076   2.470 -41.603  1.00  0.00
ATOM    663  N   PRO A 107      -3.664   0.761 -42.103  1.00  0.00
ATOM    664  CD  PRO A 107      -3.130  -0.567 -41.897  1.00  0.00
ATOM    665  HD1 PRO A 107      -3.808  -1.438 -41.772  1.00  0.00
ATOM    666  HD2 PRO A 107      -2.494  -0.555 -40.979  1.00  0.00
ATOM    667  CA  PRO A 107      -3.111   1.494 -43.210  1.00  0.00
ATOM    668  HA  PRO A 107      -2.799   2.486 -42.914  1.00  0.00
ATOM    669  CB  PRO A 107      -1.799   0.671 -43.443  1.00  0.00
ATOM    670  HB1 PRO A 107      -1.016   0.914 -42.709  1.00  0.00
ATOM    671  HB2 PRO A 107      -1.474   0.763 -44.497  1.00  0.00
ATOM    672  CG  PRO A 107      -2.264  -0.821 -43.135  1.00  0.00
ATOM    673  HG1 PRO A 107      -2.878  -1.350 -43.886  1.00  0.00
ATOM    674  HG2 PRO A 107      -1.366  -1.426 -42.846  1.00  0.00
ATOM    675  C   PRO A 107      -3.974   1.481 -44.464  1.00  0.00
ATOM    676  O   PRO A 107      -4.988   0.832 -44.484  1.00  0.00
ATOM    677  N   HSD A 108      -3.633   2.231 -45.534  1.00  0.00
ATOM    678  HN  HSD A 108      -2.972   2.965 -45.610  1.00  0.00
ATOM    679  CA  HSD A 108      -4.168   2.030 -46.843  1.00  0.00
ATOM    680  HA  HSD A 108      -5.173   2.373 -46.668  1.00  0.00
ATOM    681  CB  HSD A 108      -3.457   3.014 -47.882  1.00  0.00
ATOM    682  HB1 HSD A 108      -3.708   4.083 -47.696  1.00  0.00
ATOM    683  HB2 HSD A 108      -3.797   2.716 -48.893  1.00  0.00
ATOM    684  ND1 HSD A 108      -1.197   1.911 -47.691  1.00  0.00
ATOM    685  HD1 HSD A 108      -1.601   1.012 -47.535  1.00  0.00
ATOM    686  CG  HSD A 108      -1.970   2.989 -48.062  1.00  0.00
ATOM    687  CE1 HSD A 108       0.057   2.283 -48.052  1.00  0.00
ATOM    688  HE1 HSD A 108       0.915   1.650 -47.845  1.00  0.00
ATOM    689  NE2 HSD A 108       0.162   3.512 -48.503  1.00  0.00
ATOM    690  CD2 HSD A 108      -1.139   3.969 -48.573  1.00  0.00
ATOM    691  HD2 HSD A 108      -1.321   4.945 -48.989  1.00  0.00
ATOM    692  C   HSD A 108      -4.241   0.604 -47.342  1.00  0.00
ATOM    693  O   HSD A 108      -3.310  -0.199 -47.403  1.00  0.00
ATOM    694  N   SER A 109      -5.392   0.173 -47.811  1.00  0.00
ATOM    695  HN  SER A 109      -6.210   0.730 -47.804  1.00  0.00
ATOM    696  CA  SER A 109      -5.738  -1.274 -47.904  1.00  0.00
ATOM    697  HA  SER A 109      -4.895  -1.922 -48.110  1.00  0.00
ATOM    698  CB  SER A 109      -6.256  -1.904 -46.538  1.00  0.00
ATOM    699  HB1 SER A 109      -6.510  -2.957 -46.781  1.00  0.00
ATOM    700  HB2 SER A 109      -7.117  -1.256 -46.241  1.00  0.00
ATOM    701  OG  SER A 109      -5.320  -1.946 -45.501  1.00  0.00
ATOM    702  HG1 SER A 109      -5.075  -1.026 -45.370  1.00  0.00
ATOM    703  C   SER A 109      -6.711  -1.591 -49.041  1.00  0.00
ATOM    704  O   SER A 109      -7.698  -0.887 -49.287  1.00  0.00
ATOM    705  N   SER A 110      -6.489  -2.665 -49.788  1.00  0.00
ATOM    706  HN  SER A 110      -5.807  -3.338 -49.521  1.00  0.00
ATOM    707  CA  SER A 110      -7.389  -3.105 -50.816  1.00  0.00
ATOM    708  HA  SER A 110      -7.703  -2.239 -51.378  1.00  0.00
ATOM    709  CB  SER A 110      -6.727  -4.288 -51.676  1.00  0.00
ATOM    710  HB1 SER A 110      -6.065  -3.788 -52.423  1.00  0.00
ATOM    711  HB2 SER A 110      -7.509  -4.827 -52.253  1.00  0.00
ATOM    712  OG  SER A 110      -5.832  -5.104 -50.933  1.00  0.00
ATOM    713  HG1 SER A 110      -5.415  -5.775 -51.461  1.00  0.00
ATOM    714  C   SER A 110      -8.607  -3.691 -50.152  1.00  0.00
ATOM    715  O   SER A 110      -8.521  -4.175 -49.000  1.00  0.00
ATOM    716  N   PRO A 111      -9.737  -3.776 -50.874  1.00  0.00
ATOM    717  CD  PRO A 111     -10.141  -2.890 -51.894  1.00  0.00
ATOM    718  HD1 PRO A 111      -9.498  -3.147 -52.765  1.00  0.00
ATOM    719  HD2 PRO A 111     -10.145  -1.843 -51.524  1.00  0.00
ATOM    720  CA  PRO A 111     -10.970  -4.570 -50.498  1.00  0.00
ATOM    721  HA  PRO A 111     -11.473  -3.912 -49.808  1.00  0.00
ATOM    722  CB  PRO A 111     -11.773  -4.605 -51.796  1.00  0.00
ATOM    723  HB1 PRO A 111     -12.858  -4.790 -51.663  1.00  0.00
ATOM    724  HB2 PRO A 111     -11.347  -5.296 -52.547  1.00  0.00
ATOM    725  CG  PRO A 111     -11.555  -3.200 -52.306  1.00  0.00
ATOM    726  HG1 PRO A 111     -11.601  -3.229 -53.412  1.00  0.00
ATOM    727  HG2 PRO A 111     -12.252  -2.465 -51.886  1.00  0.00
ATOM    728  C   PRO A 111     -10.925  -5.872 -49.846  1.00  0.00
ATOM    729  O   PRO A 111      -9.990  -6.642 -50.065  1.00  0.00
ATOM    730  N   GLY A 112     -11.952  -6.227 -49.087  1.00  0.00
ATOM    731  HN  GLY A 112     -12.687  -5.562 -48.953  1.00  0.00
ATOM    732  CA  GLY A 112     -12.066  -7.413 -48.330  1.00  0.00
ATOM    733  HA1 GLY A 112     -11.471  -8.157 -48.849  1.00  0.00
ATOM    734  HA2 GLY A 112     -13.063  -7.831 -48.420  1.00  0.00
ATOM    735  C   GLY A 112     -11.494  -7.258 -46.926  1.00  0.00
ATOM    736  O   GLY A 112     -11.283  -6.139 -46.456  1.00  0.00
ATOM    737  N   ASN A 113     -11.293  -8.398 -46.214  1.00  0.00
ATOM    738  HN  ASN A 113     -11.470  -9.250 -46.702  1.00  0.00
ATOM    739  CA  ASN A 113     -10.658  -8.382 -44.893  1.00  0.00
ATOM    740  HA  ASN A 113     -11.171  -7.646 -44.287  1.00  0.00
ATOM    741  CB  ASN A 113     -10.717  -9.747 -44.214  1.00  0.00
ATOM    742  HB1 ASN A 113     -10.439  -9.620 -43.146  1.00  0.00
ATOM    743  HB2 ASN A 113     -10.049 -10.499 -44.685  1.00  0.00
ATOM    744  CG  ASN A 113     -12.186 -10.115 -44.127  1.00  0.00
ATOM    745  OD1 ASN A 113     -13.144  -9.343 -44.078  1.00  0.00
ATOM    746  ND2 ASN A 113     -12.491 -11.450 -44.181  1.00  0.00
ATOM    747 1HD2 ASN A 113     -13.449 -11.732 -44.181  1.00  0.00
ATOM    748 2HD2 ASN A 113     -11.742 -12.115 -44.055  1.00  0.00
ATOM    749  C   ASN A 113      -9.262  -7.837 -44.762  1.00  0.00
ATOM    750  O   ASN A 113      -8.466  -8.110 -45.638  1.00  0.00
ATOM    751  N   VAL A 114      -8.979  -7.036 -43.688  1.00  0.00
ATOM    752  HN  VAL A 114      -9.716  -6.889 -43.045  1.00  0.00
ATOM    753  CA  VAL A 114      -7.756  -6.344 -43.470  1.00  0.00
ATOM    754  HA  VAL A 114      -7.027  -6.729 -44.163  1.00  0.00
ATOM    755  CB  VAL A 114      -7.925  -4.816 -43.608  1.00  0.00
ATOM    756  HB  VAL A 114      -8.805  -4.540 -42.981  1.00  0.00
ATOM    757  CG1 VAL A 114      -6.619  -4.214 -43.190  1.00  0.00
ATOM    758 1HG1 VAL A 114      -5.896  -4.755 -43.835  1.00  0.00
ATOM    759 2HG1 VAL A 114      -6.353  -4.181 -42.109  1.00  0.00
ATOM    760 3HG1 VAL A 114      -6.586  -3.171 -43.545  1.00  0.00
ATOM    761  CG2 VAL A 114      -8.199  -4.626 -45.051  1.00  0.00
ATOM    762 1HG2 VAL A 114      -9.112  -5.133 -45.443  1.00  0.00
ATOM    763 2HG2 VAL A 114      -7.325  -5.039 -45.620  1.00  0.00
ATOM    764 3HG2 VAL A 114      -8.298  -3.532 -45.219  1.00  0.00
ATOM    765  C   VAL A 114      -7.366  -6.586 -41.995  1.00  0.00
ATOM    766  O   VAL A 114      -8.219  -6.340 -41.099  1.00  0.00
ATOM    767  N   SER A 115      -6.163  -7.016 -41.640  1.00  0.00
ATOM    768  HN  SER A 115      -5.393  -7.184 -42.244  1.00  0.00
ATOM    769  CA  SER A 115      -5.681  -6.878 -40.265  1.00  0.00
ATOM    770  HA  SER A 115      -6.367  -6.222 -39.740  1.00  0.00
ATOM    771  CB  SER A 115      -5.751  -8.223 -39.582  1.00  0.00
ATOM    772  HB1 SER A 115      -4.942  -8.867 -39.998  1.00  0.00
ATOM    773  HB2 SER A 115      -6.705  -8.774 -39.735  1.00  0.00
ATOM    774  OG  SER A 115      -5.463  -8.145 -38.198  1.00  0.00
ATOM    775  HG1 SER A 115      -5.391  -9.044 -37.854  1.00  0.00
ATOM    776  C   SER A 115      -4.310  -6.279 -40.199  1.00  0.00
ATOM    777  O   SER A 115      -3.633  -6.094 -41.244  1.00  0.00
ATOM    778  N   VAL A 116      -3.889  -5.649 -39.092  1.00  0.00
ATOM    779  HN  VAL A 116      -4.507  -5.471 -38.329  1.00  0.00
ATOM    780  CA  VAL A 116      -2.553  -5.081 -38.837  1.00  0.00
ATOM    781  HA  VAL A 116      -1.893  -5.593 -39.529  1.00  0.00
ATOM    782  CB  VAL A 116      -2.551  -3.588 -39.083  1.00  0.00
ATOM    783  HB  VAL A 116      -3.171  -3.359 -39.962  1.00  0.00
ATOM    784  CG1 VAL A 116      -3.285  -2.665 -38.073  1.00  0.00
ATOM    785 1HG1 VAL A 116      -3.099  -2.852 -36.990  1.00  0.00
ATOM    786 2HG1 VAL A 116      -4.390  -2.801 -38.188  1.00  0.00
ATOM    787 3HG1 VAL A 116      -3.192  -1.576 -38.216  1.00  0.00
ATOM    788  CG2 VAL A 116      -1.096  -3.067 -39.187  1.00  0.00
ATOM    789 1HG2 VAL A 116      -0.735  -3.632 -40.076  1.00  0.00
ATOM    790 2HG2 VAL A 116      -0.475  -3.308 -38.289  1.00  0.00
ATOM    791 3HG2 VAL A 116      -1.014  -1.974 -39.388  1.00  0.00
ATOM    792  C   VAL A 116      -2.110  -5.356 -37.386  1.00  0.00
ATOM    793  O   VAL A 116      -2.899  -5.460 -36.461  1.00  0.00
ATOM    794  N   PRO A 117      -0.775  -5.506 -37.101  1.00  0.00
ATOM    795  CD  PRO A 117       0.205  -6.237 -37.939  1.00  0.00
ATOM    796  HD1 PRO A 117       0.599  -5.567 -38.736  1.00  0.00
ATOM    797  HD2 PRO A 117      -0.302  -7.102 -38.411  1.00  0.00
ATOM    798  CA  PRO A 117      -0.195  -5.344 -35.766  1.00  0.00
ATOM    799  HA  PRO A 117      -0.559  -6.148 -35.142  1.00  0.00
ATOM    800  CB  PRO A 117       1.312  -5.589 -35.945  1.00  0.00
ATOM    801  HB1 PRO A 117       1.872  -5.808 -35.014  1.00  0.00
ATOM    802  HB2 PRO A 117       1.771  -4.697 -36.434  1.00  0.00
ATOM    803  CG  PRO A 117       1.337  -6.662 -37.030  1.00  0.00
ATOM    804  HG1 PRO A 117       2.299  -6.837 -37.571  1.00  0.00
ATOM    805  HG2 PRO A 117       0.897  -7.535 -36.520  1.00  0.00
ATOM    806  C   PRO A 117      -0.373  -4.081 -34.943  1.00  0.00
ATOM    807  O   PRO A 117      -0.600  -2.981 -35.548  1.00  0.00
ATOM    808  N   CYS A 118      -0.285  -4.230 -33.592  1.00  0.00
ATOM    809  HN  CYS A 118      -0.152  -5.114 -33.128  1.00  0.00
ATOM    810  CA  CYS A 118      -0.138  -3.101 -32.719  1.00  0.00
ATOM    811  HA  CYS A 118      -0.914  -2.398 -32.962  1.00  0.00
ATOM    812  CB  CYS A 118      -0.307  -3.480 -31.210  1.00  0.00
ATOM    813  HB1 CYS A 118      -0.188  -2.529 -30.642  1.00  0.00
ATOM    814  HB2 CYS A 118       0.491  -4.212 -30.961  1.00  0.00
ATOM    815  SG  CYS A 118      -2.030  -4.100 -30.817  1.00  0.00
ATOM    816  HG1 CYS A 118      -2.015  -5.366 -31.205  1.00  0.00
ATOM    817  C   CYS A 118       1.276  -2.437 -32.678  1.00  0.00
ATOM    818  O   CYS A 118       2.303  -3.113 -32.821  1.00  0.00
ATOM    819  N   PRO A 119       1.378  -1.087 -32.557  1.00  0.00
ATOM    820  CD  PRO A 119       0.318  -0.163 -32.966  1.00  0.00
ATOM    821  HD1 PRO A 119      -0.593  -0.293 -32.341  1.00  0.00
ATOM    822  HD2 PRO A 119       0.119  -0.270 -34.053  1.00  0.00
ATOM    823  CA  PRO A 119       2.491  -0.430 -31.938  1.00  0.00
ATOM    824  HA  PRO A 119       3.345  -0.544 -32.591  1.00  0.00
ATOM    825  CB  PRO A 119       2.053   1.012 -31.826  1.00  0.00
ATOM    826  HB1 PRO A 119       2.991   1.605 -31.830  1.00  0.00
ATOM    827  HB2 PRO A 119       1.527   1.221 -30.862  1.00  0.00
ATOM    828  CG  PRO A 119       1.012   1.199 -32.908  1.00  0.00
ATOM    829  HG1 PRO A 119       0.319   2.056 -32.749  1.00  0.00
ATOM    830  HG2 PRO A 119       1.521   1.490 -33.860  1.00  0.00
ATOM    831  C   PRO A 119       2.900  -0.990 -30.600  1.00  0.00
ATOM    832  O   PRO A 119       2.089  -1.072 -29.723  1.00  0.00
ATOM    833  N   SER A 120       4.238  -1.276 -30.367  1.00  0.00
ATOM    834  HN  SER A 120       4.964  -1.220 -31.042  1.00  0.00
ATOM    835  CA  SER A 120       4.615  -1.952 -29.128  1.00  0.00
ATOM    836  HA  SER A 120       3.976  -2.797 -28.922  1.00  0.00
ATOM    837  CB  SER A 120       6.023  -2.526 -29.342  1.00  0.00
ATOM    838  HB1 SER A 120       6.113  -3.286 -30.131  1.00  0.00
ATOM    839  HB2 SER A 120       6.239  -3.033 -28.376  1.00  0.00
ATOM    840  OG  SER A 120       6.987  -1.423 -29.615  1.00  0.00
ATOM    841  HG1 SER A 120       6.747  -0.945 -30.401  1.00  0.00
ATOM    842  C   SER A 120       4.669  -1.133 -27.815  1.00  0.00
ATOM    843  O   SER A 120       4.968  -1.640 -26.742  1.00  0.00
ATOM    844  N   TYR A 121       4.456   0.138 -27.824  1.00  0.00
ATOM    845  HN  TYR A 121       4.413   0.642 -28.684  1.00  0.00
ATOM    846  CA  TYR A 121       4.471   0.923 -26.624  1.00  0.00
ATOM    847  HA  TYR A 121       5.372   0.633 -26.119  1.00  0.00
ATOM    848  CB  TYR A 121       4.690   2.469 -26.892  1.00  0.00
ATOM    849  HB1 TYR A 121       5.663   2.596 -27.417  1.00  0.00
ATOM    850  HB2 TYR A 121       4.730   3.048 -25.950  1.00  0.00
ATOM    851  CG  TYR A 121       3.499   3.126 -27.629  1.00  0.00
ATOM    852  CD1 TYR A 121       2.481   3.795 -26.916  1.00  0.00
ATOM    853  HD1 TYR A 121       2.489   3.803 -25.841  1.00  0.00
ATOM    854  CE1 TYR A 121       1.404   4.320 -27.657  1.00  0.00
ATOM    855  HE1 TYR A 121       0.537   4.551 -27.075  1.00  0.00
ATOM    856  CZ  TYR A 121       1.479   4.447 -29.044  1.00  0.00
ATOM    857  OH  TYR A 121       0.341   4.973 -29.715  1.00  0.00
ATOM    858  HH  TYR A 121       0.527   4.860 -30.652  1.00  0.00
ATOM    859  CD2 TYR A 121       3.666   3.340 -29.001  1.00  0.00
ATOM    860  HD2 TYR A 121       4.561   3.027 -29.522  1.00  0.00
ATOM    861  CE2 TYR A 121       2.702   4.022 -29.783  1.00  0.00
ATOM    862  HE2 TYR A 121       2.689   4.073 -30.852  1.00  0.00
ATOM    863  C   TYR A 121       3.305   0.580 -25.680  1.00  0.00
ATOM    864  O   TYR A 121       3.370   0.950 -24.516  1.00  0.00
ATOM    865  N   LEU A 122       2.223   0.023 -26.252  1.00  0.00
ATOM    866  HN  LEU A 122       2.304  -0.147 -27.231  1.00  0.00
ATOM    867  CA  LEU A 122       0.961  -0.216 -25.567  1.00  0.00
ATOM    868  HA  LEU A 122       0.815   0.686 -24.977  1.00  0.00
ATOM    869  CB  LEU A 122      -0.302  -0.304 -26.517  1.00  0.00
ATOM    870  HB1 LEU A 122      -1.180  -0.455 -25.855  1.00  0.00
ATOM    871  HB2 LEU A 122      -0.214  -1.220 -27.148  1.00  0.00
ATOM    872  CG  LEU A 122      -0.596   0.926 -27.430  1.00  0.00
ATOM    873  HG  LEU A 122       0.367   1.161 -27.927  1.00  0.00
ATOM    874  CD1 LEU A 122      -1.502   0.729 -28.599  1.00  0.00
ATOM    875 1HD1 LEU A 122      -1.440   1.517 -29.367  1.00  0.00
ATOM    876 2HD1 LEU A 122      -2.480   0.958 -28.123  1.00  0.00
ATOM    877 3HD1 LEU A 122      -1.454  -0.339 -28.900  1.00  0.00
ATOM    878  CD2 LEU A 122      -1.067   2.119 -26.465  1.00  0.00
ATOM    879 1HD2 LEU A 122      -1.816   1.676 -25.780  1.00  0.00
ATOM    880 2HD2 LEU A 122      -1.477   2.931 -27.100  1.00  0.00
ATOM    881 3HD2 LEU A 122      -0.200   2.503 -25.883  1.00  0.00
ATOM    882  C   LEU A 122       1.014  -1.424 -24.606  1.00  0.00
ATOM    883  O   LEU A 122       1.571  -2.458 -24.867  1.00  0.00
ATOM    884  N   PRO A 123       0.358  -1.386 -23.422  1.00  0.00
ATOM    885  CD  PRO A 123      -0.161  -0.164 -22.735  1.00  0.00
ATOM    886  HD1 PRO A 123      -1.076   0.185 -23.234  1.00  0.00
ATOM    887  HD2 PRO A 123       0.648   0.613 -22.790  1.00  0.00
ATOM    888  CA  PRO A 123       0.612  -2.376 -22.307  1.00  0.00
ATOM    889  HA  PRO A 123       1.635  -2.193 -22.016  1.00  0.00
ATOM    890  CB  PRO A 123      -0.334  -1.962 -21.244  1.00  0.00
ATOM    891  HB1 PRO A 123      -0.034  -2.392 -20.264  1.00  0.00
ATOM    892  HB2 PRO A 123      -1.387  -2.234 -21.482  1.00  0.00
ATOM    893  CG  PRO A 123      -0.339  -0.449 -21.268  1.00  0.00
ATOM    894  HG1 PRO A 123      -1.271  -0.082 -20.812  1.00  0.00
ATOM    895  HG2 PRO A 123       0.542  -0.103 -20.680  1.00  0.00
ATOM    896  C   PRO A 123       0.409  -3.770 -22.610  1.00  0.00
ATOM    897  O   PRO A 123       1.066  -4.621 -21.955  1.00  0.00
ATOM    898  N   TRP A 124      -0.596  -4.013 -23.478  1.00  0.00
ATOM    899  HN  TRP A 124      -1.087  -3.266 -23.905  1.00  0.00
ATOM    900  CA  TRP A 124      -0.938  -5.330 -23.891  1.00  0.00
ATOM    901  HA  TRP A 124      -0.748  -6.025 -23.101  1.00  0.00
ATOM    902  CB  TRP A 124      -2.464  -5.435 -24.354  1.00  0.00
ATOM    903  HB1 TRP A 124      -3.131  -5.342 -23.476  1.00  0.00
ATOM    904  HB2 TRP A 124      -2.666  -6.445 -24.795  1.00  0.00
ATOM    905  CG  TRP A 124      -3.005  -4.476 -25.303  1.00  0.00
ATOM    906  CD1 TRP A 124      -2.879  -4.567 -26.689  1.00  0.00
ATOM    907  HD1 TRP A 124      -2.481  -5.444 -27.185  1.00  0.00
ATOM    908  NE1 TRP A 124      -3.380  -3.424 -27.284  1.00  0.00
ATOM    909  HE1 TRP A 124      -3.483  -3.260 -28.241  1.00  0.00
ATOM    910  CE2 TRP A 124      -3.667  -2.467 -26.292  1.00  0.00
ATOM    911  CD2 TRP A 124      -3.424  -3.098 -25.037  1.00  0.00
ATOM    912  CE3 TRP A 124      -3.565  -2.366 -23.858  1.00  0.00
ATOM    913  HE3 TRP A 124      -3.277  -2.794 -22.907  1.00  0.00
ATOM    914  CZ3 TRP A 124      -4.086  -1.051 -24.015  1.00  0.00
ATOM    915  HZ3 TRP A 124      -4.241  -0.521 -23.073  1.00  0.00
ATOM    916  CZ2 TRP A 124      -4.165  -1.175 -26.413  1.00  0.00
ATOM    917  HZ2 TRP A 124      -4.452  -0.765 -27.375  1.00  0.00
ATOM    918  CH2 TRP A 124      -4.423  -0.475 -25.223  1.00  0.00
ATOM    919  HH2 TRP A 124      -4.880   0.509 -25.210  1.00  0.00
ATOM    920  C   TRP A 124      -0.192  -5.882 -25.081  1.00  0.00
ATOM    921  O   TRP A 124      -0.546  -7.001 -25.597  1.00  0.00
ATOM    922  N   TRP A 125       0.950  -5.294 -25.501  1.00  0.00
ATOM    923  HN  TRP A 125       1.260  -4.393 -25.203  1.00  0.00
ATOM    924  CA  TRP A 125       1.928  -5.932 -26.494  1.00  0.00
ATOM    925  HA  TRP A 125       1.448  -6.017 -27.442  1.00  0.00
ATOM    926  CB  TRP A 125       3.037  -4.860 -26.732  1.00  0.00
ATOM    927  HB1 TRP A 125       3.453  -4.623 -25.739  1.00  0.00
ATOM    928  HB2 TRP A 125       2.549  -3.925 -27.103  1.00  0.00
ATOM    929  CG  TRP A 125       4.227  -5.165 -27.601  1.00  0.00
ATOM    930  CD1 TRP A 125       5.530  -5.369 -27.199  1.00  0.00
ATOM    931  HD1 TRP A 125       5.848  -5.468 -26.171  1.00  0.00
ATOM    932  NE1 TRP A 125       6.321  -5.642 -28.316  1.00  0.00
ATOM    933  HE1 TRP A 125       7.189  -6.097 -28.275  1.00  0.00
ATOM    934  CE2 TRP A 125       5.587  -5.729 -29.399  1.00  0.00
ATOM    935  CD2 TRP A 125       4.244  -5.485 -29.023  1.00  0.00
ATOM    936  CE3 TRP A 125       3.237  -5.433 -30.037  1.00  0.00
ATOM    937  HE3 TRP A 125       2.225  -5.123 -29.836  1.00  0.00
ATOM    938  CZ3 TRP A 125       3.563  -5.823 -31.343  1.00  0.00
ATOM    939  HZ3 TRP A 125       2.760  -5.848 -32.058  1.00  0.00
ATOM    940  CZ2 TRP A 125       5.875  -6.038 -30.757  1.00  0.00
ATOM    941  HZ2 TRP A 125       6.900  -6.278 -30.933  1.00  0.00
ATOM    942  CH2 TRP A 125       4.873  -6.020 -31.714  1.00  0.00
ATOM    943  HH2 TRP A 125       5.087  -6.336 -32.719  1.00  0.00
ATOM    944  C   TRP A 125       2.529  -7.307 -26.152  1.00  0.00
ATOM    945  O   TRP A 125       2.548  -8.172 -26.968  1.00  0.00
ATOM    946  N   SER A 126       2.923  -7.421 -24.866  1.00  0.00
ATOM    947  HN  SER A 126       2.872  -6.583 -24.343  1.00  0.00
ATOM    948  CA  SER A 126       3.434  -8.661 -24.301  1.00  0.00
ATOM    949  HA  SER A 126       3.998  -9.132 -25.107  1.00  0.00
ATOM    950  CB  SER A 126       4.269  -8.440 -23.018  1.00  0.00
ATOM    951  HB1 SER A 126       4.630  -9.399 -22.606  1.00  0.00
ATOM    952  HB2 SER A 126       3.553  -8.070 -22.256  1.00  0.00
ATOM    953  OG  SER A 126       5.418  -7.572 -23.175  1.00  0.00
ATOM    954  HG1 SER A 126       5.058  -6.708 -22.953  1.00  0.00
ATOM    955  C   SER A 126       2.374  -9.591 -23.920  1.00  0.00
ATOM    956  O   SER A 126       2.615 -10.773 -23.624  1.00  0.00
ATOM    957  N   GLU A 127       1.090  -9.260 -23.790  1.00  0.00
ATOM    958  HN  GLU A 127       0.843  -8.301 -23.965  1.00  0.00
ATOM    959  CA  GLU A 127      -0.037 -10.139 -23.484  1.00  0.00
ATOM    960  HA  GLU A 127       0.292 -10.801 -22.695  1.00  0.00
ATOM    961  CB  GLU A 127      -1.266  -9.363 -22.856  1.00  0.00
ATOM    962  HB1 GLU A 127      -1.766  -8.805 -23.670  1.00  0.00
ATOM    963  HB2 GLU A 127      -0.906  -8.593 -22.138  1.00  0.00
ATOM    964  CG  GLU A 127      -2.361 -10.219 -22.319  1.00  0.00
ATOM    965  HG1 GLU A 127      -1.919 -10.794 -21.474  1.00  0.00
ATOM    966  HG2 GLU A 127      -2.828 -10.917 -23.027  1.00  0.00
ATOM    967  CD  GLU A 127      -3.389  -9.335 -21.646  1.00  0.00
ATOM    968  OE1 GLU A 127      -3.382  -8.979 -20.401  1.00  0.00
ATOM    969  OE2 GLU A 127      -4.295  -8.923 -22.392  1.00  0.00
ATOM    970  C   GLU A 127      -0.424 -11.102 -24.549  1.00  0.00
ATOM    971  O   GLU A 127      -0.741 -10.739 -25.715  1.00  0.00
ATOM    972  N   GLU A 128      -0.645 -12.375 -24.057  1.00  0.00
ATOM    973  HN  GLU A 128      -0.598 -12.487 -23.065  1.00  0.00
ATOM    974  CA  GLU A 128      -1.049 -13.545 -24.859  1.00  0.00
ATOM    975  HA  GLU A 128      -0.347 -13.772 -25.658  1.00  0.00
ATOM    976  CB  GLU A 128      -0.991 -14.796 -23.841  1.00  0.00
ATOM    977  HB1 GLU A 128      -1.517 -15.592 -24.426  1.00  0.00
ATOM    978  HB2 GLU A 128      -1.681 -14.477 -23.044  1.00  0.00
ATOM    979  CG  GLU A 128       0.381 -15.386 -23.332  1.00  0.00
ATOM    980  HG1 GLU A 128       0.864 -14.412 -23.102  1.00  0.00
ATOM    981  HG2 GLU A 128       1.051 -15.809 -24.108  1.00  0.00
ATOM    982  CD  GLU A 128       0.258 -16.318 -22.243  1.00  0.00
ATOM    983  OE1 GLU A 128      -0.141 -15.743 -21.161  1.00  0.00
ATOM    984  OE2 GLU A 128       0.446 -17.546 -22.301  1.00  0.00
ATOM    985  C   GLU A 128      -2.414 -13.368 -25.593  1.00  0.00
ATOM    986  O   GLU A 128      -3.339 -13.135 -24.877  1.00  0.00
ATOM    987  N   SER A 129      -2.512 -13.423 -26.949  1.00  0.00
ATOM    988  HN  SER A 129      -1.750 -13.620 -27.558  1.00  0.00
ATOM    989  CA  SER A 129      -3.718 -13.016 -27.609  1.00  0.00
ATOM    990  HA  SER A 129      -4.599 -13.498 -27.195  1.00  0.00
ATOM    991  CB  SER A 129      -3.986 -11.469 -27.491  1.00  0.00
ATOM    992  HB1 SER A 129      -3.150 -10.952 -28.002  1.00  0.00
ATOM    993  HB2 SER A 129      -4.024 -11.098 -26.446  1.00  0.00
ATOM    994  OG  SER A 129      -5.285 -11.098 -27.950  1.00  0.00
ATOM    995  HG1 SER A 129      -5.832 -11.128 -27.155  1.00  0.00
ATOM    996  C   SER A 129      -3.594 -13.326 -29.143  1.00  0.00
ATOM    997  O   SER A 129      -2.518 -13.624 -29.637  1.00  0.00
ATOM    998  N   SER A 130      -4.706 -13.389 -29.863  1.00  0.00
ATOM    999  HN  SER A 130      -5.585 -13.249 -29.418  1.00  0.00
ATOM   1000  CA  SER A 130      -4.816 -13.751 -31.276  1.00  0.00
ATOM   1001  HA  SER A 130      -4.213 -14.614 -31.474  1.00  0.00
ATOM   1002  CB  SER A 130      -6.323 -14.308 -31.496  1.00  0.00
ATOM   1003  HB1 SER A 130      -6.450 -15.308 -31.034  1.00  0.00
ATOM   1004  HB2 SER A 130      -6.333 -14.600 -32.564  1.00  0.00
ATOM   1005  OG  SER A 130      -7.417 -13.507 -31.000  1.00  0.00
ATOM   1006  HG1 SER A 130      -7.312 -13.489 -30.047  1.00  0.00
ATOM   1007  C   SER A 130      -4.664 -12.566 -32.224  1.00  0.00
ATOM   1008  O   SER A 130      -5.144 -12.583 -33.379  1.00  0.00
ATOM   1009  N   GLY A 131      -3.955 -11.502 -31.742  1.00  0.00
ATOM   1010  HN  GLY A 131      -3.565 -11.534 -30.830  1.00  0.00
ATOM   1011  CA  GLY A 131      -3.870 -10.197 -32.407  1.00  0.00
ATOM   1012  HA1 GLY A 131      -3.541 -10.463 -33.401  1.00  0.00
ATOM   1013  HA2 GLY A 131      -3.150  -9.645 -31.817  1.00  0.00
ATOM   1014  C   GLY A 131      -5.124  -9.503 -32.468  1.00  0.00
ATOM   1015  O   GLY A 131      -6.183  -9.884 -31.911  1.00  0.00
ATOM   1016  N   ARG A 132      -5.132  -8.281 -33.098  1.00  0.00
ATOM   1017  HN  ARG A 132      -4.250  -7.883 -33.358  1.00  0.00
ATOM   1018  CA  ARG A 132      -6.278  -7.489 -33.364  1.00  0.00
ATOM   1019  HA  ARG A 132      -6.867  -7.258 -32.487  1.00  0.00
ATOM   1020  CB  ARG A 132      -5.891  -6.085 -34.019  1.00  0.00
ATOM   1021  HB1 ARG A 132      -6.832  -5.540 -34.240  1.00  0.00
ATOM   1022  HB2 ARG A 132      -5.406  -6.390 -34.971  1.00  0.00
ATOM   1023  CG  ARG A 132      -4.921  -5.174 -33.224  1.00  0.00
ATOM   1024  HG1 ARG A 132      -4.675  -4.299 -33.880  1.00  0.00
ATOM   1025  HG2 ARG A 132      -3.955  -5.668 -32.989  1.00  0.00
ATOM   1026  CD  ARG A 132      -5.545  -4.517 -31.948  1.00  0.00
ATOM   1027  HD1 ARG A 132      -6.591  -4.248 -32.241  1.00  0.00
ATOM   1028  HD2 ARG A 132      -4.901  -3.644 -31.670  1.00  0.00
ATOM   1029  NE  ARG A 132      -5.638  -5.569 -30.961  1.00  0.00
ATOM   1030  HE  ARG A 132      -5.020  -6.356 -30.972  1.00  0.00
ATOM   1031  CZ  ARG A 132      -6.033  -5.318 -29.755  1.00  0.00
ATOM   1032  NH1 ARG A 132      -6.787  -4.240 -29.516  1.00  0.00
ATOM   1033 1HH1 ARG A 132      -7.108  -3.757 -30.329  1.00  0.00
ATOM   1034 2HH1 ARG A 132      -7.238  -4.198 -28.627  1.00  0.00
ATOM   1035  NH2 ARG A 132      -5.812  -6.089 -28.751  1.00  0.00
ATOM   1036 1HH2 ARG A 132      -5.568  -7.068 -28.810  1.00  0.00
ATOM   1037 2HH2 ARG A 132      -6.142  -5.836 -27.838  1.00  0.00
ATOM   1038  C   ARG A 132      -7.217  -8.217 -34.265  1.00  0.00
ATOM   1039  O   ARG A 132      -6.893  -9.030 -35.104  1.00  0.00
ATOM   1040  N   ALA A 133      -8.536  -7.955 -34.069  1.00  0.00
ATOM   1041  HN  ALA A 133      -8.684  -7.240 -33.393  1.00  0.00
ATOM   1042  CA  ALA A 133      -9.564  -8.484 -34.911  1.00  0.00
ATOM   1043  HA  ALA A 133      -9.490  -9.557 -34.903  1.00  0.00
ATOM   1044  CB  ALA A 133     -10.852  -8.221 -34.114  1.00  0.00
ATOM   1045  HB1 ALA A 133     -11.637  -8.826 -34.637  1.00  0.00
ATOM   1046  HB2 ALA A 133     -11.171  -7.169 -33.927  1.00  0.00
ATOM   1047  HB3 ALA A 133     -10.781  -8.684 -33.111  1.00  0.00
ATOM   1048  C   ALA A 133      -9.541  -7.835 -36.332  1.00  0.00
ATOM   1049  O   ALA A 133      -9.299  -6.603 -36.436  1.00  0.00
ATOM   1050  N   TYR A 134      -9.809  -8.575 -37.392  1.00  0.00
ATOM   1051  HN  TYR A 134      -9.812  -9.551 -37.193  1.00  0.00
ATOM   1052  CA  TYR A 134     -10.113  -8.162 -38.785  1.00  0.00
ATOM   1053  HA  TYR A 134      -9.152  -7.884 -39.188  1.00  0.00
ATOM   1054  CB  TYR A 134     -10.693  -9.296 -39.709  1.00  0.00
ATOM   1055  HB1 TYR A 134     -10.999  -8.800 -40.653  1.00  0.00
ATOM   1056  HB2 TYR A 134     -11.557  -9.841 -39.241  1.00  0.00
ATOM   1057  CG  TYR A 134      -9.607 -10.304 -40.031  1.00  0.00
ATOM   1058  CD1 TYR A 134      -9.761 -11.653 -39.639  1.00  0.00
ATOM   1059  HD1 TYR A 134     -10.684 -11.895 -39.134  1.00  0.00
ATOM   1060  CE1 TYR A 134      -8.880 -12.640 -40.085  1.00  0.00
ATOM   1061  HE1 TYR A 134      -9.027 -13.662 -39.736  1.00  0.00
ATOM   1062  CZ  TYR A 134      -7.813 -12.293 -40.956  1.00  0.00
ATOM   1063  OH  TYR A 134      -6.981 -13.309 -41.474  1.00  0.00
ATOM   1064  HH  TYR A 134      -7.431 -14.126 -41.250  1.00  0.00
ATOM   1065  CD2 TYR A 134      -8.654 -10.031 -40.976  1.00  0.00
ATOM   1066  HD2 TYR A 134      -8.537  -9.020 -41.356  1.00  0.00
ATOM   1067  CE2 TYR A 134      -7.805 -11.007 -41.481  1.00  0.00
ATOM   1068  HE2 TYR A 134      -7.134 -10.822 -42.296  1.00  0.00
ATOM   1069  C   TYR A 134     -11.003  -6.979 -38.865  1.00  0.00
ATOM   1070  O   TYR A 134     -12.114  -6.918 -38.339  1.00  0.00
ATOM   1071  N   ARG A 135     -10.461  -5.940 -39.554  1.00  0.00
ATOM   1072  HN  ARG A 135      -9.641  -6.098 -40.090  1.00  0.00
ATOM   1073  CA  ARG A 135     -11.394  -4.890 -40.014  1.00  0.00
ATOM   1074  HA  ARG A 135     -12.359  -5.012 -39.538  1.00  0.00
ATOM   1075  CB  ARG A 135     -10.777  -3.442 -39.879  1.00  0.00
ATOM   1076  HB1 ARG A 135     -11.349  -2.735 -40.517  1.00  0.00
ATOM   1077  HB2 ARG A 135      -9.727  -3.453 -40.236  1.00  0.00
ATOM   1078  CG  ARG A 135     -10.786  -2.687 -38.479  1.00  0.00
ATOM   1079  HG1 ARG A 135     -11.800  -2.260 -38.338  1.00  0.00
ATOM   1080  HG2 ARG A 135     -10.109  -1.815 -38.604  1.00  0.00
ATOM   1081  CD  ARG A 135     -10.539  -3.589 -37.327  1.00  0.00
ATOM   1082  HD1 ARG A 135      -9.529  -4.066 -37.342  1.00  0.00
ATOM   1083  HD2 ARG A 135     -11.316  -4.369 -37.202  1.00  0.00
ATOM   1084  NE  ARG A 135     -10.666  -2.774 -36.041  1.00  0.00
ATOM   1085  HE  ARG A 135     -10.397  -1.817 -36.098  1.00  0.00
ATOM   1086  CZ  ARG A 135     -10.424  -3.299 -34.836  1.00  0.00
ATOM   1087  NH1 ARG A 135     -10.049  -4.556 -34.690  1.00  0.00
ATOM   1088 1HH1 ARG A 135      -9.837  -5.123 -35.486  1.00  0.00
ATOM   1089 2HH1 ARG A 135      -9.769  -4.909 -33.793  1.00  0.00
ATOM   1090  NH2 ARG A 135     -10.597  -2.561 -33.756  1.00  0.00
ATOM   1091 1HH2 ARG A 135     -10.694  -1.573 -33.871  1.00  0.00
ATOM   1092 2HH2 ARG A 135     -10.383  -2.962 -32.861  1.00  0.00
ATOM   1093  C   ARG A 135     -11.655  -5.247 -41.423  1.00  0.00
ATOM   1094  O   ARG A 135     -10.968  -6.120 -42.005  1.00  0.00
ATOM   1095  N   HSD A 136     -12.620  -4.532 -42.122  1.00  0.00
ATOM   1096  HN  HSD A 136     -13.087  -3.768 -41.675  1.00  0.00
ATOM   1097  CA  HSD A 136     -13.033  -4.859 -43.463  1.00  0.00
ATOM   1098  HA  HSD A 136     -12.218  -5.375 -43.939  1.00  0.00
ATOM   1099  CB  HSD A 136     -14.282  -5.759 -43.397  1.00  0.00
ATOM   1100  HB1 HSD A 136     -14.987  -5.196 -42.751  1.00  0.00
ATOM   1101  HB2 HSD A 136     -14.133  -6.665 -42.775  1.00  0.00
ATOM   1102  ND1 HSD A 136     -14.425  -7.410 -45.219  1.00  0.00
ATOM   1103  HD1 HSD A 136     -13.716  -8.043 -44.938  1.00  0.00
ATOM   1104  CG  HSD A 136     -14.825  -6.190 -44.736  1.00  0.00
ATOM   1105  CE1 HSD A 136     -15.149  -7.611 -46.372  1.00  0.00
ATOM   1106  HE1 HSD A 136     -15.063  -8.507 -46.991  1.00  0.00
ATOM   1107  NE2 HSD A 136     -15.944  -6.603 -46.659  1.00  0.00
ATOM   1108  CD2 HSD A 136     -15.744  -5.684 -45.643  1.00  0.00
ATOM   1109  HD2 HSD A 136     -16.362  -4.795 -45.634  1.00  0.00
ATOM   1110  C   HSD A 136     -13.245  -3.644 -44.331  1.00  0.00
ATOM   1111  O   HSD A 136     -13.811  -2.603 -43.937  1.00  0.00
ATOM   1112  N   CYS A 137     -12.806  -3.743 -45.624  1.00  0.00
ATOM   1113  HN  CYS A 137     -12.418  -4.594 -45.967  1.00  0.00
ATOM   1114  CA  CYS A 137     -12.704  -2.675 -46.562  1.00  0.00
ATOM   1115  HA  CYS A 137     -12.866  -1.734 -46.077  1.00  0.00
ATOM   1116  CB  CYS A 137     -11.270  -2.725 -47.094  1.00  0.00
ATOM   1117  HB1 CYS A 137     -11.040  -3.654 -47.649  1.00  0.00
ATOM   1118  HB2 CYS A 137     -10.531  -2.848 -46.259  1.00  0.00
ATOM   1119  SG  CYS A 137     -10.805  -1.278 -48.158  1.00  0.00
ATOM   1120  HG1 CYS A 137      -9.712  -1.860 -48.626  1.00  0.00
ATOM   1121  C   CYS A 137     -13.695  -2.903 -47.690  1.00  0.00
ATOM   1122  O   CYS A 137     -13.772  -3.897 -48.404  1.00  0.00
ATOM   1123  N   LEU A 138     -14.605  -1.945 -47.878  1.00  0.00
ATOM   1124  HN  LEU A 138     -14.508  -1.082 -47.376  1.00  0.00
ATOM   1125  CA  LEU A 138     -15.705  -2.161 -48.802  1.00  0.00
ATOM   1126  HA  LEU A 138     -16.068  -3.171 -48.717  1.00  0.00
ATOM   1127  CB  LEU A 138     -16.853  -1.226 -48.404  1.00  0.00
ATOM   1128  HB1 LEU A 138     -17.714  -1.277 -49.099  1.00  0.00
ATOM   1129  HB2 LEU A 138     -16.524  -0.181 -48.585  1.00  0.00
ATOM   1130  CG  LEU A 138     -17.350  -1.346 -46.975  1.00  0.00
ATOM   1131  HG  LEU A 138     -16.567  -1.198 -46.190  1.00  0.00
ATOM   1132  CD1 LEU A 138     -18.339  -0.196 -46.673  1.00  0.00
ATOM   1133 1HD1 LEU A 138     -19.121   0.067 -47.425  1.00  0.00
ATOM   1134 2HD1 LEU A 138     -17.817   0.768 -46.505  1.00  0.00
ATOM   1135 3HD1 LEU A 138     -18.921  -0.471 -45.759  1.00  0.00
ATOM   1136  CD2 LEU A 138     -18.036  -2.650 -46.867  1.00  0.00
ATOM   1137 1HD2 LEU A 138     -17.408  -3.498 -47.225  1.00  0.00
ATOM   1138 2HD2 LEU A 138     -18.918  -2.584 -47.552  1.00  0.00
ATOM   1139 3HD2 LEU A 138     -18.381  -2.843 -45.831  1.00  0.00
ATOM   1140  C   LEU A 138     -15.260  -1.908 -50.188  1.00  0.00
ATOM   1141  O   LEU A 138     -14.259  -1.288 -50.441  1.00  0.00
ATOM   1142  N   ALA A 139     -15.883  -2.499 -51.155  1.00  0.00
ATOM   1143  HN  ALA A 139     -16.554  -3.215 -50.957  1.00  0.00
ATOM   1144  CA  ALA A 139     -15.502  -2.415 -52.533  1.00  0.00
ATOM   1145  HA  ALA A 139     -14.479  -2.740 -52.665  1.00  0.00
ATOM   1146  CB  ALA A 139     -16.515  -3.237 -53.470  1.00  0.00
ATOM   1147  HB1 ALA A 139     -16.167  -3.265 -54.515  1.00  0.00
ATOM   1148  HB2 ALA A 139     -17.514  -2.753 -53.404  1.00  0.00
ATOM   1149  HB3 ALA A 139     -16.588  -4.306 -53.186  1.00  0.00
ATOM   1150  C   ALA A 139     -15.438  -1.014 -53.159  1.00  0.00
ATOM   1151  O   ALA A 139     -14.634  -0.642 -54.021  1.00  0.00
ATOM   1152  N   GLN A 140     -16.372  -0.116 -52.799  1.00  0.00
ATOM   1153  HN  GLN A 140     -16.972  -0.319 -52.028  1.00  0.00
ATOM   1154  CA  GLN A 140     -16.302   1.278 -53.216  1.00  0.00
ATOM   1155  HA  GLN A 140     -16.019   1.284 -54.257  1.00  0.00
ATOM   1156  CB  GLN A 140     -17.737   1.814 -53.055  1.00  0.00
ATOM   1157  HB1 GLN A 140     -17.743   2.912 -53.044  1.00  0.00
ATOM   1158  HB2 GLN A 140     -18.090   1.472 -52.051  1.00  0.00
ATOM   1159  CG  GLN A 140     -18.769   1.283 -54.118  1.00  0.00
ATOM   1160  HG1 GLN A 140     -19.579   2.053 -54.223  1.00  0.00
ATOM   1161  HG2 GLN A 140     -19.123   0.334 -53.667  1.00  0.00
ATOM   1162  CD  GLN A 140     -18.245   1.130 -55.509  1.00  0.00
ATOM   1163  OE1 GLN A 140     -18.009   0.029 -56.039  1.00  0.00
ATOM   1164  NE2 GLN A 140     -17.995   2.256 -56.244  1.00  0.00
ATOM   1165 1HE2 GLN A 140     -17.828   2.236 -57.223  1.00  0.00
ATOM   1166 2HE2 GLN A 140     -18.000   3.120 -55.750  1.00  0.00
ATOM   1167  C   GLN A 140     -15.228   2.154 -52.488  1.00  0.00
ATOM   1168  O   GLN A 140     -15.276   3.371 -52.505  1.00  0.00
ATOM   1169  N   GLY A 141     -14.238   1.578 -51.848  1.00  0.00
ATOM   1170  HN  GLY A 141     -14.270   0.611 -51.547  1.00  0.00
ATOM   1171  CA  GLY A 141     -13.084   2.316 -51.313  1.00  0.00
ATOM   1172  HA1 GLY A 141     -12.759   3.102 -51.997  1.00  0.00
ATOM   1173  HA2 GLY A 141     -12.317   1.579 -51.153  1.00  0.00
ATOM   1174  C   GLY A 141     -13.288   3.089 -50.089  1.00  0.00
ATOM   1175  O   GLY A 141     -12.698   4.093 -49.859  1.00  0.00
ATOM   1176  N   THR A 142     -14.166   2.549 -49.238  1.00  0.00
ATOM   1177  HN  THR A 142     -14.563   1.642 -49.325  1.00  0.00
ATOM   1178  CA  THR A 142     -14.359   3.019 -47.889  1.00  0.00
ATOM   1179  HA  THR A 142     -13.484   3.581 -47.603  1.00  0.00
ATOM   1180  CB  THR A 142     -15.521   4.032 -47.815  1.00  0.00
ATOM   1181  HB  THR A 142     -15.562   4.605 -48.770  1.00  0.00
ATOM   1182  OG1 THR A 142     -15.242   4.879 -46.697  1.00  0.00
ATOM   1183  HG1 THR A 142     -15.819   5.627 -46.881  1.00  0.00
ATOM   1184  CG2 THR A 142     -16.903   3.398 -47.603  1.00  0.00
ATOM   1185 1HG2 THR A 142     -16.990   2.796 -46.677  1.00  0.00
ATOM   1186 2HG2 THR A 142     -17.205   2.735 -48.434  1.00  0.00
ATOM   1187 3HG2 THR A 142     -17.657   4.173 -47.358  1.00  0.00
ATOM   1188  C   THR A 142     -14.501   1.851 -46.889  1.00  0.00
ATOM   1189  O   THR A 142     -15.062   0.829 -47.222  1.00  0.00
ATOM   1190  N   TRP A 143     -13.928   2.056 -45.712  1.00  0.00
ATOM   1191  HN  TRP A 143     -13.372   2.875 -45.598  1.00  0.00
ATOM   1192  CA  TRP A 143     -13.945   1.175 -44.632  1.00  0.00
ATOM   1193  HA  TRP A 143     -13.668   0.206 -45.021  1.00  0.00
ATOM   1194  CB  TRP A 143     -13.267   1.664 -43.363  1.00  0.00
ATOM   1195  HB1 TRP A 143     -13.432   1.017 -42.479  1.00  0.00
ATOM   1196  HB2 TRP A 143     -13.587   2.717 -43.186  1.00  0.00
ATOM   1197  CG  TRP A 143     -11.788   1.810 -43.548  1.00  0.00
ATOM   1198  CD1 TRP A 143     -11.062   3.034 -43.614  1.00  0.00
ATOM   1199  HD1 TRP A 143     -11.490   4.016 -43.672  1.00  0.00
ATOM   1200  NE1 TRP A 143      -9.753   2.752 -43.821  1.00  0.00
ATOM   1201  HE1 TRP A 143      -9.062   3.343 -44.191  1.00  0.00
ATOM   1202  CE2 TRP A 143      -9.565   1.424 -43.877  1.00  0.00
ATOM   1203  CD2 TRP A 143     -10.806   0.768 -43.720  1.00  0.00
ATOM   1204  CE3 TRP A 143     -10.809  -0.642 -43.628  1.00  0.00
ATOM   1205  HE3 TRP A 143     -11.730  -1.170 -43.428  1.00  0.00
ATOM   1206  CZ3 TRP A 143      -9.616  -1.353 -43.657  1.00  0.00
ATOM   1207  HZ3 TRP A 143      -9.702  -2.432 -43.625  1.00  0.00
ATOM   1208  CZ2 TRP A 143      -8.365   0.708 -44.068  1.00  0.00
ATOM   1209  HZ2 TRP A 143      -7.383   1.128 -44.238  1.00  0.00
ATOM   1210  CH2 TRP A 143      -8.471  -0.674 -43.950  1.00  0.00
ATOM   1211  HH2 TRP A 143      -7.536  -1.213 -44.039  1.00  0.00
ATOM   1212  C   TRP A 143     -15.380   0.821 -44.103  1.00  0.00
ATOM   1213  O   TRP A 143     -16.234   1.689 -43.998  1.00  0.00
ATOM   1214  N   GLN A 144     -15.604  -0.440 -43.751  1.00  0.00
ATOM   1215  HN  GLN A 144     -14.866  -1.114 -43.776  1.00  0.00
ATOM   1216  CA  GLN A 144     -16.827  -1.112 -43.265  1.00  0.00
ATOM   1217  HA  GLN A 144     -17.633  -0.887 -43.958  1.00  0.00
ATOM   1218  CB  GLN A 144     -16.833  -2.708 -43.238  1.00  0.00
ATOM   1219  HB1 GLN A 144     -15.940  -3.007 -42.653  1.00  0.00
ATOM   1220  HB2 GLN A 144     -16.809  -3.048 -44.301  1.00  0.00
ATOM   1221  CG  GLN A 144     -18.087  -3.356 -42.598  1.00  0.00
ATOM   1222  HG1 GLN A 144     -18.962  -2.911 -43.111  1.00  0.00
ATOM   1223  HG2 GLN A 144     -18.332  -3.024 -41.571  1.00  0.00
ATOM   1224  CD  GLN A 144     -18.111  -4.886 -42.657  1.00  0.00
ATOM   1225  OE1 GLN A 144     -17.782  -5.445 -43.635  1.00  0.00
ATOM   1226  NE2 GLN A 144     -18.673  -5.542 -41.623  1.00  0.00
ATOM   1227 1HE2 GLN A 144     -19.214  -4.938 -41.037  1.00  0.00
ATOM   1228 2HE2 GLN A 144     -18.747  -6.528 -41.503  1.00  0.00
ATOM   1229  C   GLN A 144     -17.270  -0.553 -41.932  1.00  0.00
ATOM   1230  O   GLN A 144     -16.444  -0.624 -41.025  1.00  0.00
ATOM   1231  N   THR A 145     -18.467  -0.100 -41.844  1.00  0.00
ATOM   1232  HN  THR A 145     -19.160  -0.033 -42.554  1.00  0.00
ATOM   1233  CA  THR A 145     -19.064   0.480 -40.566  1.00  0.00
ATOM   1234  HA  THR A 145     -18.270   0.604 -39.842  1.00  0.00
ATOM   1235  CB  THR A 145     -19.710   1.855 -40.625  1.00  0.00
ATOM   1236  HB  THR A 145     -19.983   2.257 -39.631  1.00  0.00
ATOM   1237  OG1 THR A 145     -20.902   1.986 -41.478  1.00  0.00
ATOM   1238  HG1 THR A 145     -20.547   2.207 -42.351  1.00  0.00
ATOM   1239  CG2 THR A 145     -18.613   2.796 -41.096  1.00  0.00
ATOM   1240 1HG2 THR A 145     -18.086   2.575 -42.041  1.00  0.00
ATOM   1241 2HG2 THR A 145     -17.704   2.959 -40.472  1.00  0.00
ATOM   1242 3HG2 THR A 145     -19.025   3.816 -41.211  1.00  0.00
ATOM   1243  C   THR A 145     -20.049  -0.446 -39.916  1.00  0.00
ATOM   1244  O   THR A 145     -20.680  -1.215 -40.577  1.00  0.00
ATOM   1245  N   ILE A 146     -20.126  -0.458 -38.570  1.00  0.00
ATOM   1246  HN  ILE A 146     -19.559   0.219 -38.095  1.00  0.00
ATOM   1247  CA  ILE A 146     -21.071  -1.242 -37.779  1.00  0.00
ATOM   1248  HA  ILE A 146     -21.028  -2.268 -38.107  1.00  0.00
ATOM   1249  CB  ILE A 146     -20.764  -1.144 -36.243  1.00  0.00
ATOM   1250  HB  ILE A 146     -20.815  -0.047 -36.049  1.00  0.00
ATOM   1251  CG2 ILE A 146     -21.671  -2.014 -35.449  1.00  0.00
ATOM   1252 1HG2 ILE A 146     -21.247  -2.163 -34.429  1.00  0.00
ATOM   1253 2HG2 ILE A 146     -21.907  -2.984 -35.917  1.00  0.00
ATOM   1254 3HG2 ILE A 146     -22.591  -1.401 -35.274  1.00  0.00
ATOM   1255  CG1 ILE A 146     -19.283  -1.528 -35.890  1.00  0.00
ATOM   1256 1HG1 ILE A 146     -18.613  -0.999 -36.605  1.00  0.00
ATOM   1257 2HG1 ILE A 146     -19.179  -2.627 -36.005  1.00  0.00
ATOM   1258  CD  ILE A 146     -18.924  -1.150 -34.493  1.00  0.00
ATOM   1259  HD1 ILE A 146     -18.746  -0.056 -34.365  1.00  0.00
ATOM   1260  HD2 ILE A 146     -18.060  -1.708 -34.089  1.00  0.00
ATOM   1261  HD3 ILE A 146     -19.697  -1.448 -33.755  1.00  0.00
ATOM   1262  C   ILE A 146     -22.489  -0.758 -38.054  1.00  0.00
ATOM   1263  O   ILE A 146     -22.801   0.347 -38.345  1.00  0.00
ATOM   1264  N   GLU A 147     -23.477  -1.666 -38.075  1.00  0.00
ATOM   1265  HN  GLU A 147     -23.242  -2.608 -37.879  1.00  0.00
ATOM   1266  CA  GLU A 147     -24.843  -1.401 -38.320  1.00  0.00
ATOM   1267  HA  GLU A 147     -25.034  -0.944 -39.281  1.00  0.00
ATOM   1268  CB  GLU A 147     -25.614  -2.787 -38.306  1.00  0.00
ATOM   1269  HB1 GLU A 147     -26.682  -2.598 -38.042  1.00  0.00
ATOM   1270  HB2 GLU A 147     -25.199  -3.394 -37.474  1.00  0.00
ATOM   1271  CG  GLU A 147     -25.538  -3.521 -39.756  1.00  0.00
ATOM   1272  HG1 GLU A 147     -24.446  -3.524 -39.934  1.00  0.00
ATOM   1273  HG2 GLU A 147     -26.096  -2.857 -40.469  1.00  0.00
ATOM   1274  CD  GLU A 147     -25.969  -4.939 -39.461  1.00  0.00
ATOM   1275  OE1 GLU A 147     -25.164  -5.814 -39.063  1.00  0.00
ATOM   1276  OE2 GLU A 147     -27.184  -5.169 -39.530  1.00  0.00
ATOM   1277  C   GLU A 147     -25.472  -0.531 -37.298  1.00  0.00
ATOM   1278  O   GLU A 147     -25.491  -0.858 -36.110  1.00  0.00
ATOM   1279  N   ASN A 148     -26.009   0.677 -37.754  1.00  0.00
ATOM   1280  HN  ASN A 148     -25.963   0.758 -38.754  1.00  0.00
ATOM   1281  CA  ASN A 148     -26.619   1.723 -36.989  1.00  0.00
ATOM   1282  HA  ASN A 148     -27.130   2.305 -37.750  1.00  0.00
ATOM   1283  CB  ASN A 148     -27.762   1.359 -36.008  1.00  0.00
ATOM   1284  HB1 ASN A 148     -28.166   2.288 -35.538  1.00  0.00
ATOM   1285  HB2 ASN A 148     -27.438   0.626 -35.234  1.00  0.00
ATOM   1286  CG  ASN A 148     -29.021   0.947 -36.723  1.00  0.00
ATOM   1287  OD1 ASN A 148     -29.347   1.309 -37.869  1.00  0.00
ATOM   1288  ND2 ASN A 148     -29.660  -0.154 -36.217  1.00  0.00
ATOM   1289 1HD2 ASN A 148     -30.463  -0.555 -36.663  1.00  0.00
ATOM   1290 2HD2 ASN A 148     -29.209  -0.639 -35.476  1.00  0.00
ATOM   1291  C   ASN A 148     -25.571   2.556 -36.263  1.00  0.00
ATOM   1292  O   ASN A 148     -25.672   3.359 -35.289  1.00  0.00
ATOM   1293  N   ALA A 149     -24.336   2.562 -36.846  1.00  0.00
ATOM   1294  HN  ALA A 149     -24.183   1.979 -37.632  1.00  0.00
ATOM   1295  CA  ALA A 149     -23.215   3.317 -36.419  1.00  0.00
ATOM   1296  HA  ALA A 149     -23.623   4.110 -35.780  1.00  0.00
ATOM   1297  CB  ALA A 149     -22.278   2.403 -35.546  1.00  0.00
ATOM   1298  HB1 ALA A 149     -22.845   1.964 -34.695  1.00  0.00
ATOM   1299  HB2 ALA A 149     -21.431   2.969 -35.098  1.00  0.00
ATOM   1300  HB3 ALA A 149     -21.946   1.552 -36.177  1.00  0.00
ATOM   1301  C   ALA A 149     -22.464   3.984 -37.486  1.00  0.00
ATOM   1302  O   ALA A 149     -22.548   3.598 -38.701  1.00  0.00
ATOM   1303  N   THR A 150     -21.605   4.931 -37.107  1.00  0.00
ATOM   1304  HN  THR A 150     -21.563   5.288 -36.175  1.00  0.00
ATOM   1305  CA  THR A 150     -20.590   5.506 -37.988  1.00  0.00
ATOM   1306  HA  THR A 150     -20.799   5.108 -38.970  1.00  0.00
ATOM   1307  CB  THR A 150     -20.480   6.986 -37.957  1.00  0.00
ATOM   1308  HB  THR A 150     -19.575   7.299 -38.495  1.00  0.00
ATOM   1309  OG1 THR A 150     -20.441   7.541 -36.637  1.00  0.00
ATOM   1310  HG1 THR A 150     -21.341   7.757 -36.395  1.00  0.00
ATOM   1311  CG2 THR A 150     -21.657   7.598 -38.749  1.00  0.00
ATOM   1312 1HG2 THR A 150     -21.708   7.103 -39.733  1.00  0.00
ATOM   1313 2HG2 THR A 150     -21.652   8.707 -38.626  1.00  0.00
ATOM   1314 3HG2 THR A 150     -22.639   7.333 -38.285  1.00  0.00
ATOM   1315  C   THR A 150     -19.254   4.962 -37.575  1.00  0.00
ATOM   1316  O   THR A 150     -18.282   5.285 -38.255  1.00  0.00
ATOM   1317  N   ASP A 151     -19.164   4.106 -36.555  1.00  0.00
ATOM   1318  HN  ASP A 151     -20.004   3.712 -36.185  1.00  0.00
ATOM   1319  CA  ASP A 151     -17.986   3.458 -35.936  1.00  0.00
ATOM   1320  HA  ASP A 151     -17.138   4.126 -36.082  1.00  0.00
ATOM   1321  CB  ASP A 151     -18.264   3.157 -34.489  1.00  0.00
ATOM   1322  HB1 ASP A 151     -19.139   2.457 -34.365  1.00  0.00
ATOM   1323  HB2 ASP A 151     -18.467   4.110 -33.962  1.00  0.00
ATOM   1324  CG  ASP A 151     -17.032   2.486 -33.783  1.00  0.00
ATOM   1325  OD1 ASP A 151     -17.112   1.842 -32.721  1.00  0.00
ATOM   1326  OD2 ASP A 151     -15.902   2.768 -34.280  1.00  0.00
ATOM   1327  C   ASP A 151     -17.565   2.170 -36.777  1.00  0.00
ATOM   1328  O   ASP A 151     -18.359   1.367 -37.226  1.00  0.00
ATOM   1329  N   ILE A 152     -16.281   2.040 -37.022  1.00  0.00
ATOM   1330  HN  ILE A 152     -15.716   2.555 -36.400  1.00  0.00
ATOM   1331  CA  ILE A 152     -15.636   0.959 -37.791  1.00  0.00
ATOM   1332  HA  ILE A 152     -15.995   0.951 -38.807  1.00  0.00
ATOM   1333  CB  ILE A 152     -14.137   1.317 -37.959  1.00  0.00
ATOM   1334  HB  ILE A 152     -14.173   2.365 -38.343  1.00  0.00
ATOM   1335  CG2 ILE A 152     -13.393   1.333 -36.631  1.00  0.00
ATOM   1336 1HG2 ILE A 152     -13.945   1.987 -35.930  1.00  0.00
ATOM   1337 2HG2 ILE A 152     -12.392   1.745 -36.913  1.00  0.00
ATOM   1338 3HG2 ILE A 152     -13.336   0.289 -36.268  1.00  0.00
ATOM   1339  CG1 ILE A 152     -13.453   0.300 -38.975  1.00  0.00
ATOM   1340 1HG1 ILE A 152     -14.041   0.395 -39.906  1.00  0.00
ATOM   1341 2HG1 ILE A 152     -13.763  -0.692 -38.579  1.00  0.00
ATOM   1342  CD  ILE A 152     -11.989   0.476 -39.298  1.00  0.00
ATOM   1343  HD1 ILE A 152     -11.302   0.487 -38.431  1.00  0.00
ATOM   1344  HD2 ILE A 152     -11.874   1.516 -39.666  1.00  0.00
ATOM   1345  HD3 ILE A 152     -11.482  -0.211 -40.001  1.00  0.00
ATOM   1346  C   ILE A 152     -15.896  -0.426 -37.228  1.00  0.00
ATOM   1347  O   ILE A 152     -15.742  -0.657 -36.017  1.00  0.00
ATOM   1348  N   TRP A 153     -16.282  -1.389 -38.172  1.00  0.00
ATOM   1349  HN  TRP A 153     -16.252  -1.141 -39.147  1.00  0.00
ATOM   1350  CA  TRP A 153     -16.490  -2.709 -37.826  1.00  0.00
ATOM   1351  HA  TRP A 153     -17.000  -2.668 -36.877  1.00  0.00
ATOM   1352  CB  TRP A 153     -17.374  -3.517 -38.895  1.00  0.00
ATOM   1353  HB1 TRP A 153     -17.023  -3.284 -39.929  1.00  0.00
ATOM   1354  HB2 TRP A 153     -18.352  -2.981 -38.936  1.00  0.00
ATOM   1355  CG  TRP A 153     -17.549  -5.024 -38.807  1.00  0.00
ATOM   1356  CD1 TRP A 153     -18.346  -5.684 -37.980  1.00  0.00
ATOM   1357  HD1 TRP A 153     -18.984  -5.192 -37.260  1.00  0.00
ATOM   1358  NE1 TRP A 153     -18.057  -7.032 -38.049  1.00  0.00
ATOM   1359  HE1 TRP A 153     -18.411  -7.749 -37.498  1.00  0.00
ATOM   1360  CE2 TRP A 153     -17.116  -7.237 -38.853  1.00  0.00
ATOM   1361  CD2 TRP A 153     -16.657  -6.047 -39.397  1.00  0.00
ATOM   1362  CE3 TRP A 153     -15.516  -5.941 -40.200  1.00  0.00
ATOM   1363  HE3 TRP A 153     -15.160  -5.013 -40.633  1.00  0.00
ATOM   1364  CZ3 TRP A 153     -14.750  -7.145 -40.351  1.00  0.00
ATOM   1365  HZ3 TRP A 153     -13.763  -7.235 -40.794  1.00  0.00
ATOM   1366  CZ2 TRP A 153     -16.381  -8.448 -39.084  1.00  0.00
ATOM   1367  HZ2 TRP A 153     -16.758  -9.349 -38.627  1.00  0.00
ATOM   1368  CH2 TRP A 153     -15.258  -8.360 -39.907  1.00  0.00
ATOM   1369  HH2 TRP A 153     -14.701  -9.269 -40.108  1.00  0.00
ATOM   1370  C   TRP A 153     -15.260  -3.520 -37.473  1.00  0.00
ATOM   1371  O   TRP A 153     -14.238  -3.405 -38.152  1.00  0.00
ATOM   1372  N   GLN A 154     -15.315  -4.316 -36.374  1.00  0.00
ATOM   1373  HN  GLN A 154     -16.168  -4.350 -35.854  1.00  0.00
ATOM   1374  CA  GLN A 154     -14.252  -5.282 -36.041  1.00  0.00
ATOM   1375  HA  GLN A 154     -13.549  -5.428 -36.843  1.00  0.00
ATOM   1376  CB  GLN A 154     -13.495  -4.705 -34.887  1.00  0.00
ATOM   1377  HB1 GLN A 154     -13.125  -3.682 -35.121  1.00  0.00
ATOM   1378  HB2 GLN A 154     -12.696  -5.459 -34.739  1.00  0.00
ATOM   1379  CG  GLN A 154     -14.221  -4.545 -33.570  1.00  0.00
ATOM   1380  HG1 GLN A 154     -14.771  -5.468 -33.282  1.00  0.00
ATOM   1381  HG2 GLN A 154     -14.946  -3.717 -33.673  1.00  0.00
ATOM   1382  CD  GLN A 154     -13.237  -4.235 -32.454  1.00  0.00
ATOM   1383  OE1 GLN A 154     -13.088  -3.096 -32.052  1.00  0.00
ATOM   1384  NE2 GLN A 154     -12.480  -5.232 -31.985  1.00  0.00
ATOM   1385 1HE2 GLN A 154     -12.825  -6.157 -32.044  1.00  0.00
ATOM   1386 2HE2 GLN A 154     -11.679  -4.907 -31.476  1.00  0.00
ATOM   1387  C   GLN A 154     -14.837  -6.666 -35.721  1.00  0.00
ATOM   1388  O   GLN A 154     -15.832  -6.861 -35.019  1.00  0.00
ATOM   1389  N   ASP A 155     -14.170  -7.746 -36.250  1.00  0.00
ATOM   1390  HN  ASP A 155     -13.306  -7.732 -36.751  1.00  0.00
ATOM   1391  CA  ASP A 155     -14.656  -9.136 -36.103  1.00  0.00
ATOM   1392  HA  ASP A 155     -15.636  -9.062 -36.523  1.00  0.00
ATOM   1393  CB  ASP A 155     -13.730  -9.930 -36.985  1.00  0.00
ATOM   1394  HB1 ASP A 155     -12.683 -10.002 -36.636  1.00  0.00
ATOM   1395  HB2 ASP A 155     -13.692  -9.466 -37.991  1.00  0.00
ATOM   1396  CG  ASP A 155     -14.112 -11.416 -37.121  1.00  0.00
ATOM   1397  OD1 ASP A 155     -14.983 -11.839 -36.331  1.00  0.00
ATOM   1398  OD2 ASP A 155     -13.492 -12.147 -37.910  1.00  0.00
ATOM   1399  C   ASP A 155     -14.811  -9.562 -34.608  1.00  0.00
ATOM   1400  O   ASP A 155     -13.797  -9.646 -33.928  1.00  0.00
ATOM   1401  N   ASP A 156     -15.977  -9.886 -34.115  1.00  0.00
ATOM   1402  HN  ASP A 156     -16.758  -9.817 -34.721  1.00  0.00
ATOM   1403  CA  ASP A 156     -16.126 -10.498 -32.797  1.00  0.00
ATOM   1404  HA  ASP A 156     -15.193 -10.499 -32.238  1.00  0.00
ATOM   1405  CB  ASP A 156     -17.183  -9.624 -32.054  1.00  0.00
ATOM   1406  HB1 ASP A 156     -16.675  -8.637 -32.075  1.00  0.00
ATOM   1407  HB2 ASP A 156     -17.335  -9.941 -30.994  1.00  0.00
ATOM   1408  CG  ASP A 156     -18.587  -9.560 -32.707  1.00  0.00
ATOM   1409  OD1 ASP A 156     -18.778 -10.064 -33.859  1.00  0.00
ATOM   1410  OD2 ASP A 156     -19.502  -9.016 -32.066  1.00  0.00
ATOM   1411  C   ASP A 156     -16.637 -11.986 -32.829  1.00  0.00
ATOM   1412  O   ASP A 156     -17.185 -12.494 -31.864  1.00  0.00
ATOM   1413  N   SER A 157     -16.489 -12.682 -33.945  1.00  0.00
ATOM   1414  HN  SER A 157     -15.955 -12.304 -34.709  1.00  0.00
ATOM   1415  CA  SER A 157     -16.715 -14.104 -34.068  1.00  0.00
ATOM   1416  HA  SER A 157     -17.759 -14.291 -33.867  1.00  0.00
ATOM   1417  CB  SER A 157     -16.492 -14.592 -35.531  1.00  0.00
ATOM   1418  HB1 SER A 157     -17.236 -14.073 -36.171  1.00  0.00
ATOM   1419  HB2 SER A 157     -16.762 -15.667 -35.634  1.00  0.00
ATOM   1420  OG  SER A 157     -15.145 -14.463 -35.895  1.00  0.00
ATOM   1421  HG1 SER A 157     -15.005 -13.510 -35.919  1.00  0.00
ATOM   1422  C   SER A 157     -15.885 -14.936 -33.085  1.00  0.00
ATOM   1423  O   SER A 157     -16.441 -15.826 -32.393  1.00  0.00
ATOM   1424  N   GLU A 158     -14.556 -14.726 -32.900  1.00  0.00
ATOM   1425  HN  GLU A 158     -14.060 -14.149 -33.547  1.00  0.00
ATOM   1426  CA  GLU A 158     -13.918 -15.184 -31.680  1.00  0.00
ATOM   1427  HA  GLU A 158     -14.589 -15.718 -31.025  1.00  0.00
ATOM   1428  CB  GLU A 158     -12.834 -16.184 -32.102  1.00  0.00
ATOM   1429  HB1 GLU A 158     -12.155 -16.297 -31.225  1.00  0.00
ATOM   1430  HB2 GLU A 158     -12.302 -15.707 -32.958  1.00  0.00
ATOM   1431  CG  GLU A 158     -13.291 -17.577 -32.579  1.00  0.00
ATOM   1432  HG1 GLU A 158     -14.114 -17.410 -33.318  1.00  0.00
ATOM   1433  HG2 GLU A 158     -13.806 -18.025 -31.700  1.00  0.00
ATOM   1434  CD  GLU A 158     -12.260 -18.470 -33.132  1.00  0.00
ATOM   1435  OE1 GLU A 158     -12.059 -18.367 -34.343  1.00  0.00
ATOM   1436  OE2 GLU A 158     -11.563 -19.308 -32.366  1.00  0.00
ATOM   1437  C   GLU A 158     -13.387 -13.983 -30.889  1.00  0.00
ATOM   1438  O   GLU A 158     -13.999 -13.612 -29.900  1.00  0.00
ATOM   1439  N   CYS A 159     -12.261 -13.439 -31.274  1.00  0.00
ATOM   1440  HN  CYS A 159     -11.739 -13.776 -32.048  1.00  0.00
ATOM   1441  CA  CYS A 159     -11.404 -12.414 -30.638  1.00  0.00
ATOM   1442  HA  CYS A 159     -10.599 -12.979 -30.223  1.00  0.00
ATOM   1443  CB  CYS A 159     -10.656 -11.519 -31.775  1.00  0.00
ATOM   1444  HB1 CYS A 159     -11.431 -10.835 -32.151  1.00  0.00
ATOM   1445  HB2 CYS A 159     -10.386 -12.079 -32.702  1.00  0.00
ATOM   1446  SG  CYS A 159      -9.210 -10.552 -31.118  1.00  0.00
ATOM   1447  HG1 CYS A 159      -8.193 -11.359 -31.402  1.00  0.00
ATOM   1448  C   CYS A 159     -11.999 -11.379 -29.622  1.00  0.00
ATOM   1449  O   CYS A 159     -13.007 -10.772 -29.927  1.00  0.00
ATOM   1450  N   SER A 160     -11.457 -11.268 -28.432  1.00  0.00
ATOM   1451  HN  SER A 160     -10.552 -11.667 -28.307  1.00  0.00
ATOM   1452  CA  SER A 160     -11.878 -10.279 -27.515  1.00  0.00
ATOM   1453  HA  SER A 160     -12.914 -10.104 -27.765  1.00  0.00
ATOM   1454  CB  SER A 160     -11.996 -10.894 -26.118  1.00  0.00
ATOM   1455  HB1 SER A 160     -10.944 -11.122 -25.832  1.00  0.00
ATOM   1456  HB2 SER A 160     -12.538 -11.856 -26.206  1.00  0.00
ATOM   1457  OG  SER A 160     -12.627 -10.097 -25.072  1.00  0.00
ATOM   1458  HG1 SER A 160     -11.851  -9.649 -24.733  1.00  0.00
ATOM   1459  C   SER A 160     -10.943  -9.066 -27.698  1.00  0.00
ATOM   1460  O   SER A 160      -9.726  -9.365 -27.563  1.00  0.00
ATOM   1461  N   GLU A 161     -11.435  -7.883 -28.048  1.00  0.00
ATOM   1462  HN  GLU A 161     -12.296  -7.672 -28.511  1.00  0.00
ATOM   1463  CA  GLU A 161     -10.673  -6.683 -27.896  1.00  0.00
ATOM   1464  HA  GLU A 161      -9.624  -6.911 -27.741  1.00  0.00
ATOM   1465  CB  GLU A 161     -10.692  -5.779 -29.175  1.00  0.00
ATOM   1466  HB1 GLU A 161     -10.177  -4.825 -28.917  1.00  0.00
ATOM   1467  HB2 GLU A 161     -11.744  -5.543 -29.440  1.00  0.00
ATOM   1468  CG  GLU A 161      -9.831  -6.370 -30.380  1.00  0.00
ATOM   1469  HG1 GLU A 161     -10.483  -7.103 -30.897  1.00  0.00
ATOM   1470  HG2 GLU A 161      -8.852  -6.776 -30.088  1.00  0.00
ATOM   1471  CD  GLU A 161      -9.470  -5.291 -31.373  1.00  0.00
ATOM   1472  OE1 GLU A 161      -8.736  -5.680 -32.377  1.00  0.00
ATOM   1473  OE2 GLU A 161      -9.938  -4.084 -31.401  1.00  0.00
ATOM   1474  C   GLU A 161     -10.990  -5.892 -26.667  1.00  0.00
ATOM   1475  O   GLU A 161     -10.283  -4.925 -26.353  1.00  0.00
ATOM   1476  N   ASN A 162     -12.032  -6.323 -25.985  1.00  0.00
ATOM   1477  HN  ASN A 162     -12.597  -7.005 -26.409  1.00  0.00
ATOM   1478  CA  ASN A 162     -11.989  -6.193 -24.510  1.00  0.00
ATOM   1479  HA  ASN A 162     -11.982  -5.162 -24.192  1.00  0.00
ATOM   1480  CB  ASN A 162     -13.197  -6.781 -23.826  1.00  0.00
ATOM   1481  HB1 ASN A 162     -13.134  -6.607 -22.729  1.00  0.00
ATOM   1482  HB2 ASN A 162     -13.425  -7.814 -24.138  1.00  0.00
ATOM   1483  CG  ASN A 162     -14.503  -6.144 -24.342  1.00  0.00
ATOM   1484  OD1 ASN A 162     -15.137  -6.800 -25.153  1.00  0.00
ATOM   1485  ND2 ASN A 162     -15.021  -5.045 -23.745  1.00  0.00
ATOM   1486 1HD2 ASN A 162     -16.010  -4.895 -23.758  1.00  0.00
ATOM   1487 2HD2 ASN A 162     -14.427  -4.348 -23.340  1.00  0.00
ATOM   1488  C   ASN A 162     -10.755  -6.905 -23.898  1.00  0.00
ATOM   1489  O   ASN A 162     -10.531  -8.096 -23.982  1.00  0.00
ATOM   1490  N   HSD A 163      -9.874  -6.050 -23.386  1.00  0.00
ATOM   1491  HN  HSD A 163      -9.901  -5.083 -23.635  1.00  0.00
ATOM   1492  CA  HSD A 163      -8.602  -6.392 -22.684  1.00  0.00
ATOM   1493  HA  HSD A 163      -7.976  -6.876 -23.413  1.00  0.00
ATOM   1494  CB  HSD A 163      -7.986  -5.089 -22.158  1.00  0.00
ATOM   1495  HB1 HSD A 163      -7.121  -5.178 -21.464  1.00  0.00
ATOM   1496  HB2 HSD A 163      -8.773  -4.719 -21.475  1.00  0.00
ATOM   1497  ND1 HSD A 163      -6.512  -4.023 -24.023  1.00  0.00
ATOM   1498  HD1 HSD A 163      -5.746  -4.654 -23.915  1.00  0.00
ATOM   1499  CG  HSD A 163      -7.664  -4.020 -23.211  1.00  0.00
ATOM   1500  CE1 HSD A 163      -6.461  -2.915 -24.774  1.00  0.00
ATOM   1501  HE1 HSD A 163      -5.870  -2.849 -25.697  1.00  0.00
ATOM   1502  NE2 HSD A 163      -7.427  -2.118 -24.433  1.00  0.00
ATOM   1503  CD2 HSD A 163      -8.200  -2.780 -23.454  1.00  0.00
ATOM   1504  HD2 HSD A 163      -9.018  -2.329 -22.915  1.00  0.00
ATOM   1505  C   HSD A 163      -8.731  -7.255 -21.478  1.00  0.00
ATOM   1506  O   HSD A 163      -7.929  -8.122 -21.180  1.00  0.00
ATOM   1507  N   SER A 164      -9.848  -7.198 -20.682  1.00  0.00
ATOM   1508  HN  SER A 164     -10.519  -6.547 -21.013  1.00  0.00
ATOM   1509  CA  SER A 164     -10.132  -7.886 -19.448  1.00  0.00
ATOM   1510  HA  SER A 164      -9.543  -8.788 -19.438  1.00  0.00
ATOM   1511  CB  SER A 164     -11.632  -8.264 -19.402  1.00  0.00
ATOM   1512  HB1 SER A 164     -11.941  -8.863 -18.521  1.00  0.00
ATOM   1513  HB2 SER A 164     -11.892  -8.770 -20.361  1.00  0.00
ATOM   1514  OG  SER A 164     -12.505  -7.157 -19.518  1.00  0.00
ATOM   1515  HG1 SER A 164     -13.388  -7.500 -19.665  1.00  0.00
ATOM   1516  C   SER A 164      -9.811  -7.137 -18.198  1.00  0.00
ATOM   1517  O   SER A 164      -9.176  -7.729 -17.291  1.00  0.00
ATOM   1518  N   PHE A 165     -10.022  -5.787 -18.180  1.00  0.00
ATOM   1519  HN  PHE A 165     -10.479  -5.350 -18.955  1.00  0.00
ATOM   1520  CA  PHE A 165      -9.724  -4.735 -17.186  1.00  0.00
ATOM   1521  HA  PHE A 165      -9.173  -5.089 -16.336  1.00  0.00
ATOM   1522  CB  PHE A 165      -9.139  -3.501 -17.760  1.00  0.00
ATOM   1523  HB1 PHE A 165      -8.889  -2.814 -16.916  1.00  0.00
ATOM   1524  HB2 PHE A 165      -9.882  -2.991 -18.411  1.00  0.00
ATOM   1525  CG  PHE A 165      -7.904  -3.637 -18.566  1.00  0.00
ATOM   1526  CD1 PHE A 165      -7.704  -2.776 -19.672  1.00  0.00
ATOM   1527  HD1 PHE A 165      -8.451  -2.057 -19.965  1.00  0.00
ATOM   1528  CE1 PHE A 165      -6.447  -2.808 -20.379  1.00  0.00
ATOM   1529  HE1 PHE A 165      -6.381  -2.182 -21.262  1.00  0.00
ATOM   1530  CZ  PHE A 165      -5.511  -3.828 -20.157  1.00  0.00
ATOM   1531  HZ  PHE A 165      -4.534  -3.827 -20.613  1.00  0.00
ATOM   1532  CD2 PHE A 165      -6.826  -4.442 -18.218  1.00  0.00
ATOM   1533  HD2 PHE A 165      -6.935  -5.024 -17.321  1.00  0.00
ATOM   1534  CE2 PHE A 165      -5.686  -4.620 -18.995  1.00  0.00
ATOM   1535  HE2 PHE A 165      -4.902  -5.315 -18.731  1.00  0.00
ATOM   1536  C   PHE A 165     -11.046  -4.258 -16.581  1.00  0.00
ATOM   1537  O   PHE A 165     -11.181  -3.437 -15.726  1.00  0.00
ATOM   1538  N   LYS A 166     -12.135  -4.922 -17.091  1.00  0.00
ATOM   1539  HN  LYS A 166     -12.002  -5.603 -17.814  1.00  0.00
ATOM   1540  CA  LYS A 166     -13.407  -4.680 -16.617  1.00  0.00
ATOM   1541  HA  LYS A 166     -13.592  -3.630 -16.836  1.00  0.00
ATOM   1542  CB  LYS A 166     -14.474  -5.251 -17.592  1.00  0.00
ATOM   1543  HB1 LYS A 166     -14.192  -6.322 -17.729  1.00  0.00
ATOM   1544  HB2 LYS A 166     -14.368  -4.860 -18.626  1.00  0.00
ATOM   1545  CG  LYS A 166     -15.893  -5.227 -16.982  1.00  0.00
ATOM   1546  HG1 LYS A 166     -15.931  -4.304 -16.382  1.00  0.00
ATOM   1547  HG2 LYS A 166     -15.915  -6.004 -16.183  1.00  0.00
ATOM   1548  CD  LYS A 166     -17.078  -5.194 -17.964  1.00  0.00
ATOM   1549  HD1 LYS A 166     -16.959  -5.949 -18.783  1.00  0.00
ATOM   1550  HD2 LYS A 166     -17.124  -4.164 -18.378  1.00  0.00
ATOM   1551  CE  LYS A 166     -18.408  -5.559 -17.298  1.00  0.00
ATOM   1552  HE1 LYS A 166     -18.364  -6.554 -16.811  1.00  0.00
ATOM   1553  HE2 LYS A 166     -19.151  -5.609 -18.126  1.00  0.00
ATOM   1554  NZ  LYS A 166     -18.857  -4.482 -16.374  1.00  0.00
ATOM   1555  HZ1 LYS A 166     -18.562  -3.548 -16.704  1.00  0.00
ATOM   1556  HZ2 LYS A 166     -18.525  -4.736 -15.409  1.00  0.00
ATOM   1557  HZ3 LYS A 166     -19.891  -4.404 -16.421  1.00  0.00
ATOM   1558  C   LYS A 166     -13.665  -5.075 -15.118  1.00  0.00
ATOM   1559  O   LYS A 166     -14.439  -4.335 -14.505  1.00  0.00
ATOM   1560  N   GLN A 167     -12.989  -6.057 -14.575  1.00  0.00
ATOM   1561  HN  GLN A 167     -12.316  -6.475 -15.170  1.00  0.00
ATOM   1562  CA  GLN A 167     -13.312  -6.634 -13.261  1.00  0.00
ATOM   1563  HA  GLN A 167     -14.380  -6.795 -13.156  1.00  0.00
ATOM   1564  CB  GLN A 167     -12.498  -7.922 -12.867  1.00  0.00
ATOM   1565  HB1 GLN A 167     -12.578  -8.154 -11.780  1.00  0.00
ATOM   1566  HB2 GLN A 167     -11.442  -7.668 -13.123  1.00  0.00
ATOM   1567  CG  GLN A 167     -12.804  -9.173 -13.657  1.00  0.00
ATOM   1568  HG1 GLN A 167     -13.871  -9.432 -13.471  1.00  0.00
ATOM   1569  HG2 GLN A 167     -12.128  -9.961 -13.248  1.00  0.00
ATOM   1570  CD  GLN A 167     -12.534  -9.210 -15.153  1.00  0.00
ATOM   1571  OE1 GLN A 167     -13.404  -9.592 -15.885  1.00  0.00
ATOM   1572  NE2 GLN A 167     -11.325  -8.906 -15.588  1.00  0.00
ATOM   1573 1HE2 GLN A 167     -10.581  -8.595 -14.989  1.00  0.00
ATOM   1574 2HE2 GLN A 167     -11.176  -9.162 -16.548  1.00  0.00
ATOM   1575  C   GLN A 167     -13.083  -5.594 -12.205  1.00  0.00
ATOM   1576  O   GLN A 167     -13.805  -5.349 -11.293  1.00  0.00
ATOM   1577  N   ASN A 168     -11.951  -4.955 -12.300  1.00  0.00
ATOM   1578  HN  ASN A 168     -11.500  -5.191 -13.154  1.00  0.00
ATOM   1579  CA  ASN A 168     -11.609  -3.845 -11.343  1.00  0.00
ATOM   1580  HA  ASN A 168     -11.659  -4.191 -10.316  1.00  0.00
ATOM   1581  CB  ASN A 168     -10.157  -3.424 -11.584  1.00  0.00
ATOM   1582  HB1 ASN A 168      -9.927  -2.398 -11.203  1.00  0.00
ATOM   1583  HB2 ASN A 168      -9.954  -3.321 -12.675  1.00  0.00
ATOM   1584  CG  ASN A 168      -9.188  -4.396 -10.948  1.00  0.00
ATOM   1585  OD1 ASN A 168      -9.550  -5.303 -10.181  1.00  0.00
ATOM   1586  ND2 ASN A 168      -7.913  -4.141 -11.330  1.00  0.00
ATOM   1587 1HD2 ASN A 168      -7.638  -3.317 -11.819  1.00  0.00
ATOM   1588 2HD2 ASN A 168      -7.217  -4.718 -10.893  1.00  0.00
ATOM   1589  C   ASN A 168     -12.542  -2.616 -11.427  1.00  0.00
ATOM   1590  O   ASN A 168     -12.942  -2.141 -10.363  1.00  0.00
ATOM   1591  N   VAL A 169     -12.876  -2.198 -12.668  1.00  0.00
ATOM   1592  HN  VAL A 169     -12.589  -2.609 -13.543  1.00  0.00
ATOM   1593  CA  VAL A 169     -13.750  -1.083 -12.874  1.00  0.00
ATOM   1594  HA  VAL A 169     -13.446  -0.273 -12.241  1.00  0.00
ATOM   1595  CB  VAL A 169     -13.807  -0.654 -14.412  1.00  0.00
ATOM   1596  HB  VAL A 169     -13.322  -1.511 -14.928  1.00  0.00
ATOM   1597  CG1 VAL A 169     -15.207  -0.530 -15.049  1.00  0.00
ATOM   1598 1HG1 VAL A 169     -15.889   0.179 -14.541  1.00  0.00
ATOM   1599 2HG1 VAL A 169     -15.589  -1.572 -15.077  1.00  0.00
ATOM   1600 3HG1 VAL A 169     -15.003  -0.218 -16.102  1.00  0.00
ATOM   1601  CG2 VAL A 169     -12.990   0.637 -14.576  1.00  0.00
ATOM   1602 1HG2 VAL A 169     -13.415   1.497 -14.021  1.00  0.00
ATOM   1603 2HG2 VAL A 169     -13.043   1.005 -15.617  1.00  0.00
ATOM   1604 3HG2 VAL A 169     -11.959   0.548 -14.157  1.00  0.00
ATOM   1605  C   VAL A 169     -15.144  -1.431 -12.366  1.00  0.00
ATOM   1606  O   VAL A 169     -15.722  -0.536 -11.684  1.00  0.00
ATOM   1607  N   ASP A 170     -15.717  -2.728 -12.561  1.00  0.00
ATOM   1608  HN  ASP A 170     -15.298  -3.336 -13.235  1.00  0.00
ATOM   1609  CA  ASP A 170     -16.908  -3.275 -11.864  1.00  0.00
ATOM   1610  HA  ASP A 170     -17.756  -2.620 -11.968  1.00  0.00
ATOM   1611  CB  ASP A 170     -17.211  -4.687 -12.306  1.00  0.00
ATOM   1612  HB1 ASP A 170     -17.918  -5.149 -11.585  1.00  0.00
ATOM   1613  HB2 ASP A 170     -16.389  -5.418 -12.388  1.00  0.00
ATOM   1614  CG  ASP A 170     -17.958  -4.776 -13.619  1.00  0.00
ATOM   1615  OD1 ASP A 170     -17.870  -5.810 -14.271  1.00  0.00
ATOM   1616  OD2 ASP A 170     -18.811  -3.883 -13.795  1.00  0.00
ATOM   1617  C   ASP A 170     -16.741  -3.276 -10.383  1.00  0.00
ATOM   1618  O   ASP A 170     -17.803  -2.998  -9.741  1.00  0.00
ATOM   1619  N   ARG A 171     -15.638  -3.561  -9.722  1.00  0.00
ATOM   1620  HN  ARG A 171     -14.776  -3.629 -10.211  1.00  0.00
ATOM   1621  CA  ARG A 171     -15.505  -3.642  -8.277  1.00  0.00
ATOM   1622  HA  ARG A 171     -16.462  -3.860  -7.859  1.00  0.00
ATOM   1623  CB  ARG A 171     -14.573  -4.798  -7.885  1.00  0.00
ATOM   1624  HB1 ARG A 171     -14.468  -4.863  -6.779  1.00  0.00
ATOM   1625  HB2 ARG A 171     -13.515  -4.680  -8.203  1.00  0.00
ATOM   1626  CG  ARG A 171     -15.016  -6.223  -8.325  1.00  0.00
ATOM   1627  HG1 ARG A 171     -15.466  -6.109  -9.327  1.00  0.00
ATOM   1628  HG2 ARG A 171     -15.881  -6.522  -7.685  1.00  0.00
ATOM   1629  CD  ARG A 171     -13.843  -7.257  -8.380  1.00  0.00
ATOM   1630  HD1 ARG A 171     -13.032  -6.998  -7.686  1.00  0.00
ATOM   1631  HD2 ARG A 171     -13.335  -7.164  -9.359  1.00  0.00
ATOM   1632  NE  ARG A 171     -14.324  -8.696  -8.228  1.00  0.00
ATOM   1633  HE  ARG A 171     -15.214  -8.878  -7.810  1.00  0.00
ATOM   1634  CZ  ARG A 171     -13.816  -9.717  -8.929  1.00  0.00
ATOM   1635  NH1 ARG A 171     -14.472 -10.850  -9.028  1.00  0.00
ATOM   1636 1HH1 ARG A 171     -15.374 -10.803  -8.579  1.00  0.00
ATOM   1637 2HH1 ARG A 171     -14.216 -11.544  -9.704  1.00  0.00
ATOM   1638  NH2 ARG A 171     -12.721  -9.632  -9.652  1.00  0.00
ATOM   1639 1HH2 ARG A 171     -12.035  -8.979  -9.333  1.00  0.00
ATOM   1640 2HH2 ARG A 171     -12.387 -10.468 -10.102  1.00  0.00
ATOM   1641  C   ARG A 171     -14.993  -2.372  -7.601  1.00  0.00
ATOM   1642  O   ARG A 171     -14.793  -2.351  -6.349  1.00  0.00
ATOM   1643  N   TYR A 172     -14.870  -1.261  -8.303  1.00  0.00
ATOM   1644  HN  TYR A 172     -14.709  -1.343  -9.278  1.00  0.00
ATOM   1645  CA  TYR A 172     -14.363   0.046  -7.715  1.00  0.00
ATOM   1646  HA  TYR A 172     -13.484  -0.113  -7.117  1.00  0.00
ATOM   1647  CB  TYR A 172     -14.102   1.090  -8.888  1.00  0.00
ATOM   1648  HB1 TYR A 172     -15.105   1.198  -9.366  1.00  0.00
ATOM   1649  HB2 TYR A 172     -13.366   0.720  -9.630  1.00  0.00
ATOM   1650  CG  TYR A 172     -13.713   2.429  -8.554  1.00  0.00
ATOM   1651  CD1 TYR A 172     -12.562   2.613  -7.795  1.00  0.00
ATOM   1652  HD1 TYR A 172     -11.984   1.772  -7.449  1.00  0.00
ATOM   1653  CE1 TYR A 172     -12.261   3.937  -7.371  1.00  0.00
ATOM   1654  HE1 TYR A 172     -11.420   4.183  -6.729  1.00  0.00
ATOM   1655  CZ  TYR A 172     -13.112   5.016  -7.610  1.00  0.00
ATOM   1656  OH  TYR A 172     -12.780   6.261  -7.072  1.00  0.00
ATOM   1657  HH  TYR A 172     -11.882   6.269  -6.763  1.00  0.00
ATOM   1658  CD2 TYR A 172     -14.512   3.550  -8.993  1.00  0.00
ATOM   1659  HD2 TYR A 172     -15.510   3.510  -9.392  1.00  0.00
ATOM   1660  CE2 TYR A 172     -14.146   4.828  -8.564  1.00  0.00
ATOM   1661  HE2 TYR A 172     -14.724   5.677  -8.869  1.00  0.00
ATOM   1662  C   TYR A 172     -15.195   0.718  -6.713  1.00  0.00
ATOM   1663  O   TYR A 172     -14.631   1.097  -5.702  1.00  0.00
ATOM   1664  N   ALA A 173     -16.540   0.770  -6.927  1.00  0.00
ATOM   1665  HN  ALA A 173     -16.884   0.431  -7.810  1.00  0.00
ATOM   1666  CA  ALA A 173     -17.511   1.313  -5.993  1.00  0.00
ATOM   1667  HA  ALA A 173     -17.204   2.275  -5.589  1.00  0.00
ATOM   1668  CB  ALA A 173     -18.788   1.617  -6.709  1.00  0.00
ATOM   1669  HB1 ALA A 173     -18.580   2.324  -7.548  1.00  0.00
ATOM   1670  HB2 ALA A 173     -19.413   2.181  -5.983  1.00  0.00
ATOM   1671  HB3 ALA A 173     -19.385   0.756  -7.077  1.00  0.00
ATOM   1672  C   ALA A 173     -17.672   0.495  -4.743  1.00  0.00
ATOM   1673  O   ALA A 173     -17.733   1.111  -3.656  1.00  0.00
ATOM   1674  N   LEU A 174     -17.613  -0.869  -4.879  1.00  0.00
ATOM   1675  HN  LEU A 174     -17.480  -1.168  -5.820  1.00  0.00
ATOM   1676  CA  LEU A 174     -17.565  -1.791  -3.723  1.00  0.00
ATOM   1677  HA  LEU A 174     -18.466  -1.624  -3.144  1.00  0.00
ATOM   1678  CB  LEU A 174     -17.662  -3.284  -4.287  1.00  0.00
ATOM   1679  HB1 LEU A 174     -16.841  -3.477  -5.007  1.00  0.00
ATOM   1680  HB2 LEU A 174     -18.679  -3.435  -4.696  1.00  0.00
ATOM   1681  CG  LEU A 174     -17.553  -4.544  -3.231  1.00  0.00
ATOM   1682  HG  LEU A 174     -18.071  -4.313  -2.275  1.00  0.00
ATOM   1683  CD1 LEU A 174     -18.296  -5.715  -3.913  1.00  0.00
ATOM   1684 1HD1 LEU A 174     -18.002  -5.828  -4.974  1.00  0.00
ATOM   1685 2HD1 LEU A 174     -19.370  -5.485  -3.797  1.00  0.00
ATOM   1686 3HD1 LEU A 174     -17.933  -6.702  -3.533  1.00  0.00
ATOM   1687  CD2 LEU A 174     -16.046  -4.914  -3.009  1.00  0.00
ATOM   1688 1HD2 LEU A 174     -16.044  -5.896  -2.499  1.00  0.00
ATOM   1689 2HD2 LEU A 174     -15.466  -4.163  -2.438  1.00  0.00
ATOM   1690 3HD2 LEU A 174     -15.692  -5.226  -4.028  1.00  0.00
ATOM   1691  C   LEU A 174     -16.397  -1.653  -2.757  1.00  0.00
ATOM   1692  O   LEU A 174     -16.649  -1.526  -1.575  1.00  0.00
ATOM   1693  N   LEU A 175     -15.064  -1.507  -3.329  1.00  0.00
ATOM   1694  HN  LEU A 175     -14.953  -1.573  -4.312  1.00  0.00
ATOM   1695  CA  LEU A 175     -13.825  -1.318  -2.643  1.00  0.00
ATOM   1696  HA  LEU A 175     -13.586  -2.102  -1.941  1.00  0.00
ATOM   1697  CB  LEU A 175     -12.634  -1.215  -3.577  1.00  0.00
ATOM   1698  HB1 LEU A 175     -12.854  -0.547  -4.439  1.00  0.00
ATOM   1699  HB2 LEU A 175     -12.524  -2.234  -4.027  1.00  0.00
ATOM   1700  CG  LEU A 175     -11.206  -0.918  -2.996  1.00  0.00
ATOM   1701  HG  LEU A 175     -11.103   0.146  -2.708  1.00  0.00
ATOM   1702  CD1 LEU A 175     -10.890  -1.777  -1.690  1.00  0.00
ATOM   1703 1HD1 LEU A 175     -11.403  -2.739  -1.859  1.00  0.00
ATOM   1704 2HD1 LEU A 175     -11.435  -1.297  -0.844  1.00  0.00
ATOM   1705 3HD1 LEU A 175      -9.808  -1.705  -1.451  1.00  0.00
ATOM   1706  CD2 LEU A 175     -10.228  -1.250  -4.032  1.00  0.00
ATOM   1707 1HD2 LEU A 175     -10.277  -0.574  -4.908  1.00  0.00
ATOM   1708 2HD2 LEU A 175     -10.327  -2.273  -4.447  1.00  0.00
ATOM   1709 3HD2 LEU A 175      -9.196  -1.139  -3.607  1.00  0.00
ATOM   1710  C   LEU A 175     -13.958  -0.020  -1.938  1.00  0.00
ATOM   1711  O   LEU A 175     -13.569   0.014  -0.740  1.00  0.00
ATOM   1712  N   SER A 176     -14.524   0.941  -2.606  1.00  0.00
ATOM   1713  HN  SER A 176     -14.799   0.713  -3.531  1.00  0.00
ATOM   1714  CA  SER A 176     -14.634   2.288  -2.089  1.00  0.00
ATOM   1715  HA  SER A 176     -13.630   2.639  -1.904  1.00  0.00
ATOM   1716  CB  SER A 176     -15.252   3.314  -3.091  1.00  0.00
ATOM   1717  HB1 SER A 176     -15.488   4.345  -2.788  1.00  0.00
ATOM   1718  HB2 SER A 176     -16.240   2.962  -3.478  1.00  0.00
ATOM   1719  OG  SER A 176     -14.526   3.377  -4.309  1.00  0.00
ATOM   1720  HG1 SER A 176     -14.652   2.606  -4.863  1.00  0.00
ATOM   1721  C   SER A 176     -15.435   2.359  -0.868  1.00  0.00
ATOM   1722  O   SER A 176     -15.188   3.098   0.061  1.00  0.00
ATOM   1723  N   THR A 177     -16.558   1.630  -0.781  1.00  0.00
ATOM   1724  HN  THR A 177     -16.796   1.135  -1.619  1.00  0.00
ATOM   1725  CA  THR A 177     -17.276   1.375   0.450  1.00  0.00
ATOM   1726  HA  THR A 177     -17.563   2.331   0.850  1.00  0.00
ATOM   1727  CB  THR A 177     -18.633   0.826   0.298  1.00  0.00
ATOM   1728  HB  THR A 177     -18.521  -0.197  -0.112  1.00  0.00
ATOM   1729  OG1 THR A 177     -19.328   1.510  -0.691  1.00  0.00
ATOM   1730  HG1 THR A 177     -19.321   2.425  -0.413  1.00  0.00
ATOM   1731  CG2 THR A 177     -19.633   0.898   1.514  1.00  0.00
ATOM   1732 1HG2 THR A 177     -20.618   0.423   1.268  1.00  0.00
ATOM   1733 2HG2 THR A 177     -19.775   1.977   1.708  1.00  0.00
ATOM   1734 3HG2 THR A 177     -19.162   0.433   2.397  1.00  0.00
ATOM   1735  C   THR A 177     -16.542   0.740   1.593  1.00  0.00
ATOM   1736  O   THR A 177     -16.543   1.164   2.764  1.00  0.00
ATOM   1737  N   LEU A 178     -15.762  -0.312   1.335  1.00  0.00
ATOM   1738  HN  LEU A 178     -15.663  -0.675   0.398  1.00  0.00
ATOM   1739  CA  LEU A 178     -14.812  -0.837   2.271  1.00  0.00
ATOM   1740  HA  LEU A 178     -15.332  -1.007   3.204  1.00  0.00
ATOM   1741  CB  LEU A 178     -14.313  -2.235   1.840  1.00  0.00
ATOM   1742  HB1 LEU A 178     -13.485  -2.567   2.504  1.00  0.00
ATOM   1743  HB2 LEU A 178     -13.967  -2.051   0.793  1.00  0.00
ATOM   1744  CG  LEU A 178     -15.279  -3.465   1.831  1.00  0.00
ATOM   1745  HG  LEU A 178     -16.195  -3.123   1.301  1.00  0.00
ATOM   1746  CD1 LEU A 178     -14.699  -4.651   0.904  1.00  0.00
ATOM   1747 1HD1 LEU A 178     -15.556  -5.360   0.826  1.00  0.00
ATOM   1748 2HD1 LEU A 178     -13.876  -5.172   1.432  1.00  0.00
ATOM   1749 3HD1 LEU A 178     -14.348  -4.290  -0.078  1.00  0.00
ATOM   1750  CD2 LEU A 178     -15.730  -3.868   3.204  1.00  0.00
ATOM   1751 1HD2 LEU A 178     -14.854  -3.974   3.876  1.00  0.00
ATOM   1752 2HD2 LEU A 178     -16.259  -4.852   3.155  1.00  0.00
ATOM   1753 3HD2 LEU A 178     -16.478  -3.134   3.566  1.00  0.00
ATOM   1754  C   LEU A 178     -13.754   0.159   2.759  1.00  0.00
ATOM   1755  O   LEU A 178     -13.431   0.256   3.974  1.00  0.00
ATOM   1756  N   GLN A 179     -13.280   1.025   1.877  1.00  0.00
ATOM   1757  HN  GLN A 179     -13.603   0.986   0.938  1.00  0.00
ATOM   1758  CA  GLN A 179     -12.428   2.154   2.241  1.00  0.00
ATOM   1759  HA  GLN A 179     -11.561   1.807   2.763  1.00  0.00
ATOM   1760  CB  GLN A 179     -12.031   3.036   0.980  1.00  0.00
ATOM   1761  HB1 GLN A 179     -11.387   3.825   1.432  1.00  0.00
ATOM   1762  HB2 GLN A 179     -12.930   3.410   0.452  1.00  0.00
ATOM   1763  CG  GLN A 179     -11.073   2.304   0.012  1.00  0.00
ATOM   1764  HG1 GLN A 179     -10.598   3.105  -0.585  1.00  0.00
ATOM   1765  HG2 GLN A 179     -11.659   1.780  -0.760  1.00  0.00
ATOM   1766  CD  GLN A 179      -9.919   1.484   0.606  1.00  0.00
ATOM   1767  OE1 GLN A 179      -9.888   0.209   0.579  1.00  0.00
ATOM   1768  NE2 GLN A 179      -9.051   2.201   1.318  1.00  0.00
ATOM   1769 1HE2 GLN A 179      -9.263   3.168   1.444  1.00  0.00
ATOM   1770 2HE2 GLN A 179      -8.381   1.685   1.839  1.00  0.00
ATOM   1771  C   GLN A 179     -13.093   3.091   3.270  1.00  0.00
ATOM   1772  O   GLN A 179     -12.377   3.544   4.184  1.00  0.00
ATOM   1773  N   LEU A 180     -14.413   3.429   3.151  1.00  0.00
ATOM   1774  HN  LEU A 180     -15.019   3.309   2.363  1.00  0.00
ATOM   1775  CA  LEU A 180     -15.171   4.174   4.196  1.00  0.00
ATOM   1776  HA  LEU A 180     -14.657   5.104   4.281  1.00  0.00
ATOM   1777  CB  LEU A 180     -16.675   4.457   3.605  1.00  0.00
ATOM   1778  HB1 LEU A 180     -16.997   3.449   3.248  1.00  0.00
ATOM   1779  HB2 LEU A 180     -16.494   5.134   2.734  1.00  0.00
ATOM   1780  CG  LEU A 180     -17.765   4.884   4.581  1.00  0.00
ATOM   1781  HG  LEU A 180     -17.747   4.243   5.492  1.00  0.00
ATOM   1782  CD1 LEU A 180     -17.567   6.356   5.022  1.00  0.00
ATOM   1783 1HD1 LEU A 180     -18.442   6.860   5.477  1.00  0.00
ATOM   1784 2HD1 LEU A 180     -17.329   6.943   4.101  1.00  0.00
ATOM   1785 3HD1 LEU A 180     -16.690   6.545   5.669  1.00  0.00
ATOM   1786  CD2 LEU A 180     -19.116   4.836   4.000  1.00  0.00
ATOM   1787 1HD2 LEU A 180     -19.152   5.341   3.008  1.00  0.00
ATOM   1788 2HD2 LEU A 180     -19.838   5.258   4.736  1.00  0.00
ATOM   1789 3HD2 LEU A 180     -19.461   3.790   3.830  1.00  0.00
ATOM   1790  C   LEU A 180     -15.034   3.513   5.592  1.00  0.00
ATOM   1791  O   LEU A 180     -14.798   4.181   6.637  1.00  0.00
ATOM   1792  N   MET A 181     -15.378   2.195   5.651  1.00  0.00
ATOM   1793  HN  MET A 181     -15.748   1.725   4.848  1.00  0.00
ATOM   1794  CA  MET A 181     -15.232   1.418   6.867  1.00  0.00
ATOM   1795  HA  MET A 181     -15.995   1.836   7.494  1.00  0.00
ATOM   1796  CB  MET A 181     -15.671  -0.021   6.587  1.00  0.00
ATOM   1797  HB1 MET A 181     -15.528  -0.602   7.529  1.00  0.00
ATOM   1798  HB2 MET A 181     -15.015  -0.498   5.828  1.00  0.00
ATOM   1799  CG  MET A 181     -17.094  -0.247   6.123  1.00  0.00
ATOM   1800  HG1 MET A 181     -17.107  -1.243   5.618  1.00  0.00
ATOM   1801  HG2 MET A 181     -17.329   0.364   5.216  1.00  0.00
ATOM   1802  SD  MET A 181     -18.410  -0.055   7.245  1.00  0.00
ATOM   1803  CE  MET A 181     -19.757   0.517   6.264  1.00  0.00
ATOM   1804  HE1 MET A 181     -20.730   0.590   6.796  1.00  0.00
ATOM   1805  HE2 MET A 181     -19.852  -0.120   5.359  1.00  0.00
ATOM   1806  HE3 MET A 181     -19.531   1.554   5.943  1.00  0.00
ATOM   1807  C   MET A 181     -13.856   1.433   7.507  1.00  0.00
ATOM   1808  O   MET A 181     -13.707   1.757   8.705  1.00  0.00
ATOM   1809  N   TYR A 182     -12.808   1.160   6.684  1.00  0.00
ATOM   1810  HN  TYR A 182     -12.985   0.746   5.791  1.00  0.00
ATOM   1811  CA  TYR A 182     -11.429   1.291   7.022  1.00  0.00
ATOM   1812  HA  TYR A 182     -11.208   0.598   7.822  1.00  0.00
ATOM   1813  CB  TYR A 182     -10.564   0.862   5.820  1.00  0.00
ATOM   1814  HB1 TYR A 182      -9.476   0.875   6.055  1.00  0.00
ATOM   1815  HB2 TYR A 182     -10.731   1.621   5.025  1.00  0.00
ATOM   1816  CG  TYR A 182     -10.802  -0.531   5.228  1.00  0.00
ATOM   1817  CD1 TYR A 182     -11.468  -1.538   5.883  1.00  0.00
ATOM   1818  HD1 TYR A 182     -11.881  -1.349   6.863  1.00  0.00
ATOM   1819  CE1 TYR A 182     -11.696  -2.738   5.175  1.00  0.00
ATOM   1820  HE1 TYR A 182     -12.294  -3.545   5.574  1.00  0.00
ATOM   1821  CZ  TYR A 182     -11.222  -2.976   3.899  1.00  0.00
ATOM   1822  OH  TYR A 182     -11.339  -4.186   3.188  1.00  0.00
ATOM   1823  HH  TYR A 182     -10.706  -4.205   2.468  1.00  0.00
ATOM   1824  CD2 TYR A 182     -10.419  -0.674   3.922  1.00  0.00
ATOM   1825  HD2 TYR A 182      -9.953   0.141   3.395  1.00  0.00
ATOM   1826  CE2 TYR A 182     -10.575  -1.889   3.231  1.00  0.00
ATOM   1827  HE2 TYR A 182     -10.157  -1.906   2.245  1.00  0.00
ATOM   1828  C   TYR A 182     -10.996   2.629   7.536  1.00  0.00
ATOM   1829  O   TYR A 182     -10.372   2.690   8.578  1.00  0.00
ATOM   1830  N   THR A 183     -11.454   3.711   6.874  1.00  0.00
ATOM   1831  HN  THR A 183     -12.040   3.716   6.057  1.00  0.00
ATOM   1832  CA  THR A 183     -11.283   5.046   7.374  1.00  0.00
ATOM   1833  HA  THR A 183     -10.221   5.119   7.575  1.00  0.00
ATOM   1834  CB  THR A 183     -11.699   6.171   6.375  1.00  0.00
ATOM   1835  HB  THR A 183     -12.752   6.092   6.013  1.00  0.00
ATOM   1836  OG1 THR A 183     -10.835   6.077   5.261  1.00  0.00
ATOM   1837  HG1 THR A 183     -11.036   6.813   4.685  1.00  0.00
ATOM   1838  CG2 THR A 183     -11.354   7.597   6.937  1.00  0.00
ATOM   1839 1HG2 THR A 183     -11.139   8.350   6.152  1.00  0.00
ATOM   1840 2HG2 THR A 183     -10.469   7.493   7.589  1.00  0.00
ATOM   1841 3HG2 THR A 183     -12.192   8.051   7.528  1.00  0.00
ATOM   1842  C   THR A 183     -11.905   5.387   8.693  1.00  0.00
ATOM   1843  O   THR A 183     -11.277   6.007   9.562  1.00  0.00
ATOM   1844  N   VAL A 184     -13.121   4.906   8.954  1.00  0.00
ATOM   1845  HN  VAL A 184     -13.435   4.196   8.311  1.00  0.00
ATOM   1846  CA  VAL A 184     -13.843   4.908  10.247  1.00  0.00
ATOM   1847  HA  VAL A 184     -13.925   5.931  10.567  1.00  0.00
ATOM   1848  CB  VAL A 184     -15.242   4.408  10.180  1.00  0.00
ATOM   1849  HB  VAL A 184     -15.219   3.364   9.801  1.00  0.00
ATOM   1850  CG1 VAL A 184     -15.888   4.465  11.496  1.00  0.00
ATOM   1851 1HG1 VAL A 184     -15.849   5.490  11.933  1.00  0.00
ATOM   1852 2HG1 VAL A 184     -15.344   3.847  12.254  1.00  0.00
ATOM   1853 3HG1 VAL A 184     -16.930   4.105  11.483  1.00  0.00
ATOM   1854  CG2 VAL A 184     -16.137   5.298   9.284  1.00  0.00
ATOM   1855 1HG2 VAL A 184     -15.868   5.236   8.197  1.00  0.00
ATOM   1856 2HG2 VAL A 184     -16.108   6.322   9.710  1.00  0.00
ATOM   1857 3HG2 VAL A 184     -17.190   4.950   9.241  1.00  0.00
ATOM   1858  C   VAL A 184     -13.044   4.115  11.315  1.00  0.00
ATOM   1859  O   VAL A 184     -12.881   4.693  12.393  1.00  0.00
ATOM   1860  N   GLY A 185     -12.561   2.896  11.020  1.00  0.00
ATOM   1861  HN  GLY A 185     -12.752   2.439  10.154  1.00  0.00
ATOM   1862  CA  GLY A 185     -11.819   2.038  11.963  1.00  0.00
ATOM   1863  HA1 GLY A 185     -11.876   1.010  11.668  1.00  0.00
ATOM   1864  HA2 GLY A 185     -12.444   2.115  12.839  1.00  0.00
ATOM   1865  C   GLY A 185     -10.457   2.570  12.326  1.00  0.00
ATOM   1866  O   GLY A 185      -9.991   2.517  13.444  1.00  0.00
ATOM   1867  N   TYR A 186      -9.828   3.043  11.265  1.00  0.00
ATOM   1868  HN  TYR A 186     -10.189   2.977  10.345  1.00  0.00
ATOM   1869  CA  TYR A 186      -8.549   3.770  11.375  1.00  0.00
ATOM   1870  HA  TYR A 186      -7.767   3.110  11.700  1.00  0.00
ATOM   1871  CB  TYR A 186      -8.112   4.304   9.993  1.00  0.00
ATOM   1872  HB1 TYR A 186      -7.243   5.002  10.100  1.00  0.00
ATOM   1873  HB2 TYR A 186      -9.035   4.737   9.560  1.00  0.00
ATOM   1874  CG  TYR A 186      -7.550   3.309   9.052  1.00  0.00
ATOM   1875  CD1 TYR A 186      -7.454   3.746   7.710  1.00  0.00
ATOM   1876  HD1 TYR A 186      -7.726   4.772   7.563  1.00  0.00
ATOM   1877  CE1 TYR A 186      -6.789   2.941   6.803  1.00  0.00
ATOM   1878  HE1 TYR A 186      -6.662   3.223   5.769  1.00  0.00
ATOM   1879  CZ  TYR A 186      -6.264   1.721   7.130  1.00  0.00
ATOM   1880  OH  TYR A 186      -5.569   0.823   6.264  1.00  0.00
ATOM   1881  HH  TYR A 186      -5.286   1.300   5.494  1.00  0.00
ATOM   1882  CD2 TYR A 186      -7.085   2.099   9.451  1.00  0.00
ATOM   1883  HD2 TYR A 186      -7.362   1.591  10.349  1.00  0.00
ATOM   1884  CE2 TYR A 186      -6.422   1.300   8.454  1.00  0.00
ATOM   1885  HE2 TYR A 186      -6.139   0.288   8.683  1.00  0.00
ATOM   1886  C   TYR A 186      -8.611   4.995  12.302  1.00  0.00
ATOM   1887  O   TYR A 186      -7.864   5.134  13.268  1.00  0.00
ATOM   1888  N   SER A 187      -9.538   5.910  12.010  1.00  0.00
ATOM   1889  HN  SER A 187     -10.096   5.724  11.216  1.00  0.00
ATOM   1890  CA  SER A 187      -9.942   7.025  12.897  1.00  0.00
ATOM   1891  HA  SER A 187      -9.034   7.621  12.944  1.00  0.00
ATOM   1892  CB  SER A 187     -11.071   7.883  12.235  1.00  0.00
ATOM   1893  HB1 SER A 187     -11.199   8.795  12.846  1.00  0.00
ATOM   1894  HB2 SER A 187     -12.049   7.367  12.106  1.00  0.00
ATOM   1895  OG  SER A 187     -10.802   8.296  10.897  1.00  0.00
ATOM   1896  HG1 SER A 187     -10.672   7.486  10.374  1.00  0.00
ATOM   1897  C   SER A 187     -10.324   6.536  14.291  1.00  0.00
ATOM   1898  O   SER A 187      -9.845   7.078  15.318  1.00  0.00
ATOM   1899  N   PHE A 188     -11.145   5.490  14.414  1.00  0.00
ATOM   1900  HN  PHE A 188     -11.668   5.248  13.604  1.00  0.00
ATOM   1901  CA  PHE A 188     -11.572   5.052  15.753  1.00  0.00
ATOM   1902  HA  PHE A 188     -11.903   5.885  16.353  1.00  0.00
ATOM   1903  CB  PHE A 188     -12.812   4.115  15.535  1.00  0.00
ATOM   1904  HB1 PHE A 188     -12.649   3.241  14.876  1.00  0.00
ATOM   1905  HB2 PHE A 188     -13.581   4.703  15.012  1.00  0.00
ATOM   1906  CG  PHE A 188     -13.333   3.500  16.842  1.00  0.00
ATOM   1907  CD1 PHE A 188     -14.388   4.144  17.565  1.00  0.00
ATOM   1908  HD1 PHE A 188     -14.964   4.934  17.123  1.00  0.00
ATOM   1909  CE1 PHE A 188     -14.868   3.602  18.766  1.00  0.00
ATOM   1910  HE1 PHE A 188     -15.596   4.083  19.407  1.00  0.00
ATOM   1911  CZ  PHE A 188     -14.248   2.460  19.247  1.00  0.00
ATOM   1912  HZ  PHE A 188     -14.657   2.079  20.169  1.00  0.00
ATOM   1913  CD2 PHE A 188     -12.815   2.268  17.318  1.00  0.00
ATOM   1914  HD2 PHE A 188     -12.064   1.776  16.716  1.00  0.00
ATOM   1915  CE2 PHE A 188     -13.230   1.782  18.523  1.00  0.00
ATOM   1916  HE2 PHE A 188     -13.065   0.747  18.773  1.00  0.00
ATOM   1917  C   PHE A 188     -10.514   4.440  16.640  1.00  0.00
ATOM   1918  O   PHE A 188     -10.393   4.648  17.868  1.00  0.00
ATOM   1919  N   SER A 189      -9.596   3.761  15.937  1.00  0.00
ATOM   1920  HN  SER A 189      -9.760   3.618  14.966  1.00  0.00
ATOM   1921  CA  SER A 189      -8.274   3.385  16.485  1.00  0.00
ATOM   1922  HA  SER A 189      -8.406   2.698  17.304  1.00  0.00
ATOM   1923  CB  SER A 189      -7.480   2.661  15.350  1.00  0.00
ATOM   1924  HB1 SER A 189      -6.403   2.577  15.637  1.00  0.00
ATOM   1925  HB2 SER A 189      -7.567   3.181  14.372  1.00  0.00
ATOM   1926  OG  SER A 189      -8.050   1.357  15.235  1.00  0.00
ATOM   1927  HG1 SER A 189      -8.802   1.347  14.651  1.00  0.00
ATOM   1928  C   SER A 189      -7.444   4.556  17.034  1.00  0.00
ATOM   1929  O   SER A 189      -6.819   4.421  18.111  1.00  0.00
ATOM   1930  N   LEU A 190      -7.380   5.631  16.209  1.00  0.00
ATOM   1931  HN  LEU A 190      -8.031   5.684  15.467  1.00  0.00
ATOM   1932  CA  LEU A 190      -6.562   6.886  16.464  1.00  0.00
ATOM   1933  HA  LEU A 190      -5.543   6.555  16.631  1.00  0.00
ATOM   1934  CB  LEU A 190      -6.553   7.700  15.107  1.00  0.00
ATOM   1935  HB1 LEU A 190      -7.606   7.945  14.853  1.00  0.00
ATOM   1936  HB2 LEU A 190      -6.224   6.960  14.344  1.00  0.00
ATOM   1937  CG  LEU A 190      -5.834   8.989  15.096  1.00  0.00
ATOM   1938  HG  LEU A 190      -6.323   9.708  15.802  1.00  0.00
ATOM   1939  CD1 LEU A 190      -4.397   8.755  15.543  1.00  0.00
ATOM   1940 1HD1 LEU A 190      -3.749   9.591  15.206  1.00  0.00
ATOM   1941 2HD1 LEU A 190      -4.038   7.857  15.007  1.00  0.00
ATOM   1942 3HD1 LEU A 190      -4.221   8.586  16.628  1.00  0.00
ATOM   1943  CD2 LEU A 190      -5.814   9.582  13.741  1.00  0.00
ATOM   1944 1HD2 LEU A 190      -5.500   8.809  12.995  1.00  0.00
ATOM   1945 2HD2 LEU A 190      -5.037  10.372  13.617  1.00  0.00
ATOM   1946 3HD2 LEU A 190      -6.850   9.869  13.479  1.00  0.00
ATOM   1947  C   LEU A 190      -7.071   7.591  17.671  1.00  0.00
ATOM   1948  O   LEU A 190      -6.337   7.953  18.606  1.00  0.00
ATOM   1949  N   ILE A 191      -8.377   7.817  17.823  1.00  0.00
ATOM   1950  HN  ILE A 191      -9.101   7.603  17.170  1.00  0.00
ATOM   1951  CA  ILE A 191      -8.925   8.491  18.987  1.00  0.00
ATOM   1952  HA  ILE A 191      -8.325   9.377  19.076  1.00  0.00
ATOM   1953  CB  ILE A 191     -10.353   9.003  18.845  1.00  0.00
ATOM   1954  HB  ILE A 191     -10.332   9.561  17.888  1.00  0.00
ATOM   1955  CG2 ILE A 191     -11.332   7.882  18.725  1.00  0.00
ATOM   1956 1HG2 ILE A 191     -11.149   7.187  17.869  1.00  0.00
ATOM   1957 2HG2 ILE A 191     -12.390   8.228  18.711  1.00  0.00
ATOM   1958 3HG2 ILE A 191     -11.439   7.288  19.662  1.00  0.00
ATOM   1959  CG1 ILE A 191     -10.753  10.020  19.944  1.00  0.00
ATOM   1960 1HG1 ILE A 191      -9.896  10.661  20.238  1.00  0.00
ATOM   1961 2HG1 ILE A 191     -11.158   9.588  20.882  1.00  0.00
ATOM   1962  CD  ILE A 191     -11.977  10.843  19.462  1.00  0.00
ATOM   1963  HD1 ILE A 191     -12.117  11.779  20.026  1.00  0.00
ATOM   1964  HD2 ILE A 191     -12.925  10.267  19.497  1.00  0.00
ATOM   1965  HD3 ILE A 191     -11.817  11.191  18.413  1.00  0.00
ATOM   1966  C   ILE A 191      -8.776   7.690  20.262  1.00  0.00
ATOM   1967  O   ILE A 191      -8.422   8.171  21.276  1.00  0.00
ATOM   1968  N   SER A 192      -8.938   6.325  20.131  1.00  0.00
ATOM   1969  HN  SER A 192      -9.197   5.933  19.251  1.00  0.00
ATOM   1970  CA  SER A 192      -8.663   5.340  21.216  1.00  0.00
ATOM   1971  HA  SER A 192      -9.266   5.388  22.109  1.00  0.00
ATOM   1972  CB  SER A 192      -8.956   3.927  20.794  1.00  0.00
ATOM   1973  HB1 SER A 192      -8.857   3.255  21.678  1.00  0.00
ATOM   1974  HB2 SER A 192      -8.313   3.659  19.932  1.00  0.00
ATOM   1975  OG  SER A 192     -10.347   3.798  20.406  1.00  0.00
ATOM   1976  HG1 SER A 192     -10.436   4.149  19.514  1.00  0.00
ATOM   1977  C   SER A 192      -7.253   5.374  21.665  1.00  0.00
ATOM   1978  O   SER A 192      -6.992   5.394  22.895  1.00  0.00
ATOM   1979  N   LEU A 193      -6.138   5.333  20.800  1.00  0.00
ATOM   1980  HN  LEU A 193      -6.347   5.052  19.858  1.00  0.00
ATOM   1981  CA  LEU A 193      -4.766   5.471  21.290  1.00  0.00
ATOM   1982  HA  LEU A 193      -4.691   4.725  22.068  1.00  0.00
ATOM   1983  CB  LEU A 193      -3.810   5.246  20.152  1.00  0.00
ATOM   1984  HB1 LEU A 193      -2.781   5.484  20.508  1.00  0.00
ATOM   1985  HB2 LEU A 193      -3.877   6.144  19.497  1.00  0.00
ATOM   1986  CG  LEU A 193      -3.781   3.965  19.261  1.00  0.00
ATOM   1987  HG  LEU A 193      -4.767   3.455  19.303  1.00  0.00
ATOM   1988  CD1 LEU A 193      -3.243   4.271  17.828  1.00  0.00
ATOM   1989 1HD1 LEU A 193      -2.431   5.031  17.861  1.00  0.00
ATOM   1990 2HD1 LEU A 193      -4.137   4.704  17.314  1.00  0.00
ATOM   1991 3HD1 LEU A 193      -2.895   3.303  17.396  1.00  0.00
ATOM   1992  CD2 LEU A 193      -2.884   2.901  19.963  1.00  0.00
ATOM   1993 1HD2 LEU A 193      -3.158   2.702  21.027  1.00  0.00
ATOM   1994 2HD2 LEU A 193      -1.821   3.244  19.955  1.00  0.00
ATOM   1995 3HD2 LEU A 193      -2.910   2.017  19.307  1.00  0.00
ATOM   1996  C   LEU A 193      -4.446   6.856  21.949  1.00  0.00
ATOM   1997  O   LEU A 193      -3.703   6.933  22.922  1.00  0.00
ATOM   1998  N   PHE A 194      -4.990   8.031  21.410  1.00  0.00
ATOM   1999  HN  PHE A 194      -5.522   7.972  20.575  1.00  0.00
ATOM   2000  CA  PHE A 194      -4.896   9.347  22.029  1.00  0.00
ATOM   2001  HA  PHE A 194      -3.873   9.616  22.257  1.00  0.00
ATOM   2002  CB  PHE A 194      -5.463  10.369  21.015  1.00  0.00
ATOM   2003  HB1 PHE A 194      -6.570  10.404  21.147  1.00  0.00
ATOM   2004  HB2 PHE A 194      -5.230  10.160  19.948  1.00  0.00
ATOM   2005  CG  PHE A 194      -4.882  11.694  21.363  1.00  0.00
ATOM   2006  CD1 PHE A 194      -3.813  12.117  20.448  1.00  0.00
ATOM   2007  HD1 PHE A 194      -3.424  11.486  19.662  1.00  0.00
ATOM   2008  CE1 PHE A 194      -3.213  13.327  20.635  1.00  0.00
ATOM   2009  HE1 PHE A 194      -2.414  13.574  19.943  1.00  0.00
ATOM   2010  CZ  PHE A 194      -3.559  14.102  21.783  1.00  0.00
ATOM   2011  HZ  PHE A 194      -3.192  15.108  21.858  1.00  0.00
ATOM   2012  CD2 PHE A 194      -5.222  12.497  22.442  1.00  0.00
ATOM   2013  HD2 PHE A 194      -5.949  12.252  23.203  1.00  0.00
ATOM   2014  CE2 PHE A 194      -4.622  13.700  22.599  1.00  0.00
ATOM   2015  HE2 PHE A 194      -4.825  14.386  23.414  1.00  0.00
ATOM   2016  C   PHE A 194      -5.611   9.475  23.263  1.00  0.00
ATOM   2017  O   PHE A 194      -5.121   9.896  24.290  1.00  0.00
ATOM   2018  N   LEU A 195      -6.855   8.947  23.340  1.00  0.00
ATOM   2019  HN  LEU A 195      -7.361   8.646  22.535  1.00  0.00
ATOM   2020  CA  LEU A 195      -7.619   8.755  24.609  1.00  0.00
ATOM   2021  HA  LEU A 195      -7.682   9.715  25.102  1.00  0.00
ATOM   2022  CB  LEU A 195      -9.045   8.174  24.294  1.00  0.00
ATOM   2023  HB1 LEU A 195      -8.946   7.175  23.826  1.00  0.00
ATOM   2024  HB2 LEU A 195      -9.558   8.776  23.524  1.00  0.00
ATOM   2025  CG  LEU A 195     -10.097   7.935  25.435  1.00  0.00
ATOM   2026  HG  LEU A 195      -9.694   7.214  26.167  1.00  0.00
ATOM   2027  CD1 LEU A 195     -10.356   9.192  26.249  1.00  0.00
ATOM   2028 1HD1 LEU A 195      -9.415   9.776  26.344  1.00  0.00
ATOM   2029 2HD1 LEU A 195     -10.998   9.032  27.145  1.00  0.00
ATOM   2030 3HD1 LEU A 195     -11.112   9.745  25.662  1.00  0.00
ATOM   2031  CD2 LEU A 195     -11.397   7.355  24.886  1.00  0.00
ATOM   2032 1HD2 LEU A 195     -11.783   8.115  24.188  1.00  0.00
ATOM   2033 2HD2 LEU A 195     -12.169   7.273  25.692  1.00  0.00
ATOM   2034 3HD2 LEU A 195     -11.235   6.334  24.516  1.00  0.00
ATOM   2035  C   LEU A 195      -6.938   7.938  25.707  1.00  0.00
ATOM   2036  O   LEU A 195      -6.828   8.251  26.885  1.00  0.00
ATOM   2037  N   ALA A 196      -6.341   6.786  25.355  1.00  0.00
ATOM   2038  HN  ALA A 196      -6.418   6.382  24.449  1.00  0.00
ATOM   2039  CA  ALA A 196      -5.548   6.033  26.305  1.00  0.00
ATOM   2040  HA  ALA A 196      -6.001   5.896  27.279  1.00  0.00
ATOM   2041  CB  ALA A 196      -5.339   4.664  25.573  1.00  0.00
ATOM   2042  HB1 ALA A 196      -4.817   3.958  26.263  1.00  0.00
ATOM   2043  HB2 ALA A 196      -4.803   4.778  24.615  1.00  0.00
ATOM   2044  HB3 ALA A 196      -6.321   4.183  25.397  1.00  0.00
ATOM   2045  C   ALA A 196      -4.245   6.547  26.687  1.00  0.00
ATOM   2046  O   ALA A 196      -3.831   6.516  27.848  1.00  0.00
ATOM   2047  N   LEU A 197      -3.560   7.311  25.831  1.00  0.00
ATOM   2048  HN  LEU A 197      -3.710   7.331  24.842  1.00  0.00
ATOM   2049  CA  LEU A 197      -2.394   8.105  26.209  1.00  0.00
ATOM   2050  HA  LEU A 197      -1.770   7.345  26.692  1.00  0.00
ATOM   2051  CB  LEU A 197      -1.753   8.737  24.951  1.00  0.00
ATOM   2052  HB1 LEU A 197      -2.241   9.699  24.723  1.00  0.00
ATOM   2053  HB2 LEU A 197      -2.081   8.039  24.158  1.00  0.00
ATOM   2054  CG  LEU A 197      -0.183   8.824  24.969  1.00  0.00
ATOM   2055  HG  LEU A 197       0.141   7.815  25.338  1.00  0.00
ATOM   2056  CD1 LEU A 197       0.316   9.135  23.557  1.00  0.00
ATOM   2057 1HD1 LEU A 197       1.417   8.978  23.657  1.00  0.00
ATOM   2058 2HD1 LEU A 197      -0.009  10.149  23.249  1.00  0.00
ATOM   2059 3HD1 LEU A 197      -0.158   8.480  22.792  1.00  0.00
ATOM   2060  CD2 LEU A 197       0.387   9.848  25.894  1.00  0.00
ATOM   2061 1HD2 LEU A 197       0.072  10.864  25.566  1.00  0.00
ATOM   2062 2HD2 LEU A 197       1.502   9.850  25.917  1.00  0.00
ATOM   2063 3HD2 LEU A 197      -0.009   9.761  26.931  1.00  0.00
ATOM   2064  C   LEU A 197      -2.749   9.160  27.250  1.00  0.00
ATOM   2065  O   LEU A 197      -2.063   9.309  28.270  1.00  0.00
ATOM   2066  N   THR A 198      -3.777   9.976  26.953  1.00  0.00
ATOM   2067  HN  THR A 198      -4.382   9.660  26.218  1.00  0.00
ATOM   2068  CA  THR A 198      -4.267  11.029  27.766  1.00  0.00
ATOM   2069  HA  THR A 198      -3.412  11.673  27.909  1.00  0.00
ATOM   2070  CB  THR A 198      -5.430  11.832  27.120  1.00  0.00
ATOM   2071  HB  THR A 198      -6.209  11.182  26.663  1.00  0.00
ATOM   2072  OG1 THR A 198      -4.857  12.566  26.013  1.00  0.00
ATOM   2073  HG1 THR A 198      -4.805  12.001  25.252  1.00  0.00
ATOM   2074  CG2 THR A 198      -6.049  12.891  28.057  1.00  0.00
ATOM   2075 1HG2 THR A 198      -6.485  12.362  28.928  1.00  0.00
ATOM   2076 2HG2 THR A 198      -6.894  13.326  27.473  1.00  0.00
ATOM   2077 3HG2 THR A 198      -5.370  13.718  28.341  1.00  0.00
ATOM   2078  C   THR A 198      -4.717  10.626  29.139  1.00  0.00
ATOM   2079  O   THR A 198      -4.631  11.366  30.123  1.00  0.00
ATOM   2080  N   LEU A 199      -5.262   9.409  29.212  1.00  0.00
ATOM   2081  HN  LEU A 199      -5.216   8.892  28.354  1.00  0.00
ATOM   2082  CA  LEU A 199      -5.582   8.663  30.381  1.00  0.00
ATOM   2083  HA  LEU A 199      -6.141   9.363  30.986  1.00  0.00
ATOM   2084  CB  LEU A 199      -6.389   7.459  29.889  1.00  0.00
ATOM   2085  HB1 LEU A 199      -5.797   6.740  29.282  1.00  0.00
ATOM   2086  HB2 LEU A 199      -7.236   7.920  29.337  1.00  0.00
ATOM   2087  CG  LEU A 199      -7.181   6.802  31.018  1.00  0.00
ATOM   2088  HG  LEU A 199      -6.429   6.437  31.752  1.00  0.00
ATOM   2089  CD1 LEU A 199      -8.079   7.724  31.851  1.00  0.00
ATOM   2090 1HD1 LEU A 199      -7.585   8.275  32.678  1.00  0.00
ATOM   2091 2HD1 LEU A 199      -8.856   7.121  32.372  1.00  0.00
ATOM   2092 3HD1 LEU A 199      -8.727   8.410  31.253  1.00  0.00
ATOM   2093  CD2 LEU A 199      -7.888   5.516  30.537  1.00  0.00
ATOM   2094 1HD2 LEU A 199      -8.638   5.190  31.281  1.00  0.00
ATOM   2095 2HD2 LEU A 199      -7.085   4.759  30.383  1.00  0.00
ATOM   2096 3HD2 LEU A 199      -8.317   5.714  29.530  1.00  0.00
ATOM   2097  C   LEU A 199      -4.282   8.460  31.235  1.00  0.00
ATOM   2098  O   LEU A 199      -4.180   8.761  32.422  1.00  0.00
ATOM   2099  N   LEU A 200      -3.194   7.895  30.568  1.00  0.00
ATOM   2100  HN  LEU A 200      -3.286   7.739  29.584  1.00  0.00
ATOM   2101  CA  LEU A 200      -1.837   7.695  31.220  1.00  0.00
ATOM   2102  HA  LEU A 200      -1.860   7.158  32.159  1.00  0.00
ATOM   2103  CB  LEU A 200      -0.790   6.905  30.425  1.00  0.00
ATOM   2104  HB1 LEU A 200       0.274   6.759  30.717  1.00  0.00
ATOM   2105  HB2 LEU A 200      -0.708   7.450  29.465  1.00  0.00
ATOM   2106  CG  LEU A 200      -1.384   5.506  30.092  1.00  0.00
ATOM   2107  HG  LEU A 200      -2.424   5.593  29.694  1.00  0.00
ATOM   2108  CD1 LEU A 200      -0.499   4.797  29.117  1.00  0.00
ATOM   2109 1HD1 LEU A 200      -0.188   5.376  28.234  1.00  0.00
ATOM   2110 2HD1 LEU A 200      -1.018   3.869  28.781  1.00  0.00
ATOM   2111 3HD1 LEU A 200       0.446   4.586  29.677  1.00  0.00
ATOM   2112  CD2 LEU A 200      -1.243   4.692  31.385  1.00  0.00
ATOM   2113 1HD2 LEU A 200      -1.320   3.587  31.254  1.00  0.00
ATOM   2114 2HD2 LEU A 200      -2.019   4.853  32.170  1.00  0.00
ATOM   2115 3HD2 LEU A 200      -0.343   5.033  31.933  1.00  0.00
ATOM   2116  C   LEU A 200      -1.183   9.008  31.665  1.00  0.00
ATOM   2117  O   LEU A 200      -0.628   8.970  32.732  1.00  0.00
ATOM   2118  N   LEU A 201      -1.268  10.074  30.914  1.00  0.00
ATOM   2119  HN  LEU A 201      -1.550   9.917  29.974  1.00  0.00
ATOM   2120  CA  LEU A 201      -0.875  11.394  31.355  1.00  0.00
ATOM   2121  HA  LEU A 201       0.172  11.413  31.582  1.00  0.00
ATOM   2122  CB  LEU A 201      -1.012  12.407  30.209  1.00  0.00
ATOM   2123  HB1 LEU A 201      -0.835  13.443  30.553  1.00  0.00
ATOM   2124  HB2 LEU A 201      -2.001  12.476  29.718  1.00  0.00
ATOM   2125  CG  LEU A 201      -0.002  12.167  29.190  1.00  0.00
ATOM   2126  HG  LEU A 201       0.094  11.116  28.868  1.00  0.00
ATOM   2127  CD1 LEU A 201      -0.455  12.878  27.815  1.00  0.00
ATOM   2128 1HD1 LEU A 201      -0.842  13.907  27.972  1.00  0.00
ATOM   2129 2HD1 LEU A 201      -1.193  12.215  27.327  1.00  0.00
ATOM   2130 3HD1 LEU A 201       0.425  13.018  27.153  1.00  0.00
ATOM   2131  CD2 LEU A 201       1.385  12.657  29.588  1.00  0.00
ATOM   2132 1HD2 LEU A 201       1.769  12.170  30.521  1.00  0.00
ATOM   2133 2HD2 LEU A 201       1.458  13.766  29.569  1.00  0.00
ATOM   2134 3HD2 LEU A 201       2.105  12.350  28.811  1.00  0.00
ATOM   2135  C   LEU A 201      -1.656  11.995  32.530  1.00  0.00
ATOM   2136  O   LEU A 201      -1.043  12.473  33.509  1.00  0.00
ATOM   2137  N   PHE A 202      -3.017  11.942  32.590  1.00  0.00
ATOM   2138  HN  PHE A 202      -3.494  11.358  31.931  1.00  0.00
ATOM   2139  CA  PHE A 202      -3.899  12.420  33.656  1.00  0.00
ATOM   2140  HA  PHE A 202      -3.620  13.433  33.925  1.00  0.00
ATOM   2141  CB  PHE A 202      -5.403  12.420  33.181  1.00  0.00
ATOM   2142  HB1 PHE A 202      -5.508  11.517  32.546  1.00  0.00
ATOM   2143  HB2 PHE A 202      -5.623  13.210  32.430  1.00  0.00
ATOM   2144  CG  PHE A 202      -6.459  12.493  34.208  1.00  0.00
ATOM   2145  CD1 PHE A 202      -7.350  11.478  34.476  1.00  0.00
ATOM   2146  HD1 PHE A 202      -7.123  10.506  34.078  1.00  0.00
ATOM   2147  CE1 PHE A 202      -8.442  11.702  35.356  1.00  0.00
ATOM   2148  HE1 PHE A 202      -9.093  10.882  35.614  1.00  0.00
ATOM   2149  CZ  PHE A 202      -8.625  12.968  35.909  1.00  0.00
ATOM   2150  HZ  PHE A 202      -9.451  13.010  36.615  1.00  0.00
ATOM   2151  CD2 PHE A 202      -6.638  13.737  34.799  1.00  0.00
ATOM   2152  HD2 PHE A 202      -5.912  14.514  34.635  1.00  0.00
ATOM   2153  CE2 PHE A 202      -7.747  14.030  35.664  1.00  0.00
ATOM   2154  HE2 PHE A 202      -7.983  14.987  36.112  1.00  0.00
ATOM   2155  C   PHE A 202      -3.660  11.642  35.000  1.00  0.00
ATOM   2156  O   PHE A 202      -3.574  12.296  36.046  1.00  0.00
ATOM   2157  N   LEU A 203      -3.459  10.288  35.011  1.00  0.00
ATOM   2158  HN  LEU A 203      -3.548   9.905  34.099  1.00  0.00
ATOM   2159  CA  LEU A 203      -3.072   9.384  36.111  1.00  0.00
ATOM   2160  HA  LEU A 203      -3.588   9.578  37.033  1.00  0.00
ATOM   2161  CB  LEU A 203      -3.371   7.941  35.786  1.00  0.00
ATOM   2162  HB1 LEU A 203      -3.199   7.249  36.648  1.00  0.00
ATOM   2163  HB2 LEU A 203      -2.777   7.578  34.928  1.00  0.00
ATOM   2164  CG  LEU A 203      -4.898   7.584  35.564  1.00  0.00
ATOM   2165  HG  LEU A 203      -5.183   8.083  34.619  1.00  0.00
ATOM   2166  CD1 LEU A 203      -5.015   6.044  35.297  1.00  0.00
ATOM   2167 1HD1 LEU A 203      -6.103   5.840  35.177  1.00  0.00
ATOM   2168 2HD1 LEU A 203      -4.505   5.487  36.121  1.00  0.00
ATOM   2169 3HD1 LEU A 203      -4.468   5.835  34.353  1.00  0.00
ATOM   2170  CD2 LEU A 203      -5.967   7.933  36.654  1.00  0.00
ATOM   2171 1HD2 LEU A 203      -5.816   7.248  37.516  1.00  0.00
ATOM   2172 2HD2 LEU A 203      -6.969   7.714  36.229  1.00  0.00
ATOM   2173 3HD2 LEU A 203      -5.904   9.000  36.973  1.00  0.00
ATOM   2174  C   LEU A 203      -1.609   9.495  36.545  1.00  0.00
ATOM   2175  O   LEU A 203      -0.733   8.702  36.306  1.00  0.00
ATOM   2176  N   ARG A 204      -1.291  10.611  37.283  1.00  0.00
ATOM   2177  HN  ARG A 204      -2.027  11.278  37.388  1.00  0.00
ATOM   2178  CA  ARG A 204       0.017  10.987  37.753  1.00  0.00
ATOM   2179  HA  ARG A 204       0.596  11.079  36.843  1.00  0.00
ATOM   2180  CB  ARG A 204      -0.021  12.433  38.358  1.00  0.00
ATOM   2181  HB1 ARG A 204       1.003  12.703  38.696  1.00  0.00
ATOM   2182  HB2 ARG A 204      -0.897  12.462  39.045  1.00  0.00
ATOM   2183  CG  ARG A 204      -0.223  13.590  37.235  1.00  0.00
ATOM   2184  HG1 ARG A 204      -0.183  14.532  37.815  1.00  0.00
ATOM   2185  HG2 ARG A 204      -1.226  13.390  36.802  1.00  0.00
ATOM   2186  CD  ARG A 204       0.750  13.721  36.077  1.00  0.00
ATOM   2187  HD1 ARG A 204       0.483  14.479  35.304  1.00  0.00
ATOM   2188  HD2 ARG A 204       0.916  12.742  35.580  1.00  0.00
ATOM   2189  NE  ARG A 204       2.147  14.013  36.569  1.00  0.00
ATOM   2190  HE  ARG A 204       2.319  14.066  37.553  1.00  0.00
ATOM   2191  CZ  ARG A 204       3.123  14.477  35.780  1.00  0.00
ATOM   2192  NH1 ARG A 204       3.085  14.222  34.475  1.00  0.00
ATOM   2193 1HH1 ARG A 204       2.610  13.373  34.215  1.00  0.00
ATOM   2194 2HH1 ARG A 204       3.942  14.318  33.960  1.00  0.00
ATOM   2195  NH2 ARG A 204       4.153  15.060  36.336  1.00  0.00
ATOM   2196 1HH2 ARG A 204       4.075  15.489  37.236  1.00  0.00
ATOM   2197 2HH2 ARG A 204       4.717  15.535  35.658  1.00  0.00
ATOM   2198  C   ARG A 204       0.653   9.964  38.626  1.00  0.00
ATOM   2199  O   ARG A 204       1.855   9.772  38.549  1.00  0.00
ATOM   2200  N   LYS A 205      -0.094   9.321  39.534  1.00  0.00
ATOM   2201  HN  LYS A 205      -1.061   9.479  39.682  1.00  0.00
ATOM   2202  CA  LYS A 205       0.399   8.199  40.331  1.00  0.00
ATOM   2203  HA  LYS A 205       1.185   8.603  40.958  1.00  0.00
ATOM   2204  CB  LYS A 205      -0.709   7.670  41.278  1.00  0.00
ATOM   2205  HB1 LYS A 205      -0.921   8.531  41.937  1.00  0.00
ATOM   2206  HB2 LYS A 205      -0.337   6.834  41.911  1.00  0.00
ATOM   2207  CG  LYS A 205      -2.074   7.149  40.797  1.00  0.00
ATOM   2208  HG1 LYS A 205      -1.969   6.176  40.271  1.00  0.00
ATOM   2209  HG2 LYS A 205      -2.580   7.790  40.050  1.00  0.00
ATOM   2210  CD  LYS A 205      -3.111   7.158  41.887  1.00  0.00
ATOM   2211  HD1 LYS A 205      -4.133   6.954  41.494  1.00  0.00
ATOM   2212  HD2 LYS A 205      -3.231   8.169  42.297  1.00  0.00
ATOM   2213  CE  LYS A 205      -2.723   6.381  43.138  1.00  0.00
ATOM   2214  HE1 LYS A 205      -3.602   6.440  43.817  1.00  0.00
ATOM   2215  HE2 LYS A 205      -1.887   6.771  43.742  1.00  0.00
ATOM   2216  NZ  LYS A 205      -2.562   4.961  42.834  1.00  0.00
ATOM   2217  HZ1 LYS A 205      -2.493   4.397  43.709  1.00  0.00
ATOM   2218  HZ2 LYS A 205      -1.789   4.748  42.174  1.00  0.00
ATOM   2219  HZ3 LYS A 205      -3.443   4.739  42.336  1.00  0.00
ATOM   2220  C   LYS A 205       0.890   7.042  39.569  1.00  0.00
ATOM   2221  O   LYS A 205       1.525   6.184  40.164  1.00  0.00
ATOM   2222  N   LEU A 206       0.544   6.866  38.308  1.00  0.00
ATOM   2223  HN  LEU A 206       0.004   7.596  37.901  1.00  0.00
ATOM   2224  CA  LEU A 206       0.923   5.700  37.509  1.00  0.00
ATOM   2225  HA  LEU A 206       1.155   4.877  38.186  1.00  0.00
ATOM   2226  CB  LEU A 206      -0.242   5.122  36.615  1.00  0.00
ATOM   2227  HB1 LEU A 206       0.096   4.151  36.215  1.00  0.00
ATOM   2228  HB2 LEU A 206      -0.535   5.715  35.729  1.00  0.00
ATOM   2229  CG  LEU A 206      -1.430   4.441  37.361  1.00  0.00
ATOM   2230  HG  LEU A 206      -2.042   5.251  37.816  1.00  0.00
ATOM   2231  CD1 LEU A 206      -2.220   3.504  36.369  1.00  0.00
ATOM   2232 1HD1 LEU A 206      -1.492   2.761  35.967  1.00  0.00
ATOM   2233 2HD1 LEU A 206      -2.541   4.066  35.471  1.00  0.00
ATOM   2234 3HD1 LEU A 206      -3.081   3.044  36.894  1.00  0.00
ATOM   2235  CD2 LEU A 206      -0.926   3.606  38.604  1.00  0.00
ATOM   2236 1HD2 LEU A 206      -0.440   4.407  39.190  1.00  0.00
ATOM   2237 2HD2 LEU A 206      -0.136   2.867  38.321  1.00  0.00
ATOM   2238 3HD2 LEU A 206      -1.749   3.059  39.131  1.00  0.00
ATOM   2239  C   LEU A 206       2.157   5.984  36.618  1.00  0.00
ATOM   2240  O   LEU A 206       2.556   5.237  35.782  1.00  0.00
ATOM   2241  N   HSD A 207       2.825   7.132  36.909  1.00  0.00
ATOM   2242  HN  HSD A 207       2.345   7.747  37.554  1.00  0.00
ATOM   2243  CA  HSD A 207       4.058   7.467  36.253  1.00  0.00
ATOM   2244  HA  HSD A 207       4.081   7.155  35.222  1.00  0.00
ATOM   2245  CB  HSD A 207       4.373   8.995  36.293  1.00  0.00
ATOM   2246  HB1 HSD A 207       5.404   9.186  35.911  1.00  0.00
ATOM   2247  HB2 HSD A 207       4.376   9.359  37.337  1.00  0.00
ATOM   2248  ND1 HSD A 207       2.179   9.535  34.988  1.00  0.00
ATOM   2249  HD1 HSD A 207       1.574   8.778  35.260  1.00  0.00
ATOM   2250  CG  HSD A 207       3.451   9.861  35.415  1.00  0.00
ATOM   2251  CE1 HSD A 207       1.793  10.473  34.092  1.00  0.00
ATOM   2252  HE1 HSD A 207       0.829  10.586  33.594  1.00  0.00
ATOM   2253  NE2 HSD A 207       2.699  11.361  33.914  1.00  0.00
ATOM   2254  CD2 HSD A 207       3.748  11.043  34.774  1.00  0.00
ATOM   2255  HD2 HSD A 207       4.729  11.496  34.697  1.00  0.00
ATOM   2256  C   HSD A 207       5.251   6.662  36.838  1.00  0.00
ATOM   2257  O   HSD A 207       5.819   6.897  37.897  1.00  0.00
ATOM   2258  N   CYS A 208       5.733   5.680  36.010  1.00  0.00
ATOM   2259  HN  CYS A 208       5.460   5.737  35.049  1.00  0.00
ATOM   2260  CA  CYS A 208       6.838   4.798  36.350  1.00  0.00
ATOM   2261  HA  CYS A 208       7.663   5.201  36.906  1.00  0.00
ATOM   2262  CB  CYS A 208       6.232   3.516  37.111  1.00  0.00
ATOM   2263  HB1 CYS A 208       5.756   3.925  38.041  1.00  0.00
ATOM   2264  HB2 CYS A 208       7.074   2.846  37.375  1.00  0.00
ATOM   2265  SG  CYS A 208       4.996   2.694  36.049  1.00  0.00
ATOM   2266  HG1 CYS A 208       3.950   3.398  36.436  1.00  0.00
ATOM   2267  C   CYS A 208       7.455   4.418  34.998  1.00  0.00
ATOM   2268  O   CYS A 208       6.940   4.782  33.958  1.00  0.00
ATOM   2269  N   THR A 209       8.720   3.809  35.046  1.00  0.00
ATOM   2270  HN  THR A 209       9.248   3.686  35.876  1.00  0.00
ATOM   2271  CA  THR A 209       9.451   3.401  33.799  1.00  0.00
ATOM   2272  HA  THR A 209       9.749   4.284  33.243  1.00  0.00
ATOM   2273  CB  THR A 209      10.704   2.548  34.078  1.00  0.00
ATOM   2274  HB  THR A 209      10.405   1.527  34.370  1.00  0.00
ATOM   2275  OG1 THR A 209      11.435   3.078  35.157  1.00  0.00
ATOM   2276  HG1 THR A 209      10.966   2.755  35.935  1.00  0.00
ATOM   2277  CG2 THR A 209      11.505   2.662  32.811  1.00  0.00
ATOM   2278 1HG2 THR A 209      11.823   3.708  32.611  1.00  0.00
ATOM   2279 2HG2 THR A 209      10.910   2.329  31.936  1.00  0.00
ATOM   2280 3HG2 THR A 209      12.367   1.963  32.872  1.00  0.00
ATOM   2281  C   THR A 209       8.590   2.671  32.785  1.00  0.00
ATOM   2282  O   THR A 209       8.411   3.066  31.629  1.00  0.00
ATOM   2283  N   ARG A 210       7.961   1.566  33.221  1.00  0.00
ATOM   2284  HN  ARG A 210       8.086   1.373  34.184  1.00  0.00
ATOM   2285  CA  ARG A 210       7.214   0.700  32.273  1.00  0.00
ATOM   2286  HA  ARG A 210       7.927   0.461  31.493  1.00  0.00
ATOM   2287  CB  ARG A 210       6.769  -0.614  32.977  1.00  0.00
ATOM   2288  HB1 ARG A 210       7.767  -1.014  33.220  1.00  0.00
ATOM   2289  HB2 ARG A 210       6.202  -1.297  32.322  1.00  0.00
ATOM   2290  CG  ARG A 210       5.996  -0.503  34.230  1.00  0.00
ATOM   2291  HG1 ARG A 210       5.108   0.141  34.096  1.00  0.00
ATOM   2292  HG2 ARG A 210       6.655   0.086  34.905  1.00  0.00
ATOM   2293  CD  ARG A 210       5.594  -1.853  34.830  1.00  0.00
ATOM   2294  HD1 ARG A 210       6.490  -2.509  34.773  1.00  0.00
ATOM   2295  HD2 ARG A 210       4.869  -2.369  34.182  1.00  0.00
ATOM   2296  NE  ARG A 210       5.080  -1.579  36.231  1.00  0.00
ATOM   2297  HE  ARG A 210       5.762  -1.445  36.948  1.00  0.00
ATOM   2298  CZ  ARG A 210       3.879  -1.082  36.403  1.00  0.00
ATOM   2299  NH1 ARG A 210       2.916  -1.046  35.497  1.00  0.00
ATOM   2300 1HH1 ARG A 210       3.149  -1.243  34.541  1.00  0.00
ATOM   2301 2HH1 ARG A 210       2.208  -0.348  35.634  1.00  0.00
ATOM   2302  NH2 ARG A 210       3.620  -0.388  37.532  1.00  0.00
ATOM   2303 1HH2 ARG A 210       4.125  -0.464  38.387  1.00  0.00
ATOM   2304 2HH2 ARG A 210       2.648  -0.194  37.603  1.00  0.00
ATOM   2305  C   ARG A 210       6.097   1.524  31.537  1.00  0.00
ATOM   2306  O   ARG A 210       5.895   1.428  30.320  1.00  0.00
ATOM   2307  N   ASN A 211       5.308   2.343  32.279  1.00  0.00
ATOM   2308  HN  ASN A 211       5.504   2.459  33.247  1.00  0.00
ATOM   2309  CA  ASN A 211       4.207   3.149  31.771  1.00  0.00
ATOM   2310  HA  ASN A 211       3.619   2.459  31.186  1.00  0.00
ATOM   2311  CB  ASN A 211       3.241   3.661  32.842  1.00  0.00
ATOM   2312  HB1 ASN A 211       2.446   4.336  32.447  1.00  0.00
ATOM   2313  HB2 ASN A 211       3.788   4.177  33.654  1.00  0.00
ATOM   2314  CG  ASN A 211       2.427   2.514  33.439  1.00  0.00
ATOM   2315  OD1 ASN A 211       2.283   1.400  32.867  1.00  0.00
ATOM   2316  ND2 ASN A 211       2.003   2.666  34.717  1.00  0.00
ATOM   2317 1HD2 ASN A 211       1.543   1.872  35.114  1.00  0.00
ATOM   2318 2HD2 ASN A 211       2.084   3.562  35.172  1.00  0.00
ATOM   2319  C   ASN A 211       4.598   4.358  30.929  1.00  0.00
ATOM   2320  O   ASN A 211       3.812   4.750  30.068  1.00  0.00
ATOM   2321  N   TYR A 212       5.867   4.880  31.071  1.00  0.00
ATOM   2322  HN  TYR A 212       6.380   4.488  31.849  1.00  0.00
ATOM   2323  CA  TYR A 212       6.601   5.743  30.051  1.00  0.00
ATOM   2324  HA  TYR A 212       5.872   6.475  29.760  1.00  0.00
ATOM   2325  CB  TYR A 212       7.993   6.299  30.615  1.00  0.00
ATOM   2326  HB1 TYR A 212       8.754   6.732  29.940  1.00  0.00
ATOM   2327  HB2 TYR A 212       8.529   5.377  30.916  1.00  0.00
ATOM   2328  CG  TYR A 212       7.856   7.196  31.768  1.00  0.00
ATOM   2329  CD1 TYR A 212       8.884   7.229  32.738  1.00  0.00
ATOM   2330  HD1 TYR A 212       9.615   6.429  32.764  1.00  0.00
ATOM   2331  CE1 TYR A 212       8.763   8.064  33.916  1.00  0.00
ATOM   2332  HE1 TYR A 212       9.497   7.995  34.705  1.00  0.00
ATOM   2333  CZ  TYR A 212       7.648   8.922  34.076  1.00  0.00
ATOM   2334  OH  TYR A 212       7.543   9.694  35.187  1.00  0.00
ATOM   2335  HH  TYR A 212       8.197   9.378  35.828  1.00  0.00
ATOM   2336  CD2 TYR A 212       6.879   8.174  31.854  1.00  0.00
ATOM   2337  HD2 TYR A 212       6.172   8.287  31.058  1.00  0.00
ATOM   2338  CE2 TYR A 212       6.763   8.969  33.028  1.00  0.00
ATOM   2339  HE2 TYR A 212       5.977   9.720  33.041  1.00  0.00
ATOM   2340  C   TYR A 212       6.915   5.052  28.711  1.00  0.00
ATOM   2341  O   TYR A 212       6.600   5.651  27.715  1.00  0.00
ATOM   2342  N   ILE A 213       7.440   3.772  28.691  1.00  0.00
ATOM   2343  HN  ILE A 213       7.656   3.362  29.585  1.00  0.00
ATOM   2344  CA  ILE A 213       7.436   2.883  27.532  1.00  0.00
ATOM   2345  HA  ILE A 213       8.053   3.443  26.871  1.00  0.00
ATOM   2346  CB  ILE A 213       8.117   1.605  27.910  1.00  0.00
ATOM   2347  HB  ILE A 213       7.528   1.088  28.694  1.00  0.00
ATOM   2348  CG2 ILE A 213       8.218   0.557  26.735  1.00  0.00
ATOM   2349 1HG2 ILE A 213       9.268   0.350  26.430  1.00  0.00
ATOM   2350 2HG2 ILE A 213       7.839   0.888  25.748  1.00  0.00
ATOM   2351 3HG2 ILE A 213       7.774  -0.403  27.087  1.00  0.00
ATOM   2352  CG1 ILE A 213       9.536   1.796  28.533  1.00  0.00
ATOM   2353 1HG1 ILE A 213       9.471   2.524  29.368  1.00  0.00
ATOM   2354 2HG1 ILE A 213      10.209   2.297  27.794  1.00  0.00
ATOM   2355  CD  ILE A 213      10.192   0.476  28.897  1.00  0.00
ATOM   2356  HD1 ILE A 213      11.217   0.651  29.287  1.00  0.00
ATOM   2357  HD2 ILE A 213      10.221  -0.277  28.081  1.00  0.00
ATOM   2358  HD3 ILE A 213       9.564  -0.070  29.630  1.00  0.00
ATOM   2359  C   ILE A 213       6.048   2.662  26.815  1.00  0.00
ATOM   2360  O   ILE A 213       5.997   2.880  25.640  1.00  0.00
ATOM   2361  N   HSD A 214       4.959   2.420  27.606  1.00  0.00
ATOM   2362  HN  HSD A 214       5.117   1.985  28.498  1.00  0.00
ATOM   2363  CA  HSD A 214       3.619   2.464  27.040  1.00  0.00
ATOM   2364  HA  HSD A 214       3.660   1.607  26.375  1.00  0.00
ATOM   2365  CB  HSD A 214       2.480   2.150  28.016  1.00  0.00
ATOM   2366  HB1 HSD A 214       1.529   2.129  27.447  1.00  0.00
ATOM   2367  HB2 HSD A 214       2.331   2.991  28.743  1.00  0.00
ATOM   2368  ND1 HSD A 214       3.436  -0.103  28.296  1.00  0.00
ATOM   2369  HD1 HSD A 214       4.011  -0.179  27.481  1.00  0.00
ATOM   2370  CG  HSD A 214       2.547   0.856  28.709  1.00  0.00
ATOM   2371  CE1 HSD A 214       3.291  -1.175  29.122  1.00  0.00
ATOM   2372  HE1 HSD A 214       3.752  -2.139  28.880  1.00  0.00
ATOM   2373  NE2 HSD A 214       2.429  -0.931  30.018  1.00  0.00
ATOM   2374  CD2 HSD A 214       1.906   0.289  29.792  1.00  0.00
ATOM   2375  HD2 HSD A 214       1.112   0.621  30.442  1.00  0.00
ATOM   2376  C   HSD A 214       3.210   3.773  26.357  1.00  0.00
ATOM   2377  O   HSD A 214       2.759   3.676  25.236  1.00  0.00
ATOM   2378  N   MET A 215       3.534   4.998  26.904  1.00  0.00
ATOM   2379  HN  MET A 215       3.935   5.057  27.822  1.00  0.00
ATOM   2380  CA  MET A 215       3.388   6.283  26.223  1.00  0.00
ATOM   2381  HA  MET A 215       2.371   6.345  25.891  1.00  0.00
ATOM   2382  CB  MET A 215       3.473   7.471  27.264  1.00  0.00
ATOM   2383  HB1 MET A 215       3.441   8.424  26.702  1.00  0.00
ATOM   2384  HB2 MET A 215       4.443   7.405  27.815  1.00  0.00
ATOM   2385  CG  MET A 215       2.320   7.412  28.311  1.00  0.00
ATOM   2386  HG1 MET A 215       2.346   6.531  28.969  1.00  0.00
ATOM   2387  HG2 MET A 215       1.449   7.268  27.628  1.00  0.00
ATOM   2388  SD  MET A 215       2.032   8.927  29.369  1.00  0.00
ATOM   2389  CE  MET A 215       2.878   8.220  30.784  1.00  0.00
ATOM   2390  HE1 MET A 215       3.920   7.822  30.704  1.00  0.00
ATOM   2391  HE2 MET A 215       2.337   7.320  31.154  1.00  0.00
ATOM   2392  HE3 MET A 215       2.836   8.907  31.657  1.00  0.00
ATOM   2393  C   MET A 215       4.231   6.485  24.923  1.00  0.00
ATOM   2394  O   MET A 215       3.798   7.054  23.928  1.00  0.00
ATOM   2395  N   ASN A 216       5.451   6.025  24.935  1.00  0.00
ATOM   2396  HN  ASN A 216       5.808   5.701  25.802  1.00  0.00
ATOM   2397  CA  ASN A 216       6.261   5.875  23.818  1.00  0.00
ATOM   2398  HA  ASN A 216       6.435   6.769  23.225  1.00  0.00
ATOM   2399  CB  ASN A 216       7.728   5.542  24.385  1.00  0.00
ATOM   2400  HB1 ASN A 216       8.155   5.025  23.488  1.00  0.00
ATOM   2401  HB2 ASN A 216       7.670   4.846  25.252  1.00  0.00
ATOM   2402  CG  ASN A 216       8.401   6.766  24.732  1.00  0.00
ATOM   2403  OD1 ASN A 216       9.286   7.245  23.997  1.00  0.00
ATOM   2404  ND2 ASN A 216       8.217   7.231  26.030  1.00  0.00
ATOM   2405 1HD2 ASN A 216       7.707   6.701  26.701  1.00  0.00
ATOM   2406 2HD2 ASN A 216       8.888   7.927  26.292  1.00  0.00
ATOM   2407  C   ASN A 216       5.774   4.885  22.722  1.00  0.00
ATOM   2408  O   ASN A 216       5.844   5.196  21.532  1.00  0.00
ATOM   2409  N   LEU A 217       5.300   3.718  23.098  1.00  0.00
ATOM   2410  HN  LEU A 217       5.472   3.345  24.006  1.00  0.00
ATOM   2411  CA  LEU A 217       4.662   2.785  22.243  1.00  0.00
ATOM   2412  HA  LEU A 217       5.259   2.584  21.368  1.00  0.00
ATOM   2413  CB  LEU A 217       4.674   1.433  22.972  1.00  0.00
ATOM   2414  HB1 LEU A 217       4.032   1.577  23.864  1.00  0.00
ATOM   2415  HB2 LEU A 217       5.675   1.121  23.353  1.00  0.00
ATOM   2416  CG  LEU A 217       3.883   0.325  22.196  1.00  0.00
ATOM   2417  HG  LEU A 217       2.928   0.804  21.910  1.00  0.00
ATOM   2418  CD1 LEU A 217       4.649  -0.128  20.925  1.00  0.00
ATOM   2419 1HD1 LEU A 217       4.713   0.762  20.265  1.00  0.00
ATOM   2420 2HD1 LEU A 217       4.142  -0.993  20.474  1.00  0.00
ATOM   2421 3HD1 LEU A 217       5.671  -0.468  21.212  1.00  0.00
ATOM   2422  CD2 LEU A 217       3.671  -0.843  23.228  1.00  0.00
ATOM   2423 1HD2 LEU A 217       4.656  -1.194  23.585  1.00  0.00
ATOM   2424 2HD2 LEU A 217       3.134  -1.701  22.768  1.00  0.00
ATOM   2425 3HD2 LEU A 217       3.075  -0.541  24.102  1.00  0.00
ATOM   2426  C   LEU A 217       3.299   3.392  21.756  1.00  0.00
ATOM   2427  O   LEU A 217       2.959   3.170  20.582  1.00  0.00
ATOM   2428  N   PHE A 218       2.483   4.090  22.598  1.00  0.00
ATOM   2429  HN  PHE A 218       2.643   3.959  23.577  1.00  0.00
ATOM   2430  CA  PHE A 218       1.192   4.684  22.128  1.00  0.00
ATOM   2431  HA  PHE A 218       0.508   3.973  21.664  1.00  0.00
ATOM   2432  CB  PHE A 218       0.520   5.286  23.289  1.00  0.00
ATOM   2433  HB1 PHE A 218      -0.092   6.162  22.976  1.00  0.00
ATOM   2434  HB2 PHE A 218       1.235   5.723  24.021  1.00  0.00
ATOM   2435  CG  PHE A 218      -0.557   4.483  23.922  1.00  0.00
ATOM   2436  CD1 PHE A 218      -1.416   3.764  23.141  1.00  0.00
ATOM   2437  HD1 PHE A 218      -1.359   3.822  22.059  1.00  0.00
ATOM   2438  CE1 PHE A 218      -2.413   2.946  23.689  1.00  0.00
ATOM   2439  HE1 PHE A 218      -3.176   2.429  23.132  1.00  0.00
ATOM   2440  CZ  PHE A 218      -2.509   2.737  25.079  1.00  0.00
ATOM   2441  HZ  PHE A 218      -3.185   1.994  25.465  1.00  0.00
ATOM   2442  CD2 PHE A 218      -0.664   4.373  25.310  1.00  0.00
ATOM   2443  HD2 PHE A 218      -0.026   4.867  26.018  1.00  0.00
ATOM   2444  CE2 PHE A 218      -1.648   3.542  25.918  1.00  0.00
ATOM   2445  HE2 PHE A 218      -1.962   3.646  26.948  1.00  0.00
ATOM   2446  C   PHE A 218       1.520   5.780  21.107  1.00  0.00
ATOM   2447  O   PHE A 218       0.985   5.733  20.013  1.00  0.00
ATOM   2448  N   ALA A 219       2.456   6.763  21.377  1.00  0.00
ATOM   2449  HN  ALA A 219       2.949   6.695  22.242  1.00  0.00
ATOM   2450  CA  ALA A 219       2.817   7.734  20.335  1.00  0.00
ATOM   2451  HA  ALA A 219       2.004   8.411  20.121  1.00  0.00
ATOM   2452  CB  ALA A 219       3.855   8.658  21.049  1.00  0.00
ATOM   2453  HB1 ALA A 219       4.791   8.182  21.408  1.00  0.00
ATOM   2454  HB2 ALA A 219       3.302   8.930  21.970  1.00  0.00
ATOM   2455  HB3 ALA A 219       4.157   9.462  20.357  1.00  0.00
ATOM   2456  C   ALA A 219       3.282   7.155  19.031  1.00  0.00
ATOM   2457  O   ALA A 219       2.926   7.637  17.955  1.00  0.00
ATOM   2458  N   SER A 220       4.165   6.119  19.032  1.00  0.00
ATOM   2459  HN  SER A 220       4.532   5.808  19.900  1.00  0.00
ATOM   2460  CA  SER A 220       4.613   5.433  17.788  1.00  0.00
ATOM   2461  HA  SER A 220       4.898   6.203  17.113  1.00  0.00
ATOM   2462  CB  SER A 220       5.834   4.443  17.856  1.00  0.00
ATOM   2463  HB1 SER A 220       6.772   4.894  18.221  1.00  0.00
ATOM   2464  HB2 SER A 220       6.036   3.953  16.876  1.00  0.00
ATOM   2465  OG  SER A 220       5.548   3.411  18.760  1.00  0.00
ATOM   2466  HG1 SER A 220       5.445   3.789  19.637  1.00  0.00
ATOM   2467  C   SER A 220       3.511   4.835  16.953  1.00  0.00
ATOM   2468  O   SER A 220       3.340   5.026  15.728  1.00  0.00
ATOM   2469  N   PHE A 221       2.577   4.111  17.669  1.00  0.00
ATOM   2470  HN  PHE A 221       2.607   3.868  18.641  1.00  0.00
ATOM   2471  CA  PHE A 221       1.311   3.698  17.093  1.00  0.00
ATOM   2472  HA  PHE A 221       1.550   3.142  16.197  1.00  0.00
ATOM   2473  CB  PHE A 221       0.470   2.798  18.063  1.00  0.00
ATOM   2474  HB1 PHE A 221      -0.602   2.829  17.811  1.00  0.00
ATOM   2475  HB2 PHE A 221       0.632   3.074  19.126  1.00  0.00
ATOM   2476  CG  PHE A 221       0.883   1.383  17.743  1.00  0.00
ATOM   2477  CD1 PHE A 221       0.354   0.629  16.659  1.00  0.00
ATOM   2478  HD1 PHE A 221      -0.304   1.065  15.909  1.00  0.00
ATOM   2479  CE1 PHE A 221       0.691  -0.731  16.437  1.00  0.00
ATOM   2480  HE1 PHE A 221       0.290  -1.303  15.615  1.00  0.00
ATOM   2481  CZ  PHE A 221       1.578  -1.322  17.368  1.00  0.00
ATOM   2482  HZ  PHE A 221       1.877  -2.352  17.244  1.00  0.00
ATOM   2483  CD2 PHE A 221       1.575   0.730  18.715  1.00  0.00
ATOM   2484  HD2 PHE A 221       1.837   1.293  19.599  1.00  0.00
ATOM   2485  CE2 PHE A 221       1.903  -0.623  18.513  1.00  0.00
ATOM   2486  HE2 PHE A 221       2.591  -1.072  19.211  1.00  0.00
ATOM   2487  C   PHE A 221       0.389   4.856  16.672  1.00  0.00
ATOM   2488  O   PHE A 221      -0.258   4.706  15.601  1.00  0.00
ATOM   2489  N   ILE A 222       0.221   5.989  17.383  1.00  0.00
ATOM   2490  HN  ILE A 222       0.650   6.082  18.284  1.00  0.00
ATOM   2491  CA  ILE A 222      -0.525   7.065  16.819  1.00  0.00
ATOM   2492  HA  ILE A 222      -1.551   6.741  16.658  1.00  0.00
ATOM   2493  CB  ILE A 222      -0.621   8.167  17.968  1.00  0.00
ATOM   2494  HB  ILE A 222       0.433   8.235  18.340  1.00  0.00
ATOM   2495  CG2 ILE A 222      -0.967   9.560  17.331  1.00  0.00
ATOM   2496 1HG2 ILE A 222      -1.857   9.512  16.677  1.00  0.00
ATOM   2497 2HG2 ILE A 222      -0.189  10.014  16.667  1.00  0.00
ATOM   2498 3HG2 ILE A 222      -1.020  10.258  18.185  1.00  0.00
ATOM   2499  CG1 ILE A 222      -1.590   7.677  19.066  1.00  0.00
ATOM   2500 1HG1 ILE A 222      -1.353   6.610  19.322  1.00  0.00
ATOM   2501 2HG1 ILE A 222      -2.669   7.792  18.902  1.00  0.00
ATOM   2502  CD  ILE A 222      -1.149   8.436  20.353  1.00  0.00
ATOM   2503  HD1 ILE A 222      -0.038   8.378  20.371  1.00  0.00
ATOM   2504  HD2 ILE A 222      -1.557   7.811  21.184  1.00  0.00
ATOM   2505  HD3 ILE A 222      -1.483   9.488  20.299  1.00  0.00
ATOM   2506  C   ILE A 222       0.050   7.661  15.580  1.00  0.00
ATOM   2507  O   ILE A 222      -0.652   7.898  14.634  1.00  0.00
ATOM   2508  N   LEU A 223       1.370   7.924  15.489  1.00  0.00
ATOM   2509  HN  LEU A 223       1.917   7.705  16.290  1.00  0.00
ATOM   2510  CA  LEU A 223       2.073   8.338  14.272  1.00  0.00
ATOM   2511  HA  LEU A 223       1.552   9.174  13.822  1.00  0.00
ATOM   2512  CB  LEU A 223       3.581   8.609  14.658  1.00  0.00
ATOM   2513  HB1 LEU A 223       4.146   8.942  13.758  1.00  0.00
ATOM   2514  HB2 LEU A 223       4.190   7.790  15.116  1.00  0.00
ATOM   2515  CG  LEU A 223       3.752   9.820  15.649  1.00  0.00
ATOM   2516  HG  LEU A 223       3.107   9.574  16.518  1.00  0.00
ATOM   2517  CD1 LEU A 223       5.191   9.855  16.007  1.00  0.00
ATOM   2518 1HD1 LEU A 223       5.349  10.652  16.763  1.00  0.00
ATOM   2519 2HD1 LEU A 223       5.882  10.152  15.201  1.00  0.00
ATOM   2520 3HD1 LEU A 223       5.502   8.897  16.471  1.00  0.00
ATOM   2521  CD2 LEU A 223       3.377  11.208  15.041  1.00  0.00
ATOM   2522 1HD2 LEU A 223       2.305  11.340  14.798  1.00  0.00
ATOM   2523 2HD2 LEU A 223       3.924  11.412  14.102  1.00  0.00
ATOM   2524 3HD2 LEU A 223       3.775  11.993  15.730  1.00  0.00
ATOM   2525  C   LEU A 223       1.979   7.338  13.136  1.00  0.00
ATOM   2526  O   LEU A 223       1.633   7.705  12.011  1.00  0.00
ATOM   2527  N   ARG A 224       2.260   6.023  13.380  1.00  0.00
ATOM   2528  HN  ARG A 224       2.494   5.734  14.304  1.00  0.00
ATOM   2529  CA  ARG A 224       2.071   4.993  12.375  1.00  0.00
ATOM   2530  HA  ARG A 224       2.568   5.300  11.464  1.00  0.00
ATOM   2531  CB  ARG A 224       2.586   3.684  12.804  1.00  0.00
ATOM   2532  HB1 ARG A 224       2.138   3.505  13.804  1.00  0.00
ATOM   2533  HB2 ARG A 224       3.653   3.819  13.110  1.00  0.00
ATOM   2534  CG  ARG A 224       2.411   2.510  11.857  1.00  0.00
ATOM   2535  HG1 ARG A 224       2.820   2.676  10.837  1.00  0.00
ATOM   2536  HG2 ARG A 224       1.328   2.457  11.628  1.00  0.00
ATOM   2537  CD  ARG A 224       2.978   1.205  12.406  1.00  0.00
ATOM   2538  HD1 ARG A 224       2.524   0.986  13.392  1.00  0.00
ATOM   2539  HD2 ARG A 224       4.085   1.205  12.458  1.00  0.00
ATOM   2540  NE  ARG A 224       2.525   0.122  11.493  1.00  0.00
ATOM   2541  HE  ARG A 224       2.063   0.274  10.624  1.00  0.00
ATOM   2542  CZ  ARG A 224       2.575  -1.175  11.855  1.00  0.00
ATOM   2543  NH1 ARG A 224       3.000  -1.617  13.001  1.00  0.00
ATOM   2544 1HH1 ARG A 224       3.158  -1.130  13.852  1.00  0.00
ATOM   2545 2HH1 ARG A 224       2.977  -2.597  13.231  1.00  0.00
ATOM   2546  NH2 ARG A 224       2.007  -1.993  11.017  1.00  0.00
ATOM   2547 1HH2 ARG A 224       2.280  -2.940  11.071  1.00  0.00
ATOM   2548 2HH2 ARG A 224       1.696  -1.634  10.131  1.00  0.00
ATOM   2549  C   ARG A 224       0.595   4.903  11.913  1.00  0.00
ATOM   2550  O   ARG A 224       0.239   4.840  10.731  1.00  0.00
ATOM   2551  N   THR A 225      -0.352   4.984  12.856  1.00  0.00
ATOM   2552  HN  THR A 225       0.016   4.989  13.791  1.00  0.00
ATOM   2553  CA  THR A 225      -1.834   4.988  12.592  1.00  0.00
ATOM   2554  HA  THR A 225      -1.969   4.100  11.979  1.00  0.00
ATOM   2555  CB  THR A 225      -2.791   5.133  13.823  1.00  0.00
ATOM   2556  HB  THR A 225      -2.674   6.015  14.477  1.00  0.00
ATOM   2557  OG1 THR A 225      -2.605   3.964  14.605  1.00  0.00
ATOM   2558  HG1 THR A 225      -1.771   4.147  15.041  1.00  0.00
ATOM   2559  CG2 THR A 225      -4.243   5.002  13.398  1.00  0.00
ATOM   2560 1HG2 THR A 225      -4.479   4.033  12.910  1.00  0.00
ATOM   2561 2HG2 THR A 225      -4.517   5.859  12.744  1.00  0.00
ATOM   2562 3HG2 THR A 225      -4.814   5.159  14.338  1.00  0.00
ATOM   2563  C   THR A 225      -2.284   6.177  11.740  1.00  0.00
ATOM   2564  O   THR A 225      -2.994   6.070  10.695  1.00  0.00
ATOM   2565  N   LEU A 226      -1.823   7.407  12.132  1.00  0.00
ATOM   2566  HN  LEU A 226      -1.257   7.521  12.952  1.00  0.00
ATOM   2567  CA  LEU A 226      -1.902   8.631  11.414  1.00  0.00
ATOM   2568  HA  LEU A 226      -2.944   8.870  11.250  1.00  0.00
ATOM   2569  CB  LEU A 226      -1.511   9.904  12.164  1.00  0.00
ATOM   2570  HB1 LEU A 226      -0.470   9.687  12.441  1.00  0.00
ATOM   2571  HB2 LEU A 226      -2.081   9.940  13.114  1.00  0.00
ATOM   2572  CG  LEU A 226      -1.793  11.284  11.635  1.00  0.00
ATOM   2573  HG  LEU A 226      -1.181  11.332  10.700  1.00  0.00
ATOM   2574  CD1 LEU A 226      -3.267  11.609  11.277  1.00  0.00
ATOM   2575 1HD1 LEU A 226      -3.437  12.548  10.718  1.00  0.00
ATOM   2576 2HD1 LEU A 226      -3.878  11.431  12.191  1.00  0.00
ATOM   2577 3HD1 LEU A 226      -3.397  10.749  10.576  1.00  0.00
ATOM   2578  CD2 LEU A 226      -1.256  12.248  12.625  1.00  0.00
ATOM   2579 1HD2 LEU A 226      -1.275  13.336  12.376  1.00  0.00
ATOM   2580 2HD2 LEU A 226      -0.157  12.128  12.768  1.00  0.00
ATOM   2581 3HD2 LEU A 226      -1.840  12.112  13.552  1.00  0.00
ATOM   2582  C   LEU A 226      -1.292   8.609  10.002  1.00  0.00
ATOM   2583  O   LEU A 226      -2.032   8.818   8.994  1.00  0.00
ATOM   2584  N   ALA A 227      -0.032   8.133   9.891  1.00  0.00
ATOM   2585  HN  ALA A 227       0.497   8.001  10.719  1.00  0.00
ATOM   2586  CA  ALA A 227       0.578   7.732   8.667  1.00  0.00
ATOM   2587  HA  ALA A 227       0.414   8.605   8.072  1.00  0.00
ATOM   2588  CB  ALA A 227       2.041   7.418   9.015  1.00  0.00
ATOM   2589  HB1 ALA A 227       2.567   7.227   8.063  1.00  0.00
ATOM   2590  HB2 ALA A 227       2.192   6.484   9.596  1.00  0.00
ATOM   2591  HB3 ALA A 227       2.467   8.309   9.551  1.00  0.00
ATOM   2592  C   ALA A 227      -0.175   6.726   7.698  1.00  0.00
ATOM   2593  O   ALA A 227      -0.275   6.920   6.512  1.00  0.00
ATOM   2594  N   VAL A 228      -0.647   5.550   8.183  1.00  0.00
ATOM   2595  HN  VAL A 228      -0.414   5.290   9.129  1.00  0.00
ATOM   2596  CA  VAL A 228      -1.387   4.555   7.455  1.00  0.00
ATOM   2597  HA  VAL A 228      -0.746   4.223   6.639  1.00  0.00
ATOM   2598  CB  VAL A 228      -1.602   3.299   8.340  1.00  0.00
ATOM   2599  HB  VAL A 228      -1.687   3.633   9.403  1.00  0.00
ATOM   2600  CG1 VAL A 228      -2.824   2.449   7.968  1.00  0.00
ATOM   2601 1HG1 VAL A 228      -3.739   2.946   8.334  1.00  0.00
ATOM   2602 2HG1 VAL A 228      -2.737   1.423   8.392  1.00  0.00
ATOM   2603 3HG1 VAL A 228      -2.843   2.362   6.857  1.00  0.00
ATOM   2604  CG2 VAL A 228      -0.253   2.497   8.138  1.00  0.00
ATOM   2605 1HG2 VAL A 228      -0.056   2.151   7.100  1.00  0.00
ATOM   2606 2HG2 VAL A 228      -0.238   1.632   8.837  1.00  0.00
ATOM   2607 3HG2 VAL A 228       0.629   3.099   8.437  1.00  0.00
ATOM   2608  C   VAL A 228      -2.729   5.142   6.897  1.00  0.00
ATOM   2609  O   VAL A 228      -3.021   5.046   5.701  1.00  0.00
ATOM   2610  N   LEU A 229      -3.598   5.855   7.720  1.00  0.00
ATOM   2611  HN  LEU A 229      -3.484   5.791   8.707  1.00  0.00
ATOM   2612  CA  LEU A 229      -4.775   6.643   7.344  1.00  0.00
ATOM   2613  HA  LEU A 229      -5.499   5.954   6.943  1.00  0.00
ATOM   2614  CB  LEU A 229      -5.181   7.425   8.585  1.00  0.00
ATOM   2615  HB1 LEU A 229      -4.357   7.930   9.129  1.00  0.00
ATOM   2616  HB2 LEU A 229      -5.545   6.635   9.281  1.00  0.00
ATOM   2617  CG  LEU A 229      -6.408   8.351   8.422  1.00  0.00
ATOM   2618  HG  LEU A 229      -6.111   9.090   7.654  1.00  0.00
ATOM   2619  CD1 LEU A 229      -7.695   7.755   7.963  1.00  0.00
ATOM   2620 1HD1 LEU A 229      -7.618   7.305   6.950  1.00  0.00
ATOM   2621 2HD1 LEU A 229      -8.492   8.525   7.967  1.00  0.00
ATOM   2622 3HD1 LEU A 229      -8.003   7.033   8.753  1.00  0.00
ATOM   2623  CD2 LEU A 229      -6.715   9.062   9.784  1.00  0.00
ATOM   2624 1HD2 LEU A 229      -6.600   8.335  10.624  1.00  0.00
ATOM   2625 2HD2 LEU A 229      -7.680   9.608   9.865  1.00  0.00
ATOM   2626 3HD2 LEU A 229      -5.860   9.725  10.049  1.00  0.00
ATOM   2627  C   LEU A 229      -4.469   7.653   6.258  1.00  0.00
ATOM   2628  O   LEU A 229      -5.181   7.680   5.274  1.00  0.00
ATOM   2629  N   VAL A 230      -3.461   8.482   6.412  1.00  0.00
ATOM   2630  HN  VAL A 230      -2.863   8.459   7.208  1.00  0.00
ATOM   2631  CA  VAL A 230      -3.126   9.404   5.316  1.00  0.00
ATOM   2632  HA  VAL A 230      -4.035   9.924   5.062  1.00  0.00
ATOM   2633  CB  VAL A 230      -2.107  10.483   5.733  1.00  0.00
ATOM   2634  HB  VAL A 230      -1.302   9.931   6.248  1.00  0.00
ATOM   2635  CG1 VAL A 230      -1.528  11.470   4.637  1.00  0.00
ATOM   2636 1HG1 VAL A 230      -1.160  12.426   5.059  1.00  0.00
ATOM   2637 2HG1 VAL A 230      -2.320  11.857   3.946  1.00  0.00
ATOM   2638 3HG1 VAL A 230      -0.718  11.079   3.981  1.00  0.00
ATOM   2639  CG2 VAL A 230      -2.749  11.298   6.921  1.00  0.00
ATOM   2640 1HG2 VAL A 230      -3.651  11.831   6.526  1.00  0.00
ATOM   2641 2HG2 VAL A 230      -2.021  11.970   7.411  1.00  0.00
ATOM   2642 3HG2 VAL A 230      -2.975  10.551   7.728  1.00  0.00
ATOM   2643  C   VAL A 230      -2.660   8.715   4.002  1.00  0.00
ATOM   2644  O   VAL A 230      -3.084   9.170   2.926  1.00  0.00
ATOM   2645  N   LYS A 231      -1.746   7.686   4.074  1.00  0.00
ATOM   2646  HN  LYS A 231      -1.299   7.364   4.908  1.00  0.00
ATOM   2647  CA  LYS A 231      -1.200   7.025   2.880  1.00  0.00
ATOM   2648  HA  LYS A 231      -0.864   7.800   2.214  1.00  0.00
ATOM   2649  CB  LYS A 231      -0.071   6.117   3.308  1.00  0.00
ATOM   2650  HB1 LYS A 231      -0.367   5.490   4.166  1.00  0.00
ATOM   2651  HB2 LYS A 231       0.713   6.804   3.687  1.00  0.00
ATOM   2652  CG  LYS A 231       0.576   5.175   2.318  1.00  0.00
ATOM   2653  HG1 LYS A 231       1.624   4.987   2.608  1.00  0.00
ATOM   2654  HG2 LYS A 231       0.717   5.618   1.309  1.00  0.00
ATOM   2655  CD  LYS A 231      -0.049   3.794   2.098  1.00  0.00
ATOM   2656  HD1 LYS A 231       0.492   3.355   1.234  1.00  0.00
ATOM   2657  HD2 LYS A 231      -1.108   4.009   1.831  1.00  0.00
ATOM   2658  CE  LYS A 231       0.129   2.893   3.273  1.00  0.00
ATOM   2659  HE1 LYS A 231      -0.330   3.230   4.237  1.00  0.00
ATOM   2660  HE2 LYS A 231       1.200   2.763   3.506  1.00  0.00
ATOM   2661  NZ  LYS A 231      -0.577   1.612   2.962  1.00  0.00
ATOM   2662  HZ1 LYS A 231      -1.615   1.734   2.858  1.00  0.00
ATOM   2663  HZ2 LYS A 231      -0.401   0.975   3.757  1.00  0.00
ATOM   2664  HZ3 LYS A 231      -0.026   1.374   2.125  1.00  0.00
ATOM   2665  C   LYS A 231      -2.176   6.268   2.048  1.00  0.00
ATOM   2666  O   LYS A 231      -2.205   6.342   0.810  1.00  0.00
ATOM   2667  N   ASP A 232      -3.112   5.566   2.726  1.00  0.00
ATOM   2668  HN  ASP A 232      -3.110   5.411   3.706  1.00  0.00
ATOM   2669  CA  ASP A 232      -4.156   4.811   2.035  1.00  0.00
ATOM   2670  HA  ASP A 232      -3.651   4.314   1.218  1.00  0.00
ATOM   2671  CB  ASP A 232      -5.000   3.816   2.947  1.00  0.00
ATOM   2672  HB1 ASP A 232      -5.870   3.375   2.421  1.00  0.00
ATOM   2673  HB2 ASP A 232      -5.377   4.347   3.855  1.00  0.00
ATOM   2674  CG  ASP A 232      -4.122   2.582   3.254  1.00  0.00
ATOM   2675  OD1 ASP A 232      -3.120   2.282   2.570  1.00  0.00
ATOM   2676  OD2 ASP A 232      -4.552   1.780   4.131  1.00  0.00
ATOM   2677  C   ASP A 232      -5.198   5.798   1.372  1.00  0.00
ATOM   2678  O   ASP A 232      -5.680   5.614   0.284  1.00  0.00
ATOM   2679  N   VAL A 233      -5.562   6.892   2.085  1.00  0.00
ATOM   2680  HN  VAL A 233      -5.141   7.169   2.951  1.00  0.00
ATOM   2681  CA  VAL A 233      -6.321   7.968   1.392  1.00  0.00
ATOM   2682  HA  VAL A 233      -7.098   7.403   0.891  1.00  0.00
ATOM   2683  CB  VAL A 233      -6.941   8.968   2.444  1.00  0.00
ATOM   2684  HB  VAL A 233      -6.073   9.248   3.068  1.00  0.00
ATOM   2685  CG1 VAL A 233      -7.663  10.189   1.752  1.00  0.00
ATOM   2686 1HG1 VAL A 233      -8.245  10.820   2.442  1.00  0.00
ATOM   2687 2HG1 VAL A 233      -8.252   9.784   0.890  1.00  0.00
ATOM   2688 3HG1 VAL A 233      -6.857  10.808   1.312  1.00  0.00
ATOM   2689  CG2 VAL A 233      -8.001   8.212   3.151  1.00  0.00
ATOM   2690 1HG2 VAL A 233      -7.599   7.371   3.762  1.00  0.00
ATOM   2691 2HG2 VAL A 233      -8.705   7.869   2.366  1.00  0.00
ATOM   2692 3HG2 VAL A 233      -8.451   8.934   3.864  1.00  0.00
ATOM   2693  C   VAL A 233      -5.627   8.715   0.272  1.00  0.00
ATOM   2694  O   VAL A 233      -6.183   9.083  -0.747  1.00  0.00
ATOM   2695  N   VAL A 234      -4.366   9.087   0.382  1.00  0.00
ATOM   2696  HN  VAL A 234      -3.910   9.005   1.257  1.00  0.00
ATOM   2697  CA  VAL A 234      -3.501   9.610  -0.750  1.00  0.00
ATOM   2698  HA  VAL A 234      -4.041  10.450  -1.158  1.00  0.00
ATOM   2699  CB  VAL A 234      -2.067  10.046  -0.258  1.00  0.00
ATOM   2700  HB  VAL A 234      -1.701   9.292   0.473  1.00  0.00
ATOM   2701  CG1 VAL A 234      -1.030  10.140  -1.380  1.00  0.00
ATOM   2702 1HG1 VAL A 234      -1.444  10.738  -2.213  1.00  0.00
ATOM   2703 2HG1 VAL A 234      -0.769   9.141  -1.772  1.00  0.00
ATOM   2704 3HG1 VAL A 234      -0.140  10.747  -1.120  1.00  0.00
ATOM   2705  CG2 VAL A 234      -2.150  11.376   0.599  1.00  0.00
ATOM   2706 1HG2 VAL A 234      -1.260  11.433   1.264  1.00  0.00
ATOM   2707 2HG2 VAL A 234      -2.975  11.405   1.344  1.00  0.00
ATOM   2708 3HG2 VAL A 234      -2.130  12.306   0.003  1.00  0.00
ATOM   2709  C   VAL A 234      -3.398   8.658  -1.876  1.00  0.00
ATOM   2710  O   VAL A 234      -3.804   9.029  -2.990  1.00  0.00
ATOM   2711  N   PHE A 235      -3.090   7.357  -1.763  1.00  0.00
ATOM   2712  HN  PHE A 235      -3.070   6.890  -0.889  1.00  0.00
ATOM   2713  CA  PHE A 235      -3.156   6.388  -2.877  1.00  0.00
ATOM   2714  HA  PHE A 235      -2.501   6.864  -3.586  1.00  0.00
ATOM   2715  CB  PHE A 235      -2.458   5.055  -2.433  1.00  0.00
ATOM   2716  HB1 PHE A 235      -2.698   4.378  -3.267  1.00  0.00
ATOM   2717  HB2 PHE A 235      -2.924   4.865  -1.443  1.00  0.00
ATOM   2718  CG  PHE A 235      -0.910   5.176  -2.362  1.00  0.00
ATOM   2719  CD1 PHE A 235      -0.299   5.956  -3.376  1.00  0.00
ATOM   2720  HD1 PHE A 235      -0.818   6.286  -4.269  1.00  0.00
ATOM   2721  CE1 PHE A 235       1.106   6.091  -3.279  1.00  0.00
ATOM   2722  HE1 PHE A 235       1.631   6.668  -4.027  1.00  0.00
ATOM   2723  CZ  PHE A 235       1.829   5.532  -2.321  1.00  0.00
ATOM   2724  HZ  PHE A 235       2.896   5.731  -2.280  1.00  0.00
ATOM   2725  CD2 PHE A 235      -0.129   4.548  -1.360  1.00  0.00
ATOM   2726  HD2 PHE A 235      -0.665   4.093  -0.531  1.00  0.00
ATOM   2727  CE2 PHE A 235       1.268   4.749  -1.338  1.00  0.00
ATOM   2728  HE2 PHE A 235       1.870   4.490  -0.482  1.00  0.00
ATOM   2729  C   PHE A 235      -4.503   6.176  -3.533  1.00  0.00
ATOM   2730  O   PHE A 235      -4.567   6.103  -4.752  1.00  0.00
ATOM   2731  N   TYR A 236      -5.582   6.029  -2.785  1.00  0.00
ATOM   2732  HN  TYR A 236      -5.541   6.199  -1.798  1.00  0.00
ATOM   2733  CA  TYR A 236      -6.956   6.002  -3.386  1.00  0.00
ATOM   2734  HA  TYR A 236      -6.991   5.378  -4.260  1.00  0.00
ATOM   2735  CB  TYR A 236      -7.901   5.357  -2.332  1.00  0.00
ATOM   2736  HB1 TYR A 236      -7.644   5.884  -1.380  1.00  0.00
ATOM   2737  HB2 TYR A 236      -7.626   4.323  -2.084  1.00  0.00
ATOM   2738  CG  TYR A 236      -9.347   5.523  -2.572  1.00  0.00
ATOM   2739  CD1 TYR A 236     -10.040   6.793  -2.398  1.00  0.00
ATOM   2740  HD1 TYR A 236      -9.401   7.540  -1.940  1.00  0.00
ATOM   2741  CE1 TYR A 236     -11.406   6.942  -2.703  1.00  0.00
ATOM   2742  HE1 TYR A 236     -11.886   7.900  -2.530  1.00  0.00
ATOM   2743  CZ  TYR A 236     -12.149   5.895  -3.305  1.00  0.00
ATOM   2744  OH  TYR A 236     -13.522   6.114  -3.612  1.00  0.00
ATOM   2745  HH  TYR A 236     -13.836   5.337  -4.062  1.00  0.00
ATOM   2746  CD2 TYR A 236     -10.029   4.453  -3.188  1.00  0.00
ATOM   2747  HD2 TYR A 236      -9.514   3.547  -3.457  1.00  0.00
ATOM   2748  CE2 TYR A 236     -11.418   4.646  -3.447  1.00  0.00
ATOM   2749  HE2 TYR A 236     -12.003   3.780  -3.747  1.00  0.00
ATOM   2750  C   TYR A 236      -7.386   7.336  -4.016  1.00  0.00
ATOM   2751  O   TYR A 236      -8.021   7.367  -5.081  1.00  0.00
ATOM   2752  N   ASN A 237      -7.044   8.484  -3.396  1.00  0.00
ATOM   2753  HN  ASN A 237      -6.683   8.651  -2.477  1.00  0.00
ATOM   2754  CA  ASN A 237      -7.407   9.743  -4.014  1.00  0.00
ATOM   2755  HA  ASN A 237      -8.386   9.718  -4.453  1.00  0.00
ATOM   2756  CB  ASN A 237      -7.297  10.960  -3.041  1.00  0.00
ATOM   2757  HB1 ASN A 237      -7.198  11.933  -3.584  1.00  0.00
ATOM   2758  HB2 ASN A 237      -6.408  10.826  -2.382  1.00  0.00
ATOM   2759  CG  ASN A 237      -8.510  10.990  -2.154  1.00  0.00
ATOM   2760  OD1 ASN A 237      -9.485  10.226  -2.315  1.00  0.00
ATOM   2761  ND2 ASN A 237      -8.610  11.979  -1.226  1.00  0.00
ATOM   2762 1HD2 ASN A 237      -9.484  11.965  -0.733  1.00  0.00
ATOM   2763 2HD2 ASN A 237      -7.785  12.516  -1.051  1.00  0.00
ATOM   2764  C   ASN A 237      -6.558   9.987  -5.319  1.00  0.00
ATOM   2765  O   ASN A 237      -7.066  10.371  -6.368  1.00  0.00
ATOM   2766  N   SER A 238      -5.240   9.655  -5.290  1.00  0.00
ATOM   2767  HN  SER A 238      -4.853   9.443  -4.394  1.00  0.00
ATOM   2768  CA  SER A 238      -4.329   9.804  -6.365  1.00  0.00
ATOM   2769  HA  SER A 238      -4.049  10.836  -6.567  1.00  0.00
ATOM   2770  CB  SER A 238      -2.947   9.182  -6.050  1.00  0.00
ATOM   2771  HB1 SER A 238      -2.319   9.290  -6.961  1.00  0.00
ATOM   2772  HB2 SER A 238      -2.941   8.149  -5.635  1.00  0.00
ATOM   2773  OG  SER A 238      -2.376  10.101  -5.094  1.00  0.00
ATOM   2774  HG1 SER A 238      -2.902  10.074  -4.300  1.00  0.00
ATOM   2775  C   SER A 238      -4.675   9.208  -7.671  1.00  0.00
ATOM   2776  O   SER A 238      -4.689   9.902  -8.707  1.00  0.00
ATOM   2777  N   TYR A 239      -5.121   7.907  -7.568  1.00  0.00
ATOM   2778  HN  TYR A 239      -5.206   7.489  -6.667  1.00  0.00
ATOM   2779  CA  TYR A 239      -5.514   7.098  -8.670  1.00  0.00
ATOM   2780  HA  TYR A 239      -4.953   7.379  -9.554  1.00  0.00
ATOM   2781  CB  TYR A 239      -5.156   5.597  -8.534  1.00  0.00
ATOM   2782  HB1 TYR A 239      -5.477   5.114  -9.470  1.00  0.00
ATOM   2783  HB2 TYR A 239      -5.628   5.133  -7.638  1.00  0.00
ATOM   2784  CG  TYR A 239      -3.635   5.397  -8.268  1.00  0.00
ATOM   2785  CD1 TYR A 239      -3.297   4.809  -7.051  1.00  0.00
ATOM   2786  HD1 TYR A 239      -4.030   4.400  -6.384  1.00  0.00
ATOM   2787  CE1 TYR A 239      -1.946   4.501  -6.789  1.00  0.00
ATOM   2788  HE1 TYR A 239      -1.636   3.941  -5.910  1.00  0.00
ATOM   2789  CZ  TYR A 239      -0.951   4.958  -7.719  1.00  0.00
ATOM   2790  OH  TYR A 239       0.407   4.660  -7.567  1.00  0.00
ATOM   2791  HH  TYR A 239       0.864   4.777  -8.413  1.00  0.00
ATOM   2792  CD2 TYR A 239      -2.683   5.887  -9.164  1.00  0.00
ATOM   2793  HD2 TYR A 239      -3.030   6.414 -10.044  1.00  0.00
ATOM   2794  CE2 TYR A 239      -1.351   5.790  -8.804  1.00  0.00
ATOM   2795  HE2 TYR A 239      -0.699   6.189  -9.560  1.00  0.00
ATOM   2796  C   TYR A 239      -7.012   7.265  -8.990  1.00  0.00
ATOM   2797  O   TYR A 239      -7.497   6.888 -10.053  1.00  0.00
ATOM   2798  N   SER A 240      -7.810   7.794  -8.042  1.00  0.00
ATOM   2799  HN  SER A 240      -7.480   7.876  -7.109  1.00  0.00
ATOM   2800  CA  SER A 240      -9.119   8.277  -8.420  1.00  0.00
ATOM   2801  HA  SER A 240      -9.606   7.493  -8.986  1.00  0.00
ATOM   2802  CB  SER A 240     -10.038   8.443  -7.149  1.00  0.00
ATOM   2803  HB1 SER A 240     -10.995   8.811  -7.565  1.00  0.00
ATOM   2804  HB2 SER A 240      -9.570   9.219  -6.503  1.00  0.00
ATOM   2805  OG  SER A 240     -10.220   7.213  -6.534  1.00  0.00
ATOM   2806  HG1 SER A 240      -9.653   7.191  -5.767  1.00  0.00
ATOM   2807  C   SER A 240      -9.129   9.474  -9.334  1.00  0.00
ATOM   2808  O   SER A 240      -9.732   9.490 -10.411  1.00  0.00
ATOM   2809  N   LYS A 241      -8.249  10.511  -8.937  1.00  0.00
ATOM   2810  HN  LYS A 241      -7.690  10.393  -8.118  1.00  0.00
ATOM   2811  CA  LYS A 241      -8.165  11.699  -9.763  1.00  0.00
ATOM   2812  HA  LYS A 241      -9.169  11.720 -10.168  1.00  0.00
ATOM   2813  CB  LYS A 241      -7.920  12.862  -8.828  1.00  0.00
ATOM   2814  HB1 LYS A 241      -7.074  12.535  -8.195  1.00  0.00
ATOM   2815  HB2 LYS A 241      -8.636  12.732  -7.999  1.00  0.00
ATOM   2816  CG  LYS A 241      -7.703  14.276  -9.327  1.00  0.00
ATOM   2817  HG1 LYS A 241      -7.077  14.081 -10.233  1.00  0.00
ATOM   2818  HG2 LYS A 241      -7.042  15.019  -8.800  1.00  0.00
ATOM   2819  CD  LYS A 241      -8.990  14.954  -9.710  1.00  0.00
ATOM   2820  HD1 LYS A 241      -9.157  15.683  -8.882  1.00  0.00
ATOM   2821  HD2 LYS A 241      -9.735  14.148  -9.598  1.00  0.00
ATOM   2822  CE  LYS A 241      -9.121  15.536 -11.114  1.00  0.00
ATOM   2823  HE1 LYS A 241      -8.933  14.630 -11.726  1.00  0.00
ATOM   2824  HE2 LYS A 241      -8.431  16.369 -11.362  1.00  0.00
ATOM   2825  NZ  LYS A 241     -10.459  16.021 -11.431  1.00  0.00
ATOM   2826  HZ1 LYS A 241     -10.577  16.239 -12.444  1.00  0.00
ATOM   2827  HZ2 LYS A 241     -10.659  16.929 -10.958  1.00  0.00
ATOM   2828  HZ3 LYS A 241     -11.179  15.291 -11.233  1.00  0.00
ATOM   2829  C   LYS A 241      -7.274  11.617 -10.988  1.00  0.00
ATOM   2830  O   LYS A 241      -6.054  11.796 -10.903  1.00  0.00
ATOM   2831  N   ARG A 242      -7.804  11.378 -12.188  1.00  0.00
ATOM   2832  HN  ARG A 242      -8.770  11.174 -12.282  1.00  0.00
ATOM   2833  CA  ARG A 242      -6.991  11.480 -13.405  1.00  0.00
ATOM   2834  HA  ARG A 242      -5.944  11.406 -13.157  1.00  0.00
ATOM   2835  CB  ARG A 242      -7.168  10.402 -14.545  1.00  0.00
ATOM   2836  HB1 ARG A 242      -6.463  10.768 -15.325  1.00  0.00
ATOM   2837  HB2 ARG A 242      -8.129  10.478 -15.076  1.00  0.00
ATOM   2838  CG  ARG A 242      -6.718   8.904 -14.341  1.00  0.00
ATOM   2839  HG1 ARG A 242      -5.643   8.835 -14.102  1.00  0.00
ATOM   2840  HG2 ARG A 242      -6.902   8.354 -15.295  1.00  0.00
ATOM   2841  CD  ARG A 242      -7.390   8.278 -13.071  1.00  0.00
ATOM   2842  HD1 ARG A 242      -7.198   8.851 -12.134  1.00  0.00
ATOM   2843  HD2 ARG A 242      -7.045   7.244 -12.866  1.00  0.00
ATOM   2844  NE  ARG A 242      -8.855   8.288 -13.526  1.00  0.00
ATOM   2845  HE  ARG A 242      -9.170   8.811 -14.317  1.00  0.00
ATOM   2846  CZ  ARG A 242      -9.802   7.682 -12.900  1.00  0.00
ATOM   2847  NH1 ARG A 242     -11.012   7.743 -13.427  1.00  0.00
ATOM   2848 1HH1 ARG A 242     -11.695   7.059 -13.146  1.00  0.00
ATOM   2849 2HH1 ARG A 242     -11.202   8.449 -14.105  1.00  0.00
ATOM   2850  NH2 ARG A 242      -9.667   6.996 -11.826  1.00  0.00
ATOM   2851 1HH2 ARG A 242      -8.844   7.005 -11.255  1.00  0.00
ATOM   2852 2HH2 ARG A 242     -10.513   7.001 -11.293  1.00  0.00
ATOM   2853  C   ARG A 242      -7.204  12.864 -14.026  1.00  0.00
ATOM   2854  O   ARG A 242      -8.354  13.292 -14.173  1.00  0.00
ATOM   2855  N   PRO A 243      -6.197  13.701 -14.443  1.00  0.00
ATOM   2856  CD  PRO A 243      -4.774  13.293 -14.583  1.00  0.00
ATOM   2857  HD1 PRO A 243      -4.581  12.599 -15.430  1.00  0.00
ATOM   2858  HD2 PRO A 243      -4.463  12.721 -13.686  1.00  0.00
ATOM   2859  CA  PRO A 243      -6.408  15.067 -14.955  1.00  0.00
ATOM   2860  HA  PRO A 243      -6.626  15.709 -14.113  1.00  0.00
ATOM   2861  CB  PRO A 243      -4.991  15.483 -15.529  1.00  0.00
ATOM   2862  HB1 PRO A 243      -4.825  16.538 -15.203  1.00  0.00
ATOM   2863  HB2 PRO A 243      -4.966  15.348 -16.634  1.00  0.00
ATOM   2864  CG  PRO A 243      -4.038  14.590 -14.774  1.00  0.00
ATOM   2865  HG1 PRO A 243      -3.087  14.426 -15.333  1.00  0.00
ATOM   2866  HG2 PRO A 243      -3.622  15.023 -13.845  1.00  0.00
ATOM   2867  C   PRO A 243      -7.565  15.318 -15.990  1.00  0.00
ATOM   2868  O   PRO A 243      -7.627  14.636 -17.029  1.00  0.00
ATOM   2869  N   ASP A 244      -8.507  16.260 -15.786  1.00  0.00
ATOM   2870  HN  ASP A 244      -8.342  16.971 -15.089  1.00  0.00
ATOM   2871  CA  ASP A 244      -9.693  16.541 -16.607  1.00  0.00
ATOM   2872  HA  ASP A 244     -10.071  15.541 -16.772  1.00  0.00
ATOM   2873  CB  ASP A 244     -10.665  17.489 -15.810  1.00  0.00
ATOM   2874  HB1 ASP A 244     -11.637  17.472 -16.339  1.00  0.00
ATOM   2875  HB2 ASP A 244     -10.305  18.527 -15.992  1.00  0.00
ATOM   2876  CG  ASP A 244     -10.715  17.234 -14.314  1.00  0.00
ATOM   2877  OD1 ASP A 244     -10.279  18.070 -13.472  1.00  0.00
ATOM   2878  OD2 ASP A 244     -11.178  16.160 -13.941  1.00  0.00
ATOM   2879  C   ASP A 244      -9.305  17.192 -17.887  1.00  0.00
ATOM   2880  O   ASP A 244     -10.185  17.311 -18.718  1.00  0.00
ATOM   2881  N   ASN A 245      -7.979  17.577 -18.088  1.00  0.00
ATOM   2882  HN  ASN A 245      -7.325  17.385 -17.358  1.00  0.00
ATOM   2883  CA  ASN A 245      -7.352  18.501 -19.111  1.00  0.00
ATOM   2884  HA  ASN A 245      -7.590  19.483 -18.712  1.00  0.00
ATOM   2885  CB  ASN A 245      -5.773  18.478 -19.213  1.00  0.00
ATOM   2886  HB1 ASN A 245      -5.362  19.306 -19.826  1.00  0.00
ATOM   2887  HB2 ASN A 245      -5.321  17.561 -19.652  1.00  0.00
ATOM   2888  CG  ASN A 245      -5.169  18.698 -17.824  1.00  0.00
ATOM   2889  OD1 ASN A 245      -5.969  19.029 -16.933  1.00  0.00
ATOM   2890  ND2 ASN A 245      -3.833  18.527 -17.651  1.00  0.00
ATOM   2891 1HD2 ASN A 245      -3.395  18.819 -16.805  1.00  0.00
ATOM   2892 2HD2 ASN A 245      -3.203  18.225 -18.364  1.00  0.00
ATOM   2893  C   ASN A 245      -8.088  18.374 -20.558  1.00  0.00
ATOM   2894  O   ASN A 245      -8.365  17.296 -21.094  1.00  0.00
ATOM   2895  N   GLU A 246      -8.322  19.534 -21.278  1.00  0.00
ATOM   2896  HN  GLU A 246      -7.928  20.403 -20.984  1.00  0.00
ATOM   2897  CA  GLU A 246      -8.918  19.524 -22.639  1.00  0.00
ATOM   2898  HA  GLU A 246      -9.798  18.879 -22.561  1.00  0.00
ATOM   2899  CB  GLU A 246      -9.317  20.989 -23.109  1.00  0.00
ATOM   2900  HB1 GLU A 246      -9.919  20.912 -24.044  1.00  0.00
ATOM   2901  HB2 GLU A 246      -8.403  21.569 -23.344  1.00  0.00
ATOM   2902  CG  GLU A 246     -10.318  21.724 -22.219  1.00  0.00
ATOM   2903  HG1 GLU A 246      -9.968  21.727 -21.174  1.00  0.00
ATOM   2904  HG2 GLU A 246     -11.259  21.151 -22.344  1.00  0.00
ATOM   2905  CD  GLU A 246     -10.576  23.188 -22.632  1.00  0.00
ATOM   2906  OE1 GLU A 246     -11.718  23.504 -22.998  1.00  0.00
ATOM   2907  OE2 GLU A 246      -9.601  23.951 -22.471  1.00  0.00
ATOM   2908  C   GLU A 246      -7.921  18.822 -23.577  1.00  0.00
ATOM   2909  O   GLU A 246      -6.708  19.173 -23.507  1.00  0.00
ATOM   2910  N   ASN A 247      -8.429  17.898 -24.415  1.00  0.00
ATOM   2911  HN  ASN A 247      -9.407  17.711 -24.476  1.00  0.00
ATOM   2912  CA  ASN A 247      -7.660  17.133 -25.441  1.00  0.00
ATOM   2913  HA  ASN A 247      -8.377  16.469 -25.900  1.00  0.00
ATOM   2914  CB  ASN A 247      -7.073  18.164 -26.464  1.00  0.00
ATOM   2915  HB1 ASN A 247      -6.308  17.719 -27.123  1.00  0.00
ATOM   2916  HB2 ASN A 247      -6.586  19.036 -25.982  1.00  0.00
ATOM   2917  CG  ASN A 247      -8.253  18.696 -27.273  1.00  0.00
ATOM   2918  OD1 ASN A 247      -9.456  18.594 -27.051  1.00  0.00
ATOM   2919  ND2 ASN A 247      -7.908  19.399 -28.377  1.00  0.00
ATOM   2920 1HD2 ASN A 247      -8.673  19.402 -29.020  1.00  0.00
ATOM   2921 2HD2 ASN A 247      -6.986  19.459 -28.756  1.00  0.00
ATOM   2922  C   ASN A 247      -6.521  16.385 -24.760  1.00  0.00
ATOM   2923  O   ASN A 247      -5.449  16.539 -25.245  1.00  0.00
ATOM   2924  N   GLY A 248      -6.829  15.461 -23.856  1.00  0.00
ATOM   2925  HN  GLY A 248      -7.779  15.476 -23.550  1.00  0.00
ATOM   2926  CA  GLY A 248      -5.953  14.542 -23.101  1.00  0.00
ATOM   2927  HA1 GLY A 248      -5.434  13.916 -23.810  1.00  0.00
ATOM   2928  HA2 GLY A 248      -6.632  13.980 -22.469  1.00  0.00
ATOM   2929  C   GLY A 248      -4.961  15.235 -22.216  1.00  0.00
ATOM   2930  O   GLY A 248      -5.128  16.343 -21.687  1.00  0.00
ATOM   2931  N   TRP A 249      -3.841  14.512 -21.953  1.00  0.00
ATOM   2932  HN  TRP A 249      -3.582  13.633 -22.354  1.00  0.00
ATOM   2933  CA  TRP A 249      -2.859  14.828 -20.908  1.00  0.00
ATOM   2934  HA  TRP A 249      -2.650  15.888 -20.934  1.00  0.00
ATOM   2935  CB  TRP A 249      -3.294  14.490 -19.459  1.00  0.00
ATOM   2936  HB1 TRP A 249      -4.049  15.277 -19.254  1.00  0.00
ATOM   2937  HB2 TRP A 249      -2.418  14.690 -18.821  1.00  0.00
ATOM   2938  CG  TRP A 249      -3.925  13.171 -19.122  1.00  0.00
ATOM   2939  CD1 TRP A 249      -5.258  12.966 -18.915  1.00  0.00
ATOM   2940  HD1 TRP A 249      -5.924  13.795 -19.080  1.00  0.00
ATOM   2941  NE1 TRP A 249      -5.415  11.779 -18.297  1.00  0.00
ATOM   2942  HE1 TRP A 249      -6.291  11.440 -18.024  1.00  0.00
ATOM   2943  CE2 TRP A 249      -4.206  11.039 -18.209  1.00  0.00
ATOM   2944  CD2 TRP A 249      -3.228  11.943 -18.721  1.00  0.00
ATOM   2945  CE3 TRP A 249      -1.873  11.562 -18.676  1.00  0.00
ATOM   2946  HE3 TRP A 249      -1.113  12.273 -18.937  1.00  0.00
ATOM   2947  CZ3 TRP A 249      -1.547  10.213 -18.325  1.00  0.00
ATOM   2948  HZ3 TRP A 249      -0.496   9.964 -18.263  1.00  0.00
ATOM   2949  CZ2 TRP A 249      -3.847   9.763 -17.864  1.00  0.00
ATOM   2950  HZ2 TRP A 249      -4.642   9.099 -17.579  1.00  0.00
ATOM   2951  CH2 TRP A 249      -2.572   9.348 -17.961  1.00  0.00
ATOM   2952  HH2 TRP A 249      -2.339   8.315 -17.763  1.00  0.00
ATOM   2953  C   TRP A 249      -1.507  14.206 -21.104  1.00  0.00
ATOM   2954  O   TRP A 249      -1.365  13.242 -21.800  1.00  0.00
ATOM   2955  N   MET A 250      -0.431  14.817 -20.567  1.00  0.00
ATOM   2956  HN  MET A 250      -0.543  15.658 -20.042  1.00  0.00
ATOM   2957  CA  MET A 250       0.942  14.403 -20.807  1.00  0.00
ATOM   2958  HA  MET A 250       1.023  13.457 -21.330  1.00  0.00
ATOM   2959  CB  MET A 250       1.672  15.427 -21.704  1.00  0.00
ATOM   2960  HB1 MET A 250       2.756  15.206 -21.819  1.00  0.00
ATOM   2961  HB2 MET A 250       1.597  16.467 -21.343  1.00  0.00
ATOM   2962  CG  MET A 250       1.027  15.607 -23.108  1.00  0.00
ATOM   2963  HG1 MET A 250       1.451  16.568 -23.489  1.00  0.00
ATOM   2964  HG2 MET A 250      -0.049  15.841 -23.021  1.00  0.00
ATOM   2965  SD  MET A 250       1.232  14.312 -24.336  1.00  0.00
ATOM   2966  CE  MET A 250       2.255  15.149 -25.556  1.00  0.00
ATOM   2967  HE1 MET A 250       1.587  15.709 -26.244  1.00  0.00
ATOM   2968  HE2 MET A 250       2.681  14.369 -26.224  1.00  0.00
ATOM   2969  HE3 MET A 250       3.117  15.675 -25.092  1.00  0.00
ATOM   2970  C   MET A 250       1.770  14.370 -19.515  1.00  0.00
ATOM   2971  O   MET A 250       2.948  14.037 -19.513  1.00  0.00
ATOM   2972  N   SER A 251       1.235  14.812 -18.331  1.00  0.00
ATOM   2973  HN  SER A 251       0.380  15.278 -18.130  1.00  0.00
ATOM   2974  CA  SER A 251       1.844  14.463 -17.000  1.00  0.00
ATOM   2975  HA  SER A 251       2.356  13.511 -17.103  1.00  0.00
ATOM   2976  CB  SER A 251       2.863  15.578 -16.421  1.00  0.00
ATOM   2977  HB1 SER A 251       3.650  15.600 -17.211  1.00  0.00
ATOM   2978  HB2 SER A 251       3.326  15.092 -15.549  1.00  0.00
ATOM   2979  OG  SER A 251       2.291  16.853 -16.169  1.00  0.00
ATOM   2980  HG1 SER A 251       2.838  17.145 -15.445  1.00  0.00
ATOM   2981  C   SER A 251       0.841  14.231 -15.891  1.00  0.00
ATOM   2982  O   SER A 251      -0.253  14.754 -15.789  1.00  0.00
ATOM   2983  N   TYR A 252       1.226  13.313 -14.993  1.00  0.00
ATOM   2984  HN  TYR A 252       2.129  12.891 -15.072  1.00  0.00
ATOM   2985  CA  TYR A 252       0.298  12.793 -13.960  1.00  0.00
ATOM   2986  HA  TYR A 252      -0.434  13.551 -13.727  1.00  0.00
ATOM   2987  CB  TYR A 252      -0.461  11.597 -14.603  1.00  0.00
ATOM   2988  HB1 TYR A 252       0.177  10.749 -14.931  1.00  0.00
ATOM   2989  HB2 TYR A 252      -0.899  12.019 -15.531  1.00  0.00
ATOM   2990  CG  TYR A 252      -1.614  10.991 -13.742  1.00  0.00
ATOM   2991  CD1 TYR A 252      -2.272  11.651 -12.656  1.00  0.00
ATOM   2992  HD1 TYR A 252      -1.960  12.644 -12.370  1.00  0.00
ATOM   2993  CE1 TYR A 252      -3.147  10.980 -11.806  1.00  0.00
ATOM   2994  HE1 TYR A 252      -3.515  11.411 -10.888  1.00  0.00
ATOM   2995  CZ  TYR A 252      -3.570   9.679 -12.136  1.00  0.00
ATOM   2996  OH  TYR A 252      -4.455   8.873 -11.368  1.00  0.00
ATOM   2997  HH  TYR A 252      -4.848   9.433 -10.699  1.00  0.00
ATOM   2998  CD2 TYR A 252      -2.025   9.676 -14.032  1.00  0.00
ATOM   2999  HD2 TYR A 252      -1.687   9.053 -14.856  1.00  0.00
ATOM   3000  CE2 TYR A 252      -3.014   9.023 -13.279  1.00  0.00
ATOM   3001  HE2 TYR A 252      -3.350   8.064 -13.643  1.00  0.00
ATOM   3002  C   TYR A 252       0.863  12.379 -12.633  1.00  0.00
ATOM   3003  O   TYR A 252       0.507  12.930 -11.574  1.00  0.00
ATOM   3004  N   LEU A 253       1.764  11.367 -12.640  1.00  0.00
ATOM   3005  HN  LEU A 253       1.987  10.895 -13.479  1.00  0.00
ATOM   3006  CA  LEU A 253       2.363  10.781 -11.510  1.00  0.00
ATOM   3007  HA  LEU A 253       1.786  10.881 -10.614  1.00  0.00
ATOM   3008  CB  LEU A 253       2.848   9.336 -11.864  1.00  0.00
ATOM   3009  HB1 LEU A 253       3.363   8.704 -11.097  1.00  0.00
ATOM   3010  HB2 LEU A 253       3.631   9.406 -12.641  1.00  0.00
ATOM   3011  CG  LEU A 253       1.792   8.408 -12.438  1.00  0.00
ATOM   3012  HG  LEU A 253       1.287   8.801 -13.345  1.00  0.00
ATOM   3013  CD1 LEU A 253       2.437   7.064 -12.858  1.00  0.00
ATOM   3014 1HD1 LEU A 253       1.653   6.633 -13.517  1.00  0.00
ATOM   3015 2HD1 LEU A 253       2.541   6.460 -11.937  1.00  0.00
ATOM   3016 3HD1 LEU A 253       3.370   7.174 -13.454  1.00  0.00
ATOM   3017  CD2 LEU A 253       0.549   8.222 -11.529  1.00  0.00
ATOM   3018 1HD2 LEU A 253       0.085   9.217 -11.303  1.00  0.00
ATOM   3019 2HD2 LEU A 253       0.830   7.770 -10.550  1.00  0.00
ATOM   3020 3HD2 LEU A 253      -0.172   7.576 -12.077  1.00  0.00
ATOM   3021  C   LEU A 253       3.574  11.716 -11.201  1.00  0.00
ATOM   3022  O   LEU A 253       3.858  11.902 -10.008  1.00  0.00
ATOM   3023  N   SER A 254       4.230  12.348 -12.189  1.00  0.00
ATOM   3024  HN  SER A 254       4.108  12.086 -13.141  1.00  0.00
ATOM   3025  CA  SER A 254       5.236  13.412 -11.964  1.00  0.00
ATOM   3026  HA  SER A 254       5.880  12.900 -11.280  1.00  0.00
ATOM   3027  CB  SER A 254       6.158  13.748 -13.203  1.00  0.00
ATOM   3028  HB1 SER A 254       6.587  12.853 -13.701  1.00  0.00
ATOM   3029  HB2 SER A 254       7.035  14.313 -12.826  1.00  0.00
ATOM   3030  OG  SER A 254       5.329  14.365 -14.135  1.00  0.00
ATOM   3031  HG1 SER A 254       4.730  13.727 -14.534  1.00  0.00
ATOM   3032  C   SER A 254       4.741  14.623 -11.238  1.00  0.00
ATOM   3033  O   SER A 254       5.413  15.104 -10.351  1.00  0.00
ATOM   3034  N   GLU A 255       3.507  15.066 -11.531  1.00  0.00
ATOM   3035  HN  GLU A 255       3.035  14.810 -12.353  1.00  0.00
ATOM   3036  CA  GLU A 255       2.891  16.169 -10.850  1.00  0.00
ATOM   3037  HA  GLU A 255       3.582  16.978 -11.060  1.00  0.00
ATOM   3038  CB  GLU A 255       1.444  16.494 -11.299  1.00  0.00
ATOM   3039  HB1 GLU A 255       1.044  17.410 -10.800  1.00  0.00
ATOM   3040  HB2 GLU A 255       0.746  15.653 -11.091  1.00  0.00
ATOM   3041  CG  GLU A 255       1.538  16.723 -12.808  1.00  0.00
ATOM   3042  HG1 GLU A 255       0.525  16.934 -13.207  1.00  0.00
ATOM   3043  HG2 GLU A 255       1.962  15.781 -13.229  1.00  0.00
ATOM   3044  CD  GLU A 255       2.529  17.932 -13.233  1.00  0.00
ATOM   3045  OE1 GLU A 255       2.245  19.078 -12.799  1.00  0.00
ATOM   3046  OE2 GLU A 255       3.384  17.774 -14.071  1.00  0.00
ATOM   3047  C   GLU A 255       2.811  16.008  -9.306  1.00  0.00
ATOM   3048  O   GLU A 255       2.980  16.919  -8.461  1.00  0.00
ATOM   3049  N   MET A 256       2.465  14.779  -8.879  1.00  0.00
ATOM   3050  HN  MET A 256       2.230  14.067  -9.535  1.00  0.00
ATOM   3051  CA  MET A 256       2.175  14.497  -7.459  1.00  0.00
ATOM   3052  HA  MET A 256       2.149  15.389  -6.832  1.00  0.00
ATOM   3053  CB  MET A 256       0.891  13.768  -7.317  1.00  0.00
ATOM   3054  HB1 MET A 256       0.082  14.360  -7.820  1.00  0.00
ATOM   3055  HB2 MET A 256       0.559  13.857  -6.258  1.00  0.00
ATOM   3056  CG  MET A 256       0.983  12.375  -7.999  1.00  0.00
ATOM   3057  HG1 MET A 256       1.523  11.691  -7.317  1.00  0.00
ATOM   3058  HG2 MET A 256       1.544  12.329  -8.960  1.00  0.00
ATOM   3059  SD  MET A 256      -0.698  11.727  -8.302  1.00  0.00
ATOM   3060  CE  MET A 256      -0.254   9.996  -8.549  1.00  0.00
ATOM   3061  HE1 MET A 256       0.464   9.906  -9.407  1.00  0.00
ATOM   3062  HE2 MET A 256      -1.105   9.312  -8.695  1.00  0.00
ATOM   3063  HE3 MET A 256       0.311   9.602  -7.682  1.00  0.00
ATOM   3064  C   MET A 256       3.335  13.610  -6.890  1.00  0.00
ATOM   3065  O   MET A 256       3.251  12.875  -5.936  1.00  0.00
ATOM   3066  N   SER A 257       4.462  13.797  -7.465  1.00  0.00
ATOM   3067  HN  SER A 257       4.584  14.373  -8.273  1.00  0.00
ATOM   3068  CA  SER A 257       5.651  13.123  -6.989  1.00  0.00
ATOM   3069  HA  SER A 257       5.483  12.057  -6.974  1.00  0.00
ATOM   3070  CB  SER A 257       6.777  13.363  -7.951  1.00  0.00
ATOM   3071  HB1 SER A 257       6.425  12.981  -8.938  1.00  0.00
ATOM   3072  HB2 SER A 257       7.679  12.814  -7.608  1.00  0.00
ATOM   3073  OG  SER A 257       7.144  14.710  -8.209  1.00  0.00
ATOM   3074  HG1 SER A 257       6.522  15.011  -8.870  1.00  0.00
ATOM   3075  C   SER A 257       6.142  13.484  -5.606  1.00  0.00
ATOM   3076  O   SER A 257       6.405  12.571  -4.796  1.00  0.00
ATOM   3077  N   THR A 258       6.198  14.747  -5.230  1.00  0.00
ATOM   3078  HN  THR A 258       6.217  15.472  -5.903  1.00  0.00
ATOM   3079  CA  THR A 258       6.468  15.201  -3.884  1.00  0.00
ATOM   3080  HA  THR A 258       7.449  14.749  -3.756  1.00  0.00
ATOM   3081  CB  THR A 258       6.648  16.706  -3.712  1.00  0.00
ATOM   3082  HB  THR A 258       5.619  17.148  -3.780  1.00  0.00
ATOM   3083  OG1 THR A 258       7.297  17.392  -4.765  1.00  0.00
ATOM   3084  HG1 THR A 258       6.717  17.432  -5.520  1.00  0.00
ATOM   3085  CG2 THR A 258       7.253  17.129  -2.347  1.00  0.00
ATOM   3086 1HG2 THR A 258       8.133  16.474  -2.203  1.00  0.00
ATOM   3087 2HG2 THR A 258       6.559  16.870  -1.518  1.00  0.00
ATOM   3088 3HG2 THR A 258       7.532  18.208  -2.273  1.00  0.00
ATOM   3089  C   THR A 258       5.516  14.627  -2.825  1.00  0.00
ATOM   3090  O   THR A 258       5.899  14.194  -1.716  1.00  0.00
ATOM   3091  N   SER A 259       4.185  14.629  -3.152  1.00  0.00
ATOM   3092  HN  SER A 259       3.994  14.982  -4.061  1.00  0.00
ATOM   3093  CA  SER A 259       3.079  14.158  -2.301  1.00  0.00
ATOM   3094  HA  SER A 259       3.032  14.796  -1.443  1.00  0.00
ATOM   3095  CB  SER A 259       1.693  14.325  -3.075  1.00  0.00
ATOM   3096  HB1 SER A 259       1.660  13.771  -4.044  1.00  0.00
ATOM   3097  HB2 SER A 259       1.605  15.405  -3.303  1.00  0.00
ATOM   3098  OG  SER A 259       0.664  13.890  -2.192  1.00  0.00
ATOM   3099  HG1 SER A 259       0.636  14.609  -1.569  1.00  0.00
ATOM   3100  C   SER A 259       3.287  12.677  -1.968  1.00  0.00
ATOM   3101  O   SER A 259       3.240  12.338  -0.781  1.00  0.00
ATOM   3102  N   CYS A 260       3.488  11.867  -2.985  1.00  0.00
ATOM   3103  HN  CYS A 260       3.461  12.196  -3.920  1.00  0.00
ATOM   3104  CA  CYS A 260       3.491  10.409  -2.786  1.00  0.00
ATOM   3105  HA  CYS A 260       2.652  10.057  -2.213  1.00  0.00
ATOM   3106  CB  CYS A 260       3.327   9.684  -4.157  1.00  0.00
ATOM   3107  HB1 CYS A 260       3.355   8.614  -3.877  1.00  0.00
ATOM   3108  HB2 CYS A 260       4.214   9.854  -4.808  1.00  0.00
ATOM   3109  SG  CYS A 260       1.715  10.106  -4.975  1.00  0.00
ATOM   3110  HG1 CYS A 260       2.168  11.283  -5.389  1.00  0.00
ATOM   3111  C   CYS A 260       4.731   9.747  -2.170  1.00  0.00
ATOM   3112  O   CYS A 260       4.608   8.750  -1.498  1.00  0.00
ATOM   3113  N   ARG A 261       5.907  10.327  -2.462  1.00  0.00
ATOM   3114  HN  ARG A 261       5.830  11.117  -3.056  1.00  0.00
ATOM   3115  CA  ARG A 261       7.222   9.926  -1.866  1.00  0.00
ATOM   3116  HA  ARG A 261       7.413   8.861  -1.930  1.00  0.00
ATOM   3117  CB  ARG A 261       8.392  10.696  -2.493  1.00  0.00
ATOM   3118  HB1 ARG A 261       9.238  10.485  -1.810  1.00  0.00
ATOM   3119  HB2 ARG A 261       8.180  11.781  -2.337  1.00  0.00
ATOM   3120  CG  ARG A 261       8.549  10.367  -4.000  1.00  0.00
ATOM   3121  HG1 ARG A 261       7.575  10.471  -4.520  1.00  0.00
ATOM   3122  HG2 ARG A 261       8.948   9.330  -4.167  1.00  0.00
ATOM   3123  CD  ARG A 261       9.595  11.296  -4.611  1.00  0.00
ATOM   3124  HD1 ARG A 261      10.565  11.229  -4.060  1.00  0.00
ATOM   3125  HD2 ARG A 261       9.207  12.317  -4.486  1.00  0.00
ATOM   3126  NE  ARG A 261       9.705  11.142  -6.093  1.00  0.00
ATOM   3127  HE  ARG A 261       9.263  10.419  -6.614  1.00  0.00
ATOM   3128  CZ  ARG A 261      10.614  11.804  -6.803  1.00  0.00
ATOM   3129  NH1 ARG A 261      11.422  12.681  -6.278  1.00  0.00
ATOM   3130 1HH1 ARG A 261      11.883  13.322  -6.888  1.00  0.00
ATOM   3131 2HH1 ARG A 261      11.397  12.907  -5.304  1.00  0.00
ATOM   3132  NH2 ARG A 261      10.582  11.683  -8.138  1.00  0.00
ATOM   3133 1HH2 ARG A 261       9.952  10.977  -8.472  1.00  0.00
ATOM   3134 2HH2 ARG A 261      11.165  12.197  -8.771  1.00  0.00
ATOM   3135  C   ARG A 261       7.228  10.223  -0.396  1.00  0.00
ATOM   3136  O   ARG A 261       7.645   9.369   0.385  1.00  0.00
ATOM   3137  N   SER A 262       6.610  11.383  -0.022  1.00  0.00
ATOM   3138  HN  SER A 262       6.186  12.023  -0.660  1.00  0.00
ATOM   3139  CA  SER A 262       6.436  11.872   1.368  1.00  0.00
ATOM   3140  HA  SER A 262       7.430  12.054   1.750  1.00  0.00
ATOM   3141  CB  SER A 262       5.673  13.233   1.461  1.00  0.00
ATOM   3142  HB1 SER A 262       5.435  13.596   2.492  1.00  0.00
ATOM   3143  HB2 SER A 262       4.713  13.199   0.920  1.00  0.00
ATOM   3144  OG  SER A 262       6.464  14.206   0.861  1.00  0.00
ATOM   3145  HG1 SER A 262       6.186  14.218  -0.045  1.00  0.00
ATOM   3146  C   SER A 262       5.750  10.916   2.339  1.00  0.00
ATOM   3147  O   SER A 262       6.312  10.478   3.353  1.00  0.00
ATOM   3148  N   VAL A 263       4.567  10.405   1.945  1.00  0.00
ATOM   3149  HN  VAL A 263       4.101  10.829   1.179  1.00  0.00
ATOM   3150  CA  VAL A 263       3.769   9.438   2.676  1.00  0.00
ATOM   3151  HA  VAL A 263       3.680   9.806   3.693  1.00  0.00
ATOM   3152  CB  VAL A 263       2.365   9.304   2.109  1.00  0.00
ATOM   3153  HB  VAL A 263       1.780   8.730   2.868  1.00  0.00
ATOM   3154  CG1 VAL A 263       1.651  10.623   1.806  1.00  0.00
ATOM   3155 1HG1 VAL A 263       2.305  11.218   1.136  1.00  0.00
ATOM   3156 2HG1 VAL A 263       1.441  11.178   2.740  1.00  0.00
ATOM   3157 3HG1 VAL A 263       0.615  10.553   1.374  1.00  0.00
ATOM   3158  CG2 VAL A 263       2.346   8.436   0.821  1.00  0.00
ATOM   3159 1HG2 VAL A 263       1.322   8.456   0.397  1.00  0.00
ATOM   3160 2HG2 VAL A 263       2.652   7.374   0.965  1.00  0.00
ATOM   3161 3HG2 VAL A 263       3.050   8.936   0.123  1.00  0.00
ATOM   3162  C   VAL A 263       4.483   8.114   2.929  1.00  0.00
ATOM   3163  O   VAL A 263       4.515   7.559   4.016  1.00  0.00
ATOM   3164  N   GLN A 264       5.198   7.503   1.916  1.00  0.00
ATOM   3165  HN  GLN A 264       5.229   7.847   0.991  1.00  0.00
ATOM   3166  CA  GLN A 264       6.042   6.393   2.153  1.00  0.00
ATOM   3167  HA  GLN A 264       5.454   5.577   2.542  1.00  0.00
ATOM   3168  CB  GLN A 264       6.456   5.816   0.760  1.00  0.00
ATOM   3169  HB1 GLN A 264       7.344   5.158   0.832  1.00  0.00
ATOM   3170  HB2 GLN A 264       6.806   6.661   0.118  1.00  0.00
ATOM   3171  CG  GLN A 264       5.201   5.065   0.136  1.00  0.00
ATOM   3172  HG1 GLN A 264       5.460   4.899  -0.928  1.00  0.00
ATOM   3173  HG2 GLN A 264       4.323   5.731   0.103  1.00  0.00
ATOM   3174  CD  GLN A 264       4.919   3.737   0.844  1.00  0.00
ATOM   3175  OE1 GLN A 264       3.821   3.420   1.207  1.00  0.00
ATOM   3176  NE2 GLN A 264       6.018   2.877   0.916  1.00  0.00
ATOM   3177 1HE2 GLN A 264       5.718   1.923   0.903  1.00  0.00
ATOM   3178 2HE2 GLN A 264       6.978   3.147   0.954  1.00  0.00
ATOM   3179  C   GLN A 264       7.308   6.547   3.037  1.00  0.00
ATOM   3180  O   GLN A 264       7.552   5.731   3.887  1.00  0.00
ATOM   3181  N   VAL A 265       8.053   7.643   2.841  1.00  0.00
ATOM   3182  HN  VAL A 265       7.872   8.124   1.972  1.00  0.00
ATOM   3183  CA  VAL A 265       9.268   8.003   3.623  1.00  0.00
ATOM   3184  HA  VAL A 265       9.959   7.189   3.537  1.00  0.00
ATOM   3185  CB  VAL A 265       9.915   9.216   3.016  1.00  0.00
ATOM   3186  HB  VAL A 265       9.140   9.884   2.599  1.00  0.00
ATOM   3187  CG1 VAL A 265      10.845   9.961   4.049  1.00  0.00
ATOM   3188 1HG1 VAL A 265      10.114  10.469   4.722  1.00  0.00
ATOM   3189 2HG1 VAL A 265      11.513  10.646   3.507  1.00  0.00
ATOM   3190 3HG1 VAL A 265      11.444   9.287   4.690  1.00  0.00
ATOM   3191  CG2 VAL A 265      10.696   8.712   1.779  1.00  0.00
ATOM   3192 1HG2 VAL A 265      11.178   9.559   1.246  1.00  0.00
ATOM   3193 2HG2 VAL A 265      10.009   8.203   1.071  1.00  0.00
ATOM   3194 3HG2 VAL A 265      11.528   8.051   2.045  1.00  0.00
ATOM   3195  C   VAL A 265       9.074   8.198   5.130  1.00  0.00
ATOM   3196  O   VAL A 265       9.819   7.594   5.934  1.00  0.00
ATOM   3197  N   LEU A 266       8.064   8.939   5.478  1.00  0.00
ATOM   3198  HN  LEU A 266       7.456   9.400   4.839  1.00  0.00
ATOM   3199  CA  LEU A 266       7.679   9.126   6.869  1.00  0.00
ATOM   3200  HA  LEU A 266       8.565   9.301   7.434  1.00  0.00
ATOM   3201  CB  LEU A 266       6.716  10.372   7.017  1.00  0.00
ATOM   3202  HB1 LEU A 266       6.279  10.404   8.035  1.00  0.00
ATOM   3203  HB2 LEU A 266       5.894  10.320   6.250  1.00  0.00
ATOM   3204  CG  LEU A 266       7.354  11.758   6.847  1.00  0.00
ATOM   3205  HG  LEU A 266       8.174  11.770   6.094  1.00  0.00
ATOM   3206  CD1 LEU A 266       6.344  12.739   6.161  1.00  0.00
ATOM   3207 1HD1 LEU A 266       6.861  13.687   5.917  1.00  0.00
ATOM   3208 2HD1 LEU A 266       5.535  12.818   6.941  1.00  0.00
ATOM   3209 3HD1 LEU A 266       5.992  12.357   5.185  1.00  0.00
ATOM   3210  CD2 LEU A 266       7.912  12.250   8.179  1.00  0.00
ATOM   3211 1HD2 LEU A 266       7.111  12.350   8.941  1.00  0.00
ATOM   3212 2HD2 LEU A 266       8.355  13.269   8.083  1.00  0.00
ATOM   3213 3HD2 LEU A 266       8.658  11.566   8.635  1.00  0.00
ATOM   3214  C   LEU A 266       7.063   7.890   7.423  1.00  0.00
ATOM   3215  O   LEU A 266       7.341   7.505   8.568  1.00  0.00
ATOM   3216  N   LEU A 267       6.193   7.181   6.613  1.00  0.00
ATOM   3217  HN  LEU A 267       5.993   7.543   5.715  1.00  0.00
ATOM   3218  CA  LEU A 267       5.620   5.894   7.001  1.00  0.00
ATOM   3219  HA  LEU A 267       5.180   6.041   7.968  1.00  0.00
ATOM   3220  CB  LEU A 267       4.528   5.490   6.041  1.00  0.00
ATOM   3221  HB1 LEU A 267       5.047   5.554   5.049  1.00  0.00
ATOM   3222  HB2 LEU A 267       3.704   6.232   6.113  1.00  0.00
ATOM   3223  CG  LEU A 267       4.046   4.035   6.141  1.00  0.00
ATOM   3224  HG  LEU A 267       4.861   3.341   6.424  1.00  0.00
ATOM   3225  CD1 LEU A 267       2.821   3.997   7.103  1.00  0.00
ATOM   3226 1HD1 LEU A 267       2.237   4.909   6.873  1.00  0.00
ATOM   3227 2HD1 LEU A 267       3.198   3.803   8.131  1.00  0.00
ATOM   3228 3HD1 LEU A 267       2.170   3.105   6.914  1.00  0.00
ATOM   3229  CD2 LEU A 267       3.601   3.619   4.742  1.00  0.00
ATOM   3230 1HD2 LEU A 267       2.783   4.332   4.462  1.00  0.00
ATOM   3231 2HD2 LEU A 267       3.249   2.574   4.784  1.00  0.00
ATOM   3232 3HD2 LEU A 267       4.361   3.710   3.938  1.00  0.00
ATOM   3233  C   LEU A 267       6.721   4.836   7.266  1.00  0.00
ATOM   3234  O   LEU A 267       6.663   4.158   8.294  1.00  0.00
ATOM   3235  N   HSD A 268       7.813   4.837   6.476  1.00  0.00
ATOM   3236  HN  HSD A 268       7.884   5.541   5.759  1.00  0.00
ATOM   3237  CA  HSD A 268       8.900   3.829   6.735  1.00  0.00
ATOM   3238  HA  HSD A 268       8.553   2.816   6.639  1.00  0.00
ATOM   3239  CB  HSD A 268       9.973   3.845   5.615  1.00  0.00
ATOM   3240  HB1 HSD A 268      10.770   3.140   5.897  1.00  0.00
ATOM   3241  HB2 HSD A 268      10.481   4.844   5.586  1.00  0.00
ATOM   3242  ND1 HSD A 268       8.590   2.201   4.117  1.00  0.00
ATOM   3243  HD1 HSD A 268       8.088   1.567   4.708  1.00  0.00
ATOM   3244  CG  HSD A 268       9.353   3.386   4.308  1.00  0.00
ATOM   3245  CE1 HSD A 268       8.343   2.129   2.802  1.00  0.00
ATOM   3246  HE1 HSD A 268       7.659   1.344   2.502  1.00  0.00
ATOM   3247  NE2 HSD A 268       8.862   3.083   2.126  1.00  0.00
ATOM   3248  CD2 HSD A 268       9.557   3.856   3.047  1.00  0.00
ATOM   3249  HD2 HSD A 268       9.995   4.792   2.732  1.00  0.00
ATOM   3250  C   HSD A 268       9.687   4.020   8.066  1.00  0.00
ATOM   3251  O   HSD A 268       9.947   3.016   8.779  1.00  0.00
ATOM   3252  N   TYR A 269       9.942   5.297   8.388  1.00  0.00
ATOM   3253  HN  TYR A 269       9.863   5.995   7.686  1.00  0.00
ATOM   3254  CA  TYR A 269      10.473   5.742   9.657  1.00  0.00
ATOM   3255  HA  TYR A 269      11.393   5.205   9.880  1.00  0.00
ATOM   3256  CB  TYR A 269      10.795   7.291   9.588  1.00  0.00
ATOM   3257  HB1 TYR A 269       9.930   7.721   9.024  1.00  0.00
ATOM   3258  HB2 TYR A 269      11.666   7.628   8.982  1.00  0.00
ATOM   3259  CG  TYR A 269      10.905   7.959  10.956  1.00  0.00
ATOM   3260  CD1 TYR A 269      10.174   9.044  11.376  1.00  0.00
ATOM   3261  HD1 TYR A 269       9.391   9.455  10.769  1.00  0.00
ATOM   3262  CE1 TYR A 269      10.482   9.707  12.549  1.00  0.00
ATOM   3263  HE1 TYR A 269       9.869  10.505  12.912  1.00  0.00
ATOM   3264  CZ  TYR A 269      11.517   9.331  13.385  1.00  0.00
ATOM   3265  OH  TYR A 269      11.951  10.038  14.547  1.00  0.00
ATOM   3266  HH  TYR A 269      12.704   9.591  14.943  1.00  0.00
ATOM   3267  CD2 TYR A 269      11.954   7.533  11.788  1.00  0.00
ATOM   3268  HD2 TYR A 269      12.634   6.771  11.436  1.00  0.00
ATOM   3269  CE2 TYR A 269      12.251   8.208  12.941  1.00  0.00
ATOM   3270  HE2 TYR A 269      13.192   8.013  13.433  1.00  0.00
ATOM   3271  C   TYR A 269       9.521   5.291  10.798  1.00  0.00
ATOM   3272  O   TYR A 269      10.048   4.567  11.707  1.00  0.00
ATOM   3273  N   PHE A 270       8.236   5.593  10.795  1.00  0.00
ATOM   3274  HN  PHE A 270       7.805   5.966   9.973  1.00  0.00
ATOM   3275  CA  PHE A 270       7.400   5.278  11.893  1.00  0.00
ATOM   3276  HA  PHE A 270       7.906   5.613  12.782  1.00  0.00
ATOM   3277  CB  PHE A 270       6.034   5.973  11.675  1.00  0.00
ATOM   3278  HB1 PHE A 270       5.318   5.724  12.495  1.00  0.00
ATOM   3279  HB2 PHE A 270       5.487   5.648  10.758  1.00  0.00
ATOM   3280  CG  PHE A 270       6.213   7.437  11.622  1.00  0.00
ATOM   3281  CD1 PHE A 270       6.912   8.090  12.653  1.00  0.00
ATOM   3282  HD1 PHE A 270       7.313   7.503  13.467  1.00  0.00
ATOM   3283  CE1 PHE A 270       7.027   9.502  12.649  1.00  0.00
ATOM   3284  HE1 PHE A 270       7.731   9.933  13.339  1.00  0.00
ATOM   3285  CZ  PHE A 270       6.324  10.279  11.758  1.00  0.00
ATOM   3286  HZ  PHE A 270       6.504  11.349  11.823  1.00  0.00
ATOM   3287  CD2 PHE A 270       5.477   8.242  10.715  1.00  0.00
ATOM   3288  HD2 PHE A 270       4.806   7.786  10.001  1.00  0.00
ATOM   3289  CE2 PHE A 270       5.526   9.637  10.851  1.00  0.00
ATOM   3290  HE2 PHE A 270       4.887  10.207  10.192  1.00  0.00
ATOM   3291  C   PHE A 270       7.103   3.810  12.109  1.00  0.00
ATOM   3292  O   PHE A 270       7.036   3.347  13.196  1.00  0.00
ATOM   3293  N   VAL A 271       7.073   2.993  11.017  1.00  0.00
ATOM   3294  HN  VAL A 271       6.968   3.403  10.121  1.00  0.00
ATOM   3295  CA  VAL A 271       7.093   1.543  11.026  1.00  0.00
ATOM   3296  HA  VAL A 271       6.216   1.240  11.584  1.00  0.00
ATOM   3297  CB  VAL A 271       6.841   0.990   9.681  1.00  0.00
ATOM   3298  HB  VAL A 271       7.512   1.517   8.976  1.00  0.00
ATOM   3299  CG1 VAL A 271       6.993  -0.517   9.439  1.00  0.00
ATOM   3300 1HG1 VAL A 271       6.638  -1.053  10.358  1.00  0.00
ATOM   3301 2HG1 VAL A 271       8.051  -0.790   9.320  1.00  0.00
ATOM   3302 3HG1 VAL A 271       6.513  -0.918   8.525  1.00  0.00
ATOM   3303  CG2 VAL A 271       5.417   1.291   9.189  1.00  0.00
ATOM   3304 1HG2 VAL A 271       4.620   0.934   9.882  1.00  0.00
ATOM   3305 2HG2 VAL A 271       5.354   0.827   8.178  1.00  0.00
ATOM   3306 3HG2 VAL A 271       5.201   2.376   9.105  1.00  0.00
ATOM   3307  C   VAL A 271       8.347   0.943  11.646  1.00  0.00
ATOM   3308  O   VAL A 271       8.267   0.023  12.404  1.00  0.00
ATOM   3309  N   GLY A 272       9.507   1.457  11.289  1.00  0.00
ATOM   3310  HN  GLY A 272       9.643   1.967  10.435  1.00  0.00
ATOM   3311  CA  GLY A 272      10.840   1.068  11.875  1.00  0.00
ATOM   3312  HA1 GLY A 272      11.676   1.599  11.437  1.00  0.00
ATOM   3313  HA2 GLY A 272      10.938   0.015  11.694  1.00  0.00
ATOM   3314  C   GLY A 272      10.865   1.291  13.409  1.00  0.00
ATOM   3315  O   GLY A 272      11.048   0.370  14.241  1.00  0.00
ATOM   3316  N   ALA A 273      10.570   2.542  13.783  1.00  0.00
ATOM   3317  HN  ALA A 273      10.357   3.161  13.037  1.00  0.00
ATOM   3318  CA  ALA A 273      10.464   2.946  15.175  1.00  0.00
ATOM   3319  HA  ALA A 273      11.472   2.887  15.566  1.00  0.00
ATOM   3320  CB  ALA A 273      10.004   4.386  15.156  1.00  0.00
ATOM   3321  HB1 ALA A 273      10.688   4.991  14.507  1.00  0.00
ATOM   3322  HB2 ALA A 273       9.984   4.769  16.193  1.00  0.00
ATOM   3323  HB3 ALA A 273       8.989   4.628  14.750  1.00  0.00
ATOM   3324  C   ALA A 273       9.474   2.228  16.093  1.00  0.00
ATOM   3325  O   ALA A 273       9.799   1.877  17.249  1.00  0.00
ATOM   3326  N   ASN A 274       8.203   1.987  15.632  1.00  0.00
ATOM   3327  HN  ASN A 274       7.928   2.514  14.830  1.00  0.00
ATOM   3328  CA  ASN A 274       7.265   1.082  16.203  1.00  0.00
ATOM   3329  HA  ASN A 274       7.007   1.333  17.214  1.00  0.00
ATOM   3330  CB  ASN A 274       6.031   1.094  15.171  1.00  0.00
ATOM   3331  HB1 ASN A 274       6.255   0.488  14.270  1.00  0.00
ATOM   3332  HB2 ASN A 274       5.874   2.139  14.820  1.00  0.00
ATOM   3333  CG  ASN A 274       4.711   0.521  15.808  1.00  0.00
ATOM   3334  OD1 ASN A 274       3.829  -0.050  15.150  1.00  0.00
ATOM   3335  ND2 ASN A 274       4.655   0.593  17.131  1.00  0.00
ATOM   3336 1HD2 ASN A 274       3.759   0.365  17.505  1.00  0.00
ATOM   3337 2HD2 ASN A 274       5.317   1.116  17.650  1.00  0.00
ATOM   3338  C   ASN A 274       7.768  -0.356  16.361  1.00  0.00
ATOM   3339  O   ASN A 274       7.506  -0.995  17.407  1.00  0.00
ATOM   3340  N   TYR A 275       8.434  -0.968  15.419  1.00  0.00
ATOM   3341  HN  TYR A 275       8.548  -0.527  14.530  1.00  0.00
ATOM   3342  CA  TYR A 275       8.990  -2.322  15.602  1.00  0.00
ATOM   3343  HA  TYR A 275       8.219  -3.037  15.913  1.00  0.00
ATOM   3344  CB  TYR A 275       9.623  -2.961  14.349  1.00  0.00
ATOM   3345  HB1 TYR A 275      10.234  -3.885  14.407  1.00  0.00
ATOM   3346  HB2 TYR A 275      10.326  -2.200  13.913  1.00  0.00
ATOM   3347  CG  TYR A 275       8.581  -3.485  13.327  1.00  0.00
ATOM   3348  CD1 TYR A 275       7.453  -4.224  13.765  1.00  0.00
ATOM   3349  HD1 TYR A 275       7.325  -4.487  14.800  1.00  0.00
ATOM   3350  CE1 TYR A 275       6.522  -4.641  12.780  1.00  0.00
ATOM   3351  HE1 TYR A 275       5.702  -5.244  13.141  1.00  0.00
ATOM   3352  CZ  TYR A 275       6.688  -4.298  11.439  1.00  0.00
ATOM   3353  OH  TYR A 275       5.827  -4.828  10.443  1.00  0.00
ATOM   3354  HH  TYR A 275       5.175  -5.389  10.854  1.00  0.00
ATOM   3355  CD2 TYR A 275       8.727  -3.158  12.036  1.00  0.00
ATOM   3356  HD2 TYR A 275       9.547  -2.531  11.746  1.00  0.00
ATOM   3357  CE2 TYR A 275       7.746  -3.569  11.052  1.00  0.00
ATOM   3358  HE2 TYR A 275       7.922  -3.401   9.998  1.00  0.00
ATOM   3359  C   TYR A 275      10.027  -2.360  16.717  1.00  0.00
ATOM   3360  O   TYR A 275       9.944  -3.222  17.621  1.00  0.00
ATOM   3361  N   LEU A 276      11.053  -1.458  16.627  1.00  0.00
ATOM   3362  HN  LEU A 276      11.138  -0.793  15.898  1.00  0.00
ATOM   3363  CA  LEU A 276      11.971  -1.279  17.784  1.00  0.00
ATOM   3364  HA  LEU A 276      12.626  -2.128  17.817  1.00  0.00
ATOM   3365  CB  LEU A 276      12.941  -0.141  17.453  1.00  0.00
ATOM   3366  HB1 LEU A 276      13.597   0.276  18.245  1.00  0.00
ATOM   3367  HB2 LEU A 276      12.322   0.683  17.036  1.00  0.00
ATOM   3368  CG  LEU A 276      13.964  -0.518  16.412  1.00  0.00
ATOM   3369  HG  LEU A 276      13.479  -1.057  15.576  1.00  0.00
ATOM   3370  CD1 LEU A 276      14.633   0.776  15.811  1.00  0.00
ATOM   3371 1HD1 LEU A 276      15.393   0.469  15.063  1.00  0.00
ATOM   3372 2HD1 LEU A 276      15.215   1.340  16.577  1.00  0.00
ATOM   3373 3HD1 LEU A 276      13.897   1.444  15.323  1.00  0.00
ATOM   3374  CD2 LEU A 276      15.010  -1.469  17.009  1.00  0.00
ATOM   3375 1HD2 LEU A 276      15.886  -1.610  16.332  1.00  0.00
ATOM   3376 2HD2 LEU A 276      14.619  -2.489  17.184  1.00  0.00
ATOM   3377 3HD2 LEU A 276      15.320  -0.966  17.946  1.00  0.00
ATOM   3378  C   LEU A 276      11.257  -1.027  19.208  1.00  0.00
ATOM   3379  O   LEU A 276      11.751  -1.593  20.232  1.00  0.00
ATOM   3380  N   TRP A 277      10.212  -0.276  19.297  1.00  0.00
ATOM   3381  HN  TRP A 277       9.903   0.285  18.529  1.00  0.00
ATOM   3382  CA  TRP A 277       9.460  -0.081  20.527  1.00  0.00
ATOM   3383  HA  TRP A 277      10.182   0.185  21.284  1.00  0.00
ATOM   3384  CB  TRP A 277       8.563   1.178  20.374  1.00  0.00
ATOM   3385  HB1 TRP A 277       7.656   1.099  21.003  1.00  0.00
ATOM   3386  HB2 TRP A 277       8.184   1.163  19.318  1.00  0.00
ATOM   3387  CG  TRP A 277       9.192   2.448  20.836  1.00  0.00
ATOM   3388  CD1 TRP A 277       9.532   3.477  20.030  1.00  0.00
ATOM   3389  HD1 TRP A 277       9.391   3.495  18.961  1.00  0.00
ATOM   3390  NE1 TRP A 277      10.152   4.571  20.769  1.00  0.00
ATOM   3391  HE1 TRP A 277      10.197   5.534  20.638  1.00  0.00
ATOM   3392  CE2 TRP A 277      10.407   4.031  22.052  1.00  0.00
ATOM   3393  CD2 TRP A 277       9.735   2.772  22.124  1.00  0.00
ATOM   3394  CE3 TRP A 277       9.593   2.058  23.343  1.00  0.00
ATOM   3395  HE3 TRP A 277       9.030   1.135  23.380  1.00  0.00
ATOM   3396  CZ3 TRP A 277      10.157   2.675  24.525  1.00  0.00
ATOM   3397  HZ3 TRP A 277      10.071   2.171  25.479  1.00  0.00
ATOM   3398  CZ2 TRP A 277      10.959   4.652  23.175  1.00  0.00
ATOM   3399  HZ2 TRP A 277      11.430   5.617  23.264  1.00  0.00
ATOM   3400  CH2 TRP A 277      10.789   3.907  24.372  1.00  0.00
ATOM   3401  HH2 TRP A 277      11.009   4.498  25.248  1.00  0.00
ATOM   3402  C   TRP A 277       8.738  -1.361  21.009  1.00  0.00
ATOM   3403  O   TRP A 277       8.706  -1.647  22.201  1.00  0.00
ATOM   3404  N   LEU A 278       8.191  -2.121  19.996  1.00  0.00
ATOM   3405  HN  LEU A 278       8.192  -1.779  19.071  1.00  0.00
ATOM   3406  CA  LEU A 278       7.773  -3.481  20.233  1.00  0.00
ATOM   3407  HA  LEU A 278       7.087  -3.314  21.038  1.00  0.00
ATOM   3408  CB  LEU A 278       6.895  -4.148  19.166  1.00  0.00
ATOM   3409  HB1 LEU A 278       6.649  -5.187  19.487  1.00  0.00
ATOM   3410  HB2 LEU A 278       7.496  -4.192  18.224  1.00  0.00
ATOM   3411  CG  LEU A 278       5.511  -3.479  18.996  1.00  0.00
ATOM   3412  HG  LEU A 278       5.762  -2.398  19.131  1.00  0.00
ATOM   3413  CD1 LEU A 278       4.852  -3.664  17.612  1.00  0.00
ATOM   3414 1HD1 LEU A 278       4.072  -2.898  17.455  1.00  0.00
ATOM   3415 2HD1 LEU A 278       4.420  -4.701  17.595  1.00  0.00
ATOM   3416 3HD1 LEU A 278       5.657  -3.602  16.854  1.00  0.00
ATOM   3417  CD2 LEU A 278       4.394  -3.906  20.032  1.00  0.00
ATOM   3418 1HD2 LEU A 278       4.631  -3.671  21.079  1.00  0.00
ATOM   3419 2HD2 LEU A 278       4.219  -5.008  19.994  1.00  0.00
ATOM   3420 3HD2 LEU A 278       3.427  -3.385  19.829  1.00  0.00
ATOM   3421  C   LEU A 278       8.932  -4.356  20.774  1.00  0.00
ATOM   3422  O   LEU A 278       8.834  -5.040  21.813  1.00  0.00
ATOM   3423  N   LEU A 279      10.124  -4.200  20.275  1.00  0.00
ATOM   3424  HN  LEU A 279      10.304  -3.470  19.609  1.00  0.00
ATOM   3425  CA  LEU A 279      11.335  -4.911  20.727  1.00  0.00
ATOM   3426  HA  LEU A 279      11.148  -5.961  20.895  1.00  0.00
ATOM   3427  CB  LEU A 279      12.514  -4.919  19.663  1.00  0.00
ATOM   3428  HB1 LEU A 279      12.606  -3.825  19.471  1.00  0.00
ATOM   3429  HB2 LEU A 279      12.105  -5.330  18.715  1.00  0.00
ATOM   3430  CG  LEU A 279      13.814  -5.747  19.942  1.00  0.00
ATOM   3431  HG  LEU A 279      14.442  -5.154  20.649  1.00  0.00
ATOM   3432  CD1 LEU A 279      13.590  -7.159  20.633  1.00  0.00
ATOM   3433 1HD1 LEU A 279      12.693  -7.630  20.194  1.00  0.00
ATOM   3434 2HD1 LEU A 279      13.328  -7.166  21.712  1.00  0.00
ATOM   3435 3HD1 LEU A 279      14.529  -7.752  20.479  1.00  0.00
ATOM   3436  CD2 LEU A 279      14.501  -6.028  18.576  1.00  0.00
ATOM   3437 1HD2 LEU A 279      14.771  -5.040  18.170  1.00  0.00
ATOM   3438 2HD2 LEU A 279      13.812  -6.514  17.850  1.00  0.00
ATOM   3439 3HD2 LEU A 279      15.454  -6.606  18.725  1.00  0.00
ATOM   3440  C   LEU A 279      11.752  -4.704  22.169  1.00  0.00
ATOM   3441  O   LEU A 279      11.957  -5.542  23.007  1.00  0.00
ATOM   3442  N   VAL A 280      11.772  -3.390  22.510  1.00  0.00
ATOM   3443  HN  VAL A 280      11.507  -2.757  21.777  1.00  0.00
ATOM   3444  CA  VAL A 280      11.906  -2.880  23.875  1.00  0.00
ATOM   3445  HA  VAL A 280      12.853  -3.247  24.261  1.00  0.00
ATOM   3446  CB  VAL A 280      12.026  -1.387  24.006  1.00  0.00
ATOM   3447  HB  VAL A 280      11.135  -0.862  23.602  1.00  0.00
ATOM   3448  CG1 VAL A 280      12.027  -0.724  25.427  1.00  0.00
ATOM   3449 1HG1 VAL A 280      11.235  -1.148  26.084  1.00  0.00
ATOM   3450 2HG1 VAL A 280      12.061   0.379  25.408  1.00  0.00
ATOM   3451 3HG1 VAL A 280      12.990  -1.036  25.889  1.00  0.00
ATOM   3452  CG2 VAL A 280      13.337  -0.820  23.309  1.00  0.00
ATOM   3453 1HG2 VAL A 280      14.271  -1.140  23.831  1.00  0.00
ATOM   3454 2HG2 VAL A 280      13.542   0.253  23.133  1.00  0.00
ATOM   3455 3HG2 VAL A 280      13.297  -1.218  22.263  1.00  0.00
ATOM   3456  C   VAL A 280      10.912  -3.416  24.908  1.00  0.00
ATOM   3457  O   VAL A 280      11.227  -3.896  26.024  1.00  0.00
ATOM   3458  N   GLU A 281       9.611  -3.343  24.496  1.00  0.00
ATOM   3459  HN  GLU A 281       9.324  -2.808  23.704  1.00  0.00
ATOM   3460  CA  GLU A 281       8.476  -3.851  25.164  1.00  0.00
ATOM   3461  HA  GLU A 281       8.379  -3.315  26.095  1.00  0.00
ATOM   3462  CB  GLU A 281       7.205  -3.435  24.328  1.00  0.00
ATOM   3463  HB1 GLU A 281       7.318  -3.746  23.264  1.00  0.00
ATOM   3464  HB2 GLU A 281       7.304  -2.343  24.517  1.00  0.00
ATOM   3465  CG  GLU A 281       5.822  -3.906  24.764  1.00  0.00
ATOM   3466  HG1 GLU A 281       5.848  -5.020  24.721  1.00  0.00
ATOM   3467  HG2 GLU A 281       5.065  -3.476  24.076  1.00  0.00
ATOM   3468  CD  GLU A 281       5.298  -3.651  26.144  1.00  0.00
ATOM   3469  OE1 GLU A 281       4.366  -4.324  26.593  1.00  0.00
ATOM   3470  OE2 GLU A 281       5.909  -2.777  26.844  1.00  0.00
ATOM   3471  C   GLU A 281       8.416  -5.379  25.408  1.00  0.00
ATOM   3472  O   GLU A 281       8.072  -5.897  26.468  1.00  0.00
ATOM   3473  N   GLY A 282       8.884  -6.136  24.400  1.00  0.00
ATOM   3474  HN  GLY A 282       9.219  -5.805  23.516  1.00  0.00
ATOM   3475  CA  GLY A 282       9.045  -7.583  24.525  1.00  0.00
ATOM   3476  HA1 GLY A 282       9.193  -7.946  23.517  1.00  0.00
ATOM   3477  HA2 GLY A 282       8.168  -8.121  24.884  1.00  0.00
ATOM   3478  C   GLY A 282      10.181  -7.942  25.501  1.00  0.00
ATOM   3479  O   GLY A 282      10.081  -8.727  26.421  1.00  0.00
ATOM   3480  N   LEU A 283      11.403  -7.393  25.386  1.00  0.00
ATOM   3481  HN  LEU A 283      11.531  -6.641  24.753  1.00  0.00
ATOM   3482  CA  LEU A 283      12.570  -7.570  26.265  1.00  0.00
ATOM   3483  HA  LEU A 283      12.705  -8.627  26.394  1.00  0.00
ATOM   3484  CB  LEU A 283      13.862  -6.902  25.666  1.00  0.00
ATOM   3485  HB1 LEU A 283      14.730  -7.138  26.317  1.00  0.00
ATOM   3486  HB2 LEU A 283      13.538  -5.848  25.592  1.00  0.00
ATOM   3487  CG  LEU A 283      14.375  -7.359  24.280  1.00  0.00
ATOM   3488  HG  LEU A 283      13.479  -7.656  23.706  1.00  0.00
ATOM   3489  CD1 LEU A 283      15.122  -6.156  23.659  1.00  0.00
ATOM   3490 1HD1 LEU A 283      14.485  -5.260  23.790  1.00  0.00
ATOM   3491 2HD1 LEU A 283      15.288  -6.289  22.580  1.00  0.00
ATOM   3492 3HD1 LEU A 283      16.134  -6.047  24.095  1.00  0.00
ATOM   3493  CD2 LEU A 283      15.267  -8.586  24.295  1.00  0.00
ATOM   3494 1HD2 LEU A 283      14.663  -9.301  24.902  1.00  0.00
ATOM   3495 2HD2 LEU A 283      16.229  -8.368  24.812  1.00  0.00
ATOM   3496 3HD2 LEU A 283      15.427  -9.071  23.307  1.00  0.00
ATOM   3497  C   LEU A 283      12.350  -7.105  27.765  1.00  0.00
ATOM   3498  O   LEU A 283      12.716  -7.819  28.730  1.00  0.00
ATOM   3499  N   TYR A 284      11.682  -5.969  28.008  1.00  0.00
ATOM   3500  HN  TYR A 284      11.343  -5.281  27.372  1.00  0.00
ATOM   3501  CA  TYR A 284      11.295  -5.680  29.367  1.00  0.00
ATOM   3502  HA  TYR A 284      12.166  -5.742  29.992  1.00  0.00
ATOM   3503  CB  TYR A 284      10.728  -4.268  29.429  1.00  0.00
ATOM   3504  HB1 TYR A 284       9.881  -4.115  30.126  1.00  0.00
ATOM   3505  HB2 TYR A 284      10.306  -4.030  28.436  1.00  0.00
ATOM   3506  CG  TYR A 284      11.714  -3.152  29.859  1.00  0.00
ATOM   3507  CD1 TYR A 284      11.788  -2.954  31.269  1.00  0.00
ATOM   3508  HD1 TYR A 284      11.262  -3.635  31.908  1.00  0.00
ATOM   3509  CE1 TYR A 284      12.652  -1.924  31.725  1.00  0.00
ATOM   3510  HE1 TYR A 284      12.749  -1.805  32.797  1.00  0.00
ATOM   3511  CZ  TYR A 284      13.445  -1.231  30.880  1.00  0.00
ATOM   3512  OH  TYR A 284      14.423  -0.248  31.310  1.00  0.00
ATOM   3513  HH  TYR A 284      14.117  -0.052  32.207  1.00  0.00
ATOM   3514  CD2 TYR A 284      12.530  -2.396  28.999  1.00  0.00
ATOM   3515  HD2 TYR A 284      12.457  -2.451  27.922  1.00  0.00
ATOM   3516  CE2 TYR A 284      13.302  -1.346  29.490  1.00  0.00
ATOM   3517  HE2 TYR A 284      13.994  -0.814  28.864  1.00  0.00
ATOM   3518  C   TYR A 284      10.402  -6.619  30.033  1.00  0.00
ATOM   3519  O   TYR A 284      10.606  -6.961  31.184  1.00  0.00
ATOM   3520  N   LEU A 285       9.317  -7.061  29.291  1.00  0.00
ATOM   3521  HN  LEU A 285       9.073  -6.782  28.357  1.00  0.00
ATOM   3522  CA  LEU A 285       8.420  -8.083  29.869  1.00  0.00
ATOM   3523  HA  LEU A 285       7.972  -7.742  30.803  1.00  0.00
ATOM   3524  CB  LEU A 285       7.142  -8.427  28.949  1.00  0.00
ATOM   3525  HB1 LEU A 285       7.650  -8.659  27.984  1.00  0.00
ATOM   3526  HB2 LEU A 285       6.557  -7.500  28.770  1.00  0.00
ATOM   3527  CG  LEU A 285       6.257  -9.612  29.324  1.00  0.00
ATOM   3528  HG  LEU A 285       6.852 -10.549  29.381  1.00  0.00
ATOM   3529  CD1 LEU A 285       5.510  -9.435  30.662  1.00  0.00
ATOM   3530 1HD1 LEU A 285       4.844  -8.550  30.764  1.00  0.00
ATOM   3531 2HD1 LEU A 285       6.329  -9.353  31.422  1.00  0.00
ATOM   3532 3HD1 LEU A 285       4.841 -10.268  30.931  1.00  0.00
ATOM   3533  CD2 LEU A 285       5.228  -9.849  28.246  1.00  0.00
ATOM   3534 1HD2 LEU A 285       5.680 -10.135  27.266  1.00  0.00
ATOM   3535 2HD2 LEU A 285       4.624  -8.928  28.128  1.00  0.00
ATOM   3536 3HD2 LEU A 285       4.515 -10.647  28.538  1.00  0.00
ATOM   3537  C   LEU A 285       9.122  -9.393  30.054  1.00  0.00
ATOM   3538  O   LEU A 285       8.855 -10.087  31.026  1.00  0.00
ATOM   3539  N   HSD A 286      10.165  -9.727  29.226  1.00  0.00
ATOM   3540  HN  HSD A 286      10.413  -9.078  28.511  1.00  0.00
ATOM   3541  CA  HSD A 286      11.011 -10.956  29.443  1.00  0.00
ATOM   3542  HA  HSD A 286      10.394 -11.819  29.647  1.00  0.00
ATOM   3543  CB  HSD A 286      11.868 -11.217  28.145  1.00  0.00
ATOM   3544  HB1 HSD A 286      12.420 -10.343  27.743  1.00  0.00
ATOM   3545  HB2 HSD A 286      11.064 -11.641  27.507  1.00  0.00
ATOM   3546  ND1 HSD A 286      13.962 -12.164  28.917  1.00  0.00
ATOM   3547  HD1 HSD A 286      14.252 -11.330  29.391  1.00  0.00
ATOM   3548  CG  HSD A 286      12.771 -12.337  28.219  1.00  0.00
ATOM   3549  CE1 HSD A 286      14.634 -13.307  28.894  1.00  0.00
ATOM   3550  HE1 HSD A 286      15.437 -13.484  29.602  1.00  0.00
ATOM   3551  NE2 HSD A 286      14.044 -14.195  28.131  1.00  0.00
ATOM   3552  CD2 HSD A 286      12.893 -13.598  27.658  1.00  0.00
ATOM   3553  HD2 HSD A 286      12.206 -14.003  26.919  1.00  0.00
ATOM   3554  C   HSD A 286      11.902 -10.903  30.740  1.00  0.00
ATOM   3555  O   HSD A 286      11.791 -11.786  31.623  1.00  0.00
ATOM   3556  N   THR A 287      12.472  -9.688  30.958  1.00  0.00
ATOM   3557  HN  THR A 287      12.425  -9.014  30.223  1.00  0.00
ATOM   3558  CA  THR A 287      13.178  -9.292  32.159  1.00  0.00
ATOM   3559  HA  THR A 287      14.061  -9.885  32.297  1.00  0.00
ATOM   3560  CB  THR A 287      13.762  -7.863  32.023  1.00  0.00
ATOM   3561  HB  THR A 287      12.863  -7.234  31.807  1.00  0.00
ATOM   3562  OG1 THR A 287      14.690  -7.675  30.981  1.00  0.00
ATOM   3563  HG1 THR A 287      14.389  -8.128  30.177  1.00  0.00
ATOM   3564  CG2 THR A 287      14.455  -7.419  33.357  1.00  0.00
ATOM   3565 1HG2 THR A 287      15.026  -8.279  33.783  1.00  0.00
ATOM   3566 2HG2 THR A 287      13.721  -7.164  34.150  1.00  0.00
ATOM   3567 3HG2 THR A 287      15.221  -6.623  33.274  1.00  0.00
ATOM   3568  C   THR A 287      12.271  -9.362  33.380  1.00  0.00
ATOM   3569  O   THR A 287      12.634  -9.924  34.458  1.00  0.00
ATOM   3570  N   LEU A 288      11.007  -8.887  33.271  1.00  0.00
ATOM   3571  HN  LEU A 288      10.656  -8.408  32.466  1.00  0.00
ATOM   3572  CA  LEU A 288       9.966  -9.055  34.297  1.00  0.00
ATOM   3573  HA  LEU A 288      10.375  -8.650  35.204  1.00  0.00
ATOM   3574  CB  LEU A 288       8.805  -8.125  33.942  1.00  0.00
ATOM   3575  HB1 LEU A 288       8.007  -8.356  34.686  1.00  0.00
ATOM   3576  HB2 LEU A 288       8.448  -8.446  32.930  1.00  0.00
ATOM   3577  CG  LEU A 288       8.993  -6.615  34.054  1.00  0.00
ATOM   3578  HG  LEU A 288       9.963  -6.339  33.561  1.00  0.00
ATOM   3579  CD1 LEU A 288       7.917  -5.917  33.196  1.00  0.00
ATOM   3580 1HD1 LEU A 288       8.038  -4.838  33.444  1.00  0.00
ATOM   3581 2HD1 LEU A 288       6.907  -6.214  33.537  1.00  0.00
ATOM   3582 3HD1 LEU A 288       7.939  -6.125  32.114  1.00  0.00
ATOM   3583  CD2 LEU A 288       8.955  -6.255  35.561  1.00  0.00
ATOM   3584 1HD2 LEU A 288       8.081  -6.695  36.078  1.00  0.00
ATOM   3585 2HD2 LEU A 288       8.951  -5.150  35.723  1.00  0.00
ATOM   3586 3HD2 LEU A 288       9.859  -6.695  36.043  1.00  0.00
ATOM   3587  C   LEU A 288       9.540 -10.508  34.667  1.00  0.00
ATOM   3588  O   LEU A 288       9.195 -10.696  35.775  1.00  0.00
ATOM   3589  N   LEU A 289       9.525 -11.471  33.653  1.00  0.00
ATOM   3590  HN  LEU A 289       9.843 -11.182  32.756  1.00  0.00
ATOM   3591  CA  LEU A 289       9.149 -12.842  33.939  1.00  0.00
ATOM   3592  HA  LEU A 289       8.387 -12.829  34.713  1.00  0.00
ATOM   3593  CB  LEU A 289       8.625 -13.579  32.676  1.00  0.00
ATOM   3594  HB1 LEU A 289       8.359 -14.631  32.895  1.00  0.00
ATOM   3595  HB2 LEU A 289       9.482 -13.617  31.958  1.00  0.00
ATOM   3596  CG  LEU A 289       7.365 -13.037  31.910  1.00  0.00
ATOM   3597  HG  LEU A 289       7.471 -12.039  31.439  1.00  0.00
ATOM   3598  CD1 LEU A 289       7.147 -13.920  30.687  1.00  0.00
ATOM   3599 1HD1 LEU A 289       6.694 -14.901  30.927  1.00  0.00
ATOM   3600 2HD1 LEU A 289       8.133 -14.117  30.204  1.00  0.00
ATOM   3601 3HD1 LEU A 289       6.475 -13.437  29.961  1.00  0.00
ATOM   3602  CD2 LEU A 289       6.186 -13.035  32.923  1.00  0.00
ATOM   3603 1HD2 LEU A 289       5.964 -13.963  33.504  1.00  0.00
ATOM   3604 2HD2 LEU A 289       5.253 -12.825  32.382  1.00  0.00
ATOM   3605 3HD2 LEU A 289       6.258 -12.272  33.738  1.00  0.00
ATOM   3606  C   LEU A 289      10.255 -13.787  34.544  1.00  0.00
ATOM   3607  O   LEU A 289      10.045 -14.696  35.377  1.00  0.00
ATOM   3608  N   GLU A 290      11.504 -13.573  34.140  1.00  0.00
ATOM   3609  HN  GLU A 290      11.585 -12.743  33.615  1.00  0.00
ATOM   3610  CA  GLU A 290      12.669 -14.069  34.862  1.00  0.00
ATOM   3611  HA  GLU A 290      12.572 -15.147  34.855  1.00  0.00
ATOM   3612  CB  GLU A 290      14.038 -13.712  34.095  1.00  0.00
ATOM   3613  HB1 GLU A 290      14.916 -13.736  34.763  1.00  0.00
ATOM   3614  HB2 GLU A 290      13.861 -12.654  33.796  1.00  0.00
ATOM   3615  CG  GLU A 290      14.175 -14.336  32.714  1.00  0.00
ATOM   3616  HG1 GLU A 290      13.394 -13.967  32.022  1.00  0.00
ATOM   3617  HG2 GLU A 290      14.033 -15.434  32.907  1.00  0.00
ATOM   3618  CD  GLU A 290      15.602 -14.141  32.022  1.00  0.00
ATOM   3619  OE1 GLU A 290      16.100 -12.973  31.877  1.00  0.00
ATOM   3620  OE2 GLU A 290      16.109 -15.139  31.403  1.00  0.00
ATOM   3621  C   GLU A 290      12.939 -13.404  36.206  1.00  0.00
ATOM   3622  O   GLU A 290      12.489 -12.244  36.415  1.00  0.00
ATOM   3623  N   PRO A 291      13.593 -14.073  37.197  1.00  0.00
ATOM   3624  CD  PRO A 291      13.936 -15.454  37.113  1.00  0.00
ATOM   3625  HD1 PRO A 291      14.939 -15.519  36.631  1.00  0.00
ATOM   3626  HD2 PRO A 291      13.148 -16.107  36.677  1.00  0.00
ATOM   3627  CA  PRO A 291      13.595 -13.549  38.496  1.00  0.00
ATOM   3628  HA  PRO A 291      12.704 -12.937  38.610  1.00  0.00
ATOM   3629  CB  PRO A 291      13.525 -14.746  39.442  1.00  0.00
ATOM   3630  HB1 PRO A 291      12.451 -14.932  39.593  1.00  0.00
ATOM   3631  HB2 PRO A 291      14.047 -14.567  40.397  1.00  0.00
ATOM   3632  CG  PRO A 291      14.219 -15.837  38.590  1.00  0.00
ATOM   3633  HG1 PRO A 291      15.302 -15.782  38.798  1.00  0.00
ATOM   3634  HG2 PRO A 291      13.807 -16.837  38.858  1.00  0.00
ATOM   3635  C   PRO A 291      14.786 -12.626  38.684  1.00  0.00
ATOM   3636  O   PRO A 291      15.901 -13.078  39.071  1.00  0.00
ATOM   3637  N   THR A 292      14.757 -11.315  38.534  1.00  0.00
ATOM   3638  HN  THR A 292      13.979 -10.933  38.044  1.00  0.00
ATOM   3639  CA  THR A 292      15.835 -10.360  38.818  1.00  0.00
ATOM   3640  HA  THR A 292      16.434 -10.803  39.588  1.00  0.00
ATOM   3641  CB  THR A 292      16.715 -10.305  37.626  1.00  0.00
ATOM   3642  HB  THR A 292      16.968 -11.328  37.263  1.00  0.00
ATOM   3643  OG1 THR A 292      17.979  -9.640  37.740  1.00  0.00
ATOM   3644  HG1 THR A 292      18.317  -9.756  38.636  1.00  0.00
ATOM   3645  CG2 THR A 292      15.957  -9.632  36.477  1.00  0.00
ATOM   3646 1HG2 THR A 292      14.936 -10.033  36.258  1.00  0.00
ATOM   3647 2HG2 THR A 292      16.594  -9.625  35.578  1.00  0.00
ATOM   3648 3HG2 THR A 292      15.834  -8.537  36.622  1.00  0.00
ATOM   3649  C   THR A 292      15.300  -9.087  39.370  1.00  0.00
ATOM   3650  O   THR A 292      14.115  -8.722  39.099  1.00  0.00
ATOM   3651  N   VAL A 293      16.022  -8.403  40.172  1.00  0.00
ATOM   3652  HN  VAL A 293      16.873  -8.848  40.435  1.00  0.00
ATOM   3653  CA  VAL A 293      15.768  -6.955  40.531  1.00  0.00
ATOM   3654  HA  VAL A 293      14.845  -6.767  41.071  1.00  0.00
ATOM   3655  CB  VAL A 293      16.689  -6.512  41.659  1.00  0.00
ATOM   3656  HB  VAL A 293      16.680  -7.333  42.403  1.00  0.00
ATOM   3657  CG1 VAL A 293      18.160  -6.206  41.257  1.00  0.00
ATOM   3658 1HG1 VAL A 293      18.714  -7.115  40.955  1.00  0.00
ATOM   3659 2HG1 VAL A 293      18.711  -5.723  42.096  1.00  0.00
ATOM   3660 3HG1 VAL A 293      18.150  -5.526  40.370  1.00  0.00
ATOM   3661  CG2 VAL A 293      16.032  -5.207  42.297  1.00  0.00
ATOM   3662 1HG2 VAL A 293      15.063  -5.508  42.738  1.00  0.00
ATOM   3663 2HG2 VAL A 293      15.741  -4.407  41.578  1.00  0.00
ATOM   3664 3HG2 VAL A 293      16.536  -4.857  43.228  1.00  0.00
ATOM   3665  C   VAL A 293      15.793  -6.073  39.339  1.00  0.00
ATOM   3666  O   VAL A 293      16.560  -6.259  38.471  1.00  0.00
ATOM   3667  N   LEU A 294      14.919  -4.947  39.225  1.00  0.00
ATOM   3668  HN  LEU A 294      14.130  -4.789  39.800  1.00  0.00
ATOM   3669  CA  LEU A 294      15.056  -4.061  38.101  1.00  0.00
ATOM   3670  HA  LEU A 294      15.805  -4.349  37.366  1.00  0.00
ATOM   3671  CB  LEU A 294      13.756  -4.173  37.271  1.00  0.00
ATOM   3672  HB1 LEU A 294      12.821  -4.062  37.876  1.00  0.00
ATOM   3673  HB2 LEU A 294      13.785  -5.247  37.009  1.00  0.00
ATOM   3674  CG  LEU A 294      13.611  -3.525  35.904  1.00  0.00
ATOM   3675  HG  LEU A 294      13.666  -2.416  35.976  1.00  0.00
ATOM   3676  CD1 LEU A 294      14.846  -3.886  35.020  1.00  0.00
ATOM   3677 1HD1 LEU A 294      14.965  -4.999  35.084  1.00  0.00
ATOM   3678 2HD1 LEU A 294      15.699  -3.362  35.504  1.00  0.00
ATOM   3679 3HD1 LEU A 294      14.676  -3.558  33.967  1.00  0.00
ATOM   3680  CD2 LEU A 294      12.369  -4.106  35.204  1.00  0.00
ATOM   3681 1HD2 LEU A 294      12.376  -5.197  35.353  1.00  0.00
ATOM   3682 2HD2 LEU A 294      12.398  -4.078  34.092  1.00  0.00
ATOM   3683 3HD2 LEU A 294      11.376  -3.660  35.486  1.00  0.00
ATOM   3684  C   LEU A 294      15.120  -2.566  38.496  1.00  0.00
ATOM   3685  O   LEU A 294      14.049  -2.023  38.860  1.00  0.00
ATOM   3686  N   PRO A 295      16.185  -1.845  38.429  1.00  0.00
ATOM   3687  CD  PRO A 295      17.553  -2.361  38.562  1.00  0.00
ATOM   3688  HD1 PRO A 295      17.802  -2.631  37.520  1.00  0.00
ATOM   3689  HD2 PRO A 295      17.448  -3.377  39.002  1.00  0.00
ATOM   3690  CA  PRO A 295      16.250  -0.328  38.445  1.00  0.00
ATOM   3691  HA  PRO A 295      15.897  -0.033  39.432  1.00  0.00
ATOM   3692  CB  PRO A 295      17.741  -0.064  38.429  1.00  0.00
ATOM   3693  HB1 PRO A 295      18.054   0.931  38.806  1.00  0.00
ATOM   3694  HB2 PRO A 295      18.110  -0.119  37.372  1.00  0.00
ATOM   3695  CG  PRO A 295      18.370  -1.232  39.229  1.00  0.00
ATOM   3696  HG1 PRO A 295      19.452  -1.431  39.095  1.00  0.00
ATOM   3697  HG2 PRO A 295      18.064  -1.009  40.270  1.00  0.00
ATOM   3698  C   PRO A 295      15.345   0.338  37.449  1.00  0.00
ATOM   3699  O   PRO A 295      15.241  -0.053  36.255  1.00  0.00
ATOM   3700  N   GLU A 296      14.685   1.421  37.847  1.00  0.00
ATOM   3701  HN  GLU A 296      14.702   1.519  38.840  1.00  0.00
ATOM   3702  CA  GLU A 296      13.865   2.393  37.127  1.00  0.00
ATOM   3703  HA  GLU A 296      13.277   1.802  36.429  1.00  0.00
ATOM   3704  CB  GLU A 296      13.071   3.215  38.170  1.00  0.00
ATOM   3705  HB1 GLU A 296      12.391   3.914  37.632  1.00  0.00
ATOM   3706  HB2 GLU A 296      13.752   3.767  38.840  1.00  0.00
ATOM   3707  CG  GLU A 296      12.091   2.396  39.109  1.00  0.00
ATOM   3708  HG1 GLU A 296      11.718   2.972  39.979  1.00  0.00
ATOM   3709  HG2 GLU A 296      12.587   1.489  39.532  1.00  0.00
ATOM   3710  CD  GLU A 296      10.954   1.839  38.247  1.00  0.00
ATOM   3711  OE1 GLU A 296      10.681   0.603  38.241  1.00  0.00
ATOM   3712  OE2 GLU A 296      10.253   2.627  37.578  1.00  0.00
ATOM   3713  C   GLU A 296      14.796   3.235  36.341  1.00  0.00
ATOM   3714  O   GLU A 296      15.902   3.614  36.776  1.00  0.00
ATOM   3715  N   ARG A 297      14.379   3.595  35.096  1.00  0.00
ATOM   3716  HN  ARG A 297      13.486   3.310  34.733  1.00  0.00
ATOM   3717  CA  ARG A 297      15.058   4.412  34.194  1.00  0.00
ATOM   3718  HA  ARG A 297      15.916   4.868  34.643  1.00  0.00
ATOM   3719  CB  ARG A 297      15.448   3.594  33.001  1.00  0.00
ATOM   3720  HB1 ARG A 297      15.911   4.296  32.276  1.00  0.00
ATOM   3721  HB2 ARG A 297      14.567   3.247  32.442  1.00  0.00
ATOM   3722  CG  ARG A 297      16.383   2.406  33.431  1.00  0.00
ATOM   3723  HG1 ARG A 297      16.417   1.696  32.578  1.00  0.00
ATOM   3724  HG2 ARG A 297      15.883   1.806  34.226  1.00  0.00
ATOM   3725  CD  ARG A 297      17.811   2.803  33.900  1.00  0.00
ATOM   3726  HD1 ARG A 297      17.854   3.446  34.806  1.00  0.00
ATOM   3727  HD2 ARG A 297      18.390   3.214  33.046  1.00  0.00
ATOM   3728  NE  ARG A 297      18.440   1.461  34.374  1.00  0.00
ATOM   3729  HE  ARG A 297      17.755   0.742  34.371  1.00  0.00
ATOM   3730  CZ  ARG A 297      19.714   1.175  34.428  1.00  0.00
ATOM   3731  NH1 ARG A 297      20.625   2.076  34.562  1.00  0.00
ATOM   3732 1HH1 ARG A 297      20.457   3.037  34.335  1.00  0.00
ATOM   3733 2HH1 ARG A 297      21.476   1.758  34.975  1.00  0.00
ATOM   3734  NH2 ARG A 297      20.061  -0.092  34.644  1.00  0.00
ATOM   3735 1HH2 ARG A 297      19.412  -0.817  34.861  1.00  0.00
ATOM   3736 2HH2 ARG A 297      20.977  -0.507  34.737  1.00  0.00
ATOM   3737  C   ARG A 297      14.383   5.700  33.718  1.00  0.00
ATOM   3738  O   ARG A 297      13.167   5.821  33.788  1.00  0.00
ATOM   3739  N   ARG A 298      15.141   6.721  33.231  1.00  0.00
ATOM   3740  HN  ARG A 298      16.110   6.544  33.082  1.00  0.00
ATOM   3741  CA  ARG A 298      14.611   7.869  32.779  1.00  0.00
ATOM   3742  HA  ARG A 298      13.614   7.961  33.194  1.00  0.00
ATOM   3743  CB  ARG A 298      15.388   9.063  33.241  1.00  0.00
ATOM   3744  HB1 ARG A 298      14.709   9.942  33.171  1.00  0.00
ATOM   3745  HB2 ARG A 298      16.240   9.388  32.625  1.00  0.00
ATOM   3746  CG  ARG A 298      15.839   9.237  34.750  1.00  0.00
ATOM   3747  HG1 ARG A 298      16.233  10.277  34.828  1.00  0.00
ATOM   3748  HG2 ARG A 298      16.719   8.574  34.873  1.00  0.00
ATOM   3749  CD  ARG A 298      14.709   9.059  35.808  1.00  0.00
ATOM   3750  HD1 ARG A 298      15.126   9.079  36.853  1.00  0.00
ATOM   3751  HD2 ARG A 298      14.231   8.062  35.737  1.00  0.00
ATOM   3752  NE  ARG A 298      13.718  10.128  35.651  1.00  0.00
ATOM   3753  HE  ARG A 298      13.837  10.742  34.857  1.00  0.00
ATOM   3754  CZ  ARG A 298      12.494  10.115  36.213  1.00  0.00
ATOM   3755  NH1 ARG A 298      12.135   9.200  37.078  1.00  0.00
ATOM   3756 1HH1 ARG A 298      12.812   8.611  37.524  1.00  0.00
ATOM   3757 2HH1 ARG A 298      11.161   9.204  37.234  1.00  0.00
ATOM   3758  NH2 ARG A 298      11.694  11.057  35.860  1.00  0.00
ATOM   3759 1HH2 ARG A 298      12.085  11.668  35.169  1.00  0.00
ATOM   3760 2HH2 ARG A 298      10.755  11.256  36.151  1.00  0.00
ATOM   3761  C   ARG A 298      14.398   7.930  31.264  1.00  0.00
ATOM   3762  O   ARG A 298      13.835   8.890  30.736  1.00  0.00
ATOM   3763  N   LEU A 299      15.029   6.978  30.496  1.00  0.00
ATOM   3764  HN  LEU A 299      15.666   6.408  31.024  1.00  0.00
ATOM   3765  CA  LEU A 299      14.866   6.758  29.116  1.00  0.00
ATOM   3766  HA  LEU A 299      15.196   5.732  29.102  1.00  0.00
ATOM   3767  CB  LEU A 299      13.430   6.652  28.531  1.00  0.00
ATOM   3768  HB1 LEU A 299      13.597   6.201  27.525  1.00  0.00
ATOM   3769  HB2 LEU A 299      12.998   7.663  28.376  1.00  0.00
ATOM   3770  CG  LEU A 299      12.361   5.866  29.224  1.00  0.00
ATOM   3771  HG  LEU A 299      12.075   6.392  30.169  1.00  0.00
ATOM   3772  CD1 LEU A 299      11.025   5.727  28.443  1.00  0.00
ATOM   3773 1HD1 LEU A 299      10.761   6.740  28.084  1.00  0.00
ATOM   3774 2HD1 LEU A 299      10.254   5.051  28.867  1.00  0.00
ATOM   3775 3HD1 LEU A 299      11.371   5.214  27.519  1.00  0.00
ATOM   3776  CD2 LEU A 299      12.845   4.366  29.618  1.00  0.00
ATOM   3777 1HD2 LEU A 299      11.927   3.827  29.937  1.00  0.00
ATOM   3778 2HD2 LEU A 299      13.604   4.347  30.441  1.00  0.00
ATOM   3779 3HD2 LEU A 299      13.320   3.955  28.709  1.00  0.00
ATOM   3780  C   LEU A 299      15.825   7.491  28.220  1.00  0.00
ATOM   3781  O   LEU A 299      16.280   6.968  27.181  1.00  0.00
ATOM   3782  N   TRP A 300      16.242   8.673  28.650  1.00  0.00
ATOM   3783  HN  TRP A 300      15.855   8.984  29.519  1.00  0.00
ATOM   3784  CA  TRP A 300      17.014   9.712  27.975  1.00  0.00
ATOM   3785  HA  TRP A 300      16.409  10.000  27.131  1.00  0.00
ATOM   3786  CB  TRP A 300      17.393  10.842  28.853  1.00  0.00
ATOM   3787  HB1 TRP A 300      18.046  11.582  28.347  1.00  0.00
ATOM   3788  HB2 TRP A 300      17.891  10.409  29.738  1.00  0.00
ATOM   3789  CG  TRP A 300      16.258  11.750  29.349  1.00  0.00
ATOM   3790  CD1 TRP A 300      15.837  11.865  30.584  1.00  0.00
ATOM   3791  HD1 TRP A 300      16.303  11.344  31.412  1.00  0.00
ATOM   3792  NE1 TRP A 300      14.727  12.630  30.545  1.00  0.00
ATOM   3793  HE1 TRP A 300      14.399  13.054  31.352  1.00  0.00
ATOM   3794  CE2 TRP A 300      14.446  13.018  29.240  1.00  0.00
ATOM   3795  CD2 TRP A 300      15.451  12.458  28.425  1.00  0.00
ATOM   3796  CE3 TRP A 300      15.411  12.736  27.024  1.00  0.00
ATOM   3797  HE3 TRP A 300      16.150  12.341  26.349  1.00  0.00
ATOM   3798  CZ3 TRP A 300      14.413  13.630  26.562  1.00  0.00
ATOM   3799  HZ3 TRP A 300      14.336  13.815  25.505  1.00  0.00
ATOM   3800  CZ2 TRP A 300      13.437  13.813  28.740  1.00  0.00
ATOM   3801  HZ2 TRP A 300      12.624  14.124  29.388  1.00  0.00
ATOM   3802  CH2 TRP A 300      13.428  14.184  27.356  1.00  0.00
ATOM   3803  HH2 TRP A 300      12.600  14.664  26.845  1.00  0.00
ATOM   3804  C   TRP A 300      18.314   9.226  27.208  1.00  0.00
ATOM   3805  O   TRP A 300      18.498   9.724  26.082  1.00  0.00
ATOM   3806  N   PRO A 301      19.128   8.248  27.628  1.00  0.00
ATOM   3807  CD  PRO A 301      19.314   7.932  29.053  1.00  0.00
ATOM   3808  HD1 PRO A 301      18.545   7.214  29.403  1.00  0.00
ATOM   3809  HD2 PRO A 301      19.280   8.901  29.586  1.00  0.00
ATOM   3810  CA  PRO A 301      20.469   8.182  26.946  1.00  0.00
ATOM   3811  HA  PRO A 301      20.665   9.076  26.384  1.00  0.00
ATOM   3812  CB  PRO A 301      21.452   7.970  28.028  1.00  0.00
ATOM   3813  HB1 PRO A 301      21.863   8.968  28.262  1.00  0.00
ATOM   3814  HB2 PRO A 301      22.289   7.285  27.780  1.00  0.00
ATOM   3815  CG  PRO A 301      20.681   7.324  29.178  1.00  0.00
ATOM   3816  HG1 PRO A 301      20.643   6.226  29.007  1.00  0.00
ATOM   3817  HG2 PRO A 301      21.113   7.603  30.164  1.00  0.00
ATOM   3818  C   PRO A 301      20.447   6.909  26.138  1.00  0.00
ATOM   3819  O   PRO A 301      21.526   6.683  25.620  1.00  0.00
ATOM   3820  N   ARG A 302      19.342   6.086  26.166  1.00  0.00
ATOM   3821  HN  ARG A 302      18.501   6.347  26.652  1.00  0.00
ATOM   3822  CA  ARG A 302      19.424   4.726  25.659  1.00  0.00
ATOM   3823  HA  ARG A 302      20.148   4.683  24.854  1.00  0.00
ATOM   3824  CB  ARG A 302      19.717   3.768  26.806  1.00  0.00
ATOM   3825  HB1 ARG A 302      19.004   4.002  27.626  1.00  0.00
ATOM   3826  HB2 ARG A 302      20.748   4.150  27.003  1.00  0.00
ATOM   3827  CG  ARG A 302      19.885   2.271  26.455  1.00  0.00
ATOM   3828  HG1 ARG A 302      20.611   2.303  25.606  1.00  0.00
ATOM   3829  HG2 ARG A 302      18.899   1.898  26.077  1.00  0.00
ATOM   3830  CD  ARG A 302      20.381   1.507  27.674  1.00  0.00
ATOM   3831  HD1 ARG A 302      19.663   1.279  28.485  1.00  0.00
ATOM   3832  HD2 ARG A 302      21.223   1.943  28.231  1.00  0.00
ATOM   3833  NE  ARG A 302      20.864   0.236  27.053  1.00  0.00
ATOM   3834  HE  ARG A 302      20.182  -0.443  26.812  1.00  0.00
ATOM   3835  CZ  ARG A 302      22.138  -0.168  26.947  1.00  0.00
ATOM   3836  NH1 ARG A 302      22.355  -1.359  26.491  1.00  0.00
ATOM   3837 1HH1 ARG A 302      21.584  -1.872  26.105  1.00  0.00
ATOM   3838 2HH1 ARG A 302      23.227  -1.833  26.639  1.00  0.00
ATOM   3839  NH2 ARG A 302      23.203   0.525  27.320  1.00  0.00
ATOM   3840 1HH2 ARG A 302      23.046   1.399  27.778  1.00  0.00
ATOM   3841 2HH2 ARG A 302      24.073   0.036  27.277  1.00  0.00
ATOM   3842  C   ARG A 302      18.115   4.429  24.984  1.00  0.00
ATOM   3843  O   ARG A 302      18.152   4.354  23.783  1.00  0.00
ATOM   3844  N   TYR A 303      16.977   4.271  25.672  1.00  0.00
ATOM   3845  HN  TYR A 303      16.933   4.271  26.677  1.00  0.00
ATOM   3846  CA  TYR A 303      15.709   3.874  25.149  1.00  0.00
ATOM   3847  HA  TYR A 303      15.918   3.055  24.462  1.00  0.00
ATOM   3848  CB  TYR A 303      14.715   3.330  26.263  1.00  0.00
ATOM   3849  HB1 TYR A 303      13.791   2.940  25.792  1.00  0.00
ATOM   3850  HB2 TYR A 303      14.549   4.148  27.008  1.00  0.00
ATOM   3851  CG  TYR A 303      15.453   2.285  27.029  1.00  0.00
ATOM   3852  CD1 TYR A 303      15.539   0.972  26.465  1.00  0.00
ATOM   3853  HD1 TYR A 303      15.072   0.961  25.493  1.00  0.00
ATOM   3854  CE1 TYR A 303      16.086  -0.103  27.135  1.00  0.00
ATOM   3855  HE1 TYR A 303      16.345  -1.012  26.620  1.00  0.00
ATOM   3856  CZ  TYR A 303      16.595   0.056  28.420  1.00  0.00
ATOM   3857  OH  TYR A 303      17.101  -1.000  29.172  1.00  0.00
ATOM   3858  HH  TYR A 303      17.192  -1.734  28.556  1.00  0.00
ATOM   3859  CD2 TYR A 303      15.986   2.405  28.341  1.00  0.00
ATOM   3860  HD2 TYR A 303      16.013   3.425  28.687  1.00  0.00
ATOM   3861  CE2 TYR A 303      16.555   1.312  29.009  1.00  0.00
ATOM   3862  HE2 TYR A 303      17.018   1.363  29.974  1.00  0.00
ATOM   3863  C   TYR A 303      15.051   4.797  24.128  1.00  0.00
ATOM   3864  O   TYR A 303      14.608   4.402  23.072  1.00  0.00
ATOM   3865  N   LEU A 304      15.051   6.113  24.520  1.00  0.00
ATOM   3866  HN  LEU A 304      15.538   6.422  25.336  1.00  0.00
ATOM   3867  CA  LEU A 304      14.486   7.127  23.605  1.00  0.00
ATOM   3868  HA  LEU A 304      13.471   6.872  23.348  1.00  0.00
ATOM   3869  CB  LEU A 304      14.450   8.462  24.340  1.00  0.00
ATOM   3870  HB1 LEU A 304      14.237   9.290  23.622  1.00  0.00
ATOM   3871  HB2 LEU A 304      15.457   8.724  24.749  1.00  0.00
ATOM   3872  CG  LEU A 304      13.328   8.609  25.375  1.00  0.00
ATOM   3873  HG  LEU A 304      13.639   7.922  26.203  1.00  0.00
ATOM   3874  CD1 LEU A 304      13.333  10.026  26.016  1.00  0.00
ATOM   3875 1HD1 LEU A 304      12.758  10.010  26.962  1.00  0.00
ATOM   3876 2HD1 LEU A 304      12.863  10.701  25.261  1.00  0.00
ATOM   3877 3HD1 LEU A 304      14.348  10.310  26.405  1.00  0.00
ATOM   3878  CD2 LEU A 304      11.870   8.234  24.959  1.00  0.00
ATOM   3879 1HD2 LEU A 304      11.814   7.135  24.898  1.00  0.00
ATOM   3880 2HD2 LEU A 304      11.487   8.702  24.023  1.00  0.00
ATOM   3881 3HD2 LEU A 304      11.236   8.503  25.820  1.00  0.00
ATOM   3882  C   LEU A 304      15.265   7.254  22.291  1.00  0.00
ATOM   3883  O   LEU A 304      14.755   7.240  21.189  1.00  0.00
ATOM   3884  N   LEU A 305      16.605   7.331  22.405  1.00  0.00
ATOM   3885  HN  LEU A 305      16.973   7.116  23.311  1.00  0.00
ATOM   3886  CA  LEU A 305      17.541   7.429  21.245  1.00  0.00
ATOM   3887  HA  LEU A 305      17.112   8.234  20.671  1.00  0.00
ATOM   3888  CB  LEU A 305      19.004   7.774  21.769  1.00  0.00
ATOM   3889  HB1 LEU A 305      19.746   7.642  20.957  1.00  0.00
ATOM   3890  HB2 LEU A 305      19.344   6.979  22.487  1.00  0.00
ATOM   3891  CG  LEU A 305      19.161   9.174  22.425  1.00  0.00
ATOM   3892  HG  LEU A 305      18.335   9.328  23.131  1.00  0.00
ATOM   3893  CD1 LEU A 305      20.470   9.309  23.347  1.00  0.00
ATOM   3894 1HD1 LEU A 305      21.356   9.492  22.677  1.00  0.00
ATOM   3895 2HD1 LEU A 305      20.672   8.363  23.895  1.00  0.00
ATOM   3896 3HD1 LEU A 305      20.289  10.082  24.129  1.00  0.00
ATOM   3897  CD2 LEU A 305      19.093  10.218  21.360  1.00  0.00
ATOM   3898 1HD2 LEU A 305      18.964  11.227  21.789  1.00  0.00
ATOM   3899 2HD2 LEU A 305      18.109  10.025  20.877  1.00  0.00
ATOM   3900 3HD2 LEU A 305      19.910  10.167  20.612  1.00  0.00
ATOM   3901  C   LEU A 305      17.517   6.261  20.265  1.00  0.00
ATOM   3902  O   LEU A 305      17.589   6.333  19.044  1.00  0.00
ATOM   3903  N   LEU A 306      17.412   5.044  20.818  1.00  0.00
ATOM   3904  HN  LEU A 306      17.344   4.872  21.799  1.00  0.00
ATOM   3905  CA  LEU A 306      17.114   3.837  20.101  1.00  0.00
ATOM   3906  HA  LEU A 306      17.867   3.702  19.348  1.00  0.00
ATOM   3907  CB  LEU A 306      17.096   2.735  21.064  1.00  0.00
ATOM   3908  HB1 LEU A 306      16.235   2.917  21.743  1.00  0.00
ATOM   3909  HB2 LEU A 306      17.987   2.679  21.749  1.00  0.00
ATOM   3910  CG  LEU A 306      16.858   1.336  20.410  1.00  0.00
ATOM   3911  HG  LEU A 306      15.875   1.328  19.892  1.00  0.00
ATOM   3912  CD1 LEU A 306      17.879   0.974  19.310  1.00  0.00
ATOM   3913 1HD1 LEU A 306      17.664  -0.006  18.851  1.00  0.00
ATOM   3914 2HD1 LEU A 306      18.868   0.904  19.801  1.00  0.00
ATOM   3915 3HD1 LEU A 306      17.932   1.863  18.640  1.00  0.00
ATOM   3916  CD2 LEU A 306      16.865   0.211  21.540  1.00  0.00
ATOM   3917 1HD2 LEU A 306      16.167   0.507  22.365  1.00  0.00
ATOM   3918 2HD2 LEU A 306      17.844   0.249  22.060  1.00  0.00
ATOM   3919 3HD2 LEU A 306      16.671  -0.786  21.090  1.00  0.00
ATOM   3920  C   LEU A 306      15.864   3.839  19.290  1.00  0.00
ATOM   3921  O   LEU A 306      15.892   3.552  18.101  1.00  0.00
ATOM   3922  N   GLY A 307      14.641   4.125  19.896  1.00  0.00
ATOM   3923  HN  GLY A 307      14.577   4.337  20.869  1.00  0.00
ATOM   3924  CA  GLY A 307      13.431   4.146  19.126  1.00  0.00
ATOM   3925  HA1 GLY A 307      12.630   4.138  19.857  1.00  0.00
ATOM   3926  HA2 GLY A 307      13.305   3.249  18.521  1.00  0.00
ATOM   3927  C   GLY A 307      13.128   5.254  18.232  1.00  0.00
ATOM   3928  O   GLY A 307      12.659   5.029  17.171  1.00  0.00
ATOM   3929  N   TRP A 308      13.426   6.506  18.651  1.00  0.00
ATOM   3930  HN  TRP A 308      13.972   6.516  19.491  1.00  0.00
ATOM   3931  CA  TRP A 308      13.051   7.665  17.894  1.00  0.00
ATOM   3932  HA  TRP A 308      12.178   7.451  17.316  1.00  0.00
ATOM   3933  CB  TRP A 308      12.581   8.746  18.870  1.00  0.00
ATOM   3934  HB1 TRP A 308      12.460   9.698  18.331  1.00  0.00
ATOM   3935  HB2 TRP A 308      13.494   8.974  19.459  1.00  0.00
ATOM   3936  CG  TRP A 308      11.407   8.469  19.750  1.00  0.00
ATOM   3937  CD1 TRP A 308      11.420   8.261  21.107  1.00  0.00
ATOM   3938  HD1 TRP A 308      12.224   8.575  21.746  1.00  0.00
ATOM   3939  NE1 TRP A 308      10.073   8.022  21.472  1.00  0.00
ATOM   3940  HE1 TRP A 308       9.785   8.045  22.405  1.00  0.00
ATOM   3941  CE2 TRP A 308       9.280   7.919  20.389  1.00  0.00
ATOM   3942  CD2 TRP A 308      10.105   8.127  19.232  1.00  0.00
ATOM   3943  CE3 TRP A 308       9.518   8.167  18.005  1.00  0.00
ATOM   3944  HE3 TRP A 308      10.063   8.279  17.078  1.00  0.00
ATOM   3945  CZ3 TRP A 308       8.146   7.986  17.894  1.00  0.00
ATOM   3946  HZ3 TRP A 308       7.711   8.161  16.905  1.00  0.00
ATOM   3947  CZ2 TRP A 308       7.905   7.785  20.312  1.00  0.00
ATOM   3948  HZ2 TRP A 308       7.267   7.680  21.172  1.00  0.00
ATOM   3949  CH2 TRP A 308       7.370   7.795  19.022  1.00  0.00
ATOM   3950  HH2 TRP A 308       6.284   7.803  19.029  1.00  0.00
ATOM   3951  C   TRP A 308      14.206   8.234  17.020  1.00  0.00
ATOM   3952  O   TRP A 308      13.939   9.074  16.093  1.00  0.00
ATOM   3953  N   ALA A 309      15.520   7.851  17.055  1.00  0.00
ATOM   3954  HN  ALA A 309      15.818   7.168  17.703  1.00  0.00
ATOM   3955  CA  ALA A 309      16.495   8.537  16.255  1.00  0.00
ATOM   3956  HA  ALA A 309      16.084   9.371  15.703  1.00  0.00
ATOM   3957  CB  ALA A 309      17.507   9.259  17.174  1.00  0.00
ATOM   3958  HB1 ALA A 309      18.403   9.669  16.673  1.00  0.00
ATOM   3959  HB2 ALA A 309      17.784   8.494  17.926  1.00  0.00
ATOM   3960  HB3 ALA A 309      16.970  10.114  17.650  1.00  0.00
ATOM   3961  C   ALA A 309      17.175   7.573  15.313  1.00  0.00
ATOM   3962  O   ALA A 309      17.209   7.730  14.112  1.00  0.00
ATOM   3963  N   PHE A 310      17.629   6.394  15.805  1.00  0.00
ATOM   3964  HN  PHE A 310      17.543   6.211  16.786  1.00  0.00
ATOM   3965  CA  PHE A 310      18.257   5.363  15.011  1.00  0.00
ATOM   3966  HA  PHE A 310      19.111   5.807  14.545  1.00  0.00
ATOM   3967  CB  PHE A 310      18.582   4.155  16.056  1.00  0.00
ATOM   3968  HB1 PHE A 310      17.742   3.798  16.689  1.00  0.00
ATOM   3969  HB2 PHE A 310      19.250   4.561  16.856  1.00  0.00
ATOM   3970  CG  PHE A 310      19.357   2.902  15.530  1.00  0.00
ATOM   3971  CD1 PHE A 310      18.901   1.641  15.846  1.00  0.00
ATOM   3972  HD1 PHE A 310      18.087   1.446  16.523  1.00  0.00
ATOM   3973  CE1 PHE A 310      19.609   0.474  15.440  1.00  0.00
ATOM   3974  HE1 PHE A 310      19.140  -0.485  15.512  1.00  0.00
ATOM   3975  CZ  PHE A 310      20.728   0.595  14.559  1.00  0.00
ATOM   3976  HZ  PHE A 310      21.100  -0.238  13.988  1.00  0.00
ATOM   3977  CD2 PHE A 310      20.541   2.997  14.785  1.00  0.00
ATOM   3978  HD2 PHE A 310      20.956   3.965  14.545  1.00  0.00
ATOM   3979  CE2 PHE A 310      21.174   1.844  14.240  1.00  0.00
ATOM   3980  HE2 PHE A 310      21.916   2.050  13.487  1.00  0.00
ATOM   3981  C   PHE A 310      17.544   4.835  13.800  1.00  0.00
ATOM   3982  O   PHE A 310      18.234   4.693  12.807  1.00  0.00
ATOM   3983  N   PRO A 311      16.238   4.499  13.694  1.00  0.00
ATOM   3984  CD  PRO A 311      15.248   4.738  14.733  1.00  0.00
ATOM   3985  HD1 PRO A 311      15.296   5.701  15.314  1.00  0.00
ATOM   3986  HD2 PRO A 311      15.364   3.993  15.561  1.00  0.00
ATOM   3987  CA  PRO A 311      15.675   4.054  12.386  1.00  0.00
ATOM   3988  HA  PRO A 311      16.251   3.233  12.022  1.00  0.00
ATOM   3989  CB  PRO A 311      14.238   3.633  12.879  1.00  0.00
ATOM   3990  HB1 PRO A 311      14.262   2.628  13.346  1.00  0.00
ATOM   3991  HB2 PRO A 311      13.496   3.666  12.037  1.00  0.00
ATOM   3992  CG  PRO A 311      13.848   4.543  14.059  1.00  0.00
ATOM   3993  HG1 PRO A 311      13.558   5.503  13.594  1.00  0.00
ATOM   3994  HG2 PRO A 311      13.012   4.265  14.720  1.00  0.00
ATOM   3995  C   PRO A 311      15.477   4.956  11.172  1.00  0.00
ATOM   3996  O   PRO A 311      15.009   4.520  10.103  1.00  0.00
ATOM   3997  N   VAL A 312      15.950   6.223  11.266  1.00  0.00
ATOM   3998  HN  VAL A 312      16.254   6.568  12.160  1.00  0.00
ATOM   3999  CA  VAL A 312      16.239   7.101  10.168  1.00  0.00
ATOM   4000  HA  VAL A 312      15.391   7.120   9.498  1.00  0.00
ATOM   4001  CB  VAL A 312      16.603   8.539  10.731  1.00  0.00
ATOM   4002  HB  VAL A 312      17.255   8.484  11.624  1.00  0.00
ATOM   4003  CG1 VAL A 312      17.097   9.470   9.602  1.00  0.00
ATOM   4004 1HG1 VAL A 312      16.555   9.279   8.647  1.00  0.00
ATOM   4005 2HG1 VAL A 312      18.183   9.310   9.381  1.00  0.00
ATOM   4006 3HG1 VAL A 312      16.878  10.518   9.827  1.00  0.00
ATOM   4007  CG2 VAL A 312      15.401   9.238  11.362  1.00  0.00
ATOM   4008 1HG2 VAL A 312      15.011   8.634  12.204  1.00  0.00
ATOM   4009 2HG2 VAL A 312      14.555   9.449  10.678  1.00  0.00
ATOM   4010 3HG2 VAL A 312      15.758  10.190  11.815  1.00  0.00
ATOM   4011  C   VAL A 312      17.438   6.492   9.324  1.00  0.00
ATOM   4012  O   VAL A 312      17.328   6.494   8.132  1.00  0.00
ATOM   4013  N   LEU A 313      18.502   5.884   9.939  1.00  0.00
ATOM   4014  HN  LEU A 313      18.478   5.569  10.876  1.00  0.00
ATOM   4015  CA  LEU A 313      19.542   5.356   9.025  1.00  0.00
ATOM   4016  HA  LEU A 313      19.985   6.197   8.523  1.00  0.00
ATOM   4017  CB  LEU A 313      20.746   4.684   9.842  1.00  0.00
ATOM   4018  HB1 LEU A 313      21.605   4.512   9.154  1.00  0.00
ATOM   4019  HB2 LEU A 313      20.517   3.703  10.327  1.00  0.00
ATOM   4020  CG  LEU A 313      21.259   5.424  11.056  1.00  0.00
ATOM   4021  HG  LEU A 313      20.484   5.362  11.853  1.00  0.00
ATOM   4022  CD1 LEU A 313      22.474   4.814  11.747  1.00  0.00
ATOM   4023 1HD1 LEU A 313      23.274   4.518  11.040  1.00  0.00
ATOM   4024 2HD1 LEU A 313      22.161   3.874  12.248  1.00  0.00
ATOM   4025 3HD1 LEU A 313      22.963   5.494  12.464  1.00  0.00
ATOM   4026  CD2 LEU A 313      21.396   6.977  10.851  1.00  0.00
ATOM   4027 1HD2 LEU A 313      21.763   7.508  11.760  1.00  0.00
ATOM   4028 2HD2 LEU A 313      20.531   7.553  10.470  1.00  0.00
ATOM   4029 3HD2 LEU A 313      22.157   7.294  10.126  1.00  0.00
ATOM   4030  C   LEU A 313      19.083   4.311   8.015  1.00  0.00
ATOM   4031  O   LEU A 313      19.727   4.015   7.001  1.00  0.00
ATOM   4032  N   PHE A 314      17.994   3.568   8.302  1.00  0.00
ATOM   4033  HN  PHE A 314      17.386   3.756   9.076  1.00  0.00
ATOM   4034  CA  PHE A 314      17.507   2.521   7.393  1.00  0.00
ATOM   4035  HA  PHE A 314      18.278   1.781   7.231  1.00  0.00
ATOM   4036  CB  PHE A 314      16.269   1.816   8.017  1.00  0.00
ATOM   4037  HB1 PHE A 314      16.024   0.915   7.426  1.00  0.00
ATOM   4038  HB2 PHE A 314      15.408   2.513   7.987  1.00  0.00
ATOM   4039  CG  PHE A 314      16.365   1.389   9.444  1.00  0.00
ATOM   4040  CD1 PHE A 314      17.609   1.077   9.980  1.00  0.00
ATOM   4041  HD1 PHE A 314      18.488   1.024   9.351  1.00  0.00
ATOM   4042  CE1 PHE A 314      17.814   0.641  11.293  1.00  0.00
ATOM   4043  HE1 PHE A 314      18.812   0.354  11.625  1.00  0.00
ATOM   4044  CZ  PHE A 314      16.597   0.372  12.024  1.00  0.00
ATOM   4045  HZ  PHE A 314      16.706   0.042  13.048  1.00  0.00
ATOM   4046  CD2 PHE A 314      15.213   1.056  10.169  1.00  0.00
ATOM   4047  HD2 PHE A 314      14.207   1.222   9.826  1.00  0.00
ATOM   4048  CE2 PHE A 314      15.342   0.572  11.480  1.00  0.00
ATOM   4049  HE2 PHE A 314      14.481   0.446  12.113  1.00  0.00
ATOM   4050  C   PHE A 314      17.032   2.926   6.043  1.00  0.00
ATOM   4051  O   PHE A 314      17.168   2.375   4.970  1.00  0.00
ATOM   4052  N   VAL A 315      16.361   4.075   6.116  1.00  0.00
ATOM   4053  HN  VAL A 315      16.190   4.633   6.931  1.00  0.00
ATOM   4054  CA  VAL A 315      15.717   4.715   5.002  1.00  0.00
ATOM   4055  HA  VAL A 315      15.170   3.942   4.479  1.00  0.00
ATOM   4056  CB  VAL A 315      14.654   5.627   5.527  1.00  0.00
ATOM   4057  HB  VAL A 315      15.134   6.394   6.161  1.00  0.00
ATOM   4058  CG1 VAL A 315      13.944   6.201   4.288  1.00  0.00
ATOM   4059 1HG1 VAL A 315      13.286   6.964   4.770  1.00  0.00
ATOM   4060 2HG1 VAL A 315      13.496   5.426   3.662  1.00  0.00
ATOM   4061 3HG1 VAL A 315      14.659   6.814   3.709  1.00  0.00
ATOM   4062  CG2 VAL A 315      13.550   4.943   6.410  1.00  0.00
ATOM   4063 1HG2 VAL A 315      12.843   5.665   6.840  1.00  0.00
ATOM   4064 2HG2 VAL A 315      13.944   4.332   7.262  1.00  0.00
ATOM   4065 3HG2 VAL A 315      13.116   4.116   5.820  1.00  0.00
ATOM   4066  C   VAL A 315      16.808   5.318   4.002  1.00  0.00
ATOM   4067  O   VAL A 315      16.692   5.261   2.785  1.00  0.00
ATOM   4068  N   VAL A 316      17.918   5.882   4.533  1.00  0.00
ATOM   4069  HN  VAL A 316      18.037   6.062   5.498  1.00  0.00
ATOM   4070  CA  VAL A 316      18.963   6.596   3.823  1.00  0.00
ATOM   4071  HA  VAL A 316      18.492   7.432   3.314  1.00  0.00
ATOM   4072  CB  VAL A 316      20.058   7.176   4.738  1.00  0.00
ATOM   4073  HB  VAL A 316      20.733   6.396   5.168  1.00  0.00
ATOM   4074  CG1 VAL A 316      21.059   8.095   3.836  1.00  0.00
ATOM   4075 1HG1 VAL A 316      20.389   8.673   3.169  1.00  0.00
ATOM   4076 2HG1 VAL A 316      21.652   7.365   3.248  1.00  0.00
ATOM   4077 3HG1 VAL A 316      21.700   8.757   4.458  1.00  0.00
ATOM   4078  CG2 VAL A 316      19.470   8.052   5.860  1.00  0.00
ATOM   4079 1HG2 VAL A 316      18.699   8.795   5.521  1.00  0.00
ATOM   4080 2HG2 VAL A 316      20.317   8.530   6.391  1.00  0.00
ATOM   4081 3HG2 VAL A 316      18.999   7.331   6.565  1.00  0.00
ATOM   4082  C   VAL A 316      19.624   5.803   2.756  1.00  0.00
ATOM   4083  O   VAL A 316      19.697   6.409   1.661  1.00  0.00
ATOM   4084  N   PRO A 317      20.164   4.566   2.730  1.00  0.00
ATOM   4085  CD  PRO A 317      20.248   3.797   3.908  1.00  0.00
ATOM   4086  HD1 PRO A 317      19.293   3.699   4.466  1.00  0.00
ATOM   4087  HD2 PRO A 317      20.954   4.224   4.649  1.00  0.00
ATOM   4088  CA  PRO A 317      20.730   3.913   1.577  1.00  0.00
ATOM   4089  HA  PRO A 317      21.347   4.604   1.016  1.00  0.00
ATOM   4090  CB  PRO A 317      21.430   2.705   2.220  1.00  0.00
ATOM   4091  HB1 PRO A 317      22.497   3.018   2.320  1.00  0.00
ATOM   4092  HB2 PRO A 317      21.391   1.833   1.526  1.00  0.00
ATOM   4093  CG  PRO A 317      20.685   2.426   3.461  1.00  0.00
ATOM   4094  HG1 PRO A 317      19.731   1.870   3.357  1.00  0.00
ATOM   4095  HG2 PRO A 317      21.351   1.998   4.241  1.00  0.00
ATOM   4096  C   PRO A 317      19.597   3.411   0.659  1.00  0.00
ATOM   4097  O   PRO A 317      19.851   3.369  -0.565  1.00  0.00
ATOM   4098  N   TRP A 318      18.410   3.075   1.032  1.00  0.00
ATOM   4099  HN  TRP A 318      18.143   3.199   1.993  1.00  0.00
ATOM   4100  CA  TRP A 318      17.328   2.865   0.058  1.00  0.00
ATOM   4101  HA  TRP A 318      17.673   2.176  -0.691  1.00  0.00
ATOM   4102  CB  TRP A 318      16.056   2.204   0.707  1.00  0.00
ATOM   4103  HB1 TRP A 318      16.017   2.785   1.650  1.00  0.00
ATOM   4104  HB2 TRP A 318      16.284   1.130   0.913  1.00  0.00
ATOM   4105  CG  TRP A 318      14.712   2.306   0.157  1.00  0.00
ATOM   4106  CD1 TRP A 318      14.217   1.350  -0.643  1.00  0.00
ATOM   4107  HD1 TRP A 318      14.743   0.432  -0.884  1.00  0.00
ATOM   4108  NE1 TRP A 318      12.937   1.662  -0.876  1.00  0.00
ATOM   4109  HE1 TRP A 318      12.268   1.044  -1.222  1.00  0.00
ATOM   4110  CE2 TRP A 318      12.631   2.856  -0.337  1.00  0.00
ATOM   4111  CD2 TRP A 318      13.756   3.290   0.324  1.00  0.00
ATOM   4112  CE3 TRP A 318      13.788   4.533   1.020  1.00  0.00
ATOM   4113  HE3 TRP A 318      14.733   4.817   1.461  1.00  0.00
ATOM   4114  CZ3 TRP A 318      12.637   5.309   0.933  1.00  0.00
ATOM   4115  HZ3 TRP A 318      12.658   6.310   1.378  1.00  0.00
ATOM   4116  CZ2 TRP A 318      11.520   3.632  -0.384  1.00  0.00
ATOM   4117  HZ2 TRP A 318      10.596   3.336  -0.877  1.00  0.00
ATOM   4118  CH2 TRP A 318      11.435   4.853   0.343  1.00  0.00
ATOM   4119  HH2 TRP A 318      10.587   5.525   0.380  1.00  0.00
ATOM   4120  C   TRP A 318      16.828   4.181  -0.682  1.00  0.00
ATOM   4121  O   TRP A 318      16.490   4.234  -1.894  1.00  0.00
ATOM   4122  N   GLY A 319      16.891   5.319  -0.006  1.00  0.00
ATOM   4123  HN  GLY A 319      16.943   5.268   0.993  1.00  0.00
ATOM   4124  CA  GLY A 319      16.567   6.583  -0.644  1.00  0.00
ATOM   4125  HA1 GLY A 319      16.564   7.367   0.094  1.00  0.00
ATOM   4126  HA2 GLY A 319      15.585   6.478  -1.080  1.00  0.00
ATOM   4127  C   GLY A 319      17.616   7.092  -1.642  1.00  0.00
ATOM   4128  O   GLY A 319      17.267   7.606  -2.734  1.00  0.00
ATOM   4129  N   PHE A 320      18.910   6.969  -1.253  1.00  0.00
ATOM   4130  HN  PHE A 320      19.259   6.743  -0.358  1.00  0.00
ATOM   4131  CA  PHE A 320      19.950   7.069  -2.195  1.00  0.00
ATOM   4132  HA  PHE A 320      19.885   8.092  -2.569  1.00  0.00
ATOM   4133  CB  PHE A 320      21.371   7.051  -1.489  1.00  0.00
ATOM   4134  HB1 PHE A 320      21.191   6.226  -0.771  1.00  0.00
ATOM   4135  HB2 PHE A 320      21.470   7.990  -0.921  1.00  0.00
ATOM   4136  CG  PHE A 320      22.530   6.745  -2.387  1.00  0.00
ATOM   4137  CD1 PHE A 320      22.955   7.801  -3.303  1.00  0.00
ATOM   4138  HD1 PHE A 320      22.489   8.776  -3.310  1.00  0.00
ATOM   4139  CE1 PHE A 320      24.030   7.443  -4.163  1.00  0.00
ATOM   4140  HE1 PHE A 320      24.377   8.201  -4.851  1.00  0.00
ATOM   4141  CZ  PHE A 320      24.582   6.183  -4.253  1.00  0.00
ATOM   4142  HZ  PHE A 320      25.459   6.036  -4.869  1.00  0.00
ATOM   4143  CD2 PHE A 320      23.169   5.521  -2.456  1.00  0.00
ATOM   4144  HD2 PHE A 320      22.710   4.758  -1.836  1.00  0.00
ATOM   4145  CE2 PHE A 320      24.199   5.209  -3.311  1.00  0.00
ATOM   4146  HE2 PHE A 320      24.616   4.208  -3.415  1.00  0.00
ATOM   4147  C   PHE A 320      19.896   6.157  -3.384  1.00  0.00
ATOM   4148  O   PHE A 320      19.992   6.530  -4.550  1.00  0.00
ATOM   4149  N   ALA A 321      19.585   4.844  -3.115  1.00  0.00
ATOM   4150  HN  ALA A 321      19.391   4.525  -2.193  1.00  0.00
ATOM   4151  CA  ALA A 321      19.498   3.886  -4.248  1.00  0.00
ATOM   4152  HA  ALA A 321      20.403   3.989  -4.803  1.00  0.00
ATOM   4153  CB  ALA A 321      19.376   2.399  -3.857  1.00  0.00
ATOM   4154  HB1 ALA A 321      19.400   1.785  -4.782  1.00  0.00
ATOM   4155  HB2 ALA A 321      18.390   2.303  -3.358  1.00  0.00
ATOM   4156  HB3 ALA A 321      20.189   2.222  -3.129  1.00  0.00
ATOM   4157  C   ALA A 321      18.366   4.206  -5.225  1.00  0.00
ATOM   4158  O   ALA A 321      18.482   4.141  -6.448  1.00  0.00
ATOM   4159  N   ARG A 322      17.173   4.586  -4.642  1.00  0.00
ATOM   4160  HN  ARG A 322      17.066   4.725  -3.674  1.00  0.00
ATOM   4161  CA  ARG A 322      15.988   4.871  -5.391  1.00  0.00
ATOM   4162  HA  ARG A 322      15.716   4.034  -6.027  1.00  0.00
ATOM   4163  CB  ARG A 322      14.738   5.068  -4.490  1.00  0.00
ATOM   4164  HB1 ARG A 322      15.117   5.851  -3.802  1.00  0.00
ATOM   4165  HB2 ARG A 322      14.538   4.109  -3.984  1.00  0.00
ATOM   4166  CG  ARG A 322      13.490   5.466  -5.329  1.00  0.00
ATOM   4167  HG1 ARG A 322      13.572   6.553  -5.571  1.00  0.00
ATOM   4168  HG2 ARG A 322      12.714   5.628  -4.553  1.00  0.00
ATOM   4169  CD  ARG A 322      12.952   4.675  -6.566  1.00  0.00
ATOM   4170  HD1 ARG A 322      13.806   4.655  -7.272  1.00  0.00
ATOM   4171  HD2 ARG A 322      12.143   5.274  -7.038  1.00  0.00
ATOM   4172  NE  ARG A 322      12.587   3.323  -6.138  1.00  0.00
ATOM   4173  HE  ARG A 322      12.292   3.212  -5.187  1.00  0.00
ATOM   4174  CZ  ARG A 322      12.706   2.255  -6.954  1.00  0.00
ATOM   4175  NH1 ARG A 322      12.572   2.274  -8.253  1.00  0.00
ATOM   4176 1HH1 ARG A 322      12.380   3.151  -8.688  1.00  0.00
ATOM   4177 2HH1 ARG A 322      12.400   1.457  -8.800  1.00  0.00
ATOM   4178  NH2 ARG A 322      12.624   1.127  -6.354  1.00  0.00
ATOM   4179 1HH2 ARG A 322      12.448   0.346  -6.967  1.00  0.00
ATOM   4180 2HH2 ARG A 322      12.426   1.175  -5.371  1.00  0.00
ATOM   4181  C   ARG A 322      16.213   6.121  -6.296  1.00  0.00
ATOM   4182  O   ARG A 322      15.817   6.181  -7.436  1.00  0.00
ATOM   4183  N   ALA A 323      16.910   7.213  -5.811  1.00  0.00
ATOM   4184  HN  ALA A 323      17.196   7.228  -4.852  1.00  0.00
ATOM   4185  CA  ALA A 323      17.309   8.349  -6.628  1.00  0.00
ATOM   4186  HA  ALA A 323      16.404   8.582  -7.169  1.00  0.00
ATOM   4187  CB  ALA A 323      17.725   9.511  -5.728  1.00  0.00
ATOM   4188  HB1 ALA A 323      18.294  10.304  -6.238  1.00  0.00
ATOM   4189  HB2 ALA A 323      18.351   9.331  -4.825  1.00  0.00
ATOM   4190  HB3 ALA A 323      16.805   9.963  -5.306  1.00  0.00
ATOM   4191  C   ALA A 323      18.439   8.121  -7.639  1.00  0.00
ATOM   4192  O   ALA A 323      18.615   8.714  -8.719  1.00  0.00
ATOM   4193  N   HSD A 324      19.233   7.132  -7.341  1.00  0.00
ATOM   4194  HN  HSD A 324      19.188   6.716  -6.432  1.00  0.00
ATOM   4195  CA  HSD A 324      20.278   6.665  -8.260  1.00  0.00
ATOM   4196  HA  HSD A 324      20.720   7.515  -8.752  1.00  0.00
ATOM   4197  CB  HSD A 324      21.348   5.912  -7.467  1.00  0.00
ATOM   4198  HB1 HSD A 324      21.003   4.996  -6.933  1.00  0.00
ATOM   4199  HB2 HSD A 324      21.600   6.482  -6.552  1.00  0.00
ATOM   4200  ND1 HSD A 324      22.885   5.855  -9.568  1.00  0.00
ATOM   4201  HD1 HSD A 324      22.222   6.037 -10.298  1.00  0.00
ATOM   4202  CG  HSD A 324      22.639   5.625  -8.216  1.00  0.00
ATOM   4203  CE1 HSD A 324      24.187   5.545  -9.797  1.00  0.00
ATOM   4204  HE1 HSD A 324      24.603   5.641 -10.803  1.00  0.00
ATOM   4205  NE2 HSD A 324      24.808   5.128  -8.723  1.00  0.00
ATOM   4206  CD2 HSD A 324      23.854   5.209  -7.679  1.00  0.00
ATOM   4207  HD2 HSD A 324      24.149   4.822  -6.715  1.00  0.00
ATOM   4208  C   HSD A 324      19.793   5.662  -9.315  1.00  0.00
ATOM   4209  O   HSD A 324      20.367   5.466 -10.400  1.00  0.00
ATOM   4210  N   LEU A 325      18.664   5.009  -9.071  1.00  0.00
ATOM   4211  HN  LEU A 325      18.237   5.114  -8.188  1.00  0.00
ATOM   4212  CA  LEU A 325      17.888   4.234 -10.050  1.00  0.00
ATOM   4213  HA  LEU A 325      18.617   3.754 -10.700  1.00  0.00
ATOM   4214  CB  LEU A 325      17.153   3.034  -9.339  1.00  0.00
ATOM   4215  HB1 LEU A 325      16.462   3.447  -8.574  1.00  0.00
ATOM   4216  HB2 LEU A 325      17.905   2.527  -8.708  1.00  0.00
ATOM   4217  CG  LEU A 325      16.471   2.093 -10.404  1.00  0.00
ATOM   4218  HG  LEU A 325      15.696   2.755 -10.862  1.00  0.00
ATOM   4219  CD1 LEU A 325      17.303   1.590 -11.603  1.00  0.00
ATOM   4220 1HD1 LEU A 325      17.828   2.401 -12.130  1.00  0.00
ATOM   4221 2HD1 LEU A 325      16.678   1.156 -12.405  1.00  0.00
ATOM   4222 3HD1 LEU A 325      17.888   0.675 -11.332  1.00  0.00
ATOM   4223  CD2 LEU A 325      15.773   0.894  -9.775  1.00  0.00
ATOM   4224 1HD2 LEU A 325      16.472   0.200  -9.259  1.00  0.00
ATOM   4225 2HD2 LEU A 325      15.218   0.270 -10.506  1.00  0.00
ATOM   4226 3HD2 LEU A 325      14.973   1.295  -9.100  1.00  0.00
ATOM   4227  C   LEU A 325      17.054   5.129 -10.938  1.00  0.00
ATOM   4228  O   LEU A 325      16.902   4.825 -12.144  1.00  0.00
ATOM   4229  N   GLU A 326      16.471   6.171 -10.343  1.00  0.00
ATOM   4230  HN  GLU A 326      16.721   6.457  -9.413  1.00  0.00
ATOM   4231  CA  GLU A 326      15.331   6.936 -10.994  1.00  0.00
ATOM   4232  HA  GLU A 326      15.467   6.603 -12.019  1.00  0.00
ATOM   4233  CB  GLU A 326      13.890   6.433 -10.598  1.00  0.00
ATOM   4234  HB1 GLU A 326      13.204   6.962 -11.289  1.00  0.00
ATOM   4235  HB2 GLU A 326      13.593   6.677  -9.556  1.00  0.00
ATOM   4236  CG  GLU A 326      13.715   4.899 -10.662  1.00  0.00
ATOM   4237  HG1 GLU A 326      14.167   4.431  -9.769  1.00  0.00
ATOM   4238  HG2 GLU A 326      14.171   4.477 -11.583  1.00  0.00
ATOM   4239  CD  GLU A 326      12.227   4.595 -10.651  1.00  0.00
ATOM   4240  OE1 GLU A 326      11.627   4.273 -11.666  1.00  0.00
ATOM   4241  OE2 GLU A 326      11.680   4.525  -9.498  1.00  0.00
ATOM   4242  C   GLU A 326      15.434   8.367 -10.997  1.00  0.00
ATOM   4243  O   GLU A 326      15.840   9.029 -10.038  1.00  0.00
ATOM   4244  N   ASN A 327      15.025   8.989 -12.109  1.00  0.00
ATOM   4245  HN  ASN A 327      14.773   8.341 -12.820  1.00  0.00
ATOM   4246  CA  ASN A 327      14.992  10.450 -12.247  1.00  0.00
ATOM   4247  HA  ASN A 327      15.399  10.969 -11.390  1.00  0.00
ATOM   4248  CB  ASN A 327      15.786  10.942 -13.570  1.00  0.00
ATOM   4249  HB1 ASN A 327      15.669  12.035 -13.636  1.00  0.00
ATOM   4250  HB2 ASN A 327      15.552  10.480 -14.547  1.00  0.00
ATOM   4251  CG  ASN A 327      17.245  10.648 -13.360  1.00  0.00
ATOM   4252  OD1 ASN A 327      17.900  11.304 -12.529  1.00  0.00
ATOM   4253  ND2 ASN A 327      17.825   9.798 -14.199  1.00  0.00
ATOM   4254 1HD2 ASN A 327      17.314   9.434 -14.979  1.00  0.00
ATOM   4255 2HD2 ASN A 327      18.707   9.461 -13.888  1.00  0.00
ATOM   4256  C   ASN A 327      13.483  10.862 -12.375  1.00  0.00
ATOM   4257  O   ASN A 327      13.152  12.018 -12.340  1.00  0.00
ATOM   4258  N   THR A 328      12.518   9.925 -12.388  1.00  0.00
ATOM   4259  HN  THR A 328      12.734   8.964 -12.234  1.00  0.00
ATOM   4260  CA  THR A 328      11.102  10.323 -12.481  1.00  0.00
ATOM   4261  HA  THR A 328      10.858  11.266 -12.003  1.00  0.00
ATOM   4262  CB  THR A 328      10.721  10.573 -13.926  1.00  0.00
ATOM   4263  HB  THR A 328      11.429  11.277 -14.417  1.00  0.00
ATOM   4264  OG1 THR A 328       9.383  11.101 -14.039  1.00  0.00
ATOM   4265  HG1 THR A 328       9.455  12.051 -13.880  1.00  0.00
ATOM   4266  CG2 THR A 328      10.697   9.315 -14.803  1.00  0.00
ATOM   4267 1HG2 THR A 328      10.297   9.535 -15.808  1.00  0.00
ATOM   4268 2HG2 THR A 328       9.977   8.630 -14.320  1.00  0.00
ATOM   4269 3HG2 THR A 328      11.705   8.853 -14.877  1.00  0.00
ATOM   4270  C   THR A 328      10.159   9.386 -11.772  1.00  0.00
ATOM   4271  O   THR A 328      10.414   8.223 -11.676  1.00  0.00
ATOM   4272  N   GLY A 329       9.055   9.991 -11.242  1.00  0.00
ATOM   4273  HN  GLY A 329       9.000  10.982 -11.218  1.00  0.00
ATOM   4274  CA  GLY A 329       7.862   9.214 -10.786  1.00  0.00
ATOM   4275  HA1 GLY A 329       7.915   8.179 -11.124  1.00  0.00
ATOM   4276  HA2 GLY A 329       7.020   9.744 -11.202  1.00  0.00
ATOM   4277  C   GLY A 329       7.733   9.237  -9.325  1.00  0.00
ATOM   4278  O   GLY A 329       8.502   9.942  -8.592  1.00  0.00
ATOM   4279  N   CYS A 330       6.750   8.492  -8.781  1.00  0.00
ATOM   4280  HN  CYS A 330       6.040   8.039  -9.332  1.00  0.00
ATOM   4281  CA  CYS A 330       6.452   8.586  -7.390  1.00  0.00
ATOM   4282  HA  CYS A 330       6.627   9.564  -6.971  1.00  0.00
ATOM   4283  CB  CYS A 330       4.932   8.119  -7.271  1.00  0.00
ATOM   4284  HB1 CYS A 330       4.483   8.160  -6.262  1.00  0.00
ATOM   4285  HB2 CYS A 330       4.791   7.036  -7.498  1.00  0.00
ATOM   4286  SG  CYS A 330       3.840   9.142  -8.412  1.00  0.00
ATOM   4287  HG1 CYS A 330       4.400   8.749  -9.553  1.00  0.00
ATOM   4288  C   CYS A 330       7.167   7.585  -6.448  1.00  0.00
ATOM   4289  O   CYS A 330       6.852   7.423  -5.270  1.00  0.00
ATOM   4290  N   TRP A 331       8.178   6.813  -6.920  1.00  0.00
ATOM   4291  HN  TRP A 331       8.513   6.927  -7.862  1.00  0.00
ATOM   4292  CA  TRP A 331       8.969   5.828  -6.199  1.00  0.00
ATOM   4293  HA  TRP A 331       9.681   5.402  -6.905  1.00  0.00
ATOM   4294  CB  TRP A 331       9.616   6.421  -5.001  1.00  0.00
ATOM   4295  HB1 TRP A 331      10.178   5.687  -4.404  1.00  0.00
ATOM   4296  HB2 TRP A 331       8.831   6.855  -4.342  1.00  0.00
ATOM   4297  CG  TRP A 331      10.555   7.571  -5.260  1.00  0.00
ATOM   4298  CD1 TRP A 331      11.107   7.989  -6.462  1.00  0.00
ATOM   4299  HD1 TRP A 331      10.959   7.577  -7.458  1.00  0.00
ATOM   4300  NE1 TRP A 331      12.114   8.960  -6.206  1.00  0.00
ATOM   4301  HE1 TRP A 331      12.815   9.289  -6.798  1.00  0.00
ATOM   4302  CE2 TRP A 331      12.222   9.209  -4.893  1.00  0.00
ATOM   4303  CD2 TRP A 331      11.412   8.242  -4.261  1.00  0.00
ATOM   4304  CE3 TRP A 331      11.412   8.187  -2.800  1.00  0.00
ATOM   4305  HE3 TRP A 331      10.816   7.486  -2.231  1.00  0.00
ATOM   4306  CZ3 TRP A 331      12.331   8.976  -2.184  1.00  0.00
ATOM   4307  HZ3 TRP A 331      12.430   8.973  -1.114  1.00  0.00
ATOM   4308  CZ2 TRP A 331      12.959  10.129  -4.222  1.00  0.00
ATOM   4309  HZ2 TRP A 331      13.540  10.900  -4.694  1.00  0.00
ATOM   4310  CH2 TRP A 331      13.093   9.914  -2.858  1.00  0.00
ATOM   4311  HH2 TRP A 331      13.857  10.520  -2.385  1.00  0.00
ATOM   4312  C   TRP A 331       8.109   4.616  -5.707  1.00  0.00
ATOM   4313  O   TRP A 331       8.615   3.901  -4.816  1.00  0.00
ATOM   4314  N   THR A 332       6.908   4.366  -6.240  1.00  0.00
ATOM   4315  HN  THR A 332       6.545   4.987  -6.941  1.00  0.00
ATOM   4316  CA  THR A 332       5.958   3.340  -5.901  1.00  0.00
ATOM   4317  HA  THR A 332       6.119   3.213  -4.841  1.00  0.00
ATOM   4318  CB  THR A 332       4.444   3.693  -6.053  1.00  0.00
ATOM   4319  HB  THR A 332       3.852   2.796  -5.773  1.00  0.00
ATOM   4320  OG1 THR A 332       4.136   4.058  -7.351  1.00  0.00
ATOM   4321  HG1 THR A 332       4.205   3.331  -7.965  1.00  0.00
ATOM   4322  CG2 THR A 332       3.989   4.814  -5.166  1.00  0.00
ATOM   4323 1HG2 THR A 332       3.876   4.518  -4.093  1.00  0.00
ATOM   4324 2HG2 THR A 332       2.931   5.009  -5.443  1.00  0.00
ATOM   4325 3HG2 THR A 332       4.573   5.749  -5.202  1.00  0.00
ATOM   4326  C   THR A 332       6.207   2.087  -6.654  1.00  0.00
ATOM   4327  O   THR A 332       5.334   1.529  -7.332  1.00  0.00
ATOM   4328  N   THR A 333       7.434   1.569  -6.548  1.00  0.00
ATOM   4329  HN  THR A 333       8.147   2.161  -6.194  1.00  0.00
ATOM   4330  CA  THR A 333       7.703   0.161  -6.984  1.00  0.00
ATOM   4331  HA  THR A 333       6.758  -0.354  -6.963  1.00  0.00
ATOM   4332  CB  THR A 333       8.291   0.057  -8.412  1.00  0.00
ATOM   4333  HB  THR A 333       7.756   0.807  -9.049  1.00  0.00
ATOM   4334  OG1 THR A 333       8.092  -1.219  -9.037  1.00  0.00
ATOM   4335  HG1 THR A 333       7.133  -1.300  -9.150  1.00  0.00
ATOM   4336  CG2 THR A 333       9.786   0.493  -8.433  1.00  0.00
ATOM   4337 1HG2 THR A 333      10.522  -0.046  -7.805  1.00  0.00
ATOM   4338 2HG2 THR A 333       9.717   1.574  -8.181  1.00  0.00
ATOM   4339 3HG2 THR A 333      10.342   0.497  -9.391  1.00  0.00
ATOM   4340  C   THR A 333       8.502  -0.558  -5.960  1.00  0.00
ATOM   4341  O   THR A 333       9.316  -0.008  -5.242  1.00  0.00
ATOM   4342  N   ASN A 334       8.312  -1.902  -5.907  1.00  0.00
ATOM   4343  HN  ASN A 334       7.571  -2.244  -6.489  1.00  0.00
ATOM   4344  CA  ASN A 334       9.129  -2.878  -5.257  1.00  0.00
ATOM   4345  HA  ASN A 334      10.033  -2.477  -4.824  1.00  0.00
ATOM   4346  CB  ASN A 334       8.297  -3.628  -4.144  1.00  0.00
ATOM   4347  HB1 ASN A 334       8.956  -4.461  -3.809  1.00  0.00
ATOM   4348  HB2 ASN A 334       7.414  -4.139  -4.567  1.00  0.00
ATOM   4349  CG  ASN A 334       7.945  -2.796  -2.952  1.00  0.00
ATOM   4350  OD1 ASN A 334       8.754  -1.936  -2.569  1.00  0.00
ATOM   4351  ND2 ASN A 334       6.824  -3.140  -2.300  1.00  0.00
ATOM   4352 1HD2 ASN A 334       6.537  -2.622  -1.497  1.00  0.00
ATOM   4353 2HD2 ASN A 334       6.348  -3.978  -2.579  1.00  0.00
ATOM   4354  C   ASN A 334       9.711  -3.964  -6.166  1.00  0.00
ATOM   4355  O   ASN A 334      10.447  -4.834  -5.675  1.00  0.00
ATOM   4356  N   GLY A 335       9.634  -3.813  -7.536  1.00  0.00
ATOM   4357  HN  GLY A 335       9.195  -2.957  -7.774  1.00  0.00
ATOM   4358  CA  GLY A 335      10.046  -4.639  -8.610  1.00  0.00
ATOM   4359  HA1 GLY A 335       9.937  -3.963  -9.443  1.00  0.00
ATOM   4360  HA2 GLY A 335       9.428  -5.525  -8.608  1.00  0.00
ATOM   4361  C   GLY A 335      11.484  -5.047  -8.499  1.00  0.00
ATOM   4362  O   GLY A 335      12.305  -4.297  -7.995  1.00  0.00
ATOM   4363  N   ASN A 336      11.787  -6.278  -8.851  1.00  0.00
ATOM   4364  HN  ASN A 336      11.174  -6.702  -9.514  1.00  0.00
ATOM   4365  CA  ASN A 336      12.993  -7.072  -8.606  1.00  0.00
ATOM   4366  HA  ASN A 336      12.671  -8.054  -8.912  1.00  0.00
ATOM   4367  CB  ASN A 336      14.211  -6.639  -9.605  1.00  0.00
ATOM   4368  HB1 ASN A 336      15.135  -7.239  -9.458  1.00  0.00
ATOM   4369  HB2 ASN A 336      14.383  -5.564  -9.369  1.00  0.00
ATOM   4370  CG  ASN A 336      13.767  -6.771 -11.010  1.00  0.00
ATOM   4371  OD1 ASN A 336      12.924  -7.656 -11.264  1.00  0.00
ATOM   4372  ND2 ASN A 336      14.221  -5.926 -12.015  1.00  0.00
ATOM   4373 1HD2 ASN A 336      14.899  -5.212 -11.832  1.00  0.00
ATOM   4374 2HD2 ASN A 336      13.997  -6.055 -12.974  1.00  0.00
ATOM   4375  C   ASN A 336      13.465  -7.234  -7.147  1.00  0.00
ATOM   4376  O   ASN A 336      14.428  -7.906  -6.946  1.00  0.00
ATOM   4377  N   LYS A 337      12.715  -6.667  -6.127  1.00  0.00
ATOM   4378  HN  LYS A 337      11.884  -6.217  -6.410  1.00  0.00
ATOM   4379  CA  LYS A 337      12.795  -6.934  -4.706  1.00  0.00
ATOM   4380  HA  LYS A 337      11.982  -6.349  -4.305  1.00  0.00
ATOM   4381  CB  LYS A 337      12.466  -8.352  -4.284  1.00  0.00
ATOM   4382  HB1 LYS A 337      12.573  -8.427  -3.179  1.00  0.00
ATOM   4383  HB2 LYS A 337      13.276  -9.071  -4.526  1.00  0.00
ATOM   4384  CG  LYS A 337      11.163  -8.877  -4.768  1.00  0.00
ATOM   4385  HG1 LYS A 337      10.999  -9.971  -4.654  1.00  0.00
ATOM   4386  HG2 LYS A 337      11.065  -8.573  -5.833  1.00  0.00
ATOM   4387  CD  LYS A 337       9.988  -8.223  -3.950  1.00  0.00
ATOM   4388  HD1 LYS A 337       9.725  -7.248  -4.434  1.00  0.00
ATOM   4389  HD2 LYS A 337      10.427  -8.015  -2.950  1.00  0.00
ATOM   4390  CE  LYS A 337       8.700  -9.032  -3.926  1.00  0.00
ATOM   4391  HE1 LYS A 337       8.278  -9.207  -4.944  1.00  0.00
ATOM   4392  HE2 LYS A 337       7.929  -8.435  -3.395  1.00  0.00
ATOM   4393  NZ  LYS A 337       8.784 -10.295  -3.221  1.00  0.00
ATOM   4394  HZ1 LYS A 337       8.778 -11.005  -3.993  1.00  0.00
ATOM   4395  HZ2 LYS A 337       7.907 -10.600  -2.752  1.00  0.00
ATOM   4396  HZ3 LYS A 337       9.593 -10.454  -2.592  1.00  0.00
ATOM   4397  C   LYS A 337      14.107  -6.453  -4.046  1.00  0.00
ATOM   4398  O   LYS A 337      14.068  -6.257  -2.844  1.00  0.00
ATOM   4399  N   LYS A 338      15.177  -6.116  -4.787  1.00  0.00
ATOM   4400  HN  LYS A 338      15.060  -6.224  -5.767  1.00  0.00
ATOM   4401  CA  LYS A 338      16.524  -5.821  -4.264  1.00  0.00
ATOM   4402  HA  LYS A 338      16.868  -6.556  -3.551  1.00  0.00
ATOM   4403  CB  LYS A 338      17.628  -5.793  -5.363  1.00  0.00
ATOM   4404  HB1 LYS A 338      18.671  -5.826  -5.011  1.00  0.00
ATOM   4405  HB2 LYS A 338      17.575  -4.807  -5.872  1.00  0.00
ATOM   4406  CG  LYS A 338      17.481  -6.956  -6.421  1.00  0.00
ATOM   4407  HG1 LYS A 338      16.453  -6.999  -6.820  1.00  0.00
ATOM   4408  HG2 LYS A 338      17.617  -8.003  -6.051  1.00  0.00
ATOM   4409  CD  LYS A 338      18.439  -6.778  -7.545  1.00  0.00
ATOM   4410  HD1 LYS A 338      19.497  -6.471  -7.374  1.00  0.00
ATOM   4411  HD2 LYS A 338      17.863  -6.010  -8.088  1.00  0.00
ATOM   4412  CE  LYS A 338      18.564  -8.108  -8.352  1.00  0.00
ATOM   4413  HE1 LYS A 338      17.584  -8.343  -8.809  1.00  0.00
ATOM   4414  HE2 LYS A 338      18.924  -9.069  -7.930  1.00  0.00
ATOM   4415  NZ  LYS A 338      19.432  -7.952  -9.556  1.00  0.00
ATOM   4416  HZ1 LYS A 338      19.083  -7.143 -10.091  1.00  0.00
ATOM   4417  HZ2 LYS A 338      19.416  -8.822 -10.130  1.00  0.00
ATOM   4418  HZ3 LYS A 338      20.400  -7.724  -9.269  1.00  0.00
ATOM   4419  C   LYS A 338      16.604  -4.451  -3.589  1.00  0.00
ATOM   4420  O   LYS A 338      16.968  -4.367  -2.406  1.00  0.00
ATOM   4421  N   ILE A 339      16.150  -3.396  -4.282  1.00  0.00
ATOM   4422  HN  ILE A 339      15.751  -3.598  -5.172  1.00  0.00
ATOM   4423  CA  ILE A 339      15.949  -2.124  -3.578  1.00  0.00
ATOM   4424  HA  ILE A 339      16.888  -1.883  -3.119  1.00  0.00
ATOM   4425  CB  ILE A 339      15.583  -0.889  -4.509  1.00  0.00
ATOM   4426  HB  ILE A 339      14.813  -1.264  -5.224  1.00  0.00
ATOM   4427  CG2 ILE A 339      15.070   0.383  -3.808  1.00  0.00
ATOM   4428 1HG2 ILE A 339      15.847   0.876  -3.183  1.00  0.00
ATOM   4429 2HG2 ILE A 339      14.285   0.222  -3.039  1.00  0.00
ATOM   4430 3HG2 ILE A 339      14.688   1.079  -4.583  1.00  0.00
ATOM   4431  CG1 ILE A 339      16.889  -0.623  -5.343  1.00  0.00
ATOM   4432 1HG1 ILE A 339      17.214  -1.497  -5.946  1.00  0.00
ATOM   4433 2HG1 ILE A 339      17.648  -0.336  -4.565  1.00  0.00
ATOM   4434  CD  ILE A 339      16.798   0.584  -6.223  1.00  0.00
ATOM   4435  HD1 ILE A 339      15.788   0.556  -6.652  1.00  0.00
ATOM   4436  HD2 ILE A 339      17.457   0.368  -7.081  1.00  0.00
ATOM   4437  HD3 ILE A 339      17.050   1.507  -5.670  1.00  0.00
ATOM   4438  C   ILE A 339      14.938  -2.171  -2.403  1.00  0.00
ATOM   4439  O   ILE A 339      15.289  -1.750  -1.271  1.00  0.00
ATOM   4440  N   TRP A 340      13.804  -2.922  -2.416  1.00  0.00
ATOM   4441  HN  TRP A 340      13.579  -3.352  -3.291  1.00  0.00
ATOM   4442  CA  TRP A 340      12.863  -3.067  -1.311  1.00  0.00
ATOM   4443  HA  TRP A 340      12.671  -2.057  -0.951  1.00  0.00
ATOM   4444  CB  TRP A 340      11.453  -3.527  -1.726  1.00  0.00
ATOM   4445  HB1 TRP A 340      11.662  -4.528  -2.166  1.00  0.00
ATOM   4446  HB2 TRP A 340      11.071  -2.831  -2.501  1.00  0.00
ATOM   4447  CG  TRP A 340      10.487  -3.634  -0.606  1.00  0.00
ATOM   4448  CD1 TRP A 340       9.829  -4.765  -0.263  1.00  0.00
ATOM   4449  HD1 TRP A 340       9.983  -5.727  -0.739  1.00  0.00
ATOM   4450  NE1 TRP A 340       9.017  -4.499   0.793  1.00  0.00
ATOM   4451  HE1 TRP A 340       8.323  -5.054   1.196  1.00  0.00
ATOM   4452  CE2 TRP A 340       9.175  -3.250   1.215  1.00  0.00
ATOM   4453  CD2 TRP A 340      10.120  -2.665   0.378  1.00  0.00
ATOM   4454  CE3 TRP A 340      10.409  -1.347   0.601  1.00  0.00
ATOM   4455  HE3 TRP A 340      11.073  -0.728   0.004  1.00  0.00
ATOM   4456  CZ3 TRP A 340       9.842  -0.597   1.692  1.00  0.00
ATOM   4457  HZ3 TRP A 340      10.014   0.459   1.786  1.00  0.00
ATOM   4458  CZ2 TRP A 340       8.713  -2.618   2.375  1.00  0.00
ATOM   4459  HZ2 TRP A 340       8.187  -3.300   3.033  1.00  0.00
ATOM   4460  CH2 TRP A 340       9.018  -1.251   2.632  1.00  0.00
ATOM   4461  HH2 TRP A 340       8.830  -0.808   3.597  1.00  0.00
ATOM   4462  C   TRP A 340      13.506  -3.794  -0.123  1.00  0.00
ATOM   4463  O   TRP A 340      13.311  -3.449   1.045  1.00  0.00
ATOM   4464  N   TRP A 341      14.437  -4.748  -0.417  1.00  0.00
ATOM   4465  HN  TRP A 341      14.542  -5.070  -1.361  1.00  0.00
ATOM   4466  CA  TRP A 341      15.256  -5.469   0.545  1.00  0.00
ATOM   4467  HA  TRP A 341      14.523  -6.004   1.141  1.00  0.00
ATOM   4468  CB  TRP A 341      16.105  -6.502  -0.225  1.00  0.00
ATOM   4469  HB1 TRP A 341      17.185  -6.312  -0.076  1.00  0.00
ATOM   4470  HB2 TRP A 341      16.139  -6.313  -1.324  1.00  0.00
ATOM   4471  CG  TRP A 341      15.653  -7.931  -0.062  1.00  0.00
ATOM   4472  CD1 TRP A 341      15.133  -8.752  -1.032  1.00  0.00
ATOM   4473  HD1 TRP A 341      15.201  -8.504  -2.077  1.00  0.00
ATOM   4474  NE1 TRP A 341      14.693  -9.929  -0.497  1.00  0.00
ATOM   4475  HE1 TRP A 341      14.059 -10.609  -0.800  1.00  0.00
ATOM   4476  CE2 TRP A 341      14.854  -9.908   0.825  1.00  0.00
ATOM   4477  CD2 TRP A 341      15.416  -8.678   1.216  1.00  0.00
ATOM   4478  CE3 TRP A 341      15.587  -8.353   2.544  1.00  0.00
ATOM   4479  HE3 TRP A 341      16.056  -7.428   2.851  1.00  0.00
ATOM   4480  CZ3 TRP A 341      15.391  -9.379   3.477  1.00  0.00
ATOM   4481  HZ3 TRP A 341      15.659  -9.160   4.502  1.00  0.00
ATOM   4482  CZ2 TRP A 341      14.569 -10.847   1.828  1.00  0.00
ATOM   4483  HZ2 TRP A 341      14.018 -11.743   1.556  1.00  0.00
ATOM   4484  CH2 TRP A 341      14.958 -10.588   3.105  1.00  0.00
ATOM   4485  HH2 TRP A 341      14.793 -11.353   3.848  1.00  0.00
ATOM   4486  C   TRP A 341      16.149  -4.567   1.472  1.00  0.00
ATOM   4487  O   TRP A 341      16.231  -4.910   2.615  1.00  0.00
ATOM   4488  N   ILE A 342      16.593  -3.408   1.026  1.00  0.00
ATOM   4489  HN  ILE A 342      16.385  -3.195   0.076  1.00  0.00
ATOM   4490  CA  ILE A 342      17.404  -2.519   1.783  1.00  0.00
ATOM   4491  HA  ILE A 342      18.264  -3.035   2.170  1.00  0.00
ATOM   4492  CB  ILE A 342      17.935  -1.411   0.858  1.00  0.00
ATOM   4493  HB  ILE A 342      17.131  -0.885   0.300  1.00  0.00
ATOM   4494  CG2 ILE A 342      18.920  -0.459   1.536  1.00  0.00
ATOM   4495 1HG2 ILE A 342      19.464   0.235   0.868  1.00  0.00
ATOM   4496 2HG2 ILE A 342      19.589  -1.149   2.094  1.00  0.00
ATOM   4497 3HG2 ILE A 342      18.376   0.106   2.330  1.00  0.00
ATOM   4498  CG1 ILE A 342      18.720  -1.973  -0.413  1.00  0.00
ATOM   4499 1HG1 ILE A 342      18.055  -2.665  -0.956  1.00  0.00
ATOM   4500 2HG1 ILE A 342      19.649  -2.481  -0.057  1.00  0.00
ATOM   4501  CD  ILE A 342      18.985  -0.948  -1.488  1.00  0.00
ATOM   4502  HD1 ILE A 342      19.778  -0.245  -1.167  1.00  0.00
ATOM   4503  HD2 ILE A 342      18.189  -0.248  -1.841  1.00  0.00
ATOM   4504  HD3 ILE A 342      19.528  -1.409  -2.323  1.00  0.00
ATOM   4505  C   ILE A 342      16.657  -1.944   3.055  1.00  0.00
ATOM   4506  O   ILE A 342      17.259  -1.741   4.171  1.00  0.00
ATOM   4507  N   ILE A 343      15.371  -1.659   2.900  1.00  0.00
ATOM   4508  HN  ILE A 343      15.051  -1.739   1.957  1.00  0.00
ATOM   4509  CA  ILE A 343      14.485  -1.240   3.961  1.00  0.00
ATOM   4510  HA  ILE A 343      15.003  -1.029   4.890  1.00  0.00
ATOM   4511  CB  ILE A 343      13.744   0.010   3.503  1.00  0.00
ATOM   4512  HB  ILE A 343      14.508   0.805   3.309  1.00  0.00
ATOM   4513  CG2 ILE A 343      12.998  -0.412   2.200  1.00  0.00
ATOM   4514 1HG2 ILE A 343      12.439  -1.347   2.377  1.00  0.00
ATOM   4515 2HG2 ILE A 343      13.650  -0.454   1.298  1.00  0.00
ATOM   4516 3HG2 ILE A 343      12.218   0.341   1.952  1.00  0.00
ATOM   4517  CG1 ILE A 343      12.757   0.522   4.544  1.00  0.00
ATOM   4518 1HG1 ILE A 343      12.027  -0.315   4.673  1.00  0.00
ATOM   4519 2HG1 ILE A 343      12.193   1.425   4.202  1.00  0.00
ATOM   4520  CD  ILE A 343      13.400   0.878   5.923  1.00  0.00
ATOM   4521  HD1 ILE A 343      13.548  -0.030   6.546  1.00  0.00
ATOM   4522  HD2 ILE A 343      12.613   1.509   6.387  1.00  0.00
ATOM   4523  HD3 ILE A 343      14.397   1.353   5.827  1.00  0.00
ATOM   4524  C   ILE A 343      13.534  -2.429   4.538  1.00  0.00
ATOM   4525  O   ILE A 343      13.290  -2.404   5.740  1.00  0.00
ATOM   4526  N   ARG A 344      13.115  -3.446   3.720  1.00  0.00
ATOM   4527  HN  ARG A 344      13.152  -3.378   2.731  1.00  0.00
ATOM   4528  CA  ARG A 344      12.455  -4.640   4.219  1.00  0.00
ATOM   4529  HA  ARG A 344      11.682  -4.319   4.897  1.00  0.00
ATOM   4530  CB  ARG A 344      11.925  -5.497   3.046  1.00  0.00
ATOM   4531  HB1 ARG A 344      12.825  -5.680   2.416  1.00  0.00
ATOM   4532  HB2 ARG A 344      11.214  -4.906   2.431  1.00  0.00
ATOM   4533  CG  ARG A 344      11.229  -6.751   3.500  1.00  0.00
ATOM   4534  HG1 ARG A 344      10.385  -6.620   4.204  1.00  0.00
ATOM   4535  HG2 ARG A 344      11.984  -7.408   3.988  1.00  0.00
ATOM   4536  CD  ARG A 344      10.765  -7.562   2.330  1.00  0.00
ATOM   4537  HD1 ARG A 344      11.666  -7.838   1.732  1.00  0.00
ATOM   4538  HD2 ARG A 344      10.018  -7.005   1.722  1.00  0.00
ATOM   4539  NE  ARG A 344      10.123  -8.813   2.933  1.00  0.00
ATOM   4540  HE  ARG A 344      10.640  -9.642   2.700  1.00  0.00
ATOM   4541  CZ  ARG A 344       8.944  -8.882   3.590  1.00  0.00
ATOM   4542  NH1 ARG A 344       8.587  -9.966   4.200  1.00  0.00
ATOM   4543 1HH1 ARG A 344       9.106 -10.799   4.027  1.00  0.00
ATOM   4544 2HH1 ARG A 344       7.812  -9.943   4.834  1.00  0.00
ATOM   4545  NH2 ARG A 344       8.058  -7.912   3.653  1.00  0.00
ATOM   4546 1HH2 ARG A 344       8.120  -7.092   3.088  1.00  0.00
ATOM   4547 2HH2 ARG A 344       7.159  -8.225   3.950  1.00  0.00
ATOM   4548  C   ARG A 344      13.393  -5.451   5.171  1.00  0.00
ATOM   4549  O   ARG A 344      12.951  -6.112   6.151  1.00  0.00
ATOM   4550  N   GLY A 345      14.701  -5.505   4.903  1.00  0.00
ATOM   4551  HN  GLY A 345      14.948  -4.987   4.087  1.00  0.00
ATOM   4552  CA  GLY A 345      15.600  -6.254   5.691  1.00  0.00
ATOM   4553  HA1 GLY A 345      16.535  -6.151   5.174  1.00  0.00
ATOM   4554  HA2 GLY A 345      15.193  -7.263   5.606  1.00  0.00
ATOM   4555  C   GLY A 345      15.710  -5.994   7.135  1.00  0.00
ATOM   4556  O   GLY A 345      15.512  -6.924   7.985  1.00  0.00
ATOM   4557  N   PRO A 346      15.966  -4.820   7.589  1.00  0.00
ATOM   4558  CD  PRO A 346      16.607  -3.813   6.674  1.00  0.00
ATOM   4559  HD1 PRO A 346      15.866  -3.332   6.009  1.00  0.00
ATOM   4560  HD2 PRO A 346      17.448  -4.292   6.141  1.00  0.00
ATOM   4561  CA  PRO A 346      15.949  -4.289   9.009  1.00  0.00
ATOM   4562  HA  PRO A 346      16.608  -4.750   9.707  1.00  0.00
ATOM   4563  CB  PRO A 346      16.353  -2.773   8.825  1.00  0.00
ATOM   4564  HB1 PRO A 346      16.932  -2.378   9.676  1.00  0.00
ATOM   4565  HB2 PRO A 346      15.447  -2.145   8.740  1.00  0.00
ATOM   4566  CG  PRO A 346      17.231  -2.732   7.561  1.00  0.00
ATOM   4567  HG1 PRO A 346      17.372  -1.782   6.995  1.00  0.00
ATOM   4568  HG2 PRO A 346      18.269  -3.020   7.843  1.00  0.00
ATOM   4569  C   PRO A 346      14.584  -4.520   9.596  1.00  0.00
ATOM   4570  O   PRO A 346      14.519  -4.880  10.782  1.00  0.00
ATOM   4571  N   MET A 347      13.495  -4.165   8.961  1.00  0.00
ATOM   4572  HN  MET A 347      13.497  -3.716   8.085  1.00  0.00
ATOM   4573  CA  MET A 347      12.162  -4.331   9.422  1.00  0.00
ATOM   4574  HA  MET A 347      11.966  -3.707  10.272  1.00  0.00
ATOM   4575  CB  MET A 347      11.173  -3.840   8.373  1.00  0.00
ATOM   4576  HB1 MET A 347      10.165  -4.302   8.531  1.00  0.00
ATOM   4577  HB2 MET A 347      11.429  -4.274   7.377  1.00  0.00
ATOM   4578  CG  MET A 347      11.139  -2.370   8.237  1.00  0.00
ATOM   4579  HG1 MET A 347      12.212  -2.034   8.218  1.00  0.00
ATOM   4580  HG2 MET A 347      10.702  -1.842   9.115  1.00  0.00
ATOM   4581  SD  MET A 347      10.276  -1.924   6.680  1.00  0.00
ATOM   4582  CE  MET A 347      10.248  -0.185   7.177  1.00  0.00
ATOM   4583  HE1 MET A 347      10.132   0.321   6.199  1.00  0.00
ATOM   4584  HE2 MET A 347      11.279   0.118   7.479  1.00  0.00
ATOM   4585  HE3 MET A 347       9.566   0.050   8.028  1.00  0.00
ATOM   4586  C   MET A 347      11.823  -5.756   9.792  1.00  0.00
ATOM   4587  O   MET A 347      11.221  -6.109  10.772  1.00  0.00
ATOM   4588  N   MET A 348      12.329  -6.667   8.991  1.00  0.00
ATOM   4589  HN  MET A 348      12.796  -6.439   8.135  1.00  0.00
ATOM   4590  CA  MET A 348      11.960  -8.019   9.178  1.00  0.00
ATOM   4591  HA  MET A 348      10.960  -8.098   9.578  1.00  0.00
ATOM   4592  CB  MET A 348      11.906  -8.726   7.845  1.00  0.00
ATOM   4593  HB1 MET A 348      12.909  -8.801   7.371  1.00  0.00
ATOM   4594  HB2 MET A 348      11.116  -8.252   7.212  1.00  0.00
ATOM   4595  CG  MET A 348      11.469 -10.247   7.829  1.00  0.00
ATOM   4596  HG1 MET A 348      12.292 -10.771   8.366  1.00  0.00
ATOM   4597  HG2 MET A 348      11.355 -10.509   6.756  1.00  0.00
ATOM   4598  SD  MET A 348       9.941 -10.702   8.732  1.00  0.00
ATOM   4599  CE  MET A 348      10.312 -12.432   8.387  1.00  0.00
ATOM   4600  HE1 MET A 348       9.441 -13.028   8.731  1.00  0.00
ATOM   4601  HE2 MET A 348      11.155 -12.836   8.974  1.00  0.00
ATOM   4602  HE3 MET A 348      10.544 -12.630   7.321  1.00  0.00
ATOM   4603  C   MET A 348      12.931  -8.738  10.167  1.00  0.00
ATOM   4604  O   MET A 348      12.608  -9.639  10.912  1.00  0.00
ATOM   4605  N   LEU A 349      14.232  -8.270  10.154  1.00  0.00
ATOM   4606  HN  LEU A 349      14.399  -7.626   9.410  1.00  0.00
ATOM   4607  CA  LEU A 349      15.265  -8.602  11.154  1.00  0.00
ATOM   4608  HA  LEU A 349      15.359  -9.680  11.131  1.00  0.00
ATOM   4609  CB  LEU A 349      16.650  -8.011  10.857  1.00  0.00
ATOM   4610  HB1 LEU A 349      16.484  -6.933  10.681  1.00  0.00
ATOM   4611  HB2 LEU A 349      17.058  -8.447   9.927  1.00  0.00
ATOM   4612  CG  LEU A 349      17.825  -7.921  11.920  1.00  0.00
ATOM   4613  HG  LEU A 349      17.453  -7.432  12.853  1.00  0.00
ATOM   4614  CD1 LEU A 349      18.437  -9.299  12.320  1.00  0.00
ATOM   4615 1HD1 LEU A 349      18.969  -9.844  11.509  1.00  0.00
ATOM   4616 2HD1 LEU A 349      17.644  -9.955  12.747  1.00  0.00
ATOM   4617 3HD1 LEU A 349      19.142  -9.164  13.168  1.00  0.00
ATOM   4618  CD2 LEU A 349      18.988  -7.156  11.343  1.00  0.00
ATOM   4619 1HD2 LEU A 349      18.742  -6.123  11.013  1.00  0.00
ATOM   4620 2HD2 LEU A 349      19.528  -7.595  10.478  1.00  0.00
ATOM   4621 3HD2 LEU A 349      19.741  -7.115  12.160  1.00  0.00
ATOM   4622  C   LEU A 349      14.856  -8.269  12.567  1.00  0.00
ATOM   4623  O   LEU A 349      15.037  -9.046  13.481  1.00  0.00
ATOM   4624  N   CYS A 350      14.272  -7.078  12.732  1.00  0.00
ATOM   4625  HN  CYS A 350      14.187  -6.436  11.975  1.00  0.00
ATOM   4626  CA  CYS A 350      13.675  -6.505  13.970  1.00  0.00
ATOM   4627  HA  CYS A 350      14.439  -6.479  14.736  1.00  0.00
ATOM   4628  CB  CYS A 350      13.224  -5.017  13.644  1.00  0.00
ATOM   4629  HB1 CYS A 350      12.360  -5.028  12.931  1.00  0.00
ATOM   4630  HB2 CYS A 350      14.083  -4.528  13.122  1.00  0.00
ATOM   4631  SG  CYS A 350      12.861  -4.207  15.186  1.00  0.00
ATOM   4632  HG1 CYS A 350      11.698  -4.811  15.416  1.00  0.00
ATOM   4633  C   CYS A 350      12.502  -7.372  14.549  1.00  0.00
ATOM   4634  O   CYS A 350      12.506  -7.609  15.773  1.00  0.00
ATOM   4635  N   VAL A 351      11.519  -7.845  13.691  1.00  0.00
ATOM   4636  HN  VAL A 351      11.551  -7.519  12.754  1.00  0.00
ATOM   4637  CA  VAL A 351      10.516  -8.748  14.062  1.00  0.00
ATOM   4638  HA  VAL A 351      10.184  -8.462  15.047  1.00  0.00
ATOM   4639  CB  VAL A 351       9.270  -8.808  13.154  1.00  0.00
ATOM   4640  HB  VAL A 351       9.425  -9.034  12.078  1.00  0.00
ATOM   4641  CG1 VAL A 351       8.294  -9.823  13.786  1.00  0.00
ATOM   4642 1HG1 VAL A 351       8.280  -9.679  14.903  1.00  0.00
ATOM   4643 2HG1 VAL A 351       8.623 -10.864  13.600  1.00  0.00
ATOM   4644 3HG1 VAL A 351       7.281  -9.819  13.330  1.00  0.00
ATOM   4645  CG2 VAL A 351       8.556  -7.414  13.269  1.00  0.00
ATOM   4646 1HG2 VAL A 351       9.312  -6.646  13.033  1.00  0.00
ATOM   4647 2HG2 VAL A 351       8.135  -7.250  14.287  1.00  0.00
ATOM   4648 3HG2 VAL A 351       7.624  -7.340  12.666  1.00  0.00
ATOM   4649  C   VAL A 351      11.115 -10.130  14.251  1.00  0.00
ATOM   4650  O   VAL A 351      10.685 -10.818  15.209  1.00  0.00
ATOM   4651  N   THR A 352      12.164 -10.525  13.439  1.00  0.00
ATOM   4652  HN  THR A 352      12.344 -10.050  12.572  1.00  0.00
ATOM   4653  CA  THR A 352      12.850 -11.782  13.578  1.00  0.00
ATOM   4654  HA  THR A 352      12.090 -12.537  13.654  1.00  0.00
ATOM   4655  CB  THR A 352      13.720 -12.146  12.441  1.00  0.00
ATOM   4656  HB  THR A 352      14.398 -11.297  12.215  1.00  0.00
ATOM   4657  OG1 THR A 352      12.903 -12.425  11.274  1.00  0.00
ATOM   4658  HG1 THR A 352      12.325 -11.676  11.070  1.00  0.00
ATOM   4659  CG2 THR A 352      14.514 -13.469  12.642  1.00  0.00
ATOM   4660 1HG2 THR A 352      15.121 -13.874  11.809  1.00  0.00
ATOM   4661 2HG2 THR A 352      13.825 -14.317  12.829  1.00  0.00
ATOM   4662 3HG2 THR A 352      15.202 -13.367  13.506  1.00  0.00
ATOM   4663  C   THR A 352      13.608 -11.912  14.872  1.00  0.00
ATOM   4664  O   THR A 352      13.643 -13.008  15.443  1.00  0.00
ATOM   4665  N   VAL A 353      14.322 -10.882  15.393  1.00  0.00
ATOM   4666  HN  VAL A 353      14.485 -10.063  14.845  1.00  0.00
ATOM   4667  CA  VAL A 353      14.866 -10.859  16.776  1.00  0.00
ATOM   4668  HA  VAL A 353      15.587 -11.643  16.953  1.00  0.00
ATOM   4669  CB  VAL A 353      15.704  -9.610  17.011  1.00  0.00
ATOM   4670  HB  VAL A 353      15.024  -8.735  16.871  1.00  0.00
ATOM   4671  CG1 VAL A 353      16.195  -9.551  18.499  1.00  0.00
ATOM   4672 1HG1 VAL A 353      17.042  -8.839  18.538  1.00  0.00
ATOM   4673 2HG1 VAL A 353      16.578 -10.548  18.797  1.00  0.00
ATOM   4674 3HG1 VAL A 353      15.423  -9.224  19.238  1.00  0.00
ATOM   4675  CG2 VAL A 353      16.947  -9.739  16.125  1.00  0.00
ATOM   4676 1HG2 VAL A 353      16.681  -9.561  15.063  1.00  0.00
ATOM   4677 2HG2 VAL A 353      17.509 -10.683  16.122  1.00  0.00
ATOM   4678 3HG2 VAL A 353      17.643  -8.893  16.320  1.00  0.00
ATOM   4679  C   VAL A 353      13.689 -10.878  17.808  1.00  0.00
ATOM   4680  O   VAL A 353      13.698 -11.766  18.637  1.00  0.00
ATOM   4681  N   ASN A 354      12.714  -9.948  17.750  1.00  0.00
ATOM   4682  HN  ASN A 354      12.825  -9.233  17.075  1.00  0.00
ATOM   4683  CA  ASN A 354      11.633  -9.812  18.732  1.00  0.00
ATOM   4684  HA  ASN A 354      12.084  -9.528  19.679  1.00  0.00
ATOM   4685  CB  ASN A 354      10.601  -8.789  18.242  1.00  0.00
ATOM   4686  HB1 ASN A 354       9.935  -9.292  17.503  1.00  0.00
ATOM   4687  HB2 ASN A 354      11.131  -7.888  17.852  1.00  0.00
ATOM   4688  CG  ASN A 354       9.777  -8.162  19.420  1.00  0.00
ATOM   4689  OD1 ASN A 354       9.983  -8.532  20.547  1.00  0.00
ATOM   4690  ND2 ASN A 354       8.757  -7.324  19.104  1.00  0.00
ATOM   4691 1HD2 ASN A 354       8.077  -6.938  19.726  1.00  0.00
ATOM   4692 2HD2 ASN A 354       8.593  -7.145  18.139  1.00  0.00
ATOM   4693  C   ASN A 354      10.749 -11.141  18.914  1.00  0.00
ATOM   4694  O   ASN A 354      10.340 -11.488  20.030  1.00  0.00
ATOM   4695  N   PHE A 355      10.535 -11.917  17.850  1.00  0.00
ATOM   4696  HN  PHE A 355      10.776 -11.555  16.961  1.00  0.00
ATOM   4697  CA  PHE A 355      10.000 -13.270  17.760  1.00  0.00
ATOM   4698  HA  PHE A 355       9.031 -13.242  18.239  1.00  0.00
ATOM   4699  CB  PHE A 355       9.761 -13.680  16.166  1.00  0.00
ATOM   4700  HB1 PHE A 355      10.735 -13.763  15.633  1.00  0.00
ATOM   4701  HB2 PHE A 355       9.109 -12.951  15.651  1.00  0.00
ATOM   4702  CG  PHE A 355       9.183 -15.099  16.092  1.00  0.00
ATOM   4703  CD1 PHE A 355       9.717 -16.102  15.211  1.00  0.00
ATOM   4704  HD1 PHE A 355      10.500 -15.799  14.545  1.00  0.00
ATOM   4705  CE1 PHE A 355       9.259 -17.392  15.285  1.00  0.00
ATOM   4706  HE1 PHE A 355       9.602 -18.236  14.703  1.00  0.00
ATOM   4707  CZ  PHE A 355       8.157 -17.688  16.101  1.00  0.00
ATOM   4708  HZ  PHE A 355       7.773 -18.692  16.227  1.00  0.00
ATOM   4709  CD2 PHE A 355       8.005 -15.372  16.801  1.00  0.00
ATOM   4710  HD2 PHE A 355       7.451 -14.624  17.329  1.00  0.00
ATOM   4711  CE2 PHE A 355       7.572 -16.700  16.871  1.00  0.00
ATOM   4712  HE2 PHE A 355       6.604 -16.891  17.321  1.00  0.00
ATOM   4713  C   PHE A 355      10.696 -14.312  18.559  1.00  0.00
ATOM   4714  O   PHE A 355      10.047 -15.174  19.185  1.00  0.00
ATOM   4715  N   PHE A 356      12.045 -14.307  18.706  1.00  0.00
ATOM   4716  HN  PHE A 356      12.564 -13.637  18.167  1.00  0.00
ATOM   4717  CA  PHE A 356      12.739 -15.203  19.567  1.00  0.00
ATOM   4718  HA  PHE A 356      12.341 -16.147  19.207  1.00  0.00
ATOM   4719  CB  PHE A 356      14.299 -15.074  19.318  1.00  0.00
ATOM   4720  HB1 PHE A 356      14.530 -14.131  19.864  1.00  0.00
ATOM   4721  HB2 PHE A 356      14.737 -14.986  18.311  1.00  0.00
ATOM   4722  CG  PHE A 356      15.076 -16.123  20.064  1.00  0.00
ATOM   4723  CD1 PHE A 356      16.461 -15.846  20.354  1.00  0.00
ATOM   4724  HD1 PHE A 356      16.929 -14.917  20.038  1.00  0.00
ATOM   4725  CE1 PHE A 356      17.244 -16.628  21.171  1.00  0.00
ATOM   4726  HE1 PHE A 356      18.247 -16.346  21.462  1.00  0.00
ATOM   4727  CZ  PHE A 356      16.732 -17.800  21.679  1.00  0.00
ATOM   4728  HZ  PHE A 356      17.234 -18.514  22.329  1.00  0.00
ATOM   4729  CD2 PHE A 356      14.623 -17.372  20.593  1.00  0.00
ATOM   4730  HD2 PHE A 356      13.584 -17.571  20.362  1.00  0.00
ATOM   4731  CE2 PHE A 356      15.387 -18.167  21.430  1.00  0.00
ATOM   4732  HE2 PHE A 356      14.940 -19.116  21.653  1.00  0.00
ATOM   4733  C   PHE A 356      12.312 -15.005  21.010  1.00  0.00
ATOM   4734  O   PHE A 356      12.006 -15.972  21.709  1.00  0.00
ATOM   4735  N   ILE A 357      12.185 -13.720  21.402  1.00  0.00
ATOM   4736  HN  ILE A 357      12.385 -12.982  20.777  1.00  0.00
ATOM   4737  CA  ILE A 357      11.770 -13.349  22.718  1.00  0.00
ATOM   4738  HA  ILE A 357      12.490 -13.821  23.384  1.00  0.00
ATOM   4739  CB  ILE A 357      11.799 -11.842  22.935  1.00  0.00
ATOM   4740  HB  ILE A 357      10.891 -11.350  22.537  1.00  0.00
ATOM   4741  CG2 ILE A 357      11.785 -11.420  24.456  1.00  0.00
ATOM   4742 1HG2 ILE A 357      12.154 -12.201  25.155  1.00  0.00
ATOM   4743 2HG2 ILE A 357      10.765 -11.109  24.748  1.00  0.00
ATOM   4744 3HG2 ILE A 357      12.344 -10.456  24.413  1.00  0.00
ATOM   4745  CG1 ILE A 357      13.054 -11.228  22.221  1.00  0.00
ATOM   4746 1HG1 ILE A 357      12.927 -10.121  22.217  1.00  0.00
ATOM   4747 2HG1 ILE A 357      13.129 -11.461  21.146  1.00  0.00
ATOM   4748  CD  ILE A 357      14.481 -11.647  22.793  1.00  0.00
ATOM   4749  HD1 ILE A 357      15.349 -11.387  22.140  1.00  0.00
ATOM   4750  HD2 ILE A 357      14.580 -12.749  22.940  1.00  0.00
ATOM   4751  HD3 ILE A 357      14.684 -11.179  23.781  1.00  0.00
ATOM   4752  C   ILE A 357      10.405 -13.939  23.025  1.00  0.00
ATOM   4753  O   ILE A 357      10.105 -14.384  24.119  1.00  0.00
ATOM   4754  N   PHE A 358       9.435 -13.940  22.095  1.00  0.00
ATOM   4755  HN  PHE A 358       9.548 -13.499  21.206  1.00  0.00
ATOM   4756  CA  PHE A 358       8.216 -14.607  22.291  1.00  0.00
ATOM   4757  HA  PHE A 358       7.700 -14.111  23.108  1.00  0.00
ATOM   4758  CB  PHE A 358       7.210 -14.387  21.089  1.00  0.00
ATOM   4759  HB1 PHE A 358       7.757 -14.394  20.132  1.00  0.00
ATOM   4760  HB2 PHE A 358       6.835 -13.373  21.314  1.00  0.00
ATOM   4761  CG  PHE A 358       5.946 -15.352  21.070  1.00  0.00
ATOM   4762  CD1 PHE A 358       5.919 -16.473  20.244  1.00  0.00
ATOM   4763  HD1 PHE A 358       6.798 -16.525  19.595  1.00  0.00
ATOM   4764  CE1 PHE A 358       4.864 -17.319  20.129  1.00  0.00
ATOM   4765  HE1 PHE A 358       4.813 -18.072  19.334  1.00  0.00
ATOM   4766  CZ  PHE A 358       3.721 -17.003  20.938  1.00  0.00
ATOM   4767  HZ  PHE A 358       2.839 -17.642  20.947  1.00  0.00
ATOM   4768  CD2 PHE A 358       4.919 -15.165  21.986  1.00  0.00
ATOM   4769  HD2 PHE A 358       5.013 -14.438  22.777  1.00  0.00
ATOM   4770  CE2 PHE A 358       3.781 -16.006  21.833  1.00  0.00
ATOM   4771  HE2 PHE A 358       2.927 -15.788  22.455  1.00  0.00
ATOM   4772  C   PHE A 358       8.252 -16.181  22.589  1.00  0.00
ATOM   4773  O   PHE A 358       7.616 -16.715  23.514  1.00  0.00
ATOM   4774  N   LEU A 359       9.155 -16.911  21.873  1.00  0.00
ATOM   4775  HN  LEU A 359       9.624 -16.383  21.173  1.00  0.00
ATOM   4776  CA  LEU A 359       9.562 -18.271  22.191  1.00  0.00
ATOM   4777  HA  LEU A 359       8.743 -18.958  22.123  1.00  0.00
ATOM   4778  CB  LEU A 359      10.453 -18.856  21.065  1.00  0.00
ATOM   4779  HB1 LEU A 359      10.690 -19.907  21.363  1.00  0.00
ATOM   4780  HB2 LEU A 359      11.366 -18.227  20.964  1.00  0.00
ATOM   4781  CG  LEU A 359       9.937 -18.861  19.622  1.00  0.00
ATOM   4782  HG  LEU A 359       9.700 -17.803  19.365  1.00  0.00
ATOM   4783  CD1 LEU A 359      11.028 -19.314  18.593  1.00  0.00
ATOM   4784 1HD1 LEU A 359      12.000 -18.919  18.932  1.00  0.00
ATOM   4785 2HD1 LEU A 359      10.707 -18.975  17.585  1.00  0.00
ATOM   4786 3HD1 LEU A 359      11.388 -20.355  18.546  1.00  0.00
ATOM   4787  CD2 LEU A 359       8.578 -19.608  19.423  1.00  0.00
ATOM   4788 1HD2 LEU A 359       7.821 -19.426  20.230  1.00  0.00
ATOM   4789 2HD2 LEU A 359       8.844 -20.687  19.486  1.00  0.00
ATOM   4790 3HD2 LEU A 359       8.186 -19.249  18.458  1.00  0.00
ATOM   4791  C   LEU A 359      10.160 -18.492  23.653  1.00  0.00
ATOM   4792  O   LEU A 359       9.713 -19.337  24.426  1.00  0.00
ATOM   4793  N   LYS A 360      11.115 -17.691  24.057  1.00  0.00
ATOM   4794  HN  LYS A 360      11.332 -16.913  23.464  1.00  0.00
ATOM   4795  CA  LYS A 360      11.656 -17.635  25.413  1.00  0.00
ATOM   4796  HA  LYS A 360      12.008 -18.646  25.601  1.00  0.00
ATOM   4797  CB  LYS A 360      12.920 -16.665  25.483  1.00  0.00
ATOM   4798  HB1 LYS A 360      13.498 -16.762  26.435  1.00  0.00
ATOM   4799  HB2 LYS A 360      12.655 -15.581  25.491  1.00  0.00
ATOM   4800  CG  LYS A 360      13.963 -16.840  24.348  1.00  0.00
ATOM   4801  HG1 LYS A 360      13.442 -16.616  23.396  1.00  0.00
ATOM   4802  HG2 LYS A 360      14.515 -17.797  24.244  1.00  0.00
ATOM   4803  CD  LYS A 360      15.051 -15.729  24.354  1.00  0.00
ATOM   4804  HD1 LYS A 360      14.612 -14.708  24.411  1.00  0.00
ATOM   4805  HD2 LYS A 360      15.682 -15.652  23.441  1.00  0.00
ATOM   4806  CE  LYS A 360      15.986 -15.820  25.608  1.00  0.00
ATOM   4807  HE1 LYS A 360      15.261 -15.760  26.454  1.00  0.00
ATOM   4808  HE2 LYS A 360      16.679 -14.969  25.741  1.00  0.00
ATOM   4809  NZ  LYS A 360      16.828 -17.052  25.623  1.00  0.00
ATOM   4810  HZ1 LYS A 360      17.144 -17.345  26.565  1.00  0.00
ATOM   4811  HZ2 LYS A 360      17.679 -16.803  25.082  1.00  0.00
ATOM   4812  HZ3 LYS A 360      16.435 -17.944  25.247  1.00  0.00
ATOM   4813  C   LYS A 360      10.679 -17.214  26.467  1.00  0.00
ATOM   4814  O   LYS A 360      10.544 -17.812  27.535  1.00  0.00
ATOM   4815  N   ILE A 361       9.770 -16.285  26.157  1.00  0.00
ATOM   4816  HN  ILE A 361       9.924 -15.851  25.275  1.00  0.00
ATOM   4817  CA  ILE A 361       8.580 -15.897  26.901  1.00  0.00
ATOM   4818  HA  ILE A 361       8.977 -15.775  27.906  1.00  0.00
ATOM   4819  CB  ILE A 361       7.977 -14.529  26.389  1.00  0.00
ATOM   4820  HB  ILE A 361       7.922 -14.570  25.283  1.00  0.00
ATOM   4821  CG2 ILE A 361       6.523 -14.353  26.952  1.00  0.00
ATOM   4822 1HG2 ILE A 361       5.762 -14.811  26.280  1.00  0.00
ATOM   4823 2HG2 ILE A 361       6.264 -13.298  27.178  1.00  0.00
ATOM   4824 3HG2 ILE A 361       6.273 -14.930  27.874  1.00  0.00
ATOM   4825  CG1 ILE A 361       8.916 -13.349  26.836  1.00  0.00
ATOM   4826 1HG1 ILE A 361       9.979 -13.575  26.639  1.00  0.00
ATOM   4827 2HG1 ILE A 361       8.785 -13.153  27.919  1.00  0.00
ATOM   4828  CD  ILE A 361       8.589 -12.072  26.048  1.00  0.00
ATOM   4829  HD1 ILE A 361       8.766 -12.225  24.966  1.00  0.00
ATOM   4830  HD2 ILE A 361       9.240 -11.257  26.420  1.00  0.00
ATOM   4831  HD3 ILE A 361       7.541 -11.723  26.103  1.00  0.00
ATOM   4832  C   ILE A 361       7.589 -17.053  27.050  1.00  0.00
ATOM   4833  O   ILE A 361       7.018 -17.099  28.134  1.00  0.00
ATOM   4834  N   LEU A 362       7.294 -17.931  26.040  1.00  0.00
ATOM   4835  HN  LEU A 362       7.795 -17.859  25.171  1.00  0.00
ATOM   4836  CA  LEU A 362       6.561 -19.163  26.186  1.00  0.00
ATOM   4837  HA  LEU A 362       5.588 -18.906  26.584  1.00  0.00
ATOM   4838  CB  LEU A 362       6.299 -19.920  24.854  1.00  0.00
ATOM   4839  HB1 LEU A 362       6.126 -21.008  25.009  1.00  0.00
ATOM   4840  HB2 LEU A 362       7.212 -19.691  24.269  1.00  0.00
ATOM   4841  CG  LEU A 362       5.090 -19.288  24.044  1.00  0.00
ATOM   4842  HG  LEU A 362       5.141 -18.189  23.854  1.00  0.00
ATOM   4843  CD1 LEU A 362       5.358 -19.913  22.700  1.00  0.00
ATOM   4844 1HD1 LEU A 362       4.722 -19.510  21.887  1.00  0.00
ATOM   4845 2HD1 LEU A 362       5.050 -20.977  22.770  1.00  0.00
ATOM   4846 3HD1 LEU A 362       6.391 -19.743  22.327  1.00  0.00
ATOM   4847  CD2 LEU A 362       3.708 -19.551  24.629  1.00  0.00
ATOM   4848 1HD2 LEU A 362       3.596 -20.640  24.862  1.00  0.00
ATOM   4849 2HD2 LEU A 362       2.877 -19.163  24.010  1.00  0.00
ATOM   4850 3HD2 LEU A 362       3.641 -18.996  25.601  1.00  0.00
ATOM   4851  C   LEU A 362       7.116 -20.154  27.183  1.00  0.00
ATOM   4852  O   LEU A 362       6.350 -20.618  27.987  1.00  0.00
ATOM   4853  N   LYS A 363       8.495 -20.366  27.302  1.00  0.00
ATOM   4854  HN  LYS A 363       9.133 -20.025  26.621  1.00  0.00
ATOM   4855  CA  LYS A 363       8.985 -21.178  28.495  1.00  0.00
ATOM   4856  HA  LYS A 363       8.400 -22.060  28.718  1.00  0.00
ATOM   4857  CB  LYS A 363      10.530 -21.610  28.291  1.00  0.00
ATOM   4858  HB1 LYS A 363      10.462 -22.126  27.315  1.00  0.00
ATOM   4859  HB2 LYS A 363      10.963 -22.194  29.124  1.00  0.00
ATOM   4860  CG  LYS A 363      11.623 -20.491  27.985  1.00  0.00
ATOM   4861  HG1 LYS A 363      11.594 -19.739  28.822  1.00  0.00
ATOM   4862  HG2 LYS A 363      11.348 -19.992  27.040  1.00  0.00
ATOM   4863  CD  LYS A 363      13.094 -20.962  27.929  1.00  0.00
ATOM   4864  HD1 LYS A 363      13.722 -20.050  28.090  1.00  0.00
ATOM   4865  HD2 LYS A 363      13.406 -21.446  26.977  1.00  0.00
ATOM   4866  CE  LYS A 363      13.448 -21.934  29.064  1.00  0.00
ATOM   4867  HE1 LYS A 363      12.925 -22.897  28.906  1.00  0.00
ATOM   4868  HE2 LYS A 363      13.093 -21.422  29.988  1.00  0.00
ATOM   4869  NZ  LYS A 363      14.908 -22.137  29.281  1.00  0.00
ATOM   4870  HZ1 LYS A 363      15.196 -22.685  30.111  1.00  0.00
ATOM   4871  HZ2 LYS A 363      15.405 -21.230  29.364  1.00  0.00
ATOM   4872  HZ3 LYS A 363      15.294 -22.633  28.446  1.00  0.00
ATOM   4873  C   LYS A 363       8.860 -20.487  29.802  1.00  0.00
ATOM   4874  O   LYS A 363       8.509 -21.037  30.879  1.00  0.00
ATOM   4875  N   LEU A 364       9.142 -19.224  29.850  1.00  0.00
ATOM   4876  HN  LEU A 364       9.486 -18.777  29.016  1.00  0.00
ATOM   4877  CA  LEU A 364       8.943 -18.404  31.109  1.00  0.00
ATOM   4878  HA  LEU A 364       9.576 -18.908  31.813  1.00  0.00
ATOM   4879  CB  LEU A 364       9.423 -16.978  30.775  1.00  0.00
ATOM   4880  HB1 LEU A 364       9.238 -16.358  31.674  1.00  0.00
ATOM   4881  HB2 LEU A 364       8.797 -16.573  29.941  1.00  0.00
ATOM   4882  CG  LEU A 364      10.969 -16.904  30.561  1.00  0.00
ATOM   4883  HG  LEU A 364      11.435 -17.681  29.902  1.00  0.00
ATOM   4884  CD1 LEU A 364      11.312 -15.567  29.932  1.00  0.00
ATOM   4885 1HD1 LEU A 364      10.986 -14.679  30.507  1.00  0.00
ATOM   4886 2HD1 LEU A 364      10.854 -15.462  28.918  1.00  0.00
ATOM   4887 3HD1 LEU A 364      12.419 -15.500  29.779  1.00  0.00
ATOM   4888  CD2 LEU A 364      11.715 -17.092  31.933  1.00  0.00
ATOM   4889 1HD2 LEU A 364      11.387 -16.284  32.601  1.00  0.00
ATOM   4890 2HD2 LEU A 364      12.825 -17.055  31.898  1.00  0.00
ATOM   4891 3HD2 LEU A 364      11.564 -18.042  32.489  1.00  0.00
ATOM   4892  C   LEU A 364       7.446 -18.439  31.505  1.00  0.00
ATOM   4893  O   LEU A 364       7.206 -18.670  32.636  1.00  0.00
ATOM   4894  N   LEU A 365       6.490 -18.278  30.569  1.00  0.00
ATOM   4895  HN  LEU A 365       6.926 -18.158  29.664  1.00  0.00
ATOM   4896  CA  LEU A 365       5.104 -18.340  30.829  1.00  0.00
ATOM   4897  HA  LEU A 365       4.835 -17.691  31.653  1.00  0.00
ATOM   4898  CB  LEU A 365       4.320 -17.825  29.607  1.00  0.00
ATOM   4899  HB1 LEU A 365       4.686 -18.252  28.639  1.00  0.00
ATOM   4900  HB2 LEU A 365       4.402 -16.711  29.518  1.00  0.00
ATOM   4901  CG  LEU A 365       2.793 -18.147  29.559  1.00  0.00
ATOM   4902  HG  LEU A 365       2.720 -19.245  29.699  1.00  0.00
ATOM   4903  CD1 LEU A 365       2.019 -17.502  30.806  1.00  0.00
ATOM   4904 1HD1 LEU A 365       1.971 -16.401  30.729  1.00  0.00
ATOM   4905 2HD1 LEU A 365       2.368 -18.050  31.705  1.00  0.00
ATOM   4906 3HD1 LEU A 365       0.963 -17.818  30.746  1.00  0.00
ATOM   4907  CD2 LEU A 365       2.304 -17.582  28.193  1.00  0.00
ATOM   4908 1HD2 LEU A 365       1.219 -17.808  28.100  1.00  0.00
ATOM   4909 2HD2 LEU A 365       2.764 -18.036  27.300  1.00  0.00
ATOM   4910 3HD2 LEU A 365       2.473 -16.500  28.349  1.00  0.00
ATOM   4911  C   LEU A 365       4.719 -19.659  31.440  1.00  0.00
ATOM   4912  O   LEU A 365       3.975 -19.692  32.400  1.00  0.00
ATOM   4913  N   ILE A 366       5.306 -20.725  30.995  1.00  0.00
ATOM   4914  HN  ILE A 366       5.950 -20.540  30.262  1.00  0.00
ATOM   4915  CA  ILE A 366       5.274 -22.043  31.628  1.00  0.00
ATOM   4916  HA  ILE A 366       4.251 -22.353  31.768  1.00  0.00
ATOM   4917  CB  ILE A 366       5.929 -23.254  30.838  1.00  0.00
ATOM   4918  HB  ILE A 366       6.932 -22.863  30.575  1.00  0.00
ATOM   4919  CG2 ILE A 366       6.178 -24.420  31.777  1.00  0.00
ATOM   4920 1HG2 ILE A 366       6.569 -25.338  31.279  1.00  0.00
ATOM   4921 2HG2 ILE A 366       5.203 -24.645  32.265  1.00  0.00
ATOM   4922 3HG2 ILE A 366       6.918 -24.145  32.555  1.00  0.00
ATOM   4923  CG1 ILE A 366       5.257 -23.606  29.510  1.00  0.00
ATOM   4924 1HG1 ILE A 366       5.926 -24.280  28.945  1.00  0.00
ATOM   4925 2HG1 ILE A 366       5.259 -22.694  28.873  1.00  0.00
ATOM   4926  CD  ILE A 366       3.795 -24.156  29.611  1.00  0.00
ATOM   4927  HD1 ILE A 366       3.771 -25.207  29.965  1.00  0.00
ATOM   4928  HD2 ILE A 366       3.293 -24.028  28.630  1.00  0.00
ATOM   4929  HD3 ILE A 366       3.146 -23.561  30.300  1.00  0.00
ATOM   4930  C   ILE A 366       5.785 -22.089  33.077  1.00  0.00
ATOM   4931  O   ILE A 366       5.117 -22.613  33.974  1.00  0.00
ATOM   4932  N   SER A 367       6.991 -21.532  33.314  1.00  0.00
ATOM   4933  HN  SER A 367       7.494 -21.031  32.621  1.00  0.00
ATOM   4934  CA  SER A 367       7.710 -21.675  34.599  1.00  0.00
ATOM   4935  HA  SER A 367       7.835 -22.724  34.859  1.00  0.00
ATOM   4936  CB  SER A 367       9.045 -20.877  34.302  1.00  0.00
ATOM   4937  HB1 SER A 367       8.877 -19.811  34.024  1.00  0.00
ATOM   4938  HB2 SER A 367       9.516 -21.435  33.460  1.00  0.00
ATOM   4939  OG  SER A 367       9.979 -20.892  35.381  1.00  0.00
ATOM   4940  HG1 SER A 367       9.833 -20.034  35.788  1.00  0.00
ATOM   4941  C   SER A 367       6.919 -21.179  35.815  1.00  0.00
ATOM   4942  O   SER A 367       6.952 -21.861  36.852  1.00  0.00
ATOM   4943  N   LYS A 368       6.275 -20.025  35.758  1.00  0.00
ATOM   4944  HN  LYS A 368       6.237 -19.589  34.861  1.00  0.00
ATOM   4945  CA  LYS A 368       5.377 -19.496  36.808  1.00  0.00
ATOM   4946  HA  LYS A 368       6.041 -19.566  37.660  1.00  0.00
ATOM   4947  CB  LYS A 368       4.958 -17.989  36.644  1.00  0.00
ATOM   4948  HB1 LYS A 368       4.343 -17.709  37.516  1.00  0.00
ATOM   4949  HB2 LYS A 368       4.417 -17.856  35.686  1.00  0.00
ATOM   4950  CG  LYS A 368       6.162 -17.030  36.674  1.00  0.00
ATOM   4951  HG1 LYS A 368       6.771 -17.341  35.810  1.00  0.00
ATOM   4952  HG2 LYS A 368       6.780 -17.339  37.546  1.00  0.00
ATOM   4953  CD  LYS A 368       5.825 -15.522  36.589  1.00  0.00
ATOM   4954  HD1 LYS A 368       5.253 -15.485  35.642  1.00  0.00
ATOM   4955  HD2 LYS A 368       6.775 -14.990  36.368  1.00  0.00
ATOM   4956  CE  LYS A 368       4.877 -14.879  37.670  1.00  0.00
ATOM   4957  HE1 LYS A 368       5.307 -14.887  38.703  1.00  0.00
ATOM   4958  HE2 LYS A 368       3.938 -15.462  37.674  1.00  0.00
ATOM   4959  NZ  LYS A 368       4.582 -13.421  37.388  1.00  0.00
ATOM   4960  HZ1 LYS A 368       5.504 -13.037  37.106  1.00  0.00
ATOM   4961  HZ2 LYS A 368       4.215 -12.817  38.161  1.00  0.00
ATOM   4962  HZ3 LYS A 368       3.867 -13.333  36.641  1.00  0.00
ATOM   4963  C   LYS A 368       4.142 -20.294  37.104  1.00  0.00
ATOM   4964  O   LYS A 368       3.789 -20.380  38.300  1.00  0.00
ATOM   4965  N   LEU A 369       3.519 -20.982  36.098  1.00  0.00
ATOM   4966  HN  LEU A 369       3.768 -20.926  35.143  1.00  0.00
ATOM   4967  CA  LEU A 369       2.369 -21.720  36.376  1.00  0.00
ATOM   4968  HA  LEU A 369       1.663 -21.085  36.889  1.00  0.00
ATOM   4969  CB  LEU A 369       1.739 -22.294  35.089  1.00  0.00
ATOM   4970  HB1 LEU A 369       0.657 -22.522  35.147  1.00  0.00
ATOM   4971  HB2 LEU A 369       2.372 -23.102  34.634  1.00  0.00
ATOM   4972  CG  LEU A 369       1.661 -21.288  33.871  1.00  0.00
ATOM   4973  HG  LEU A 369       2.711 -20.958  33.651  1.00  0.00
ATOM   4974  CD1 LEU A 369       1.092 -21.865  32.561  1.00  0.00
ATOM   4975 1HD1 LEU A 369       1.604 -22.836  32.346  1.00  0.00
ATOM   4976 2HD1 LEU A 369       1.189 -21.148  31.725  1.00  0.00
ATOM   4977 3HD1 LEU A 369       0.037 -22.150  32.725  1.00  0.00
ATOM   4978  CD2 LEU A 369       0.870 -20.013  34.108  1.00  0.00
ATOM   4979 1HD2 LEU A 369       1.079 -19.306  33.279  1.00  0.00
ATOM   4980 2HD2 LEU A 369       1.142 -19.536  35.075  1.00  0.00
ATOM   4981 3HD2 LEU A 369      -0.180 -20.368  34.154  1.00  0.00
ATOM   4982  C   LEU A 369       2.638 -22.912  37.172  1.00  0.00
ATOM   4983  O   LEU A 369       1.914 -23.270  38.064  1.00  0.00
ATOM   4984  N   LYS A 370       3.749 -23.650  36.892  1.00  0.00
ATOM   4985  HN  LYS A 370       4.236 -23.430  36.055  1.00  0.00
ATOM   4986  CA  LYS A 370       4.336 -24.832  37.571  1.00  0.00
ATOM   4987  HA  LYS A 370       3.556 -25.591  37.567  1.00  0.00
ATOM   4988  CB  LYS A 370       5.616 -25.305  36.857  1.00  0.00
ATOM   4989  HB1 LYS A 370       6.206 -26.135  37.324  1.00  0.00
ATOM   4990  HB2 LYS A 370       6.339 -24.461  36.879  1.00  0.00
ATOM   4991  CG  LYS A 370       5.352 -25.730  35.423  1.00  0.00
ATOM   4992  HG1 LYS A 370       4.839 -24.886  34.894  1.00  0.00
ATOM   4993  HG2 LYS A 370       4.583 -26.527  35.405  1.00  0.00
ATOM   4994  CD  LYS A 370       6.550 -26.213  34.629  1.00  0.00
ATOM   4995  HD1 LYS A 370       7.339 -25.441  34.604  1.00  0.00
ATOM   4996  HD2 LYS A 370       6.270 -26.420  33.565  1.00  0.00
ATOM   4997  CE  LYS A 370       7.168 -27.438  35.123  1.00  0.00
ATOM   4998  HE1 LYS A 370       6.501 -28.329  35.146  1.00  0.00
ATOM   4999  HE2 LYS A 370       7.624 -27.289  36.128  1.00  0.00
ATOM   5000  NZ  LYS A 370       8.372 -27.875  34.273  1.00  0.00
ATOM   5001  HZ1 LYS A 370       8.039 -28.138  33.326  1.00  0.00
ATOM   5002  HZ2 LYS A 370       8.713 -28.729  34.736  1.00  0.00
ATOM   5003  HZ3 LYS A 370       9.060 -27.113  34.140  1.00  0.00
ATOM   5004  C   LYS A 370       4.737 -24.454  39.008  1.00  0.00
ATOM   5005  O   LYS A 370       4.421 -25.182  39.959  1.00  0.00
ATOM   5006  N   ALA A 371       5.503 -23.290  39.208  1.00  0.00
ATOM   5007  HN  ALA A 371       5.880 -22.755  38.450  1.00  0.00
ATOM   5008  CA  ALA A 371       5.984 -22.750  40.496  1.00  0.00
ATOM   5009  HA  ALA A 371       6.646 -23.491  40.919  1.00  0.00
ATOM   5010  CB  ALA A 371       6.683 -21.392  40.241  1.00  0.00
ATOM   5011  HB1 ALA A 371       7.549 -21.431  39.543  1.00  0.00
ATOM   5012  HB2 ALA A 371       7.024 -20.906  41.176  1.00  0.00
ATOM   5013  HB3 ALA A 371       5.964 -20.691  39.745  1.00  0.00
ATOM   5014  C   ALA A 371       4.887 -22.542  41.544  1.00  0.00
ATOM   5015  O   ALA A 371       5.095 -22.718  42.759  1.00  0.00
ATOM   5016  N   HSD A 372       3.699 -22.187  41.042  1.00  0.00
ATOM   5017  HN  HSD A 372       3.640 -22.067  40.049  1.00  0.00
ATOM   5018  CA  HSD A 372       2.413 -21.966  41.735  1.00  0.00
ATOM   5019  HA  HSD A 372       2.547 -21.606  42.736  1.00  0.00
ATOM   5020  CB  HSD A 372       1.597 -20.928  40.959  1.00  0.00
ATOM   5021  HB1 HSD A 372       0.536 -20.812  41.256  1.00  0.00
ATOM   5022  HB2 HSD A 372       1.556 -21.213  39.892  1.00  0.00
ATOM   5023  ND1 HSD A 372       2.320 -19.085  42.481  1.00  0.00
ATOM   5024  HD1 HSD A 372       2.415 -19.614  43.338  1.00  0.00
ATOM   5025  CG  HSD A 372       2.028 -19.515  41.187  1.00  0.00
ATOM   5026  CE1 HSD A 372       2.755 -17.785  42.378  1.00  0.00
ATOM   5027  HE1 HSD A 372       2.970 -17.239  43.302  1.00  0.00
ATOM   5028  NE2 HSD A 372       2.799 -17.311  41.142  1.00  0.00
ATOM   5029  CD2 HSD A 372       2.298 -18.395  40.411  1.00  0.00
ATOM   5030  HD2 HSD A 372       2.206 -18.260  39.331  1.00  0.00
ATOM   5031  C   HSD A 372       1.580 -23.209  41.792  1.00  0.00
ATOM   5032  O   HSD A 372       0.381 -23.113  42.161  1.00  0.00
ATOM   5033  N   GLN A 373       2.091 -24.418  41.407  1.00  0.00
ATOM   5034  HN  GLN A 373       3.026 -24.479  41.037  1.00  0.00
ATOM   5035  CA  GLN A 373       1.369 -25.719  41.205  1.00  0.00
ATOM   5036  HA  GLN A 373       1.935 -26.108  40.376  1.00  0.00
ATOM   5037  CB  GLN A 373       1.400 -26.657  42.410  1.00  0.00
ATOM   5038  HB1 GLN A 373       0.965 -27.627  42.079  1.00  0.00
ATOM   5039  HB2 GLN A 373       0.769 -26.420  43.289  1.00  0.00
ATOM   5040  CG  GLN A 373       2.884 -26.976  42.828  1.00  0.00
ATOM   5041  HG1 GLN A 373       3.306 -27.548  41.967  1.00  0.00
ATOM   5042  HG2 GLN A 373       2.889 -27.711  43.640  1.00  0.00
ATOM   5043  CD  GLN A 373       3.814 -25.888  43.398  1.00  0.00
ATOM   5044  OE1 GLN A 373       3.401 -25.015  44.164  1.00  0.00
ATOM   5045  NE2 GLN A 373       5.064 -25.812  42.842  1.00  0.00
ATOM   5046 1HE2 GLN A 373       5.498 -24.916  42.735  1.00  0.00
ATOM   5047 2HE2 GLN A 373       5.507 -26.627  42.481  1.00  0.00
ATOM   5048  C   GLN A 373      -0.035 -25.633  40.645  1.00  0.00
ATOM   5049  O   GLN A 373      -0.916 -26.178  41.314  1.00  0.00
ATOM   5050  N   MET A 374      -0.245 -24.907  39.477  1.00  0.00
ATOM   5051  HN  MET A 374       0.606 -24.533  39.116  1.00  0.00
ATOM   5052  CA  MET A 374      -1.575 -24.770  38.889  1.00  0.00
ATOM   5053  HA  MET A 374      -2.160 -24.298  39.667  1.00  0.00
ATOM   5054  CB  MET A 374      -1.605 -23.726  37.733  1.00  0.00
ATOM   5055  HB1 MET A 374      -2.703 -23.731  37.519  1.00  0.00
ATOM   5056  HB2 MET A 374      -0.995 -24.047  36.868  1.00  0.00
ATOM   5057  CG  MET A 374      -1.286 -22.270  38.158  1.00  0.00
ATOM   5058  HG1 MET A 374      -0.246 -22.255  38.545  1.00  0.00
ATOM   5059  HG2 MET A 374      -1.884 -21.949  39.033  1.00  0.00
ATOM   5060  SD  MET A 374      -1.503 -20.985  36.816  1.00  0.00
ATOM   5061  CE  MET A 374      -0.742 -19.618  37.815  1.00  0.00
ATOM   5062  HE1 MET A 374      -1.289 -19.511  38.781  1.00  0.00
ATOM   5063  HE2 MET A 374      -0.816 -18.635  37.317  1.00  0.00
ATOM   5064  HE3 MET A 374       0.287 -19.814  38.185  1.00  0.00
ATOM   5065  C   MET A 374      -2.267 -26.085  38.646  1.00  0.00
ATOM   5066  O   MET A 374      -1.635 -27.059  38.358  1.00  0.00
ATOM   5067  N   CYS A 375      -3.542 -26.160  38.822  1.00  0.00
ATOM   5068  HN  CYS A 375      -4.093 -25.393  39.141  1.00  0.00
ATOM   5069  CA  CYS A 375      -4.405 -27.205  38.294  1.00  0.00
ATOM   5070  HA  CYS A 375      -4.200 -28.246  38.543  1.00  0.00
ATOM   5071  CB  CYS A 375      -5.836 -26.867  38.760  1.00  0.00
ATOM   5072  HB1 CYS A 375      -6.092 -25.819  38.483  1.00  0.00
ATOM   5073  HB2 CYS A 375      -5.929 -26.862  39.877  1.00  0.00
ATOM   5074  SG  CYS A 375      -7.103 -28.085  38.289  1.00  0.00
ATOM   5075  HG1 CYS A 375      -7.994 -27.950  39.246  1.00  0.00
ATOM   5076  C   CYS A 375      -4.384 -27.175  36.790  1.00  0.00
ATOM   5077  O   CYS A 375      -4.430 -26.053  36.244  1.00  0.00
ATOM   5078  N   PHE A 376      -4.374 -28.325  36.112  1.00  0.00
ATOM   5079  HN  PHE A 376      -4.273 -29.194  36.589  1.00  0.00
ATOM   5080  CA  PHE A 376      -4.675 -28.482  34.681  1.00  0.00
ATOM   5081  HA  PHE A 376      -3.693 -28.635  34.262  1.00  0.00
ATOM   5082  CB  PHE A 376      -5.431 -29.833  34.556  1.00  0.00
ATOM   5083  HB1 PHE A 376      -5.521 -30.133  33.490  1.00  0.00
ATOM   5084  HB2 PHE A 376      -6.466 -29.764  34.949  1.00  0.00
ATOM   5085  CG  PHE A 376      -4.855 -31.015  35.216  1.00  0.00
ATOM   5086  CD1 PHE A 376      -5.135 -31.294  36.614  1.00  0.00
ATOM   5087  HD1 PHE A 376      -5.730 -30.648  37.245  1.00  0.00
ATOM   5088  CE1 PHE A 376      -4.589 -32.482  37.204  1.00  0.00
ATOM   5089  HE1 PHE A 376      -4.957 -32.762  38.173  1.00  0.00
ATOM   5090  CZ  PHE A 376      -3.920 -33.412  36.446  1.00  0.00
ATOM   5091  HZ  PHE A 376      -3.571 -34.359  36.820  1.00  0.00
ATOM   5092  CD2 PHE A 376      -4.029 -31.879  34.560  1.00  0.00
ATOM   5093  HD2 PHE A 376      -3.865 -31.682  33.518  1.00  0.00
ATOM   5094  CE2 PHE A 376      -3.551 -33.089  35.089  1.00  0.00
ATOM   5095  HE2 PHE A 376      -3.008 -33.746  34.428  1.00  0.00
ATOM   5096  C   PHE A 376      -5.446 -27.383  33.949  1.00  0.00
ATOM   5097  O   PHE A 376      -4.965 -26.709  32.980  1.00  0.00
ATOM   5098  N   ARG A 377      -6.707 -27.162  34.320  1.00  0.00
ATOM   5099  HN  ARG A 377      -7.052 -27.608  35.145  1.00  0.00
ATOM   5100  CA  ARG A 377      -7.555 -26.091  33.719  1.00  0.00
ATOM   5101  HA  ARG A 377      -7.597 -26.255  32.652  1.00  0.00
ATOM   5102  CB  ARG A 377      -9.028 -26.257  34.134  1.00  0.00
ATOM   5103  HB1 ARG A 377      -9.563 -25.284  34.198  1.00  0.00
ATOM   5104  HB2 ARG A 377      -9.098 -26.606  35.190  1.00  0.00
ATOM   5105  CG  ARG A 377      -9.901 -27.270  33.237  1.00  0.00
ATOM   5106  HG1 ARG A 377     -10.866 -27.377  33.764  1.00  0.00
ATOM   5107  HG2 ARG A 377      -9.415 -28.271  33.111  1.00  0.00
ATOM   5108  CD  ARG A 377     -10.238 -26.729  31.856  1.00  0.00
ATOM   5109  HD1 ARG A 377      -9.397 -26.392  31.200  1.00  0.00
ATOM   5110  HD2 ARG A 377     -10.839 -25.794  31.919  1.00  0.00
ATOM   5111  NE  ARG A 377     -11.001 -27.796  31.103  1.00  0.00
ATOM   5112  HE  ARG A 377     -11.273 -28.656  31.549  1.00  0.00
ATOM   5113  CZ  ARG A 377     -11.633 -27.594  29.951  1.00  0.00
ATOM   5114  NH1 ARG A 377     -11.510 -26.510  29.205  1.00  0.00
ATOM   5115 1HH1 ARG A 377     -10.862 -25.783  29.431  1.00  0.00
ATOM   5116 2HH1 ARG A 377     -12.243 -26.320  28.537  1.00  0.00
ATOM   5117  NH2 ARG A 377     -12.477 -28.513  29.504  1.00  0.00
ATOM   5118 1HH2 ARG A 377     -12.505 -29.385  29.993  1.00  0.00
ATOM   5119 2HH2 ARG A 377     -12.869 -28.369  28.581  1.00  0.00
ATOM   5120  C   ARG A 377      -7.046 -24.672  33.845  1.00  0.00
ATOM   5121  O   ARG A 377      -6.835 -24.018  32.810  1.00  0.00
ATOM   5122  N   ASP A 378      -6.773 -24.251  35.098  1.00  0.00
ATOM   5123  HN  ASP A 378      -7.014 -24.853  35.857  1.00  0.00
ATOM   5124  CA  ASP A 378      -6.215 -22.999  35.461  1.00  0.00
ATOM   5125  HA  ASP A 378      -6.850 -22.201  35.102  1.00  0.00
ATOM   5126  CB  ASP A 378      -6.187 -23.114  37.066  1.00  0.00
ATOM   5127  HB1 ASP A 378      -5.885 -22.110  37.444  1.00  0.00
ATOM   5128  HB2 ASP A 378      -5.351 -23.821  37.287  1.00  0.00
ATOM   5129  CG  ASP A 378      -7.535 -23.397  37.689  1.00  0.00
ATOM   5130  OD1 ASP A 378      -7.550 -23.873  38.864  1.00  0.00
ATOM   5131  OD2 ASP A 378      -8.568 -23.009  37.075  1.00  0.00
ATOM   5132  C   ASP A 378      -4.832 -22.748  34.885  1.00  0.00
ATOM   5133  O   ASP A 378      -4.522 -21.667  34.395  1.00  0.00
ATOM   5134  N   TYR A 379      -3.915 -23.734  34.819  1.00  0.00
ATOM   5135  HN  TYR A 379      -4.163 -24.635  35.172  1.00  0.00
ATOM   5136  CA  TYR A 379      -2.662 -23.707  34.127  1.00  0.00
ATOM   5137  HA  TYR A 379      -2.145 -22.938  34.661  1.00  0.00
ATOM   5138  CB  TYR A 379      -2.069 -25.127  34.415  1.00  0.00
ATOM   5139  HB1 TYR A 379      -2.601 -25.958  33.887  1.00  0.00
ATOM   5140  HB2 TYR A 379      -2.334 -25.313  35.470  1.00  0.00
ATOM   5141  CG  TYR A 379      -0.602 -25.381  34.176  1.00  0.00
ATOM   5142  CD1 TYR A 379      -0.095 -25.254  32.798  1.00  0.00
ATOM   5143  HD1 TYR A 379      -0.732 -24.932  31.989  1.00  0.00
ATOM   5144  CE1 TYR A 379       1.221 -25.612  32.555  1.00  0.00
ATOM   5145  HE1 TYR A 379       1.596 -25.720  31.533  1.00  0.00
ATOM   5146  CZ  TYR A 379       2.046 -26.056  33.581  1.00  0.00
ATOM   5147  OH  TYR A 379       3.328 -26.591  33.253  1.00  0.00
ATOM   5148  HH  TYR A 379       3.443 -26.399  32.322  1.00  0.00
ATOM   5149  CD2 TYR A 379       0.291 -25.714  35.160  1.00  0.00
ATOM   5150  HD2 TYR A 379      -0.076 -25.903  36.146  1.00  0.00
ATOM   5151  CE2 TYR A 379       1.618 -26.087  34.875  1.00  0.00
ATOM   5152  HE2 TYR A 379       2.218 -26.542  35.654  1.00  0.00
ATOM   5153  C   TYR A 379      -2.846 -23.322  32.628  1.00  0.00
ATOM   5154  O   TYR A 379      -2.362 -22.273  32.213  1.00  0.00
ATOM   5155  N   LYS A 380      -3.687 -24.103  31.872  1.00  0.00
ATOM   5156  HN  LYS A 380      -4.129 -24.869  32.320  1.00  0.00
ATOM   5157  CA  LYS A 380      -4.060 -23.720  30.518  1.00  0.00
ATOM   5158  HA  LYS A 380      -3.129 -23.448  30.035  1.00  0.00
ATOM   5159  CB  LYS A 380      -4.832 -24.880  29.917  1.00  0.00
ATOM   5160  HB1 LYS A 380      -5.373 -24.648  28.977  1.00  0.00
ATOM   5161  HB2 LYS A 380      -5.605 -25.284  30.596  1.00  0.00
ATOM   5162  CG  LYS A 380      -3.870 -25.964  29.521  1.00  0.00
ATOM   5163  HG1 LYS A 380      -3.089 -26.225  30.253  1.00  0.00
ATOM   5164  HG2 LYS A 380      -3.343 -25.653  28.591  1.00  0.00
ATOM   5165  CD  LYS A 380      -4.577 -27.260  29.049  1.00  0.00
ATOM   5166  HD1 LYS A 380      -3.872 -27.813  28.392  1.00  0.00
ATOM   5167  HD2 LYS A 380      -5.422 -26.943  28.414  1.00  0.00
ATOM   5168  CE  LYS A 380      -5.090 -28.089  30.247  1.00  0.00
ATOM   5169  HE1 LYS A 380      -5.746 -27.425  30.841  1.00  0.00
ATOM   5170  HE2 LYS A 380      -4.260 -28.449  30.899  1.00  0.00
ATOM   5171  NZ  LYS A 380      -5.889 -29.252  29.888  1.00  0.00
ATOM   5172  HZ1 LYS A 380      -6.674 -28.923  29.294  1.00  0.00
ATOM   5173  HZ2 LYS A 380      -6.337 -29.775  30.659  1.00  0.00
ATOM   5174  HZ3 LYS A 380      -5.384 -29.995  29.351  1.00  0.00
ATOM   5175  C   LYS A 380      -4.732 -22.404  30.313  1.00  0.00
ATOM   5176  O   LYS A 380      -4.464 -21.709  29.331  1.00  0.00
ATOM   5177  N   TYR A 381      -5.630 -21.986  31.264  1.00  0.00
ATOM   5178  HN  TYR A 381      -5.978 -22.642  31.930  1.00  0.00
ATOM   5179  CA  TYR A 381      -6.486 -20.823  31.213  1.00  0.00
ATOM   5180  HA  TYR A 381      -7.033 -20.735  30.280  1.00  0.00
ATOM   5181  CB  TYR A 381      -7.453 -20.796  32.404  1.00  0.00
ATOM   5182  HB1 TYR A 381      -6.920 -21.058  33.342  1.00  0.00
ATOM   5183  HB2 TYR A 381      -8.267 -21.548  32.281  1.00  0.00
ATOM   5184  CG  TYR A 381      -8.222 -19.578  32.515  1.00  0.00
ATOM   5185  CD1 TYR A 381      -7.987 -18.693  33.617  1.00  0.00
ATOM   5186  HD1 TYR A 381      -7.199 -19.046  34.251  1.00  0.00
ATOM   5187  CE1 TYR A 381      -8.889 -17.710  33.963  1.00  0.00
ATOM   5188  HE1 TYR A 381      -8.760 -16.945  34.717  1.00  0.00
ATOM   5189  CZ  TYR A 381      -9.981 -17.391  33.044  1.00  0.00
ATOM   5190  OH  TYR A 381     -10.901 -16.357  33.254  1.00  0.00
ATOM   5191  HH  TYR A 381     -11.646 -16.550  32.695  1.00  0.00
ATOM   5192  CD2 TYR A 381      -9.222 -19.272  31.612  1.00  0.00
ATOM   5193  HD2 TYR A 381      -9.404 -19.923  30.779  1.00  0.00
ATOM   5194  CE2 TYR A 381     -10.153 -18.198  31.927  1.00  0.00
ATOM   5195  HE2 TYR A 381     -10.947 -17.903  31.259  1.00  0.00
ATOM   5196  C   TYR A 381      -5.540 -19.508  31.138  1.00  0.00
ATOM   5197  O   TYR A 381      -5.607 -18.651  30.248  1.00  0.00
ATOM   5198  N   ARG A 382      -4.495 -19.454  32.021  1.00  0.00
ATOM   5199  HN  ARG A 382      -4.458 -20.249  32.625  1.00  0.00
ATOM   5200  CA  ARG A 382      -3.443 -18.464  32.107  1.00  0.00
ATOM   5201  HA  ARG A 382      -3.958 -17.523  31.959  1.00  0.00
ATOM   5202  CB  ARG A 382      -2.821 -18.511  33.563  1.00  0.00
ATOM   5203  HB1 ARG A 382      -1.892 -17.917  33.660  1.00  0.00
ATOM   5204  HB2 ARG A 382      -2.545 -19.562  33.790  1.00  0.00
ATOM   5205  CG  ARG A 382      -3.826 -18.091  34.718  1.00  0.00
ATOM   5206  HG1 ARG A 382      -3.359 -18.174  35.723  1.00  0.00
ATOM   5207  HG2 ARG A 382      -4.641 -18.834  34.605  1.00  0.00
ATOM   5208  CD  ARG A 382      -4.286 -16.658  34.669  1.00  0.00
ATOM   5209  HD1 ARG A 382      -4.740 -16.404  33.678  1.00  0.00
ATOM   5210  HD2 ARG A 382      -3.599 -15.819  34.933  1.00  0.00
ATOM   5211  NE  ARG A 382      -5.511 -16.621  35.576  1.00  0.00
ATOM   5212  HE  ARG A 382      -5.644 -17.430  36.154  1.00  0.00
ATOM   5213  CZ  ARG A 382      -6.115 -15.479  36.059  1.00  0.00
ATOM   5214  NH1 ARG A 382      -7.131 -15.525  36.863  1.00  0.00
ATOM   5215 1HH1 ARG A 382      -7.470 -16.306  37.369  1.00  0.00
ATOM   5216 2HH1 ARG A 382      -7.698 -14.719  37.076  1.00  0.00
ATOM   5217  NH2 ARG A 382      -5.729 -14.228  35.652  1.00  0.00
ATOM   5218 1HH2 ARG A 382      -4.899 -14.075  35.132  1.00  0.00
ATOM   5219 2HH2 ARG A 382      -6.299 -13.473  35.971  1.00  0.00
ATOM   5220  C   ARG A 382      -2.418 -18.564  30.999  1.00  0.00
ATOM   5221  O   ARG A 382      -2.029 -17.598  30.398  1.00  0.00
ATOM   5222  N   LEU A 383      -1.932 -19.814  30.601  1.00  0.00
ATOM   5223  HN  LEU A 383      -2.075 -20.633  31.168  1.00  0.00
ATOM   5224  CA  LEU A 383      -1.091 -19.995  29.410  1.00  0.00
ATOM   5225  HA  LEU A 383      -0.127 -19.531  29.645  1.00  0.00
ATOM   5226  CB  LEU A 383      -0.814 -21.548  29.253  1.00  0.00
ATOM   5227  HB1 LEU A 383      -1.769 -22.088  29.091  1.00  0.00
ATOM   5228  HB2 LEU A 383      -0.374 -21.989  30.169  1.00  0.00
ATOM   5229  CG  LEU A 383      -0.037 -21.918  27.968  1.00  0.00
ATOM   5230  HG  LEU A 383      -0.606 -21.474  27.105  1.00  0.00
ATOM   5231  CD1 LEU A 383       1.513 -21.532  27.890  1.00  0.00
ATOM   5232 1HD1 LEU A 383       1.679 -20.450  27.787  1.00  0.00
ATOM   5233 2HD1 LEU A 383       2.107 -22.001  27.084  1.00  0.00
ATOM   5234 3HD1 LEU A 383       1.871 -21.719  28.930  1.00  0.00
ATOM   5235  CD2 LEU A 383      -0.195 -23.428  27.774  1.00  0.00
ATOM   5236 1HD2 LEU A 383       0.483 -23.736  26.939  1.00  0.00
ATOM   5237 2HD2 LEU A 383      -1.251 -23.668  27.520  1.00  0.00
ATOM   5238 3HD2 LEU A 383       0.219 -24.035  28.606  1.00  0.00
ATOM   5239  C   LEU A 383      -1.726 -19.370  28.134  1.00  0.00
ATOM   5240  O   LEU A 383      -1.141 -18.689  27.313  1.00  0.00
ATOM   5241  N   ALA A 384      -3.009 -19.530  27.991  1.00  0.00
ATOM   5242  HN  ALA A 384      -3.504 -20.115  28.617  1.00  0.00
ATOM   5243  CA  ALA A 384      -3.861 -19.002  26.893  1.00  0.00
ATOM   5244  HA  ALA A 384      -3.283 -19.112  26.006  1.00  0.00
ATOM   5245  CB  ALA A 384      -5.232 -19.696  26.889  1.00  0.00
ATOM   5246  HB1 ALA A 384      -5.804 -19.333  27.777  1.00  0.00
ATOM   5247  HB2 ALA A 384      -5.006 -20.777  26.924  1.00  0.00
ATOM   5248  HB3 ALA A 384      -5.803 -19.468  25.959  1.00  0.00
ATOM   5249  C   ALA A 384      -4.014 -17.525  26.900  1.00  0.00
ATOM   5250  O   ALA A 384      -3.553 -16.945  25.944  1.00  0.00
ATOM   5251  N   LYS A 385      -4.614 -16.955  27.937  1.00  0.00
ATOM   5252  HN  LYS A 385      -5.094 -17.475  28.638  1.00  0.00
ATOM   5253  CA  LYS A 385      -4.591 -15.590  28.141  1.00  0.00
ATOM   5254  HA  LYS A 385      -5.402 -15.194  27.562  1.00  0.00
ATOM   5255  CB  LYS A 385      -4.854 -15.309  29.627  1.00  0.00
ATOM   5256  HB1 LYS A 385      -4.488 -14.282  29.814  1.00  0.00
ATOM   5257  HB2 LYS A 385      -4.314 -16.130  30.157  1.00  0.00
ATOM   5258  CG  LYS A 385      -6.353 -15.420  30.087  1.00  0.00
ATOM   5259  HG1 LYS A 385      -6.657 -16.402  29.681  1.00  0.00
ATOM   5260  HG2 LYS A 385      -6.890 -14.765  29.372  1.00  0.00
ATOM   5261  CD  LYS A 385      -6.652 -15.183  31.559  1.00  0.00
ATOM   5262  HD1 LYS A 385      -5.884 -14.523  32.007  1.00  0.00
ATOM   5263  HD2 LYS A 385      -6.543 -16.102  32.162  1.00  0.00
ATOM   5264  CE  LYS A 385      -8.033 -14.578  31.796  1.00  0.00
ATOM   5265  HE1 LYS A 385      -8.146 -14.462  32.893  1.00  0.00
ATOM   5266  HE2 LYS A 385      -8.856 -15.257  31.518  1.00  0.00
ATOM   5267  NZ  LYS A 385      -8.090 -13.273  31.094  1.00  0.00
ATOM   5268  HZ1 LYS A 385      -8.887 -12.666  31.365  1.00  0.00
ATOM   5269  HZ2 LYS A 385      -8.099 -13.254  30.051  1.00  0.00
ATOM   5270  HZ3 LYS A 385      -7.221 -12.747  31.337  1.00  0.00
ATOM   5271  C   LYS A 385      -3.365 -14.825  27.743  1.00  0.00
ATOM   5272  O   LYS A 385      -3.382 -13.981  26.831  1.00  0.00
ATOM   5273  N   SER A 386      -2.185 -15.180  28.376  1.00  0.00
ATOM   5274  HN  SER A 386      -2.171 -15.697  29.246  1.00  0.00
ATOM   5275  CA  SER A 386      -0.937 -14.651  27.947  1.00  0.00
ATOM   5276  HA  SER A 386      -1.001 -13.584  27.878  1.00  0.00
ATOM   5277  CB  SER A 386       0.289 -15.112  28.902  1.00  0.00
ATOM   5278  HB1 SER A 386       1.209 -14.855  28.338  1.00  0.00
ATOM   5279  HB2 SER A 386       0.136 -16.202  29.095  1.00  0.00
ATOM   5280  OG  SER A 386       0.304 -14.332  30.042  1.00  0.00
ATOM   5281  HG1 SER A 386       1.213 -14.332  30.340  1.00  0.00
ATOM   5282  C   SER A 386      -0.529 -14.950  26.597  1.00  0.00
ATOM   5283  O   SER A 386       0.040 -14.094  25.942  1.00  0.00
ATOM   5284  N   THR A 387      -0.700 -16.194  26.095  1.00  0.00
ATOM   5285  HN  THR A 387      -1.043 -16.903  26.697  1.00  0.00
ATOM   5286  CA  THR A 387      -0.246 -16.552  24.789  1.00  0.00
ATOM   5287  HA  THR A 387       0.819 -16.327  24.862  1.00  0.00
ATOM   5288  CB  THR A 387      -0.392 -18.014  24.399  1.00  0.00
ATOM   5289  HB  THR A 387      -1.442 -18.371  24.456  1.00  0.00
ATOM   5290  OG1 THR A 387       0.465 -18.832  25.232  1.00  0.00
ATOM   5291  HG1 THR A 387       0.063 -18.894  26.100  1.00  0.00
ATOM   5292  CG2 THR A 387       0.152 -18.175  23.007  1.00  0.00
ATOM   5293 1HG2 THR A 387       0.415 -19.252  22.930  1.00  0.00
ATOM   5294 2HG2 THR A 387       0.996 -17.476  22.843  1.00  0.00
ATOM   5295 3HG2 THR A 387      -0.509 -17.933  22.160  1.00  0.00
ATOM   5296  C   THR A 387      -0.893 -15.759  23.648  1.00  0.00
ATOM   5297  O   THR A 387      -0.292 -15.281  22.739  1.00  0.00
ATOM   5298  N   LEU A 388      -2.232 -15.504  23.783  1.00  0.00
ATOM   5299  HN  LEU A 388      -2.681 -15.917  24.572  1.00  0.00
ATOM   5300  CA  LEU A 388      -3.041 -14.777  22.870  1.00  0.00
ATOM   5301  HA  LEU A 388      -2.918 -15.288  21.930  1.00  0.00
ATOM   5302  CB  LEU A 388      -4.526 -14.713  23.305  1.00  0.00
ATOM   5303  HB1 LEU A 388      -5.058 -14.010  22.634  1.00  0.00
ATOM   5304  HB2 LEU A 388      -4.536 -14.330  24.350  1.00  0.00
ATOM   5305  CG  LEU A 388      -5.284 -16.054  23.181  1.00  0.00
ATOM   5306  HG  LEU A 388      -4.732 -16.900  23.659  1.00  0.00
ATOM   5307  CD1 LEU A 388      -6.639 -15.943  23.907  1.00  0.00
ATOM   5308 1HD1 LEU A 388      -6.522 -15.712  24.987  1.00  0.00
ATOM   5309 2HD1 LEU A 388      -7.180 -16.909  23.869  1.00  0.00
ATOM   5310 3HD1 LEU A 388      -7.281 -15.203  23.393  1.00  0.00
ATOM   5311  CD2 LEU A 388      -5.399 -16.480  21.682  1.00  0.00
ATOM   5312 1HD2 LEU A 388      -5.845 -15.719  21.014  1.00  0.00
ATOM   5313 2HD2 LEU A 388      -6.035 -17.387  21.682  1.00  0.00
ATOM   5314 3HD2 LEU A 388      -4.390 -16.693  21.288  1.00  0.00
ATOM   5315  C   LEU A 388      -2.540 -13.344  22.596  1.00  0.00
ATOM   5316  O   LEU A 388      -2.346 -12.845  21.459  1.00  0.00
ATOM   5317  N   VAL A 389      -2.195 -12.581  23.605  1.00  0.00
ATOM   5318  HN  VAL A 389      -2.350 -13.015  24.486  1.00  0.00
ATOM   5319  CA  VAL A 389      -1.833 -11.145  23.476  1.00  0.00
ATOM   5320  HA  VAL A 389      -2.588 -10.843  22.768  1.00  0.00
ATOM   5321  CB  VAL A 389      -1.962 -10.499  24.838  1.00  0.00
ATOM   5322  HB  VAL A 389      -1.632  -9.448  24.828  1.00  0.00
ATOM   5323  CG1 VAL A 389      -3.400 -10.532  25.173  1.00  0.00
ATOM   5324 1HG1 VAL A 389      -3.982 -10.180  24.303  1.00  0.00
ATOM   5325 2HG1 VAL A 389      -3.531  -9.767  25.973  1.00  0.00
ATOM   5326 3HG1 VAL A 389      -3.744 -11.472  25.624  1.00  0.00
ATOM   5327  CG2 VAL A 389      -1.165 -11.159  26.018  1.00  0.00
ATOM   5328 1HG2 VAL A 389      -1.351 -12.258  26.041  1.00  0.00
ATOM   5329 2HG2 VAL A 389      -1.467 -10.781  27.021  1.00  0.00
ATOM   5330 3HG2 VAL A 389      -0.086 -10.921  25.840  1.00  0.00
ATOM   5331  C   VAL A 389      -0.443 -10.872  22.892  1.00  0.00
ATOM   5332  O   VAL A 389      -0.093  -9.804  22.350  1.00  0.00
ATOM   5333  N   LEU A 390       0.367 -11.900  22.725  1.00  0.00
ATOM   5334  HN  LEU A 390       0.241 -12.815  23.133  1.00  0.00
ATOM   5335  CA  LEU A 390       1.624 -11.714  22.067  1.00  0.00
ATOM   5336  HA  LEU A 390       1.873 -10.691  21.825  1.00  0.00
ATOM   5337  CB  LEU A 390       2.877 -12.162  22.911  1.00  0.00
ATOM   5338  HB1 LEU A 390       3.770 -11.826  22.345  1.00  0.00
ATOM   5339  HB2 LEU A 390       2.944 -13.276  22.926  1.00  0.00
ATOM   5340  CG  LEU A 390       2.881 -11.630  24.350  1.00  0.00
ATOM   5341  HG  LEU A 390       1.912 -11.915  24.833  1.00  0.00
ATOM   5342  CD1 LEU A 390       3.955 -12.315  25.169  1.00  0.00
ATOM   5343 1HD1 LEU A 390       4.989 -12.047  24.835  1.00  0.00
ATOM   5344 2HD1 LEU A 390       3.879 -13.415  25.100  1.00  0.00
ATOM   5345 3HD1 LEU A 390       3.971 -11.981  26.231  1.00  0.00
ATOM   5346  CD2 LEU A 390       3.015 -10.085  24.457  1.00  0.00
ATOM   5347 1HD2 LEU A 390       2.135  -9.585  24.009  1.00  0.00
ATOM   5348 2HD2 LEU A 390       3.918  -9.626  23.991  1.00  0.00
ATOM   5349 3HD2 LEU A 390       3.218  -9.721  25.486  1.00  0.00
ATOM   5350  C   LEU A 390       1.624 -12.483  20.697  1.00  0.00
ATOM   5351  O   LEU A 390       2.622 -12.636  20.057  1.00  0.00
ATOM   5352  N   ILE A 391       0.429 -12.879  20.232  1.00  0.00
ATOM   5353  HN  ILE A 391      -0.254 -13.074  20.925  1.00  0.00
ATOM   5354  CA  ILE A 391       0.204 -13.198  18.785  1.00  0.00
ATOM   5355  HA  ILE A 391       1.051 -13.802  18.523  1.00  0.00
ATOM   5356  CB  ILE A 391      -0.990 -14.113  18.488  1.00  0.00
ATOM   5357  HB  ILE A 391      -1.932 -13.566  18.708  1.00  0.00
ATOM   5358  CG2 ILE A 391      -1.124 -14.438  16.968  1.00  0.00
ATOM   5359 1HG2 ILE A 391      -1.377 -13.471  16.473  1.00  0.00
ATOM   5360 2HG2 ILE A 391      -1.970 -15.161  16.928  1.00  0.00
ATOM   5361 3HG2 ILE A 391      -0.186 -14.771  16.475  1.00  0.00
ATOM   5362  CG1 ILE A 391      -0.847 -15.457  19.264  1.00  0.00
ATOM   5363 1HG1 ILE A 391      -1.663 -16.192  19.063  1.00  0.00
ATOM   5364 2HG1 ILE A 391      -1.037 -15.079  20.285  1.00  0.00
ATOM   5365  CD  ILE A 391       0.533 -16.033  19.162  1.00  0.00
ATOM   5366  HD1 ILE A 391       0.625 -16.845  19.904  1.00  0.00
ATOM   5367  HD2 ILE A 391       1.330 -15.367  19.559  1.00  0.00
ATOM   5368  HD3 ILE A 391       0.871 -16.378  18.160  1.00  0.00
ATOM   5369  C   ILE A 391       0.333 -11.895  17.837  1.00  0.00
ATOM   5370  O   ILE A 391       1.017 -12.073  16.801  1.00  0.00
ATOM   5371  N   PRO A 392      -0.267 -10.708  18.143  1.00  0.00
ATOM   5372  CD  PRO A 392      -1.319 -10.554  19.185  1.00  0.00
ATOM   5373  HD1 PRO A 392      -0.932 -10.334  20.209  1.00  0.00
ATOM   5374  HD2 PRO A 392      -1.979 -11.439  19.128  1.00  0.00
ATOM   5375  CA  PRO A 392      -0.070  -9.455  17.390  1.00  0.00
ATOM   5376  HA  PRO A 392      -0.278  -9.565  16.342  1.00  0.00
ATOM   5377  CB  PRO A 392      -1.172  -8.451  17.974  1.00  0.00
ATOM   5378  HB1 PRO A 392      -1.462  -7.885  17.064  1.00  0.00
ATOM   5379  HB2 PRO A 392      -0.721  -7.690  18.659  1.00  0.00
ATOM   5380  CG  PRO A 392      -2.167  -9.364  18.705  1.00  0.00
ATOM   5381  HG1 PRO A 392      -2.653  -8.858  19.563  1.00  0.00
ATOM   5382  HG2 PRO A 392      -2.953  -9.764  18.039  1.00  0.00
ATOM   5383  C   PRO A 392       1.256  -8.889  17.665  1.00  0.00
ATOM   5384  O   PRO A 392       2.143  -8.854  16.822  1.00  0.00
ATOM   5385  N   LEU A 393       1.483  -8.496  18.977  1.00  0.00
ATOM   5386  HN  LEU A 393       0.782  -8.712  19.659  1.00  0.00
ATOM   5387  CA  LEU A 393       2.514  -7.555  19.361  1.00  0.00
ATOM   5388  HA  LEU A 393       2.417  -6.647  18.778  1.00  0.00
ATOM   5389  CB  LEU A 393       2.342  -7.283  20.814  1.00  0.00
ATOM   5390  HB1 LEU A 393       3.101  -6.628  21.292  1.00  0.00
ATOM   5391  HB2 LEU A 393       2.224  -8.282  21.275  1.00  0.00
ATOM   5392  CG  LEU A 393       1.096  -6.397  21.091  1.00  0.00
ATOM   5393  HG  LEU A 393       0.239  -6.966  20.673  1.00  0.00
ATOM   5394  CD1 LEU A 393       0.694  -6.242  22.589  1.00  0.00
ATOM   5395 1HD1 LEU A 393       1.354  -5.496  23.077  1.00  0.00
ATOM   5396 2HD1 LEU A 393       0.898  -7.239  23.032  1.00  0.00
ATOM   5397 3HD1 LEU A 393      -0.404  -6.108  22.638  1.00  0.00
ATOM   5398  CD2 LEU A 393       1.232  -4.873  20.632  1.00  0.00
ATOM   5399 1HD2 LEU A 393       1.993  -4.327  21.232  1.00  0.00
ATOM   5400 2HD2 LEU A 393       0.294  -4.288  20.765  1.00  0.00
ATOM   5401 3HD2 LEU A 393       1.311  -4.840  19.529  1.00  0.00
ATOM   5402  C   LEU A 393       3.934  -8.053  19.093  1.00  0.00
ATOM   5403  O   LEU A 393       4.770  -7.338  18.510  1.00  0.00
ATOM   5404  N   LEU A 394       4.296  -9.254  19.395  1.00  0.00
ATOM   5405  HN  LEU A 394       3.574  -9.830  19.787  1.00  0.00
ATOM   5406  CA  LEU A 394       5.686  -9.831  19.312  1.00  0.00
ATOM   5407  HA  LEU A 394       6.370  -9.033  19.101  1.00  0.00
ATOM   5408  CB  LEU A 394       6.201 -10.589  20.490  1.00  0.00
ATOM   5409  HB1 LEU A 394       7.200 -11.078  20.354  1.00  0.00
ATOM   5410  HB2 LEU A 394       5.567 -11.503  20.560  1.00  0.00
ATOM   5411  CG  LEU A 394       6.200  -9.817  21.829  1.00  0.00
ATOM   5412  HG  LEU A 394       5.116  -9.774  22.121  1.00  0.00
ATOM   5413  CD1 LEU A 394       6.923 -10.782  22.825  1.00  0.00
ATOM   5414 1HD1 LEU A 394       6.574 -11.834  22.936  1.00  0.00
ATOM   5415 2HD1 LEU A 394       7.109 -10.254  23.788  1.00  0.00
ATOM   5416 3HD1 LEU A 394       7.890 -10.898  22.299  1.00  0.00
ATOM   5417  CD2 LEU A 394       6.809  -8.428  21.820  1.00  0.00
ATOM   5418 1HD2 LEU A 394       6.162  -7.753  21.221  1.00  0.00
ATOM   5419 2HD2 LEU A 394       7.764  -8.420  21.255  1.00  0.00
ATOM   5420 3HD2 LEU A 394       6.872  -8.049  22.865  1.00  0.00
ATOM   5421  C   LEU A 394       5.784 -10.661  18.055  1.00  0.00
ATOM   5422  O   LEU A 394       6.758 -11.313  17.796  1.00  0.00
ATOM   5423  N   GLY A 395       4.728 -10.490  17.142  1.00  0.00
ATOM   5424  HN  GLY A 395       3.874 -10.035  17.352  1.00  0.00
ATOM   5425  CA  GLY A 395       4.998 -10.420  15.686  1.00  0.00
ATOM   5426  HA1 GLY A 395       6.034 -10.156  15.511  1.00  0.00
ATOM   5427  HA2 GLY A 395       4.323  -9.624  15.408  1.00  0.00
ATOM   5428  C   GLY A 395       4.649 -11.730  14.952  1.00  0.00
ATOM   5429  O   GLY A 395       4.985 -11.974  13.819  1.00  0.00
ATOM   5430  N   VAL A 396       3.958 -12.664  15.654  1.00  0.00
ATOM   5431  HN  VAL A 396       3.711 -12.538  16.615  1.00  0.00
ATOM   5432  CA  VAL A 396       3.701 -14.020  15.316  1.00  0.00
ATOM   5433  HA  VAL A 396       4.626 -14.501  15.022  1.00  0.00
ATOM   5434  CB  VAL A 396       3.261 -14.882  16.529  1.00  0.00
ATOM   5435  HB  VAL A 396       2.368 -14.390  16.985  1.00  0.00
ATOM   5436  CG1 VAL A 396       2.837 -16.355  16.316  1.00  0.00
ATOM   5437 1HG1 VAL A 396       1.820 -16.422  15.855  1.00  0.00
ATOM   5438 2HG1 VAL A 396       2.786 -16.907  17.275  1.00  0.00
ATOM   5439 3HG1 VAL A 396       3.494 -16.930  15.629  1.00  0.00
ATOM   5440  CG2 VAL A 396       4.453 -14.872  17.484  1.00  0.00
ATOM   5441 1HG2 VAL A 396       5.375 -15.246  17.008  1.00  0.00
ATOM   5442 2HG2 VAL A 396       4.191 -15.439  18.397  1.00  0.00
ATOM   5443 3HG2 VAL A 396       4.669 -13.829  17.787  1.00  0.00
ATOM   5444  C   VAL A 396       2.793 -14.203  14.109  1.00  0.00
ATOM   5445  O   VAL A 396       2.964 -15.083  13.277  1.00  0.00
ATOM   5446  N   HSD A 397       1.704 -13.346  13.967  1.00  0.00
ATOM   5447  HN  HSD A 397       1.538 -12.829  14.798  1.00  0.00
ATOM   5448  CA  HSD A 397       0.886 -13.215  12.713  1.00  0.00
ATOM   5449  HA  HSD A 397       0.622 -14.187  12.348  1.00  0.00
ATOM   5450  CB  HSD A 397      -0.404 -12.388  13.047  1.00  0.00
ATOM   5451  HB1 HSD A 397      -0.339 -12.049  14.098  1.00  0.00
ATOM   5452  HB2 HSD A 397      -1.192 -13.177  13.030  1.00  0.00
ATOM   5453  ND1 HSD A 397      -0.464  -9.897  12.384  1.00  0.00
ATOM   5454  HD1 HSD A 397       0.130  -9.572  13.128  1.00  0.00
ATOM   5455  CG  HSD A 397      -0.781 -11.222  12.210  1.00  0.00
ATOM   5456  CE1 HSD A 397      -0.918  -9.232  11.306  1.00  0.00
ATOM   5457  HE1 HSD A 397      -0.505  -8.251  11.027  1.00  0.00
ATOM   5458  NE2 HSD A 397      -1.469 -10.025  10.431  1.00  0.00
ATOM   5459  CD2 HSD A 397      -1.436 -11.313  11.025  1.00  0.00
ATOM   5460  HD2 HSD A 397      -1.828 -12.149  10.472  1.00  0.00
ATOM   5461  C   HSD A 397       1.681 -12.699  11.572  1.00  0.00
ATOM   5462  O   HSD A 397       1.686 -13.259  10.482  1.00  0.00
ATOM   5463  N   GLU A 398       2.598 -11.658  11.737  1.00  0.00
ATOM   5464  HN  GLU A 398       2.691 -11.307  12.678  1.00  0.00
ATOM   5465  CA  GLU A 398       3.518 -11.154  10.763  1.00  0.00
ATOM   5466  HA  GLU A 398       2.902 -11.075   9.872  1.00  0.00
ATOM   5467  CB  GLU A 398       4.131  -9.750  11.056  1.00  0.00
ATOM   5468  HB1 GLU A 398       4.810  -9.434  10.242  1.00  0.00
ATOM   5469  HB2 GLU A 398       4.771  -9.868  11.954  1.00  0.00
ATOM   5470  CG  GLU A 398       3.068  -8.607  11.138  1.00  0.00
ATOM   5471  HG1 GLU A 398       2.136  -9.083  11.524  1.00  0.00
ATOM   5472  HG2 GLU A 398       2.796  -8.146  10.160  1.00  0.00
ATOM   5473  CD  GLU A 398       3.524  -7.529  12.111  1.00  0.00
ATOM   5474  OE1 GLU A 398       3.304  -7.740  13.383  1.00  0.00
ATOM   5475  OE2 GLU A 398       3.923  -6.427  11.692  1.00  0.00
ATOM   5476  C   GLU A 398       4.602 -12.163  10.330  1.00  0.00
ATOM   5477  O   GLU A 398       4.766 -12.501   9.173  1.00  0.00
ATOM   5478  N   ILE A 399       5.149 -12.980  11.282  1.00  0.00
ATOM   5479  HN  ILE A 399       4.933 -12.657  12.208  1.00  0.00
ATOM   5480  CA  ILE A 399       5.918 -14.147  10.933  1.00  0.00
ATOM   5481  HA  ILE A 399       6.680 -13.941  10.198  1.00  0.00
ATOM   5482  CB  ILE A 399       6.578 -14.716  12.174  1.00  0.00
ATOM   5483  HB  ILE A 399       5.838 -14.817  12.997  1.00  0.00
ATOM   5484  CG2 ILE A 399       7.224 -16.141  11.988  1.00  0.00
ATOM   5485 1HG2 ILE A 399       6.501 -16.857  11.545  1.00  0.00
ATOM   5486 2HG2 ILE A 399       7.601 -16.542  12.969  1.00  0.00
ATOM   5487 3HG2 ILE A 399       7.999 -16.181  11.202  1.00  0.00
ATOM   5488  CG1 ILE A 399       7.611 -13.754  12.801  1.00  0.00
ATOM   5489 1HG1 ILE A 399       8.096 -14.381  13.579  1.00  0.00
ATOM   5490 2HG1 ILE A 399       7.107 -13.000  13.429  1.00  0.00
ATOM   5491  CD  ILE A 399       8.536 -13.106  11.798  1.00  0.00
ATOM   5492  HD1 ILE A 399       9.372 -12.610  12.340  1.00  0.00
ATOM   5493  HD2 ILE A 399       7.998 -12.441  11.084  1.00  0.00
ATOM   5494  HD3 ILE A 399       8.801 -14.067  11.309  1.00  0.00
ATOM   5495  C   ILE A 399       5.117 -15.310  10.324  1.00  0.00
ATOM   5496  O   ILE A 399       5.601 -15.919   9.387  1.00  0.00
ATOM   5497  N   LEU A 400       3.928 -15.624  10.789  1.00  0.00
ATOM   5498  HN  LEU A 400       3.509 -15.103  11.536  1.00  0.00
ATOM   5499  CA  LEU A 400       3.132 -16.653  10.161  1.00  0.00
ATOM   5500  HA  LEU A 400       3.713 -17.566  10.160  1.00  0.00
ATOM   5501  CB  LEU A 400       1.707 -16.746  10.841  1.00  0.00
ATOM   5502  HB1 LEU A 400       1.236 -15.723  10.838  1.00  0.00
ATOM   5503  HB2 LEU A 400       1.847 -17.086  11.894  1.00  0.00
ATOM   5504  CG  LEU A 400       0.622 -17.699  10.176  1.00  0.00
ATOM   5505  HG  LEU A 400       0.296 -17.311   9.182  1.00  0.00
ATOM   5506  CD1 LEU A 400       1.144 -19.094   9.965  1.00  0.00
ATOM   5507 1HD1 LEU A 400       1.310 -19.605  10.932  1.00  0.00
ATOM   5508 2HD1 LEU A 400       2.124 -19.135   9.426  1.00  0.00
ATOM   5509 3HD1 LEU A 400       0.364 -19.653   9.406  1.00  0.00
ATOM   5510  CD2 LEU A 400      -0.685 -17.756  11.037  1.00  0.00
ATOM   5511 1HD2 LEU A 400      -1.121 -16.752  11.193  1.00  0.00
ATOM   5512 2HD2 LEU A 400      -0.557 -18.282  12.014  1.00  0.00
ATOM   5513 3HD2 LEU A 400      -1.441 -18.345  10.485  1.00  0.00
ATOM   5514  C   LEU A 400       2.834 -16.415   8.712  1.00  0.00
ATOM   5515  O   LEU A 400       2.819 -17.344   7.892  1.00  0.00
ATOM   5516  N   PHE A 401       2.516 -15.185   8.231  1.00  0.00
ATOM   5517  HN  PHE A 401       2.486 -14.435   8.867  1.00  0.00
ATOM   5518  CA  PHE A 401       2.271 -14.981   6.779  1.00  0.00
ATOM   5519  HA  PHE A 401       1.820 -15.889   6.403  1.00  0.00
ATOM   5520  CB  PHE A 401       1.239 -13.800   6.563  1.00  0.00
ATOM   5521  HB1 PHE A 401       1.116 -13.429   5.512  1.00  0.00
ATOM   5522  HB2 PHE A 401       1.506 -12.910   7.173  1.00  0.00
ATOM   5523  CG  PHE A 401      -0.164 -14.168   7.059  1.00  0.00
ATOM   5524  CD1 PHE A 401      -0.658 -15.485   7.182  1.00  0.00
ATOM   5525  HD1 PHE A 401      -0.043 -16.296   6.857  1.00  0.00
ATOM   5526  CE1 PHE A 401      -1.922 -15.695   7.868  1.00  0.00
ATOM   5527  HE1 PHE A 401      -2.233 -16.710   8.072  1.00  0.00
ATOM   5528  CZ  PHE A 401      -2.656 -14.651   8.405  1.00  0.00
ATOM   5529  HZ  PHE A 401      -3.550 -14.979   8.892  1.00  0.00
ATOM   5530  CD2 PHE A 401      -1.052 -13.117   7.460  1.00  0.00
ATOM   5531  HD2 PHE A 401      -0.812 -12.056   7.463  1.00  0.00
ATOM   5532  CE2 PHE A 401      -2.262 -13.360   8.133  1.00  0.00
ATOM   5533  HE2 PHE A 401      -2.798 -12.456   8.403  1.00  0.00
ATOM   5534  C   PHE A 401       3.558 -14.719   5.966  1.00  0.00
ATOM   5535  O   PHE A 401       3.712 -14.852   4.756  1.00  0.00
ATOM   5536  N   SER A 402       4.665 -14.506   6.709  1.00  0.00
ATOM   5537  HN  SER A 402       4.637 -14.554   7.699  1.00  0.00
ATOM   5538  CA  SER A 402       6.015 -14.226   6.116  1.00  0.00
ATOM   5539  HA  SER A 402       5.831 -13.624   5.238  1.00  0.00
ATOM   5540  CB  SER A 402       7.105 -13.596   7.015  1.00  0.00
ATOM   5541  HB1 SER A 402       8.025 -13.436   6.412  1.00  0.00
ATOM   5542  HB2 SER A 402       7.289 -14.192   7.944  1.00  0.00
ATOM   5543  OG  SER A 402       6.682 -12.267   7.388  1.00  0.00
ATOM   5544  HG1 SER A 402       6.009 -12.349   8.071  1.00  0.00
ATOM   5545  C   SER A 402       6.646 -15.462   5.465  1.00  0.00
ATOM   5546  O   SER A 402       7.635 -15.443   4.708  1.00  0.00
ATOM   5547  N   PHE A 403       6.094 -16.666   5.738  1.00  0.00
ATOM   5548  HN  PHE A 403       5.384 -16.803   6.418  1.00  0.00
ATOM   5549  CA  PHE A 403       6.410 -17.894   5.005  1.00  0.00
ATOM   5550  HA  PHE A 403       7.477 -17.950   4.843  1.00  0.00
ATOM   5551  CB  PHE A 403       6.035 -19.171   5.841  1.00  0.00
ATOM   5552  HB1 PHE A 403       6.464 -19.985   5.230  1.00  0.00
ATOM   5553  HB2 PHE A 403       4.929 -19.274   5.810  1.00  0.00
ATOM   5554  CG  PHE A 403       6.605 -19.215   7.208  1.00  0.00
ATOM   5555  CD1 PHE A 403       5.756 -19.174   8.368  1.00  0.00
ATOM   5556  HD1 PHE A 403       4.683 -19.096   8.280  1.00  0.00
ATOM   5557  CE1 PHE A 403       6.343 -19.299   9.647  1.00  0.00
ATOM   5558  HE1 PHE A 403       5.681 -19.162  10.488  1.00  0.00
ATOM   5559  CZ  PHE A 403       7.758 -19.375   9.746  1.00  0.00
ATOM   5560  HZ  PHE A 403       8.179 -19.601  10.720  1.00  0.00
ATOM   5561  CD2 PHE A 403       7.923 -19.212   7.336  1.00  0.00
ATOM   5562  HD2 PHE A 403       8.539 -19.187   6.439  1.00  0.00
ATOM   5563  CE2 PHE A 403       8.590 -19.348   8.593  1.00  0.00
ATOM   5564  HE2 PHE A 403       9.637 -19.544   8.750  1.00  0.00
ATOM   5565  C   PHE A 403       5.800 -17.956   3.650  1.00  0.00
ATOM   5566  O   PHE A 403       6.500 -18.595   2.836  1.00  0.00
ATOM   5567  N   ILE A 404       4.611 -17.333   3.421  1.00  0.00
ATOM   5568  HN  ILE A 404       4.303 -16.639   4.049  1.00  0.00
ATOM   5569  CA  ILE A 404       3.848 -17.264   2.131  1.00  0.00
ATOM   5570  HA  ILE A 404       3.899 -18.199   1.580  1.00  0.00
ATOM   5571  CB  ILE A 404       2.436 -16.639   2.339  1.00  0.00
ATOM   5572  HB  ILE A 404       2.486 -15.556   2.569  1.00  0.00
ATOM   5573  CG2 ILE A 404       1.682 -16.570   0.939  1.00  0.00
ATOM   5574 1HG2 ILE A 404       2.315 -16.081   0.181  1.00  0.00
ATOM   5575 2HG2 ILE A 404       0.644 -16.207   1.076  1.00  0.00
ATOM   5576 3HG2 ILE A 404       1.609 -17.639   0.630  1.00  0.00
ATOM   5577  CG1 ILE A 404       1.751 -17.468   3.482  1.00  0.00
ATOM   5578 1HG1 ILE A 404       2.353 -17.390   4.407  1.00  0.00
ATOM   5579 2HG1 ILE A 404       1.648 -18.533   3.204  1.00  0.00
ATOM   5580  CD  ILE A 404       0.395 -16.897   3.784  1.00  0.00
ATOM   5581  HD1 ILE A 404       0.523 -15.799   3.933  1.00  0.00
ATOM   5582  HD2 ILE A 404      -0.033 -17.399   4.687  1.00  0.00
ATOM   5583  HD3 ILE A 404      -0.351 -17.111   2.992  1.00  0.00
ATOM   5584  C   ILE A 404       4.704 -16.274   1.299  1.00  0.00
ATOM   5585  O   ILE A 404       5.257 -15.337   1.906  1.00  0.00
ATOM   5586  N   THR A 405       4.742 -16.495  -0.066  1.00  0.00
ATOM   5587  HN  THR A 405       4.125 -17.154  -0.476  1.00  0.00
ATOM   5588  CA  THR A 405       5.428 -15.529  -0.935  1.00  0.00
ATOM   5589  HA  THR A 405       6.181 -15.013  -0.358  1.00  0.00
ATOM   5590  CB  THR A 405       6.318 -16.205  -2.049  1.00  0.00
ATOM   5591  HB  THR A 405       6.979 -16.924  -1.522  1.00  0.00
ATOM   5592  OG1 THR A 405       7.125 -15.325  -2.838  1.00  0.00
ATOM   5593  HG1 THR A 405       7.447 -14.705  -2.181  1.00  0.00
ATOM   5594  CG2 THR A 405       5.445 -16.999  -2.926  1.00  0.00
ATOM   5595 1HG2 THR A 405       4.598 -16.409  -3.337  1.00  0.00
ATOM   5596 2HG2 THR A 405       4.934 -17.873  -2.475  1.00  0.00
ATOM   5597 3HG2 THR A 405       6.048 -17.456  -3.743  1.00  0.00
ATOM   5598  C   THR A 405       4.569 -14.417  -1.443  1.00  0.00
ATOM   5599  O   THR A 405       3.769 -14.625  -2.364  1.00  0.00
ATOM   5600  N   ASP A 406       4.698 -13.184  -0.991  1.00  0.00
ATOM   5601  HN  ASP A 406       5.351 -13.044  -0.253  1.00  0.00
ATOM   5602  CA  ASP A 406       3.989 -12.051  -1.451  1.00  0.00
ATOM   5603  HA  ASP A 406       4.196 -11.256  -0.736  1.00  0.00
ATOM   5604  CB  ASP A 406       4.467 -11.725  -2.840  1.00  0.00
ATOM   5605  HB1 ASP A 406       4.058 -10.791  -3.254  1.00  0.00
ATOM   5606  HB2 ASP A 406       4.170 -12.440  -3.646  1.00  0.00
ATOM   5607  CG  ASP A 406       5.945 -11.538  -2.912  1.00  0.00
ATOM   5608  OD1 ASP A 406       6.503 -11.683  -4.012  1.00  0.00
ATOM   5609  OD2 ASP A 406       6.587 -11.142  -1.891  1.00  0.00
ATOM   5610  C   ASP A 406       2.439 -12.217  -1.356  1.00  0.00
ATOM   5611  O   ASP A 406       1.844 -12.872  -0.492  1.00  0.00
ATOM   5612  N   ASP A 407       1.774 -11.402  -2.183  1.00  0.00
ATOM   5613  HN  ASP A 407       2.303 -11.200  -3.013  1.00  0.00
ATOM   5614  CA  ASP A 407       0.393 -10.916  -2.098  1.00  0.00
ATOM   5615  HA  ASP A 407       0.224 -10.760  -1.037  1.00  0.00
ATOM   5616  CB  ASP A 407       0.406  -9.643  -2.926  1.00  0.00
ATOM   5617  HB1 ASP A 407       1.184  -8.982  -2.488  1.00  0.00
ATOM   5618  HB2 ASP A 407      -0.581  -9.175  -2.781  1.00  0.00
ATOM   5619  CG  ASP A 407       0.673  -9.753  -4.397  1.00  0.00
ATOM   5620  OD1 ASP A 407       0.269  -8.819  -5.142  1.00  0.00
ATOM   5621  OD2 ASP A 407       1.202 -10.762  -4.966  1.00  0.00
ATOM   5622  C   ASP A 407      -0.692 -11.924  -2.466  1.00  0.00
ATOM   5623  O   ASP A 407      -1.875 -11.691  -2.136  1.00  0.00
ATOM   5624  N   GLN A 408      -0.291 -13.094  -3.187  1.00  0.00
ATOM   5625  HN  GLN A 408       0.686 -13.252  -3.315  1.00  0.00
ATOM   5626  CA  GLN A 408      -1.281 -13.975  -3.768  1.00  0.00
ATOM   5627  HA  GLN A 408      -0.720 -14.767  -4.251  1.00  0.00
ATOM   5628  CB  GLN A 408      -2.187 -14.720  -2.785  1.00  0.00
ATOM   5629  HB1 GLN A 408      -2.981 -15.328  -3.277  1.00  0.00
ATOM   5630  HB2 GLN A 408      -2.755 -13.945  -2.233  1.00  0.00
ATOM   5631  CG  GLN A 408      -1.514 -15.829  -1.931  1.00  0.00
ATOM   5632  HG1 GLN A 408      -0.540 -15.443  -1.592  1.00  0.00
ATOM   5633  HG2 GLN A 408      -1.304 -16.754  -2.545  1.00  0.00
ATOM   5634  CD  GLN A 408      -2.274 -16.156  -0.614  1.00  0.00
ATOM   5635  OE1 GLN A 408      -2.009 -15.682   0.494  1.00  0.00
ATOM   5636  NE2 GLN A 408      -3.298 -17.109  -0.738  1.00  0.00
ATOM   5637 1HE2 GLN A 408      -3.616 -17.321  -1.671  1.00  0.00
ATOM   5638 2HE2 GLN A 408      -3.854 -17.360   0.048  1.00  0.00
ATOM   5639  C   GLN A 408      -2.112 -13.495  -4.982  1.00  0.00
ATOM   5640  O   GLN A 408      -2.271 -12.301  -5.209  1.00  0.00
ATOM   5641  N   VAL A 409      -2.450 -14.506  -5.782  1.00  0.00
ATOM   5642  HN  VAL A 409      -2.224 -15.457  -5.616  1.00  0.00
ATOM   5643  CA  VAL A 409      -3.424 -14.378  -6.830  1.00  0.00
ATOM   5644  HA  VAL A 409      -3.317 -13.369  -7.189  1.00  0.00
ATOM   5645  CB  VAL A 409      -3.219 -15.452  -7.929  1.00  0.00
ATOM   5646  HB  VAL A 409      -3.244 -16.472  -7.472  1.00  0.00
ATOM   5647  CG1 VAL A 409      -4.260 -15.375  -9.041  1.00  0.00
ATOM   5648 1HG1 VAL A 409      -5.293 -15.536  -8.667  1.00  0.00
ATOM   5649 2HG1 VAL A 409      -4.071 -16.125  -9.841  1.00  0.00
ATOM   5650 3HG1 VAL A 409      -4.257 -14.334  -9.415  1.00  0.00
ATOM   5651  CG2 VAL A 409      -1.762 -15.113  -8.399  1.00  0.00
ATOM   5652 1HG2 VAL A 409      -1.597 -15.650  -9.352  1.00  0.00
ATOM   5653 2HG2 VAL A 409      -0.957 -15.429  -7.704  1.00  0.00
ATOM   5654 3HG2 VAL A 409      -1.659 -14.035  -8.633  1.00  0.00
ATOM   5655  C   VAL A 409      -4.779 -14.497  -6.234  1.00  0.00
ATOM   5656  O   VAL A 409      -4.910 -15.269  -5.261  1.00  0.00
ATOM   5657  N   GLU A 410      -5.851 -13.783  -6.689  1.00  0.00
ATOM   5658  HN  GLU A 410      -5.774 -13.269  -7.532  1.00  0.00
ATOM   5659  CA  GLU A 410      -7.184 -13.812  -6.055  1.00  0.00
ATOM   5660  HA  GLU A 410      -7.137 -13.483  -5.026  1.00  0.00
ATOM   5661  CB  GLU A 410      -8.131 -12.861  -6.785  1.00  0.00
ATOM   5662  HB1 GLU A 410      -9.184 -13.047  -6.493  1.00  0.00
ATOM   5663  HB2 GLU A 410      -8.088 -12.984  -7.881  1.00  0.00
ATOM   5664  CG  GLU A 410      -7.968 -11.371  -6.474  1.00  0.00
ATOM   5665  HG1 GLU A 410      -7.862 -11.233  -5.381  1.00  0.00
ATOM   5666  HG2 GLU A 410      -8.826 -10.766  -6.833  1.00  0.00
ATOM   5667  CD  GLU A 410      -6.746 -10.584  -7.000  1.00  0.00
ATOM   5668  OE1 GLU A 410      -6.177  -9.878  -6.152  1.00  0.00
ATOM   5669  OE2 GLU A 410      -6.353 -10.614  -8.218  1.00  0.00
ATOM   5670  C   GLU A 410      -7.875 -15.165  -5.982  1.00  0.00
ATOM   5671  O   GLU A 410      -7.899 -15.835  -7.001  1.00  0.00
ATOM   5672  N   GLY A 411      -8.324 -15.615  -4.763  1.00  0.00
ATOM   5673  HN  GLY A 411      -8.310 -14.995  -3.989  1.00  0.00
ATOM   5674  CA  GLY A 411      -8.876 -16.939  -4.519  1.00  0.00
ATOM   5675  HA1 GLY A 411      -8.084 -17.677  -4.671  1.00  0.00
ATOM   5676  HA2 GLY A 411      -9.717 -17.082  -5.182  1.00  0.00
ATOM   5677  C   GLY A 411      -9.507 -17.034  -3.176  1.00  0.00
ATOM   5678  O   GLY A 411      -9.426 -16.064  -2.414  1.00  0.00
ATOM   5679  N   PHE A 412     -10.129 -18.112  -2.699  1.00  0.00
ATOM   5680  HN  PHE A 412     -10.224 -18.896  -3.304  1.00  0.00
ATOM   5681  CA  PHE A 412     -10.604 -18.357  -1.302  1.00  0.00
ATOM   5682  HA  PHE A 412     -11.402 -17.651  -1.143  1.00  0.00
ATOM   5683  CB  PHE A 412     -11.333 -19.737  -1.189  1.00  0.00
ATOM   5684  HB1 PHE A 412     -10.672 -20.591  -1.437  1.00  0.00
ATOM   5685  HB2 PHE A 412     -12.252 -19.691  -1.804  1.00  0.00
ATOM   5686  CG  PHE A 412     -11.984 -20.028   0.179  1.00  0.00
ATOM   5687  CD1 PHE A 412     -11.209 -20.823   1.126  1.00  0.00
ATOM   5688  HD1 PHE A 412     -10.226 -21.244   1.006  1.00  0.00
ATOM   5689  CE1 PHE A 412     -11.772 -21.109   2.421  1.00  0.00
ATOM   5690  HE1 PHE A 412     -11.117 -21.648   3.082  1.00  0.00
ATOM   5691  CZ  PHE A 412     -13.059 -20.735   2.747  1.00  0.00
ATOM   5692  HZ  PHE A 412     -13.425 -21.044   3.703  1.00  0.00
ATOM   5693  CD2 PHE A 412     -13.311 -19.640   0.646  1.00  0.00
ATOM   5694  HD2 PHE A 412     -13.879 -18.946   0.036  1.00  0.00
ATOM   5695  CE2 PHE A 412     -13.844 -20.038   1.871  1.00  0.00
ATOM   5696  HE2 PHE A 412     -14.779 -19.655   2.247  1.00  0.00
ATOM   5697  C   PHE A 412      -9.522 -18.224  -0.144  1.00  0.00
ATOM   5698  O   PHE A 412      -9.761 -17.640   0.886  1.00  0.00
ATOM   5699  N   ALA A 413      -8.288 -18.762  -0.380  1.00  0.00
ATOM   5700  HN  ALA A 413      -8.135 -19.250  -1.228  1.00  0.00
ATOM   5701  CA  ALA A 413      -7.140 -18.514   0.576  1.00  0.00
ATOM   5702  HA  ALA A 413      -7.450 -18.771   1.575  1.00  0.00
ATOM   5703  CB  ALA A 413      -5.880 -19.353   0.222  1.00  0.00
ATOM   5704  HB1 ALA A 413      -5.293 -19.656   1.116  1.00  0.00
ATOM   5705  HB2 ALA A 413      -5.238 -18.844  -0.524  1.00  0.00
ATOM   5706  HB3 ALA A 413      -6.266 -20.322  -0.181  1.00  0.00
ATOM   5707  C   ALA A 413      -6.704 -17.073   0.715  1.00  0.00
ATOM   5708  O   ALA A 413      -6.520 -16.595   1.795  1.00  0.00
ATOM   5709  N   LYS A 414      -6.477 -16.405  -0.469  1.00  0.00
ATOM   5710  HN  LYS A 414      -6.440 -16.849  -1.360  1.00  0.00
ATOM   5711  CA  LYS A 414      -6.254 -14.964  -0.454  1.00  0.00
ATOM   5712  HA  LYS A 414      -5.437 -14.875   0.236  1.00  0.00
ATOM   5713  CB  LYS A 414      -5.807 -14.305  -1.755  1.00  0.00
ATOM   5714  HB1 LYS A 414      -6.617 -14.479  -2.502  1.00  0.00
ATOM   5715  HB2 LYS A 414      -4.824 -14.662  -2.151  1.00  0.00
ATOM   5716  CG  LYS A 414      -5.630 -12.777  -1.632  1.00  0.00
ATOM   5717  HG1 LYS A 414      -4.797 -12.537  -0.930  1.00  0.00
ATOM   5718  HG2 LYS A 414      -6.557 -12.204  -1.460  1.00  0.00
ATOM   5719  CD  LYS A 414      -5.215 -12.332  -3.050  1.00  0.00
ATOM   5720  HD1 LYS A 414      -6.111 -12.629  -3.645  1.00  0.00
ATOM   5721  HD2 LYS A 414      -4.327 -12.941  -3.325  1.00  0.00
ATOM   5722  CE  LYS A 414      -4.902 -10.807  -3.211  1.00  0.00
ATOM   5723  HE1 LYS A 414      -4.413 -10.500  -2.264  1.00  0.00
ATOM   5724  HE2 LYS A 414      -5.880 -10.262  -3.241  1.00  0.00
ATOM   5725  NZ  LYS A 414      -4.126 -10.413  -4.362  1.00  0.00
ATOM   5726  HZ1 LYS A 414      -3.519 -11.215  -4.565  1.00  0.00
ATOM   5727  HZ2 LYS A 414      -3.555  -9.541  -4.253  1.00  0.00
ATOM   5728  HZ3 LYS A 414      -4.746 -10.160  -5.168  1.00  0.00
ATOM   5729  C   LYS A 414      -7.545 -14.193   0.055  1.00  0.00
ATOM   5730  O   LYS A 414      -7.401 -13.347   0.925  1.00  0.00
ATOM   5731  N   LEU A 415      -8.809 -14.492  -0.320  1.00  0.00
ATOM   5732  HN  LEU A 415      -9.005 -15.004  -1.151  1.00  0.00
ATOM   5733  CA  LEU A 415      -9.981 -13.997   0.364  1.00  0.00
ATOM   5734  HA  LEU A 415     -10.046 -12.923   0.234  1.00  0.00
ATOM   5735  CB  LEU A 415     -11.243 -14.569  -0.346  1.00  0.00
ATOM   5736  HB1 LEU A 415     -11.106 -15.679  -0.302  1.00  0.00
ATOM   5737  HB2 LEU A 415     -11.361 -14.266  -1.412  1.00  0.00
ATOM   5738  CG  LEU A 415     -12.586 -14.260   0.427  1.00  0.00
ATOM   5739  HG  LEU A 415     -12.615 -14.713   1.443  1.00  0.00
ATOM   5740  CD1 LEU A 415     -12.720 -12.757   0.516  1.00  0.00
ATOM   5741 1HD1 LEU A 415     -12.860 -12.311  -0.488  1.00  0.00
ATOM   5742 2HD1 LEU A 415     -11.969 -12.115   1.023  1.00  0.00
ATOM   5743 3HD1 LEU A 415     -13.662 -12.469   1.045  1.00  0.00
ATOM   5744  CD2 LEU A 415     -13.808 -14.854  -0.335  1.00  0.00
ATOM   5745 1HD2 LEU A 415     -13.705 -14.317  -1.307  1.00  0.00
ATOM   5746 2HD2 LEU A 415     -14.776 -14.440   0.005  1.00  0.00
ATOM   5747 3HD2 LEU A 415     -13.762 -15.957  -0.358  1.00  0.00
ATOM   5748  C   LEU A 415     -10.011 -14.139   1.867  1.00  0.00
ATOM   5749  O   LEU A 415     -10.275 -13.155   2.550  1.00  0.00
ATOM   5750  N   ILE A 416      -9.837 -15.331   2.426  1.00  0.00
ATOM   5751  HN  ILE A 416      -9.653 -16.099   1.835  1.00  0.00
ATOM   5752  CA  ILE A 416      -9.639 -15.459   3.895  1.00  0.00
ATOM   5753  HA  ILE A 416     -10.460 -15.071   4.471  1.00  0.00
ATOM   5754  CB  ILE A 416      -9.486 -16.970   4.287  1.00  0.00
ATOM   5755  HB  ILE A 416      -8.637 -17.439   3.755  1.00  0.00
ATOM   5756  CG2 ILE A 416      -9.208 -17.079   5.857  1.00  0.00
ATOM   5757 1HG2 ILE A 416     -10.012 -16.559   6.423  1.00  0.00
ATOM   5758 2HG2 ILE A 416      -8.166 -16.792   6.126  1.00  0.00
ATOM   5759 3HG2 ILE A 416      -9.352 -18.152   6.092  1.00  0.00
ATOM   5760  CG1 ILE A 416     -10.777 -17.818   3.928  1.00  0.00
ATOM   5761 1HG1 ILE A 416     -10.408 -18.855   3.862  1.00  0.00
ATOM   5762 2HG1 ILE A 416     -11.148 -17.484   2.931  1.00  0.00
ATOM   5763  CD  ILE A 416     -11.876 -17.708   4.958  1.00  0.00
ATOM   5764  HD1 ILE A 416     -12.018 -16.618   5.133  1.00  0.00
ATOM   5765  HD2 ILE A 416     -11.573 -18.176   5.925  1.00  0.00
ATOM   5766  HD3 ILE A 416     -12.833 -18.065   4.540  1.00  0.00
ATOM   5767  C   ILE A 416      -8.432 -14.736   4.448  1.00  0.00
ATOM   5768  O   ILE A 416      -8.520 -13.972   5.428  1.00  0.00
ATOM   5769  N   ARG A 417      -7.289 -14.833   3.789  1.00  0.00
ATOM   5770  HN  ARG A 417      -7.121 -15.468   3.038  1.00  0.00
ATOM   5771  CA  ARG A 417      -6.071 -14.064   4.154  1.00  0.00
ATOM   5772  HA  ARG A 417      -5.770 -14.402   5.132  1.00  0.00
ATOM   5773  CB  ARG A 417      -4.795 -14.307   3.349  1.00  0.00
ATOM   5774  HB1 ARG A 417      -4.981 -14.031   2.283  1.00  0.00
ATOM   5775  HB2 ARG A 417      -4.530 -15.383   3.382  1.00  0.00
ATOM   5776  CG  ARG A 417      -3.599 -13.422   3.644  1.00  0.00
ATOM   5777  HG1 ARG A 417      -3.301 -13.725   4.676  1.00  0.00
ATOM   5778  HG2 ARG A 417      -3.763 -12.329   3.760  1.00  0.00
ATOM   5779  CD  ARG A 417      -2.391 -13.607   2.785  1.00  0.00
ATOM   5780  HD1 ARG A 417      -2.631 -13.597   1.708  1.00  0.00
ATOM   5781  HD2 ARG A 417      -1.949 -14.611   2.991  1.00  0.00
ATOM   5782  NE  ARG A 417      -1.297 -12.615   3.002  1.00  0.00
ATOM   5783  HE  ARG A 417      -1.446 -11.978   3.762  1.00  0.00
ATOM   5784  CZ  ARG A 417      -0.147 -12.575   2.294  1.00  0.00
ATOM   5785  NH1 ARG A 417       0.097 -13.493   1.388  1.00  0.00
ATOM   5786 1HH1 ARG A 417       0.862 -13.406   0.763  1.00  0.00
ATOM   5787 2HH1 ARG A 417      -0.634 -14.175   1.248  1.00  0.00
ATOM   5788  NH2 ARG A 417       0.783 -11.755   2.570  1.00  0.00
ATOM   5789 1HH2 ARG A 417       0.594 -11.303   3.445  1.00  0.00
ATOM   5790 2HH2 ARG A 417       1.697 -12.094   2.368  1.00  0.00
ATOM   5791  C   ARG A 417      -6.236 -12.539   4.296  1.00  0.00
ATOM   5792  O   ARG A 417      -5.793 -11.859   5.196  1.00  0.00
ATOM   5793  N   LEU A 418      -6.977 -12.000   3.306  1.00  0.00
ATOM   5794  HN  LEU A 418      -7.184 -12.512   2.466  1.00  0.00
ATOM   5795  CA  LEU A 418      -7.409 -10.635   3.381  1.00  0.00
ATOM   5796  HA  LEU A 418      -6.589  -9.945   3.529  1.00  0.00
ATOM   5797  CB  LEU A 418      -8.030 -10.156   2.042  1.00  0.00
ATOM   5798  HB1 LEU A 418      -8.401  -9.117   2.098  1.00  0.00
ATOM   5799  HB2 LEU A 418      -8.801 -10.874   1.689  1.00  0.00
ATOM   5800  CG  LEU A 418      -6.984 -10.170   0.910  1.00  0.00
ATOM   5801  HG  LEU A 418      -6.583 -11.207   0.853  1.00  0.00
ATOM   5802  CD1 LEU A 418      -7.696  -9.875  -0.373  1.00  0.00
ATOM   5803 1HD1 LEU A 418      -8.204  -8.888  -0.337  1.00  0.00
ATOM   5804 2HD1 LEU A 418      -8.481 -10.629  -0.567  1.00  0.00
ATOM   5805 3HD1 LEU A 418      -6.960  -9.853  -1.222  1.00  0.00
ATOM   5806  CD2 LEU A 418      -5.798  -9.286   1.196  1.00  0.00
ATOM   5807 1HD2 LEU A 418      -5.337  -9.627   2.149  1.00  0.00
ATOM   5808 2HD2 LEU A 418      -6.039  -8.214   1.362  1.00  0.00
ATOM   5809 3HD2 LEU A 418      -5.078  -9.297   0.354  1.00  0.00
ATOM   5810  C   LEU A 418      -8.369 -10.279   4.510  1.00  0.00
ATOM   5811  O   LEU A 418      -8.290  -9.287   5.243  1.00  0.00
ATOM   5812  N   PHE A 419      -9.337 -11.157   4.621  1.00  0.00
ATOM   5813  HN  PHE A 419      -9.411 -11.950   4.034  1.00  0.00
ATOM   5814  CA  PHE A 419     -10.338 -11.119   5.643  1.00  0.00
ATOM   5815  HA  PHE A 419     -10.728 -10.110   5.566  1.00  0.00
ATOM   5816  CB  PHE A 419     -11.381 -12.197   5.549  1.00  0.00
ATOM   5817  HB1 PHE A 419     -10.904 -13.192   5.573  1.00  0.00
ATOM   5818  HB2 PHE A 419     -12.014 -12.049   4.654  1.00  0.00
ATOM   5819  CG  PHE A 419     -12.297 -12.278   6.770  1.00  0.00
ATOM   5820  CD1 PHE A 419     -13.622 -11.785   6.723  1.00  0.00
ATOM   5821  HD1 PHE A 419     -13.813 -11.079   5.924  1.00  0.00
ATOM   5822  CE1 PHE A 419     -14.506 -11.902   7.810  1.00  0.00
ATOM   5823  HE1 PHE A 419     -15.377 -11.290   7.933  1.00  0.00
ATOM   5824  CZ  PHE A 419     -14.081 -12.666   8.939  1.00  0.00
ATOM   5825  HZ  PHE A 419     -14.742 -12.650   9.791  1.00  0.00
ATOM   5826  CD2 PHE A 419     -11.947 -13.085   7.977  1.00  0.00
ATOM   5827  HD2 PHE A 419     -10.937 -13.457   8.022  1.00  0.00
ATOM   5828  CE2 PHE A 419     -12.859 -13.245   9.061  1.00  0.00
ATOM   5829  HE2 PHE A 419     -12.643 -13.757   9.976  1.00  0.00
ATOM   5830  C   PHE A 419      -9.758 -11.060   7.008  1.00  0.00
ATOM   5831  O   PHE A 419     -10.069 -10.096   7.760  1.00  0.00
ATOM   5832  N   ILE A 420      -8.802 -11.964   7.310  1.00  0.00
ATOM   5833  HN  ILE A 420      -8.551 -12.693   6.691  1.00  0.00
ATOM   5834  CA  ILE A 420      -8.108 -11.845   8.568  1.00  0.00
ATOM   5835  HA  ILE A 420      -8.856 -11.761   9.346  1.00  0.00
ATOM   5836  CB  ILE A 420      -7.276 -13.022   8.860  1.00  0.00
ATOM   5837  HB  ILE A 420      -6.555 -13.143   8.028  1.00  0.00
ATOM   5838  CG2 ILE A 420      -6.460 -12.811  10.242  1.00  0.00
ATOM   5839 1HG2 ILE A 420      -5.671 -12.041  10.136  1.00  0.00
ATOM   5840 2HG2 ILE A 420      -6.106 -13.845  10.458  1.00  0.00
ATOM   5841 3HG2 ILE A 420      -7.192 -12.576  11.043  1.00  0.00
ATOM   5842  CG1 ILE A 420      -8.087 -14.315   8.821  1.00  0.00
ATOM   5843 1HG1 ILE A 420      -7.355 -15.148   8.763  1.00  0.00
ATOM   5844 2HG1 ILE A 420      -8.768 -14.497   7.960  1.00  0.00
ATOM   5845  CD  ILE A 420      -8.848 -14.523  10.158  1.00  0.00
ATOM   5846  HD1 ILE A 420      -8.300 -14.524  11.128  1.00  0.00
ATOM   5847  HD2 ILE A 420      -9.387 -15.501  10.160  1.00  0.00
ATOM   5848  HD3 ILE A 420      -9.684 -13.791  10.110  1.00  0.00
ATOM   5849  C   ILE A 420      -7.347 -10.536   8.718  1.00  0.00
ATOM   5850  O   ILE A 420      -7.584  -9.888   9.713  1.00  0.00
ATOM   5851  N   GLN A 421      -6.482 -10.215   7.710  1.00  0.00
ATOM   5852  HN  GLN A 421      -6.446 -10.639   6.820  1.00  0.00
ATOM   5853  CA  GLN A 421      -5.551  -9.115   7.779  1.00  0.00
ATOM   5854  HA  GLN A 421      -5.089  -9.255   8.739  1.00  0.00
ATOM   5855  CB  GLN A 421      -4.593  -9.162   6.566  1.00  0.00
ATOM   5856  HB1 GLN A 421      -4.181  -8.164   6.328  1.00  0.00
ATOM   5857  HB2 GLN A 421      -5.240  -9.379   5.681  1.00  0.00
ATOM   5858  CG  GLN A 421      -3.431 -10.145   6.735  1.00  0.00
ATOM   5859  HG1 GLN A 421      -3.758 -11.170   6.467  1.00  0.00
ATOM   5860  HG2 GLN A 421      -3.022 -10.134   7.760  1.00  0.00
ATOM   5861  CD  GLN A 421      -2.335 -10.019   5.664  1.00  0.00
ATOM   5862  OE1 GLN A 421      -2.050 -11.012   4.982  1.00  0.00
ATOM   5863  NE2 GLN A 421      -1.832  -8.814   5.452  1.00  0.00
ATOM   5864 1HE2 GLN A 421      -2.074  -8.064   6.073  1.00  0.00
ATOM   5865 2HE2 GLN A 421      -0.994  -8.736   4.895  1.00  0.00
ATOM   5866  C   GLN A 421      -6.232  -7.680   7.806  1.00  0.00
ATOM   5867  O   GLN A 421      -5.798  -6.827   8.569  1.00  0.00
ATOM   5868  N   LEU A 422      -7.159  -7.381   6.951  1.00  0.00
ATOM   5869  HN  LEU A 422      -7.478  -8.048   6.271  1.00  0.00
ATOM   5870  CA  LEU A 422      -7.805  -6.121   6.822  1.00  0.00
ATOM   5871  HA  LEU A 422      -7.089  -5.314   6.791  1.00  0.00
ATOM   5872  CB  LEU A 422      -8.618  -6.040   5.574  1.00  0.00
ATOM   5873  HB1 LEU A 422      -9.126  -5.055   5.518  1.00  0.00
ATOM   5874  HB2 LEU A 422      -9.342  -6.878   5.501  1.00  0.00
ATOM   5875  CG  LEU A 422      -7.625  -6.147   4.295  1.00  0.00
ATOM   5876  HG  LEU A 422      -7.012  -7.070   4.333  1.00  0.00
ATOM   5877  CD1 LEU A 422      -8.574  -6.102   3.078  1.00  0.00
ATOM   5878 1HD1 LEU A 422      -9.129  -5.139   3.102  1.00  0.00
ATOM   5879 2HD1 LEU A 422      -9.374  -6.871   3.043  1.00  0.00
ATOM   5880 3HD1 LEU A 422      -8.024  -6.139   2.117  1.00  0.00
ATOM   5881  CD2 LEU A 422      -6.677  -4.920   4.314  1.00  0.00
ATOM   5882 1HD2 LEU A 422      -7.224  -3.944   4.309  1.00  0.00
ATOM   5883 2HD2 LEU A 422      -5.995  -4.962   3.440  1.00  0.00
ATOM   5884 3HD2 LEU A 422      -6.036  -4.956   5.209  1.00  0.00
ATOM   5885  C   LEU A 422      -8.707  -5.818   8.044  1.00  0.00
ATOM   5886  O   LEU A 422      -8.540  -4.736   8.662  1.00  0.00
ATOM   5887  N   THR A 423      -9.486  -6.818   8.612  1.00  0.00
ATOM   5888  HN  THR A 423      -9.481  -7.684   8.138  1.00  0.00
ATOM   5889  CA  THR A 423     -10.388  -6.736   9.827  1.00  0.00
ATOM   5890  HA  THR A 423     -10.894  -5.776   9.719  1.00  0.00
ATOM   5891  CB  THR A 423     -11.351  -7.873   9.915  1.00  0.00
ATOM   5892  HB  THR A 423     -10.929  -8.881  10.142  1.00  0.00
ATOM   5893  OG1 THR A 423     -11.982  -8.119   8.686  1.00  0.00
ATOM   5894  HG1 THR A 423     -11.386  -8.566   8.082  1.00  0.00
ATOM   5895  CG2 THR A 423     -12.404  -7.705  11.010  1.00  0.00
ATOM   5896 1HG2 THR A 423     -13.126  -8.544  11.068  1.00  0.00
ATOM   5897 2HG2 THR A 423     -12.998  -6.809  10.719  1.00  0.00
ATOM   5898 3HG2 THR A 423     -11.906  -7.590  11.991  1.00  0.00
ATOM   5899  C   THR A 423      -9.595  -6.490  11.122  1.00  0.00
ATOM   5900  O   THR A 423      -9.968  -5.694  12.001  1.00  0.00
ATOM   5901  N   LEU A 424      -8.408  -7.125  11.149  1.00  0.00
ATOM   5902  HN  LEU A 424      -8.209  -7.769  10.407  1.00  0.00
ATOM   5903  CA  LEU A 424      -7.405  -6.926  12.165  1.00  0.00
ATOM   5904  HA  LEU A 424      -7.744  -7.086  13.174  1.00  0.00
ATOM   5905  CB  LEU A 424      -6.312  -7.976  11.978  1.00  0.00
ATOM   5906  HB1 LEU A 424      -6.039  -7.990  10.907  1.00  0.00
ATOM   5907  HB2 LEU A 424      -6.861  -8.940  12.133  1.00  0.00
ATOM   5908  CG  LEU A 424      -5.122  -7.951  12.985  1.00  0.00
ATOM   5909  HG  LEU A 424      -4.476  -7.098  12.699  1.00  0.00
ATOM   5910  CD1 LEU A 424      -5.653  -7.924  14.426  1.00  0.00
ATOM   5911 1HD1 LEU A 424      -5.803  -6.916  14.856  1.00  0.00
ATOM   5912 2HD1 LEU A 424      -4.915  -8.369  15.133  1.00  0.00
ATOM   5913 3HD1 LEU A 424      -6.542  -8.582  14.534  1.00  0.00
ATOM   5914  CD2 LEU A 424      -4.202  -9.186  12.898  1.00  0.00
ATOM   5915 1HD2 LEU A 424      -3.811  -9.353  11.871  1.00  0.00
ATOM   5916 2HD2 LEU A 424      -4.624 -10.177  13.158  1.00  0.00
ATOM   5917 3HD2 LEU A 424      -3.302  -9.127  13.544  1.00  0.00
ATOM   5918  C   LEU A 424      -6.759  -5.524  12.045  1.00  0.00
ATOM   5919  O   LEU A 424      -6.693  -4.777  13.040  1.00  0.00
ATOM   5920  N   SER A 425      -6.286  -5.113  10.833  1.00  0.00
ATOM   5921  HN  SER A 425      -6.454  -5.793  10.118  1.00  0.00
ATOM   5922  CA  SER A 425      -5.537  -3.964  10.610  1.00  0.00
ATOM   5923  HA  SER A 425      -4.695  -4.023  11.286  1.00  0.00
ATOM   5924  CB  SER A 425      -5.040  -3.850   9.131  1.00  0.00
ATOM   5925  HB1 SER A 425      -5.909  -3.712   8.442  1.00  0.00
ATOM   5926  HB2 SER A 425      -4.577  -4.768   8.711  1.00  0.00
ATOM   5927  OG  SER A 425      -4.194  -2.771   8.899  1.00  0.00
ATOM   5928  HG1 SER A 425      -3.996  -2.794   7.969  1.00  0.00
ATOM   5929  C   SER A 425      -6.293  -2.733  10.933  1.00  0.00
ATOM   5930  O   SER A 425      -5.856  -1.816  11.661  1.00  0.00
ATOM   5931  N   SER A 426      -7.574  -2.670  10.428  1.00  0.00
ATOM   5932  HN  SER A 426      -7.882  -3.435   9.850  1.00  0.00
ATOM   5933  CA  SER A 426      -8.503  -1.557  10.535  1.00  0.00
ATOM   5934  HA  SER A 426      -7.958  -0.722  10.109  1.00  0.00
ATOM   5935  CB  SER A 426      -9.790  -1.708   9.580  1.00  0.00
ATOM   5936  HB1 SER A 426      -9.541  -1.461   8.520  1.00  0.00
ATOM   5937  HB2 SER A 426     -10.565  -1.007   9.959  1.00  0.00
ATOM   5938  OG  SER A 426     -10.415  -3.019   9.717  1.00  0.00
ATOM   5939  HG1 SER A 426      -9.798  -3.654   9.347  1.00  0.00
ATOM   5940  C   SER A 426      -8.832  -1.328  11.957  1.00  0.00
ATOM   5941  O   SER A 426      -8.995  -0.196  12.327  1.00  0.00
ATOM   5942  N   PHE A 427      -8.805  -2.399  12.831  1.00  0.00
ATOM   5943  HN  PHE A 427      -8.791  -3.336  12.491  1.00  0.00
ATOM   5944  CA  PHE A 427      -8.958  -2.223  14.254  1.00  0.00
ATOM   5945  HA  PHE A 427      -9.293  -1.213  14.448  1.00  0.00
ATOM   5946  CB  PHE A 427     -10.132  -3.080  14.824  1.00  0.00
ATOM   5947  HB1 PHE A 427     -10.305  -3.170  15.916  1.00  0.00
ATOM   5948  HB2 PHE A 427     -10.108  -4.123  14.435  1.00  0.00
ATOM   5949  CG  PHE A 427     -11.480  -2.548  14.190  1.00  0.00
ATOM   5950  CD1 PHE A 427     -12.108  -1.530  14.904  1.00  0.00
ATOM   5951  HD1 PHE A 427     -11.717  -0.971  15.744  1.00  0.00
ATOM   5952  CE1 PHE A 427     -13.319  -1.028  14.535  1.00  0.00
ATOM   5953  HE1 PHE A 427     -13.875  -0.351  15.188  1.00  0.00
ATOM   5954  CZ  PHE A 427     -13.971  -1.547  13.413  1.00  0.00
ATOM   5955  HZ  PHE A 427     -14.928  -1.166  13.088  1.00  0.00
ATOM   5956  CD2 PHE A 427     -12.139  -3.003  13.014  1.00  0.00
ATOM   5957  HD2 PHE A 427     -11.700  -3.720  12.341  1.00  0.00
ATOM   5958  CE2 PHE A 427     -13.389  -2.511  12.595  1.00  0.00
ATOM   5959  HE2 PHE A 427     -13.867  -2.924  11.719  1.00  0.00
ATOM   5960  C   PHE A 427      -7.685  -2.256  15.093  1.00  0.00
ATOM   5961  O   PHE A 427      -7.680  -2.300  16.304  1.00  0.00
ATOM   5962  N   HSD A 428      -6.528  -2.164  14.490  1.00  0.00
ATOM   5963  HN  HSD A 428      -6.566  -2.051  13.486  1.00  0.00
ATOM   5964  CA  HSD A 428      -5.261  -2.474  15.144  1.00  0.00
ATOM   5965  HA  HSD A 428      -5.349  -3.459  15.596  1.00  0.00
ATOM   5966  CB  HSD A 428      -4.097  -2.446  14.114  1.00  0.00
[truncated: 66,603 more chars]
