# Supplementary material for: Computational Design of Potent and Selective d-Peptide Agonists of the Glucagon-like Peptide-2 Receptor
Source: J Med Chem. 2023 Jul 25;66(15):10342–53. doi: 10.1021/acs.jmedchem.3c00464 (PMC10424673; doi:10.1021/acs.jmedchem.3c00464)
Supplement: Supplementary file 3 — jm3c00464_si_003.zip [file jm3c00464_si_003.zip › GLP2R+D-GLP2_hydrazide_best_cluster.pdb]

ATOM      1  N   GLY A  66      -8.128   3.647 -17.805  1.00  0.00           N1+
ATOM      2  CA  GLY A  66      -7.126   2.939 -18.637  1.00  0.00           C  
ATOM      3  C   GLY A  66      -7.493   1.488 -18.829  1.00  0.00           C  
ATOM      4  O   GLY A  66      -8.498   0.976 -18.344  1.00  0.00           O  
ATOM      5  HA2 GLY A  66      -6.165   3.025 -18.123  1.00  0.00           H  
ATOM      6  HA3 GLY A  66      -7.089   3.454 -19.601  1.00  0.00           H  
ATOM      7  H1  GLY A  66      -7.873   4.636 -17.678  1.00  0.00           H  
ATOM      8  H2  GLY A  66      -8.206   3.227 -16.869  1.00  0.00           H  
ATOM      9  H3  GLY A  66      -9.061   3.623 -18.236  1.00  0.00           H  
ATOM     10  N   SER A  67      -6.553   0.830 -19.609  1.00  0.00           N  
ATOM     11  CA  SER A  67      -6.649  -0.580 -19.958  1.00  0.00           C  
ATOM     12  C   SER A  67      -5.968  -1.380 -18.852  1.00  0.00           C  
ATOM     13  O   SER A  67      -5.125  -0.901 -18.097  1.00  0.00           O  
ATOM     14  CB  SER A  67      -5.984  -0.862 -21.303  1.00  0.00           C  
ATOM     15  OG  SER A  67      -6.751  -0.269 -22.343  1.00  0.00           O  
ATOM     16  H   SER A  67      -5.749   1.350 -19.946  1.00  0.00           H  
ATOM     17  HA  SER A  67      -7.713  -0.843 -19.995  1.00  0.00           H  
ATOM     18  HB2 SER A  67      -5.932  -1.938 -21.499  1.00  0.00           H  
ATOM     19  HB3 SER A  67      -4.967  -0.456 -21.341  1.00  0.00           H  
ATOM     20  HG  SER A  67      -6.294  -0.465 -23.179  1.00  0.00           H  
ATOM     21  N   LEU A  68      -6.369  -2.708 -18.853  1.00  0.00           N  
ATOM     22  CA  LEU A  68      -5.815  -3.717 -17.958  1.00  0.00           C  
ATOM     23  C   LEU A  68      -4.579  -4.283 -18.666  1.00  0.00           C  
ATOM     24  O   LEU A  68      -4.200  -3.893 -19.770  1.00  0.00           O  
ATOM     25  CB  LEU A  68      -6.852  -4.806 -17.641  1.00  0.00           C  
ATOM     26  CG  LEU A  68      -8.158  -4.289 -17.003  1.00  0.00           C  
ATOM     27  CD1 LEU A  68      -9.141  -5.450 -16.828  1.00  0.00           C  
ATOM     28  CD2 LEU A  68      -7.914  -3.610 -15.655  1.00  0.00           C  
ATOM     29  H   LEU A  68      -7.073  -3.006 -19.522  1.00  0.00           H  
ATOM     30  HA  LEU A  68      -5.467  -3.228 -17.041  1.00  0.00           H  
ATOM     31  HB2 LEU A  68      -6.413  -5.558 -16.974  1.00  0.00           H  
ATOM     32  HB3 LEU A  68      -7.098  -5.341 -18.566  1.00  0.00           H  
ATOM     33  HG  LEU A  68      -8.627  -3.561 -17.675  1.00  0.00           H  
ATOM     34 HD11 LEU A  68     -10.090  -5.097 -16.409  1.00  0.00           H  
ATOM     35 HD12 LEU A  68      -8.738  -6.216 -16.156  1.00  0.00           H  
ATOM     36 HD13 LEU A  68      -9.359  -5.923 -17.792  1.00  0.00           H  
ATOM     37 HD21 LEU A  68      -7.393  -4.279 -14.962  1.00  0.00           H  
ATOM     38 HD22 LEU A  68      -8.862  -3.316 -15.191  1.00  0.00           H  
ATOM     39 HD23 LEU A  68      -7.315  -2.702 -15.769  1.00  0.00           H  
ATOM     40  N   LEU A  69      -3.914  -5.240 -17.917  1.00  0.00           N  
ATOM     41  CA  LEU A  69      -2.655  -5.837 -18.344  1.00  0.00           C  
ATOM     42  C   LEU A  69      -2.915  -6.917 -19.393  1.00  0.00           C  
ATOM     43  O   LEU A  69      -2.061  -7.209 -20.229  1.00  0.00           O  
ATOM     44  CB  LEU A  69      -1.906  -6.478 -17.166  1.00  0.00           C  
ATOM     45  CG  LEU A  69      -1.697  -5.565 -15.943  1.00  0.00           C  
ATOM     46  CD1 LEU A  69      -0.921  -6.329 -14.872  1.00  0.00           C  
ATOM     47  CD2 LEU A  69      -0.981  -4.263 -16.295  1.00  0.00           C  
ATOM     48  H   LEU A  69      -4.307  -5.542 -17.032  1.00  0.00           H  
ATOM     49  HA  LEU A  69      -2.049  -5.056 -18.819  1.00  0.00           H  
ATOM     50  HB2 LEU A  69      -0.932  -6.839 -17.525  1.00  0.00           H  
ATOM     51  HB3 LEU A  69      -2.450  -7.373 -16.835  1.00  0.00           H  
ATOM     52  HG  LEU A  69      -2.674  -5.311 -15.515  1.00  0.00           H  
ATOM     53 HD11 LEU A  69      -1.419  -7.272 -14.627  1.00  0.00           H  
ATOM     54 HD12 LEU A  69      -0.850  -5.742 -13.951  1.00  0.00           H  
ATOM     55 HD13 LEU A  69       0.093  -6.562 -15.209  1.00  0.00           H  
ATOM     56 HD21 LEU A  69      -0.747  -3.689 -15.393  1.00  0.00           H  
ATOM     57 HD22 LEU A  69      -1.604  -3.627 -16.932  1.00  0.00           H  
ATOM     58 HD23 LEU A  69      -0.046  -4.458 -16.828  1.00  0.00           H  
ATOM     59  N   GLU A  70      -4.093  -7.614 -19.195  1.00  0.00           N  
ATOM     60  CA  GLU A  70      -4.495  -8.768 -19.985  1.00  0.00           C  
ATOM     61  C   GLU A  70      -5.281  -8.335 -21.224  1.00  0.00           C  
ATOM     62  O   GLU A  70      -5.468  -9.114 -22.158  1.00  0.00           O  
ATOM     63  CB  GLU A  70      -5.352  -9.720 -19.146  1.00  0.00           C  
ATOM     64  CG  GLU A  70      -4.581 -10.305 -17.963  1.00  0.00           C  
ATOM     65  CD  GLU A  70      -5.536 -11.174 -17.150  1.00  0.00           C  
ATOM     66  OE1 GLU A  70      -5.939 -12.219 -17.732  1.00  0.00           O  
ATOM     67  OE2 GLU A  70      -5.800 -10.740 -15.994  1.00  0.00           O1-
ATOM     68  H   GLU A  70      -4.724  -7.300 -18.463  1.00  0.00           H  
ATOM     69  HA  GLU A  70      -3.590  -9.278 -20.336  1.00  0.00           H  
ATOM     70  HB2 GLU A  70      -5.723 -10.533 -19.783  1.00  0.00           H  
ATOM     71  HB3 GLU A  70      -6.245  -9.194 -18.779  1.00  0.00           H  
ATOM     72  HG2 GLU A  70      -4.171  -9.515 -17.324  1.00  0.00           H  
ATOM     73  HG3 GLU A  70      -3.741 -10.917 -18.309  1.00  0.00           H  
ATOM     74  N   GLU A  71      -5.828  -7.067 -21.140  1.00  0.00           N  
ATOM     75  CA  GLU A  71      -6.658  -6.468 -22.180  1.00  0.00           C  
ATOM     76  C   GLU A  71      -5.765  -5.931 -23.296  1.00  0.00           C  
ATOM     77  O   GLU A  71      -6.199  -5.800 -24.440  1.00  0.00           O  
ATOM     78  CB  GLU A  71      -7.505  -5.343 -21.571  1.00  0.00           C  
ATOM     79  CG  GLU A  71      -8.525  -4.746 -22.537  1.00  0.00           C  
ATOM     80  CD  GLU A  71      -9.471  -3.711 -21.915  1.00  0.00           C  
ATOM     81  OE1 GLU A  71      -9.242  -3.380 -20.720  1.00  0.00           O  
ATOM     82  OE2 GLU A  71     -10.379  -3.308 -22.699  1.00  0.00           O1-
ATOM     83  H   GLU A  71      -5.636  -6.511 -20.312  1.00  0.00           H  
ATOM     84  HA  GLU A  71      -7.292  -7.256 -22.601  1.00  0.00           H  
ATOM     85  HB2 GLU A  71      -6.849  -4.545 -21.204  1.00  0.00           H  
ATOM     86  HB3 GLU A  71      -8.036  -5.737 -20.695  1.00  0.00           H  
ATOM     87  HG2 GLU A  71      -9.138  -5.548 -22.965  1.00  0.00           H  
ATOM     88  HG3 GLU A  71      -8.009  -4.245 -23.363  1.00  0.00           H  
ATOM     89  N   THR A  72      -4.520  -5.491 -22.883  1.00  0.00           N  
ATOM     90  CA  THR A  72      -3.577  -4.834 -23.781  1.00  0.00           C  
ATOM     91  C   THR A  72      -2.901  -5.876 -24.667  1.00  0.00           C  
ATOM     92  O   THR A  72      -2.505  -5.568 -25.791  1.00  0.00           O  
ATOM     93  CB  THR A  72      -2.559  -4.017 -22.974  1.00  0.00           C  
ATOM     94  CG2 THR A  72      -1.462  -3.405 -23.833  1.00  0.00           C  
ATOM     95  OG1 THR A  72      -3.242  -2.925 -22.355  1.00  0.00           O  
ATOM     96  H   THR A  72      -4.245  -5.635 -21.915  1.00  0.00           H  
ATOM     97  HA  THR A  72      -4.165  -4.173 -24.431  1.00  0.00           H  
ATOM     98  HB  THR A  72      -2.106  -4.623 -22.182  1.00  0.00           H  
ATOM     99  HG1 THR A  72      -3.945  -3.302 -21.799  1.00  0.00           H  
ATOM    100 HG21 THR A  72      -0.823  -4.166 -24.287  1.00  0.00           H  
ATOM    101 HG22 THR A  72      -0.828  -2.744 -23.234  1.00  0.00           H  
ATOM    102 HG23 THR A  72      -1.897  -2.792 -24.627  1.00  0.00           H  
ATOM    103  N   THR A  73      -2.670  -7.104 -24.070  1.00  0.00           N  
ATOM    104  CA  THR A  73      -1.984  -8.193 -24.757  1.00  0.00           C  
ATOM    105  C   THR A  73      -2.911  -8.912 -25.741  1.00  0.00           C  
ATOM    106  O   THR A  73      -2.451  -9.639 -26.623  1.00  0.00           O  
ATOM    107  CB  THR A  73      -1.358  -9.204 -23.785  1.00  0.00           C  
ATOM    108  CG2 THR A  73      -0.199  -8.600 -23.006  1.00  0.00           C  
ATOM    109  OG1 THR A  73      -2.324  -9.674 -22.848  1.00  0.00           O  
ATOM    110  H   THR A  73      -3.000  -7.263 -23.122  1.00  0.00           H  
ATOM    111  HA  THR A  73      -1.192  -7.743 -25.369  1.00  0.00           H  
ATOM    112  HB  THR A  73      -0.986 -10.077 -24.334  1.00  0.00           H  
ATOM    113  HG1 THR A  73      -3.050 -10.082 -23.349  1.00  0.00           H  
ATOM    114 HG21 THR A  73       0.260  -9.356 -22.361  1.00  0.00           H  
ATOM    115 HG22 THR A  73      -0.541  -7.795 -22.351  1.00  0.00           H  
ATOM    116 HG23 THR A  73       0.571  -8.206 -23.676  1.00  0.00           H  
ATOM    117  N   ARG A  74      -4.262  -8.737 -25.500  1.00  0.00           N  
ATOM    118  CA  ARG A  74      -5.304  -9.305 -26.349  1.00  0.00           C  
ATOM    119  C   ARG A  74      -5.477  -8.407 -27.576  1.00  0.00           C  
ATOM    120  O   ARG A  74      -5.866  -8.872 -28.647  1.00  0.00           O  
ATOM    121  CB  ARG A  74      -6.613  -9.433 -25.562  1.00  0.00           C  
ATOM    122  CG  ARG A  74      -7.771 -10.095 -26.320  1.00  0.00           C  
ATOM    123  CD  ARG A  74      -7.503 -11.531 -26.766  1.00  0.00           C  
ATOM    124  NE  ARG A  74      -7.336 -12.431 -25.613  1.00  0.00           N  
ATOM    125  CZ  ARG A  74      -7.015 -13.781 -25.759  1.00  0.00           C  
ATOM    126  NH1 ARG A  74      -6.807 -14.353 -27.010  1.00  0.00           N1+
ATOM    127  NH2 ARG A  74      -6.903 -14.576 -24.624  1.00  0.00           N1+
ATOM    128  H   ARG A  74      -4.547  -8.172 -24.705  1.00  0.00           H  
ATOM    129  HA  ARG A  74      -4.946 -10.280 -26.693  1.00  0.00           H  
ATOM    130  HB2 ARG A  74      -6.947  -8.437 -25.242  1.00  0.00           H  
ATOM    131  HB3 ARG A  74      -6.422  -9.995 -24.639  1.00  0.00           H  
ATOM    132  HG2 ARG A  74      -8.034  -9.490 -27.195  1.00  0.00           H  
ATOM    133  HG3 ARG A  74      -8.652 -10.089 -25.665  1.00  0.00           H  
ATOM    134  HD2 ARG A  74      -6.608 -11.585 -27.392  1.00  0.00           H  
ATOM    135  HD3 ARG A  74      -8.364 -11.887 -27.340  1.00  0.00           H  
ATOM    136  HE  ARG A  74      -7.466 -12.075 -24.668  1.00  0.00           H  
ATOM    137 HH11 ARG A  74      -6.883 -13.813 -27.868  1.00  0.00           H  
ATOM    138 HH12 ARG A  74      -6.571 -15.338 -27.101  1.00  0.00           H  
ATOM    139 HH21 ARG A  74      -7.048 -14.191 -23.694  1.00  0.00           H  
ATOM    140 HH22 ARG A  74      -6.668 -15.564 -24.693  1.00  0.00           H  
ATOM    141  N   LYS A  75      -5.291  -7.056 -27.335  1.00  0.00           N  
ATOM    142  CA  LYS A  75      -5.438  -6.031 -28.359  1.00  0.00           C  
ATOM    143  C   LYS A  75      -4.133  -5.789 -29.125  1.00  0.00           C  
ATOM    144  O   LYS A  75      -4.113  -5.023 -30.088  1.00  0.00           O  
ATOM    145  CB  LYS A  75      -5.949  -4.716 -27.758  1.00  0.00           C  
ATOM    146  CG  LYS A  75      -7.430  -4.802 -27.369  1.00  0.00           C  
ATOM    147  CD  LYS A  75      -7.900  -3.508 -26.700  1.00  0.00           C  
ATOM    148  CE  LYS A  75      -9.341  -3.572 -26.209  1.00  0.00           C  
ATOM    149  NZ  LYS A  75     -10.278  -3.680 -27.352  1.00  0.00           N1+
ATOM    150  H   LYS A  75      -5.018  -6.761 -26.402  1.00  0.00           H  
ATOM    151  HA  LYS A  75      -6.153  -6.400 -29.105  1.00  0.00           H  
ATOM    152  HB2 LYS A  75      -5.828  -3.898 -28.478  1.00  0.00           H  
ATOM    153  HB3 LYS A  75      -5.347  -4.450 -26.880  1.00  0.00           H  
ATOM    154  HG2 LYS A  75      -7.595  -5.646 -26.690  1.00  0.00           H  
ATOM    155  HG3 LYS A  75      -8.021  -4.996 -28.271  1.00  0.00           H  
ATOM    156  HD2 LYS A  75      -7.782  -2.669 -27.396  1.00  0.00           H  
ATOM    157  HD3 LYS A  75      -7.256  -3.297 -25.838  1.00  0.00           H  
ATOM    158  HE2 LYS A  75      -9.610  -2.659 -25.671  1.00  0.00           H  
ATOM    159  HE3 LYS A  75      -9.521  -4.438 -25.566  1.00  0.00           H  
ATOM    160  HZ1 LYS A  75     -10.162  -4.563 -27.865  1.00  0.00           H  
ATOM    161  HZ2 LYS A  75     -10.149  -2.910 -28.022  1.00  0.00           H  
ATOM    162  HZ3 LYS A  75     -11.255  -3.644 -27.031  1.00  0.00           H  
ATOM    163  N   TRP A  76      -3.034  -6.485 -28.660  1.00  0.00           N  
ATOM    164  CA  TRP A  76      -1.739  -6.514 -29.337  1.00  0.00           C  
ATOM    165  C   TRP A  76      -1.785  -7.596 -30.417  1.00  0.00           C  
ATOM    166  O   TRP A  76      -1.055  -7.536 -31.407  1.00  0.00           O  
ATOM    167  CB  TRP A  76      -0.613  -6.790 -28.332  1.00  0.00           C  
ATOM    168  CG  TRP A  76       0.750  -6.843 -28.949  1.00  0.00           C  
ATOM    169  CD1 TRP A  76       1.512  -5.763 -29.347  1.00  0.00           C  
ATOM    170  CD2 TRP A  76       1.515  -8.020 -29.243  1.00  0.00           C  
ATOM    171  CE2 TRP A  76       2.712  -7.604 -29.829  1.00  0.00           C  
ATOM    172  CE3 TRP A  76       1.297  -9.403 -29.070  1.00  0.00           C  
ATOM    173  NE1 TRP A  76       2.682  -6.231 -29.879  1.00  0.00           N  
ATOM    174  CZ2 TRP A  76       3.703  -8.498 -30.248  1.00  0.00           C  
ATOM    175  CZ3 TRP A  76       2.282 -10.310 -29.478  1.00  0.00           C  
ATOM    176  CH2 TRP A  76       3.467  -9.861 -30.057  1.00  0.00           C  
ATOM    177  H   TRP A  76      -3.131  -7.029 -27.808  1.00  0.00           H  
ATOM    178  HA  TRP A  76      -1.592  -5.551 -29.840  1.00  0.00           H  
ATOM    179  HB2 TRP A  76      -0.806  -7.732 -27.806  1.00  0.00           H  
ATOM    180  HB3 TRP A  76      -0.613  -6.010 -27.561  1.00  0.00           H  
ATOM    181  HD1 TRP A  76       1.322  -4.701 -29.301  1.00  0.00           H  
ATOM    182  HE1 TRP A  76       3.421  -5.652 -30.253  1.00  0.00           H  
ATOM    183  HE3 TRP A  76       0.378  -9.772 -28.623  1.00  0.00           H  
ATOM    184  HZ2 TRP A  76       4.625  -8.149 -30.702  1.00  0.00           H  
ATOM    185  HZ3 TRP A  76       2.119 -11.375 -29.342  1.00  0.00           H  
ATOM    186  HH2 TRP A  76       4.219 -10.582 -30.368  1.00  0.00           H  
ATOM    187  N   ALA A  77      -2.600  -8.675 -30.118  1.00  0.00           N  
ATOM    188  CA  ALA A  77      -2.736  -9.825 -30.996  1.00  0.00           C  
ATOM    189  C   ALA A  77      -3.625  -9.491 -32.189  1.00  0.00           C  
ATOM    190  O   ALA A  77      -3.544 -10.141 -33.231  1.00  0.00           O  
ATOM    191  CB  ALA A  77      -3.312 -11.012 -30.239  1.00  0.00           C  
ATOM    192  H   ALA A  77      -3.135  -8.662 -29.255  1.00  0.00           H  
ATOM    193  HA  ALA A  77      -1.740 -10.071 -31.382  1.00  0.00           H  
ATOM    194  HB1 ALA A  77      -3.361 -11.899 -30.880  1.00  0.00           H  
ATOM    195  HB2 ALA A  77      -4.327 -10.807 -29.882  1.00  0.00           H  
ATOM    196  HB3 ALA A  77      -2.693 -11.249 -29.369  1.00  0.00           H  
ATOM    197  N   GLN A  78      -4.576  -8.513 -31.945  1.00  0.00           N  
ATOM    198  CA  GLN A  78      -5.528  -8.052 -32.945  1.00  0.00           C  
ATOM    199  C   GLN A  78      -5.035  -6.794 -33.671  1.00  0.00           C  
ATOM    200  O   GLN A  78      -5.701  -6.290 -34.577  1.00  0.00           O  
ATOM    201  CB  GLN A  78      -6.908  -7.795 -32.323  1.00  0.00           C  
ATOM    202  CG  GLN A  78      -7.572  -9.058 -31.772  1.00  0.00           C  
ATOM    203  CD  GLN A  78      -7.891 -10.067 -32.854  1.00  0.00           C  
ATOM    204  NE2 GLN A  78      -8.950  -9.704 -33.654  1.00  0.00           N  
ATOM    205  OE1 GLN A  78      -7.249 -11.106 -32.992  1.00  0.00           O  
ATOM    206  H   GLN A  78      -4.601  -8.074 -31.029  1.00  0.00           H  
ATOM    207  HA  GLN A  78      -5.605  -8.823 -33.719  1.00  0.00           H  
ATOM    208  HB2 GLN A  78      -7.569  -7.332 -33.066  1.00  0.00           H  
ATOM    209  HB3 GLN A  78      -6.809  -7.067 -31.507  1.00  0.00           H  
ATOM    210  HG2 GLN A  78      -8.507  -8.788 -31.266  1.00  0.00           H  
ATOM    211  HG3 GLN A  78      -6.938  -9.545 -31.023  1.00  0.00           H  
ATOM    212 HE21 GLN A  78      -9.254 -10.299 -34.418  1.00  0.00           H  
ATOM    213 HE22 GLN A  78      -9.464  -8.840 -33.516  1.00  0.00           H  
ATOM    214  N   TYR A  79      -3.806  -6.315 -33.253  1.00  0.00           N  
ATOM    215  CA  TYR A  79      -3.116  -5.205 -33.901  1.00  0.00           C  
ATOM    216  C   TYR A  79      -2.307  -5.744 -35.082  1.00  0.00           C  
ATOM    217  O   TYR A  79      -1.979  -5.006 -36.010  1.00  0.00           O  
ATOM    218  CB  TYR A  79      -2.203  -4.479 -32.905  1.00  0.00           C  
ATOM    219  CG  TYR A  79      -1.690  -3.153 -33.409  1.00  0.00           C  
ATOM    220  CD1 TYR A  79      -2.572  -2.084 -33.626  1.00  0.00           C  
ATOM    221  CD2 TYR A  79      -0.323  -2.969 -33.652  1.00  0.00           C  
ATOM    222  CE1 TYR A  79      -2.098  -0.857 -34.088  1.00  0.00           C  
ATOM    223  CE2 TYR A  79       0.153  -1.745 -34.120  1.00  0.00           C  
ATOM    224  CZ  TYR A  79      -0.736  -0.695 -34.331  1.00  0.00           C  
ATOM    225  OH  TYR A  79      -0.242   0.497 -34.778  1.00  0.00           O  
ATOM    226  H   TYR A  79      -3.347  -6.767 -32.469  1.00  0.00           H  
ATOM    227  HA  TYR A  79      -3.881  -4.533 -34.310  1.00  0.00           H  
ATOM    228  HB2 TYR A  79      -1.359  -5.124 -32.628  1.00  0.00           H  
ATOM    229  HB3 TYR A  79      -2.743  -4.281 -31.974  1.00  0.00           H  
ATOM    230  HD1 TYR A  79      -3.635  -2.202 -33.432  1.00  0.00           H  
ATOM    231  HD2 TYR A  79       0.380  -3.780 -33.480  1.00  0.00           H  
ATOM    232  HE1 TYR A  79      -2.794  -0.039 -34.249  1.00  0.00           H  
ATOM    233  HE2 TYR A  79       1.214  -1.622 -34.312  1.00  0.00           H  
ATOM    234  HH  TYR A  79      -0.981   1.123 -34.873  1.00  0.00           H  
ATOM    235  N   LYS A  80      -1.901  -7.061 -34.955  1.00  0.00           N  
ATOM    236  CA  LYS A  80      -1.139  -7.757 -35.981  1.00  0.00           C  
ATOM    237  C   LYS A  80      -2.065  -8.214 -37.108  1.00  0.00           C  
ATOM    238  O   LYS A  80      -1.609  -8.466 -38.223  1.00  0.00           O  
ATOM    239  CB  LYS A  80      -0.408  -8.978 -35.412  1.00  0.00           C  
ATOM    240  CG  LYS A  80       0.773  -8.583 -34.520  1.00  0.00           C  
ATOM    241  CD  LYS A  80       1.602  -9.786 -34.062  1.00  0.00           C  
ATOM    242  CE  LYS A  80       0.842 -10.708 -33.121  1.00  0.00           C  
ATOM    243  NZ  LYS A  80       1.722 -11.840 -32.739  1.00  0.00           N1+
ATOM    244  H   LYS A  80      -2.159  -7.576 -34.118  1.00  0.00           H  
ATOM    245  HA  LYS A  80      -0.428  -7.046 -36.420  1.00  0.00           H  
ATOM    246  HB2 LYS A  80      -0.033  -9.598 -36.237  1.00  0.00           H  
ATOM    247  HB3 LYS A  80      -1.115  -9.601 -34.852  1.00  0.00           H  
ATOM    248  HG2 LYS A  80       0.420  -8.024 -33.646  1.00  0.00           H  
ATOM    249  HG3 LYS A  80       1.431  -7.911 -35.082  1.00  0.00           H  
ATOM    250  HD2 LYS A  80       2.501  -9.412 -33.554  1.00  0.00           H  
ATOM    251  HD3 LYS A  80       1.950 -10.345 -34.940  1.00  0.00           H  
ATOM    252  HE2 LYS A  80      -0.043 -11.151 -33.583  1.00  0.00           H  
ATOM    253  HE3 LYS A  80       0.560 -10.198 -32.196  1.00  0.00           H  
ATOM    254  HZ1 LYS A  80       1.252 -12.464 -32.070  1.00  0.00           H  
ATOM    255  HZ2 LYS A  80       2.592 -11.516 -32.297  1.00  0.00           H  
ATOM    256  HZ3 LYS A  80       1.982 -12.408 -33.556  1.00  0.00           H  
ATOM    257  N   GLN A  81      -3.383  -8.421 -36.735  1.00  0.00           N  
ATOM    258  CA  GLN A  81      -4.412  -8.872 -37.662  1.00  0.00           C  
ATOM    259  C   GLN A  81      -4.958  -7.708 -38.489  1.00  0.00           C  
ATOM    260  O   GLN A  81      -5.611  -7.919 -39.511  1.00  0.00           O  
ATOM    261  CB  GLN A  81      -5.576  -9.556 -36.931  1.00  0.00           C  
ATOM    262  CG  GLN A  81      -5.195 -10.909 -36.331  1.00  0.00           C  
ATOM    263  CD  GLN A  81      -4.907 -11.951 -37.391  1.00  0.00           C  
ATOM    264  NE2 GLN A  81      -6.029 -12.391 -38.054  1.00  0.00           N  
ATOM    265  OE1 GLN A  81      -3.769 -12.352 -37.624  1.00  0.00           O  
ATOM    266  H   GLN A  81      -3.653  -8.237 -35.773  1.00  0.00           H  
ATOM    267  HA  GLN A  81      -3.943  -9.560 -38.374  1.00  0.00           H  
ATOM    268  HB2 GLN A  81      -6.420  -9.687 -37.620  1.00  0.00           H  
ATOM    269  HB3 GLN A  81      -5.939  -8.902 -36.128  1.00  0.00           H  
ATOM    270  HG2 GLN A  81      -6.018 -11.276 -35.706  1.00  0.00           H  
ATOM    271  HG3 GLN A  81      -4.317 -10.821 -35.683  1.00  0.00           H  
ATOM    272 HE21 GLN A  81      -5.962 -13.086 -38.790  1.00  0.00           H  
ATOM    273 HE22 GLN A  81      -6.959 -12.045 -37.839  1.00  0.00           H  
ATOM    274  N   ALA A  82      -4.733  -6.451 -37.959  1.00  0.00           N  
ATOM    275  CA  ALA A  82      -5.154  -5.228 -38.627  1.00  0.00           C  
ATOM    276  C   ALA A  82      -4.159  -4.858 -39.726  1.00  0.00           C  
ATOM    277  O   ALA A  82      -4.502  -4.157 -40.678  1.00  0.00           O  
ATOM    278  CB  ALA A  82      -5.273  -4.083 -37.632  1.00  0.00           C  
ATOM    279  H   ALA A  82      -4.240  -6.371 -37.075  1.00  0.00           H  
ATOM    280  HA  ALA A  82      -6.123  -5.416 -39.105  1.00  0.00           H  
ATOM    281  HB1 ALA A  82      -5.993  -4.325 -36.843  1.00  0.00           H  
ATOM    282  HB2 ALA A  82      -5.606  -3.166 -38.129  1.00  0.00           H  
ATOM    283  HB3 ALA A  82      -4.313  -3.867 -37.151  1.00  0.00           H  
ATOM    284  N   CYS A  83      -2.858  -5.262 -39.476  1.00  0.00           N  
ATOM    285  CA  CYS A  83      -1.738  -4.985 -40.368  1.00  0.00           C  
ATOM    286  C   CYS A  83      -1.585  -6.085 -41.423  1.00  0.00           C  
ATOM    287  O   CYS A  83      -0.851  -5.920 -42.398  1.00  0.00           O  
ATOM    288  CB  CYS A  83      -0.429  -4.842 -39.588  1.00  0.00           C  
ATOM    289  SG  CYS A  83      -0.443  -3.356 -38.539  1.00  0.00           S  
ATOM    290  H   CYS A  83      -2.669  -5.797 -38.634  1.00  0.00           H  
ATOM    291  HA  CYS A  83      -1.960  -4.065 -40.922  1.00  0.00           H  
ATOM    292  HB2 CYS A  83       0.423  -4.758 -40.271  1.00  0.00           H  
ATOM    293  HB3 CYS A  83      -0.253  -5.715 -38.950  1.00  0.00           H  
ATOM    294  HG  CYS A  83      -1.488  -3.715 -37.778  1.00  0.00           H  
ATOM    295  N   LEU A  84      -2.270  -7.256 -41.154  1.00  0.00           N  
ATOM    296  CA  LEU A  84      -2.285  -8.406 -42.056  1.00  0.00           C  
ATOM    297  C   LEU A  84      -3.307  -8.154 -43.161  1.00  0.00           C  
ATOM    298  O   LEU A  84      -3.202  -8.704 -44.256  1.00  0.00           O  
ATOM    299  CB  LEU A  84      -2.624  -9.685 -41.278  1.00  0.00           C  
ATOM    300  CG  LEU A  84      -2.609 -10.992 -42.095  1.00  0.00           C  
ATOM    301  CD1 LEU A  84      -1.256 -11.260 -42.752  1.00  0.00           C  
ATOM    302  CD2 LEU A  84      -2.988 -12.167 -41.188  1.00  0.00           C  
ATOM    303  H   LEU A  84      -2.806  -7.321 -40.294  1.00  0.00           H  
ATOM    304  HA  LEU A  84      -1.295  -8.470 -42.518  1.00  0.00           H  
ATOM    305  HB2 LEU A  84      -3.617  -9.574 -40.823  1.00  0.00           H  
ATOM    306  HB3 LEU A  84      -1.917  -9.786 -40.445  1.00  0.00           H  
ATOM    307  HG  LEU A  84      -3.369 -10.933 -42.882  1.00  0.00           H  
ATOM    308 HD11 LEU A  84      -1.256 -12.232 -43.259  1.00  0.00           H  
ATOM    309 HD12 LEU A  84      -0.449 -11.266 -42.011  1.00  0.00           H  
ATOM    310 HD13 LEU A  84      -1.021 -10.505 -43.507  1.00  0.00           H  
ATOM    311 HD21 LEU A  84      -3.027 -13.101 -41.758  1.00  0.00           H  
ATOM    312 HD22 LEU A  84      -3.975 -12.010 -40.741  1.00  0.00           H  
ATOM    313 HD23 LEU A  84      -2.264 -12.294 -40.377  1.00  0.00           H  
ATOM    314  N   ARG A  85      -4.389  -7.376 -42.783  1.00  0.00           N  
ATOM    315  CA  ARG A  85      -5.503  -7.065 -43.670  1.00  0.00           C  
ATOM    316  C   ARG A  85      -5.297  -5.718 -44.376  1.00  0.00           C  
ATOM    317  O   ARG A  85      -6.221  -5.161 -44.968  1.00  0.00           O  
ATOM    318  CB  ARG A  85      -6.830  -7.105 -42.901  1.00  0.00           C  
ATOM    319  CG  ARG A  85      -7.159  -8.519 -42.409  1.00  0.00           C  
ATOM    320  CD  ARG A  85      -8.384  -8.532 -41.499  1.00  0.00           C  
ATOM    321  NE  ARG A  85      -8.573  -9.871 -40.915  1.00  0.00           N  
ATOM    322  CZ  ARG A  85      -9.500 -10.124 -39.903  1.00  0.00           C  
ATOM    323  NH1 ARG A  85     -10.341  -9.129 -39.416  1.00  0.00           N1+
ATOM    324  NH2 ARG A  85      -9.585 -11.405 -39.367  1.00  0.00           N1+
ATOM    325  H   ARG A  85      -4.405  -6.983 -41.846  1.00  0.00           H  
ATOM    326  HA  ARG A  85      -5.525  -7.817 -44.470  1.00  0.00           H  
ATOM    327  HB2 ARG A  85      -7.651  -6.754 -43.537  1.00  0.00           H  
ATOM    328  HB3 ARG A  85      -6.778  -6.416 -42.048  1.00  0.00           H  
ATOM    329  HG2 ARG A  85      -6.309  -8.943 -41.863  1.00  0.00           H  
ATOM    330  HG3 ARG A  85      -7.332  -9.181 -43.266  1.00  0.00           H  
ATOM    331  HD2 ARG A  85      -9.281  -8.275 -42.069  1.00  0.00           H  
ATOM    332  HD3 ARG A  85      -8.243  -7.820 -40.679  1.00  0.00           H  
ATOM    333  HE  ARG A  85      -7.988 -10.645 -41.225  1.00  0.00           H  
ATOM    334 HH11 ARG A  85     -10.321  -8.181 -39.782  1.00  0.00           H  
ATOM    335 HH12 ARG A  85     -11.011  -9.327 -38.676  1.00  0.00           H  
ATOM    336 HH21 ARG A  85      -8.984 -12.156 -39.698  1.00  0.00           H  
ATOM    337 HH22 ARG A  85     -10.249 -11.624 -38.628  1.00  0.00           H  
ATOM    338  N   ASP A  86      -3.983  -5.286 -44.409  1.00  0.00           N  
ATOM    339  CA  ASP A  86      -3.481  -4.228 -45.278  1.00  0.00           C  
ATOM    340  C   ASP A  86      -2.605  -4.837 -46.381  1.00  0.00           C  
ATOM    341  O   ASP A  86      -2.395  -4.221 -47.427  1.00  0.00           O  
ATOM    342  CB  ASP A  86      -2.672  -3.208 -44.479  1.00  0.00           C  
ATOM    343  CG  ASP A  86      -3.460  -2.387 -43.452  1.00  0.00           C  
ATOM    344  OD1 ASP A  86      -2.745  -1.858 -42.553  1.00  0.00           O  
ATOM    345  OD2 ASP A  86      -4.708  -2.321 -43.623  1.00  0.00           O1-
ATOM    346  H   ASP A  86      -3.315  -5.736 -43.794  1.00  0.00           H  
ATOM    347  HA  ASP A  86      -4.331  -3.748 -45.777  1.00  0.00           H  
ATOM    348  HB2 ASP A  86      -2.214  -2.485 -45.166  1.00  0.00           H  
ATOM    349  HB3 ASP A  86      -1.847  -3.712 -43.959  1.00  0.00           H  
ATOM    350  N   LEU A  87      -1.983  -6.029 -46.042  1.00  0.00           N  
ATOM    351  CA  LEU A  87      -1.051  -6.742 -46.909  1.00  0.00           C  
ATOM    352  C   LEU A  87      -1.792  -7.629 -47.908  1.00  0.00           C  
ATOM    353  O   LEU A  87      -1.227  -8.027 -48.928  1.00  0.00           O  
ATOM    354  CB  LEU A  87      -0.099  -7.623 -46.082  1.00  0.00           C  
ATOM    355  CG  LEU A  87       0.999  -6.829 -45.349  1.00  0.00           C  
ATOM    356  CD1 LEU A  87       1.658  -7.707 -44.282  1.00  0.00           C  
ATOM    357  CD2 LEU A  87       2.068  -6.323 -46.321  1.00  0.00           C  
ATOM    358  H   LEU A  87      -2.190  -6.450 -45.144  1.00  0.00           H  
ATOM    359  HA  LEU A  87      -0.505  -6.000 -47.501  1.00  0.00           H  
ATOM    360  HB2 LEU A  87       0.378  -8.372 -46.728  1.00  0.00           H  
ATOM    361  HB3 LEU A  87      -0.686  -8.194 -45.350  1.00  0.00           H  
ATOM    362  HG  LEU A  87       0.551  -5.965 -44.843  1.00  0.00           H  
ATOM    363 HD11 LEU A  87       0.921  -8.051 -43.550  1.00  0.00           H  
ATOM    364 HD12 LEU A  87       2.428  -7.148 -43.740  1.00  0.00           H  
ATOM    365 HD13 LEU A  87       2.129  -8.589 -44.729  1.00  0.00           H  
ATOM    366 HD21 LEU A  87       1.651  -5.625 -47.051  1.00  0.00           H  
ATOM    367 HD22 LEU A  87       2.528  -7.152 -46.871  1.00  0.00           H  
ATOM    368 HD23 LEU A  87       2.865  -5.799 -45.782  1.00  0.00           H  
ATOM    369  N   LEU A  88      -3.059  -8.023 -47.515  1.00  0.00           N  
ATOM    370  CA  LEU A  88      -3.916  -8.900 -48.307  1.00  0.00           C  
ATOM    371  C   LEU A  88      -4.979  -8.043 -49.005  1.00  0.00           C  
ATOM    372  O   LEU A  88      -6.138  -8.430 -49.154  1.00  0.00           O  
ATOM    373  CB  LEU A  88      -4.550  -9.987 -47.427  1.00  0.00           C  
ATOM    374  CG  LEU A  88      -3.540 -10.958 -46.781  1.00  0.00           C  
ATOM    375  CD1 LEU A  88      -4.266 -11.876 -45.794  1.00  0.00           C  
ATOM    376  CD2 LEU A  88      -2.798 -11.800 -47.819  1.00  0.00           C  
ATOM    377  H   LEU A  88      -3.429  -7.671 -46.636  1.00  0.00           H  
ATOM    378  HA  LEU A  88      -3.324  -9.357 -49.107  1.00  0.00           H  
ATOM    379  HB2 LEU A  88      -5.268 -10.568 -48.022  1.00  0.00           H  
ATOM    380  HB3 LEU A  88      -5.137  -9.502 -46.634  1.00  0.00           H  
ATOM    381  HG  LEU A  88      -2.795 -10.388 -46.215  1.00  0.00           H  
ATOM    382 HD11 LEU A  88      -5.011 -12.498 -46.303  1.00  0.00           H  
ATOM    383 HD12 LEU A  88      -4.782 -11.292 -45.025  1.00  0.00           H  
ATOM    384 HD13 LEU A  88      -3.558 -12.541 -45.288  1.00  0.00           H  
ATOM    385 HD21 LEU A  88      -2.167 -11.177 -48.460  1.00  0.00           H  
ATOM    386 HD22 LEU A  88      -3.497 -12.350 -48.458  1.00  0.00           H  
ATOM    387 HD23 LEU A  88      -2.142 -12.528 -47.331  1.00  0.00           H  
ATOM    388  N   LYS A  89      -4.463  -6.892 -49.580  1.00  0.00           N  
ATOM    389  CA  LYS A  89      -5.242  -5.926 -50.345  1.00  0.00           C  
ATOM    390  C   LYS A  89      -4.375  -5.529 -51.541  1.00  0.00           C  
ATOM    391  O   LYS A  89      -3.198  -5.866 -51.658  1.00  0.00           O  
ATOM    392  CB  LYS A  89      -5.589  -4.700 -49.486  1.00  0.00           C  
ATOM    393  CG  LYS A  89      -6.471  -5.002 -48.269  1.00  0.00           C  
ATOM    394  CD  LYS A  89      -7.891  -5.432 -48.647  1.00  0.00           C  
ATOM    395  CE  LYS A  89      -8.780  -5.696 -47.438  1.00  0.00           C  
ATOM    396  NZ  LYS A  89      -8.328  -6.910 -46.716  1.00  0.00           N1+
ATOM    397  H   LYS A  89      -3.476  -6.691 -49.463  1.00  0.00           H  
ATOM    398  HA  LYS A  89      -6.146  -6.412 -50.727  1.00  0.00           H  
ATOM    399  HB2 LYS A  89      -6.081  -3.932 -50.095  1.00  0.00           H  
ATOM    400  HB3 LYS A  89      -4.656  -4.244 -49.128  1.00  0.00           H  
ATOM    401  HG2 LYS A  89      -6.534  -4.093 -47.658  1.00  0.00           H  
ATOM    402  HG3 LYS A  89      -5.987  -5.758 -47.643  1.00  0.00           H  
ATOM    403  HD2 LYS A  89      -7.869  -6.327 -49.278  1.00  0.00           H  
ATOM    404  HD3 LYS A  89      -8.350  -4.637 -49.247  1.00  0.00           H  
ATOM    405  HE2 LYS A  89      -9.811  -5.888 -47.749  1.00  0.00           H  
ATOM    406  HE3 LYS A  89      -8.765  -4.869 -46.722  1.00  0.00           H  
ATOM    407  HZ1 LYS A  89      -8.298  -7.731 -47.336  1.00  0.00           H  
ATOM    408  HZ2 LYS A  89      -8.965  -7.136 -45.941  1.00  0.00           H  
ATOM    409  HZ3 LYS A  89      -7.391  -6.792 -46.310  1.00  0.00           H  
ATOM    410  N   GLU A  90      -5.060  -4.746 -52.461  1.00  0.00           N  
ATOM    411  CA  GLU A  90      -4.442  -4.263 -53.689  1.00  0.00           C  
ATOM    412  C   GLU A  90      -3.559  -3.059 -53.338  1.00  0.00           C  
ATOM    413  O   GLU A  90      -3.887  -2.269 -52.449  1.00  0.00           O  
ATOM    414  CB  GLU A  90      -5.468  -3.923 -54.782  1.00  0.00           C  
ATOM    415  CG  GLU A  90      -6.572  -2.952 -54.360  1.00  0.00           C  
ATOM    416  CD  GLU A  90      -7.444  -2.432 -55.508  1.00  0.00           C  
ATOM    417  OE1 GLU A  90      -7.363  -3.052 -56.604  1.00  0.00           O  
ATOM    418  OE2 GLU A  90      -8.157  -1.431 -55.205  1.00  0.00           O1-
ATOM    419  H   GLU A  90      -6.026  -4.500 -52.271  1.00  0.00           H  
ATOM    420  HA  GLU A  90      -3.813  -5.081 -54.051  1.00  0.00           H  
ATOM    421  HB2 GLU A  90      -5.940  -4.855 -55.117  1.00  0.00           H  
ATOM    422  HB3 GLU A  90      -4.943  -3.510 -55.652  1.00  0.00           H  
ATOM    423  HG2 GLU A  90      -6.138  -2.085 -53.854  1.00  0.00           H  
ATOM    424  HG3 GLU A  90      -7.249  -3.437 -53.647  1.00  0.00           H  
ATOM    425  N   PRO A  91      -2.399  -2.910 -54.092  1.00  0.00           N  
ATOM    426  CA  PRO A  91      -1.446  -1.827 -53.850  1.00  0.00           C  
ATOM    427  C   PRO A  91      -1.870  -0.466 -54.406  1.00  0.00           C  
ATOM    428  O   PRO A  91      -1.256   0.555 -54.094  1.00  0.00           O  
ATOM    429  CB  PRO A  91      -0.169  -2.300 -54.547  1.00  0.00           C  
ATOM    430  CG  PRO A  91      -0.695  -3.110 -55.725  1.00  0.00           C  
ATOM    431  CD  PRO A  91      -1.919  -3.803 -55.147  1.00  0.00           C  
ATOM    432  HA  PRO A  91      -1.301  -1.710 -52.771  1.00  0.00           H  
ATOM    433  HB2 PRO A  91       0.397  -2.958 -53.876  1.00  0.00           H  
ATOM    434  HB3 PRO A  91       0.491  -1.488 -54.866  1.00  0.00           H  
ATOM    435  HG2 PRO A  91      -0.990  -2.439 -56.541  1.00  0.00           H  
ATOM    436  HG3 PRO A  91       0.040  -3.818 -56.119  1.00  0.00           H  
ATOM    437  HD2 PRO A  91      -2.692  -3.980 -55.898  1.00  0.00           H  
ATOM    438  HD3 PRO A  91      -1.645  -4.755 -54.680  1.00  0.00           H  
ATOM    439  N   SER A  92      -2.899  -0.504 -55.330  1.00  0.00           N  
ATOM    440  CA  SER A  92      -3.395   0.684 -56.010  1.00  0.00           C  
ATOM    441  C   SER A  92      -4.396   1.442 -55.139  1.00  0.00           C  
ATOM    442  O   SER A  92      -4.637   2.632 -55.347  1.00  0.00           O  
ATOM    443  CB  SER A  92      -4.010   0.338 -57.365  1.00  0.00           C  
ATOM    444  OG  SER A  92      -5.172  -0.470 -57.223  1.00  0.00           O  
ATOM    445  H   SER A  92      -3.336  -1.397 -55.536  1.00  0.00           H  
ATOM    446  HA  SER A  92      -2.539   1.352 -56.167  1.00  0.00           H  
ATOM    447  HB2 SER A  92      -3.295  -0.200 -57.997  1.00  0.00           H  
ATOM    448  HB3 SER A  92      -4.310   1.249 -57.892  1.00  0.00           H  
ATOM    449  HG  SER A  92      -4.899  -1.311 -56.819  1.00  0.00           H  
ATOM    450  N   GLY A  93      -5.070   0.654 -54.223  1.00  0.00           N  
ATOM    451  CA  GLY A  93      -6.095   1.167 -53.341  1.00  0.00           C  
ATOM    452  C   GLY A  93      -5.488   1.698 -52.058  1.00  0.00           C  
ATOM    453  O   GLY A  93      -6.005   2.641 -51.459  1.00  0.00           O  
ATOM    454  H   GLY A  93      -4.833  -0.331 -54.158  1.00  0.00           H  
ATOM    455  HA2 GLY A  93      -6.779   0.349 -53.099  1.00  0.00           H  
ATOM    456  HA3 GLY A  93      -6.640   1.972 -53.843  1.00  0.00           H  
ATOM    457  N   ILE A  94      -4.438   0.935 -51.573  1.00  0.00           N  
ATOM    458  CA  ILE A  94      -3.723   1.256 -50.344  1.00  0.00           C  
ATOM    459  C   ILE A  94      -2.278   1.366 -50.814  1.00  0.00           C  
ATOM    460  O   ILE A  94      -1.565   0.378 -50.985  1.00  0.00           O  
ATOM    461  CB  ILE A  94      -3.895   0.164 -49.259  1.00  0.00           C  
ATOM    462  CG1 ILE A  94      -5.387  -0.054 -48.926  1.00  0.00           C  
ATOM    463  CG2 ILE A  94      -3.096   0.543 -48.003  1.00  0.00           C  
ATOM    464  CD1 ILE A  94      -5.632  -1.089 -47.835  1.00  0.00           C  
ATOM    465  H   ILE A  94      -4.139   0.119 -52.100  1.00  0.00           H  
ATOM    466  HA  ILE A  94      -4.070   2.220 -49.955  1.00  0.00           H  
ATOM    467  HB  ILE A  94      -3.493  -0.787 -49.637  1.00  0.00           H  
ATOM    468 HG12 ILE A  94      -5.914  -0.391 -49.827  1.00  0.00           H  
ATOM    469 HG13 ILE A  94      -5.848   0.894 -48.626  1.00  0.00           H  
ATOM    470 HG21 ILE A  94      -3.112  -0.262 -47.261  1.00  0.00           H  
ATOM    471 HG22 ILE A  94      -3.505   1.446 -47.538  1.00  0.00           H  
ATOM    472 HG23 ILE A  94      -2.043   0.731 -48.235  1.00  0.00           H  
ATOM    473 HD11 ILE A  94      -6.699  -1.328 -47.776  1.00  0.00           H  
ATOM    474 HD12 ILE A  94      -5.325  -0.717 -46.853  1.00  0.00           H  
ATOM    475 HD13 ILE A  94      -5.086  -2.014 -48.042  1.00  0.00           H  
ATOM    476  N   PHE A  95      -1.895   2.675 -51.074  1.00  0.00           N  
ATOM    477  CA  PHE A  95      -0.535   3.023 -51.461  1.00  0.00           C  
ATOM    478  C   PHE A  95       0.189   3.234 -50.135  1.00  0.00           C  
ATOM    479  O   PHE A  95      -0.282   3.926 -49.236  1.00  0.00           O  
ATOM    480  CB  PHE A  95      -0.493   4.294 -52.316  1.00  0.00           C  
ATOM    481  CG  PHE A  95       0.914   4.664 -52.725  1.00  0.00           C  
ATOM    482  CD1 PHE A  95       1.582   3.937 -53.719  1.00  0.00           C  
ATOM    483  CD2 PHE A  95       1.588   5.711 -52.079  1.00  0.00           C  
ATOM    484  CE1 PHE A  95       2.899   4.249 -54.058  1.00  0.00           C  
ATOM    485  CE2 PHE A  95       2.906   6.021 -52.420  1.00  0.00           C  
ATOM    486  CZ  PHE A  95       3.560   5.290 -53.409  1.00  0.00           C  
ATOM    487  H   PHE A  95      -2.571   3.425 -50.970  1.00  0.00           H  
ATOM    488  HA  PHE A  95      -0.104   2.175 -52.006  1.00  0.00           H  
ATOM    489  HB2 PHE A  95      -0.953   5.134 -51.778  1.00  0.00           H  
ATOM    490  HB3 PHE A  95      -1.101   4.157 -53.220  1.00  0.00           H  
ATOM    491  HD1 PHE A  95       1.082   3.116 -54.228  1.00  0.00           H  
ATOM    492  HD2 PHE A  95       1.096   6.283 -51.297  1.00  0.00           H  
ATOM    493  HE1 PHE A  95       3.412   3.677 -54.827  1.00  0.00           H  
ATOM    494  HE2 PHE A  95       3.422   6.829 -51.910  1.00  0.00           H  
ATOM    495  HZ  PHE A  95       4.586   5.529 -53.671  1.00  0.00           H  
ATOM    496  N   CYS A  96       1.403   2.565 -50.094  1.00  0.00           N  
ATOM    497  CA  CYS A  96       2.327   2.540 -48.965  1.00  0.00           C  
ATOM    498  C   CYS A  96       1.740   1.581 -47.934  1.00  0.00           C  
ATOM    499  O   CYS A  96       0.586   1.677 -47.521  1.00  0.00           O  
ATOM    500  CB  CYS A  96       2.610   3.923 -48.371  1.00  0.00           C  
ATOM    501  SG  CYS A  96       4.015   3.891 -47.215  1.00  0.00           S  
ATOM    502  H   CYS A  96       1.690   2.036 -50.912  1.00  0.00           H  
ATOM    503  HA  CYS A  96       3.251   2.123 -49.379  1.00  0.00           H  
ATOM    504  HB2 CYS A  96       1.749   4.310 -47.818  1.00  0.00           H  
ATOM    505  HB3 CYS A  96       2.845   4.639 -49.166  1.00  0.00           H  
ATOM    506  HG  CYS A  96       4.011   5.202 -46.932  1.00  0.00           H  
ATOM    507  N   ASN A  97       2.660   0.637 -47.506  1.00  0.00           N  
ATOM    508  CA  ASN A  97       2.414  -0.264 -46.390  1.00  0.00           C  
ATOM    509  C   ASN A  97       3.404   0.211 -45.335  1.00  0.00           C  
ATOM    510  O   ASN A  97       4.543   0.583 -45.613  1.00  0.00           O  
ATOM    511  CB  ASN A  97       2.686  -1.716 -46.771  1.00  0.00           C  
ATOM    512  CG  ASN A  97       1.931  -2.655 -45.855  1.00  0.00           C  
ATOM    513  ND2 ASN A  97       0.623  -2.858 -46.231  1.00  0.00           N  
ATOM    514  OD1 ASN A  97       2.446  -3.160 -44.861  1.00  0.00           O  
ATOM    515  H   ASN A  97       3.565   0.580 -47.964  1.00  0.00           H  
ATOM    516  HA  ASN A  97       1.389  -0.124 -46.035  1.00  0.00           H  
ATOM    517  HB2 ASN A  97       3.752  -1.965 -46.720  1.00  0.00           H  
ATOM    518  HB3 ASN A  97       2.365  -1.911 -47.802  1.00  0.00           H  
ATOM    519 HD21 ASN A  97       0.017  -3.468 -45.694  1.00  0.00           H  
ATOM    520 HD22 ASN A  97       0.215  -2.414 -47.047  1.00  0.00           H  
ATOM    521  N   GLY A  98       2.892   0.142 -44.050  1.00  0.00           N  
ATOM    522  CA  GLY A  98       3.621   0.634 -42.903  1.00  0.00           C  
ATOM    523  C   GLY A  98       4.610  -0.415 -42.444  1.00  0.00           C  
ATOM    524  O   GLY A  98       4.415  -1.620 -42.582  1.00  0.00           O  
ATOM    525  H   GLY A  98       1.973  -0.259 -43.895  1.00  0.00           H  
ATOM    526  HA2 GLY A  98       2.903   0.820 -42.101  1.00  0.00           H  
ATOM    527  HA3 GLY A  98       4.122   1.569 -43.167  1.00  0.00           H  
ATOM    528  N   THR A  99       5.706   0.150 -41.805  1.00  0.00           N  
ATOM    529  CA  THR A  99       6.768  -0.651 -41.214  1.00  0.00           C  
ATOM    530  C   THR A  99       6.324  -0.921 -39.779  1.00  0.00           C  
ATOM    531  O   THR A  99       5.900  -0.034 -39.042  1.00  0.00           O  
ATOM    532  CB  THR A  99       8.144   0.026 -41.305  1.00  0.00           C  
ATOM    533  CG2 THR A  99       8.296   1.322 -40.518  1.00  0.00           C  
ATOM    534  OG1 THR A  99       9.151  -0.880 -40.852  1.00  0.00           O  
ATOM    535  H   THR A  99       5.763   1.161 -41.725  1.00  0.00           H  
ATOM    536  HA  THR A  99       6.809  -1.604 -41.757  1.00  0.00           H  
ATOM    537  HB  THR A  99       8.361   0.243 -42.357  1.00  0.00           H  
ATOM    538  HG1 THR A  99       9.097  -1.679 -41.404  1.00  0.00           H  
ATOM    539 HG21 THR A  99       8.230   1.148 -39.440  1.00  0.00           H  
ATOM    540 HG22 THR A  99       7.552   2.069 -40.806  1.00  0.00           H  
ATOM    541 HG23 THR A  99       9.289   1.751 -40.696  1.00  0.00           H  
ATOM    542  N   PHE A 100       6.444  -2.257 -39.424  1.00  0.00           N  
ATOM    543  CA  PHE A 100       6.036  -2.774 -38.123  1.00  0.00           C  
ATOM    544  C   PHE A 100       7.317  -2.830 -37.301  1.00  0.00           C  
ATOM    545  O   PHE A 100       8.386  -3.220 -37.770  1.00  0.00           O  
ATOM    546  CB  PHE A 100       5.418  -4.169 -38.273  1.00  0.00           C  
ATOM    547  CG  PHE A 100       4.677  -4.621 -37.039  1.00  0.00           C  
ATOM    548  CD1 PHE A 100       5.321  -5.378 -36.052  1.00  0.00           C  
ATOM    549  CD2 PHE A 100       3.331  -4.275 -36.861  1.00  0.00           C  
ATOM    550  CE1 PHE A 100       4.630  -5.780 -34.908  1.00  0.00           C  
ATOM    551  CE2 PHE A 100       2.641  -4.682 -35.719  1.00  0.00           C  
ATOM    552  CZ  PHE A 100       3.291  -5.430 -34.740  1.00  0.00           C  
ATOM    553  H   PHE A 100       6.847  -2.914 -40.086  1.00  0.00           H  
ATOM    554  HA  PHE A 100       5.325  -2.071 -37.676  1.00  0.00           H  
ATOM    555  HB2 PHE A 100       6.186  -4.911 -38.529  1.00  0.00           H  
ATOM    556  HB3 PHE A 100       4.717  -4.176 -39.120  1.00  0.00           H  
ATOM    557  HD1 PHE A 100       6.365  -5.657 -36.166  1.00  0.00           H  
ATOM    558  HD2 PHE A 100       2.812  -3.691 -37.615  1.00  0.00           H  
ATOM    559  HE1 PHE A 100       5.137  -6.369 -34.149  1.00  0.00           H  
ATOM    560  HE2 PHE A 100       1.596  -4.419 -35.598  1.00  0.00           H  
ATOM    561  HZ  PHE A 100       2.754  -5.745 -33.850  1.00  0.00           H  
ATOM    562  N   ASP A 101       7.128  -2.434 -35.983  1.00  0.00           N  
ATOM    563  CA  ASP A 101       8.222  -2.421 -35.024  1.00  0.00           C  
ATOM    564  C   ASP A 101       7.588  -2.365 -33.638  1.00  0.00           C  
ATOM    565  O   ASP A 101       7.057  -1.348 -33.200  1.00  0.00           O  
ATOM    566  CB  ASP A 101       9.117  -1.201 -35.253  1.00  0.00           C  
ATOM    567  CG  ASP A 101      10.315  -1.179 -34.306  1.00  0.00           C  
ATOM    568  OD1 ASP A 101      10.411  -0.137 -33.598  1.00  0.00           O  
ATOM    569  OD2 ASP A 101      11.067  -2.192 -34.356  1.00  0.00           O1-
ATOM    570  H   ASP A 101       6.205  -2.141 -35.677  1.00  0.00           H  
ATOM    571  HA  ASP A 101       8.800  -3.343 -35.153  1.00  0.00           H  
ATOM    572  HB2 ASP A 101       8.540  -0.277 -35.139  1.00  0.00           H  
ATOM    573  HB3 ASP A 101       9.507  -1.197 -36.278  1.00  0.00           H  
ATOM    574  N   GLN A 102       7.660  -3.579 -32.973  1.00  0.00           N  
ATOM    575  CA  GLN A 102       7.303  -3.778 -31.576  1.00  0.00           C  
ATOM    576  C   GLN A 102       5.780  -3.798 -31.431  1.00  0.00           C  
ATOM    577  O   GLN A 102       5.134  -4.795 -31.757  1.00  0.00           O  
ATOM    578  CB  GLN A 102       8.066  -2.870 -30.596  1.00  0.00           C  
ATOM    579  CG  GLN A 102       9.583  -3.041 -30.641  1.00  0.00           C  
ATOM    580  CD  GLN A 102      10.019  -4.374 -30.077  1.00  0.00           C  
ATOM    581  NE2 GLN A 102      10.477  -5.254 -31.030  1.00  0.00           N  
ATOM    582  OE1 GLN A 102       9.953  -4.634 -28.878  1.00  0.00           O  
ATOM    583  H   GLN A 102       8.001  -4.393 -33.477  1.00  0.00           H  
ATOM    584  HA  GLN A 102       7.604  -4.811 -31.355  1.00  0.00           H  
ATOM    585  HB2 GLN A 102       7.714  -3.075 -29.578  1.00  0.00           H  
ATOM    586  HB3 GLN A 102       7.851  -1.815 -30.795  1.00  0.00           H  
ATOM    587  HG2 GLN A 102      10.052  -2.266 -30.023  1.00  0.00           H  
ATOM    588  HG3 GLN A 102       9.963  -2.903 -31.658  1.00  0.00           H  
ATOM    589 HE21 GLN A 102      10.516  -5.019 -32.017  1.00  0.00           H  
ATOM    590 HE22 GLN A 102      10.796  -6.182 -30.772  1.00  0.00           H  
ATOM    591  N   TYR A 103       5.217  -2.623 -30.972  1.00  0.00           N  
ATOM    592  CA  TYR A 103       3.813  -2.483 -30.595  1.00  0.00           C  
ATOM    593  C   TYR A 103       3.118  -1.326 -31.312  1.00  0.00           C  
ATOM    594  O   TYR A 103       1.990  -0.957 -30.980  1.00  0.00           O  
ATOM    595  CB  TYR A 103       3.672  -2.361 -29.063  1.00  0.00           C  
ATOM    596  CG  TYR A 103       4.485  -1.237 -28.455  1.00  0.00           C  
ATOM    597  CD1 TYR A 103       5.755  -1.491 -27.919  1.00  0.00           C  
ATOM    598  CD2 TYR A 103       4.003   0.079 -28.447  1.00  0.00           C  
ATOM    599  CE1 TYR A 103       6.531  -0.455 -27.399  1.00  0.00           C  
ATOM    600  CE2 TYR A 103       4.775   1.120 -27.928  1.00  0.00           C  
ATOM    601  CZ  TYR A 103       6.037   0.846 -27.409  1.00  0.00           C  
ATOM    602  OH  TYR A 103       6.817   1.842 -26.895  1.00  0.00           O  
ATOM    603  H   TYR A 103       5.796  -1.796 -30.878  1.00  0.00           H  
ATOM    604  HA  TYR A 103       3.279  -3.384 -30.918  1.00  0.00           H  
ATOM    605  HB2 TYR A 103       3.982  -3.306 -28.600  1.00  0.00           H  
ATOM    606  HB3 TYR A 103       2.620  -2.228 -28.781  1.00  0.00           H  
ATOM    607  HD1 TYR A 103       6.148  -2.504 -27.900  1.00  0.00           H  
ATOM    608  HD2 TYR A 103       3.019   0.305 -28.846  1.00  0.00           H  
ATOM    609  HE1 TYR A 103       7.512  -0.673 -26.988  1.00  0.00           H  
ATOM    610  HE2 TYR A 103       4.382   2.133 -27.934  1.00  0.00           H  
ATOM    611  HH  TYR A 103       6.338   2.685 -26.978  1.00  0.00           H  
ATOM    612  N   VAL A 104       3.822  -0.796 -32.375  1.00  0.00           N  
ATOM    613  CA  VAL A 104       3.364   0.374 -33.110  1.00  0.00           C  
ATOM    614  C   VAL A 104       3.812   0.197 -34.557  1.00  0.00           C  
ATOM    615  O   VAL A 104       4.895  -0.293 -34.867  1.00  0.00           O  
ATOM    616  CB  VAL A 104       3.864   1.676 -32.448  1.00  0.00           C  
ATOM    617  CG1 VAL A 104       5.389   1.773 -32.372  1.00  0.00           C  
ATOM    618  CG2 VAL A 104       3.292   2.921 -33.127  1.00  0.00           C  
ATOM    619  H   VAL A 104       4.702  -1.224 -32.647  1.00  0.00           H  
ATOM    620  HA  VAL A 104       2.268   0.370 -33.074  1.00  0.00           H  
ATOM    621  HB  VAL A 104       3.496   1.679 -31.413  1.00  0.00           H  
ATOM    622 HG11 VAL A 104       5.681   2.667 -31.815  1.00  0.00           H  
ATOM    623 HG12 VAL A 104       5.842   1.835 -33.366  1.00  0.00           H  
ATOM    624 HG13 VAL A 104       5.821   0.913 -31.849  1.00  0.00           H  
ATOM    625 HG21 VAL A 104       2.201   2.866 -33.198  1.00  0.00           H  
ATOM    626 HG22 VAL A 104       3.693   3.047 -34.137  1.00  0.00           H  
ATOM    627 HG23 VAL A 104       3.543   3.820 -32.554  1.00  0.00           H  
ATOM    628  N   CYS A 105       2.868   0.671 -35.453  1.00  0.00           N  
ATOM    629  CA  CYS A 105       3.036   0.629 -36.899  1.00  0.00           C  
ATOM    630  C   CYS A 105       2.794   2.064 -37.350  1.00  0.00           C  
ATOM    631  O   CYS A 105       1.914   2.773 -36.866  1.00  0.00           O  
ATOM    632  CB  CYS A 105       2.029  -0.343 -37.509  1.00  0.00           C  
ATOM    633  SG  CYS A 105       2.372  -0.681 -39.259  1.00  0.00           S  
ATOM    634  H   CYS A 105       2.007   1.074 -35.095  1.00  0.00           H  
ATOM    635  HA  CYS A 105       4.063   0.322 -37.117  1.00  0.00           H  
ATOM    636  HB2 CYS A 105       1.007   0.045 -37.431  1.00  0.00           H  
ATOM    637  HB3 CYS A 105       2.054  -1.299 -36.975  1.00  0.00           H  
ATOM    638  HG  CYS A 105       1.363  -1.544 -39.449  1.00  0.00           H  
ATOM    639  N   TRP A 106       3.643   2.448 -38.376  1.00  0.00           N  
ATOM    640  CA  TRP A 106       3.652   3.792 -38.940  1.00  0.00           C  
ATOM    641  C   TRP A 106       2.501   3.839 -39.949  1.00  0.00           C  
ATOM    642  O   TRP A 106       2.136   2.826 -40.551  1.00  0.00           O  
ATOM    643  CB  TRP A 106       4.991   4.099 -39.627  1.00  0.00           C  
ATOM    644  CG  TRP A 106       5.986   4.771 -38.727  1.00  0.00           C  
ATOM    645  CD1 TRP A 106       6.390   6.089 -38.831  1.00  0.00           C  
ATOM    646  CD2 TRP A 106       6.707   4.211 -37.619  1.00  0.00           C  
ATOM    647  CE2 TRP A 106       7.511   5.224 -37.088  1.00  0.00           C  
ATOM    648  CE3 TRP A 106       6.752   2.941 -37.006  1.00  0.00           C  
ATOM    649  NE1 TRP A 106       7.306   6.347 -37.850  1.00  0.00           N  
ATOM    650  CZ2 TRP A 106       8.341   5.033 -35.977  1.00  0.00           C  
ATOM    651  CZ3 TRP A 106       7.566   2.741 -35.887  1.00  0.00           C  
ATOM    652  CH2 TRP A 106       8.349   3.772 -35.380  1.00  0.00           C  
ATOM    653  H   TRP A 106       4.284   1.762 -38.765  1.00  0.00           H  
ATOM    654  HA  TRP A 106       3.448   4.488 -38.120  1.00  0.00           H  
ATOM    655  HB2 TRP A 106       4.817   4.754 -40.489  1.00  0.00           H  
ATOM    656  HB3 TRP A 106       5.441   3.186 -40.037  1.00  0.00           H  
ATOM    657  HD1 TRP A 106       6.103   6.867 -39.524  1.00  0.00           H  
ATOM    658  HE1 TRP A 106       7.765   7.236 -37.705  1.00  0.00           H  
ATOM    659  HE3 TRP A 106       6.158   2.116 -37.383  1.00  0.00           H  
ATOM    660  HZ2 TRP A 106       8.956   5.836 -35.586  1.00  0.00           H  
ATOM    661  HZ3 TRP A 106       7.582   1.767 -35.407  1.00  0.00           H  
ATOM    662  HH2 TRP A 106       8.977   3.594 -34.511  1.00  0.00           H  
ATOM    663  N   PRO A 107       1.923   5.084 -40.158  1.00  0.00           N  
ATOM    664  CA  PRO A 107       0.767   5.263 -41.032  1.00  0.00           C  
ATOM    665  C   PRO A 107       1.178   5.191 -42.500  1.00  0.00           C  
ATOM    666  O   PRO A 107       2.347   5.229 -42.877  1.00  0.00           O  
ATOM    667  CB  PRO A 107       0.236   6.652 -40.672  1.00  0.00           C  
ATOM    668  CG  PRO A 107       1.495   7.405 -40.257  1.00  0.00           C  
ATOM    669  CD  PRO A 107       2.307   6.346 -39.530  1.00  0.00           C  
ATOM    670  HA  PRO A 107       0.031   4.476 -40.832  1.00  0.00           H  
ATOM    671  HB2 PRO A 107      -0.443   6.578 -39.813  1.00  0.00           H  
ATOM    672  HB3 PRO A 107      -0.294   7.156 -41.485  1.00  0.00           H  
ATOM    673  HG2 PRO A 107       2.036   7.744 -41.147  1.00  0.00           H  
ATOM    674  HG3 PRO A 107       1.286   8.278 -39.632  1.00  0.00           H  
ATOM    675  HD2 PRO A 107       3.382   6.518 -39.606  1.00  0.00           H  
ATOM    676  HD3 PRO A 107       2.024   6.292 -38.474  1.00  0.00           H  
ATOM    677  N   HSD A 108       0.072   5.107 -43.337  1.00  0.00           N  
ATOM    678  CA  HSD A 108       0.173   5.050 -44.791  1.00  0.00           C  
ATOM    679  C   HSD A 108       0.203   6.520 -45.187  1.00  0.00           C  
ATOM    680  O   HSD A 108      -0.745   7.274 -44.967  1.00  0.00           O  
ATOM    681  CB  HSD A 108      -1.038   4.355 -45.422  1.00  0.00           C  
ATOM    682  CG  HSD A 108      -1.286   2.974 -44.922  1.00  0.00           C  
ATOM    683  CD2 HSD A 108      -2.502   2.368 -44.685  1.00  0.00           C  
ATOM    684  ND1 HSD A 108      -0.253   2.111 -44.630  1.00  0.00           N  
ATOM    685  CE1 HSD A 108      -0.836   1.007 -44.220  1.00  0.00           C  
ATOM    686  NE2 HSD A 108      -2.197   1.115 -44.240  1.00  0.00           N  
ATOM    687  H   HSD A 108      -0.857   5.101 -42.924  1.00  0.00           H  
ATOM    688  HA  HSD A 108       1.105   4.541 -45.062  1.00  0.00           H  
ATOM    689  HB2 HSD A 108      -0.902   4.317 -46.509  1.00  0.00           H  
ATOM    690  HB3 HSD A 108      -1.943   4.953 -45.251  1.00  0.00           H  
ATOM    691  HD2 HSD A 108      -3.523   2.706 -44.791  1.00  0.00           H  
ATOM    692  HE1 HSD A 108      -0.339   0.103 -43.901  1.00  0.00           H  
ATOM    693  HE2 HSD A 108      -2.858   0.398 -43.973  1.00  0.00           H  
ATOM    694  N   SER A 109       1.428   6.923 -45.700  1.00  0.00           N  
ATOM    695  CA  SER A 109       1.761   8.327 -45.898  1.00  0.00           C  
ATOM    696  C   SER A 109       2.566   8.500 -47.182  1.00  0.00           C  
ATOM    697  O   SER A 109       3.065   7.566 -47.802  1.00  0.00           O  
ATOM    698  CB  SER A 109       2.538   8.848 -44.686  1.00  0.00           C  
ATOM    699  OG  SER A 109       1.647   9.119 -43.610  1.00  0.00           O  
ATOM    700  H   SER A 109       2.132   6.227 -45.927  1.00  0.00           H  
ATOM    701  HA  SER A 109       0.824   8.887 -46.007  1.00  0.00           H  
ATOM    702  HB2 SER A 109       3.058   9.784 -44.906  1.00  0.00           H  
ATOM    703  HB3 SER A 109       3.288   8.126 -44.346  1.00  0.00           H  
ATOM    704  HG  SER A 109       1.206   8.285 -43.380  1.00  0.00           H  
ATOM    705  N   SER A 110       2.675   9.842 -47.525  1.00  0.00           N  
ATOM    706  CA  SER A 110       3.424  10.349 -48.674  1.00  0.00           C  
ATOM    707  C   SER A 110       4.888  10.497 -48.229  1.00  0.00           C  
ATOM    708  O   SER A 110       5.211  10.320 -47.049  1.00  0.00           O  
ATOM    709  CB  SER A 110       2.791  11.661 -49.144  1.00  0.00           C  
ATOM    710  OG  SER A 110       3.052  12.721 -48.231  1.00  0.00           O  
ATOM    711  H   SER A 110       2.214  10.526 -46.932  1.00  0.00           H  
ATOM    712  HA  SER A 110       3.363   9.589 -49.459  1.00  0.00           H  
ATOM    713  HB2 SER A 110       1.704  11.558 -49.244  1.00  0.00           H  
ATOM    714  HB3 SER A 110       3.171  11.971 -50.119  1.00  0.00           H  
ATOM    715  HG  SER A 110       2.676  12.471 -47.371  1.00  0.00           H  
ATOM    716  N   PRO A 111       5.816  10.837 -49.204  1.00  0.00           N  
ATOM    717  CA  PRO A 111       7.240  10.992 -48.897  1.00  0.00           C  
ATOM    718  C   PRO A 111       7.497  12.166 -47.955  1.00  0.00           C  
ATOM    719  O   PRO A 111       6.638  12.989 -47.653  1.00  0.00           O  
ATOM    720  CB  PRO A 111       7.918  11.230 -50.251  1.00  0.00           C  
ATOM    721  CG  PRO A 111       6.922  10.677 -51.258  1.00  0.00           C  
ATOM    722  CD  PRO A 111       5.582  11.011 -50.632  1.00  0.00           C  
ATOM    723  HA  PRO A 111       7.583  10.062 -48.433  1.00  0.00           H  
ATOM    724  HB2 PRO A 111       8.891  10.732 -50.317  1.00  0.00           H  
ATOM    725  HB3 PRO A 111       8.080  12.299 -50.436  1.00  0.00           H  
ATOM    726  HG2 PRO A 111       7.041  11.106 -52.256  1.00  0.00           H  
ATOM    727  HG3 PRO A 111       7.038   9.591 -51.329  1.00  0.00           H  
ATOM    728  HD2 PRO A 111       5.326  12.062 -50.803  1.00  0.00           H  
ATOM    729  HD3 PRO A 111       4.779  10.370 -51.003  1.00  0.00           H  
ATOM    730  N   GLY A 112       8.804  12.164 -47.485  1.00  0.00           N  
ATOM    731  CA  GLY A 112       9.285  13.071 -46.463  1.00  0.00           C  
ATOM    732  C   GLY A 112       9.341  12.297 -45.162  1.00  0.00           C  
ATOM    733  O   GLY A 112       9.245  11.074 -45.107  1.00  0.00           O  
ATOM    734  H   GLY A 112       9.461  11.483 -47.853  1.00  0.00           H  
ATOM    735  HA2 GLY A 112       8.617  13.932 -46.367  1.00  0.00           H  
ATOM    736  HA3 GLY A 112      10.290  13.401 -46.737  1.00  0.00           H  
ATOM    737  N   ASN A 113       9.541  13.119 -44.063  1.00  0.00           N  
ATOM    738  CA  ASN A 113       9.644  12.586 -42.710  1.00  0.00           C  
ATOM    739  C   ASN A 113       8.217  12.447 -42.188  1.00  0.00           C  
ATOM    740  O   ASN A 113       7.356  13.303 -42.379  1.00  0.00           O  
ATOM    741  CB  ASN A 113      10.463  13.489 -41.793  1.00  0.00           C  
ATOM    742  CG  ASN A 113      11.960  13.317 -41.979  1.00  0.00           C  
ATOM    743  ND2 ASN A 113      12.687  14.010 -41.034  1.00  0.00           N  
ATOM    744  OD1 ASN A 113      12.470  12.649 -42.874  1.00  0.00           O  
ATOM    745  H   ASN A 113       9.604  14.125 -44.195  1.00  0.00           H  
ATOM    746  HA  ASN A 113      10.102  11.592 -42.776  1.00  0.00           H  
ATOM    747  HB2 ASN A 113      10.237  13.256 -40.748  1.00  0.00           H  
ATOM    748  HB3 ASN A 113      10.213  14.546 -41.952  1.00  0.00           H  
ATOM    749 HD21 ASN A 113      13.702  13.990 -41.038  1.00  0.00           H  
ATOM    750 HD22 ASN A 113      12.245  14.561 -40.305  1.00  0.00           H  
ATOM    751  N   VAL A 114       8.024  11.262 -41.491  1.00  0.00           N  
ATOM    752  CA  VAL A 114       6.723  10.825 -40.992  1.00  0.00           C  
ATOM    753  C   VAL A 114       7.013  10.205 -39.627  1.00  0.00           C  
ATOM    754  O   VAL A 114       7.895   9.364 -39.463  1.00  0.00           O  
ATOM    755  CB  VAL A 114       6.086   9.770 -41.929  1.00  0.00           C  
ATOM    756  CG1 VAL A 114       4.724   9.302 -41.405  1.00  0.00           C  
ATOM    757  CG2 VAL A 114       5.915  10.288 -43.361  1.00  0.00           C  
ATOM    758  H   VAL A 114       8.820  10.652 -41.326  1.00  0.00           H  
ATOM    759  HA  VAL A 114       6.068  11.698 -40.898  1.00  0.00           H  
ATOM    760  HB  VAL A 114       6.744   8.893 -41.976  1.00  0.00           H  
ATOM    761 HG11 VAL A 114       4.280   8.567 -42.084  1.00  0.00           H  
ATOM    762 HG12 VAL A 114       4.025  10.140 -41.308  1.00  0.00           H  
ATOM    763 HG13 VAL A 114       4.815   8.818 -40.430  1.00  0.00           H  
ATOM    764 HG21 VAL A 114       6.879  10.526 -43.818  1.00  0.00           H  
ATOM    765 HG22 VAL A 114       5.289  11.186 -43.388  1.00  0.00           H  
ATOM    766 HG23 VAL A 114       5.446   9.528 -43.994  1.00  0.00           H  
ATOM    767  N   SER A 115       6.162  10.666 -38.636  1.00  0.00           N  
ATOM    768  CA  SER A 115       6.185  10.168 -37.266  1.00  0.00           C  
ATOM    769  C   SER A 115       4.840   9.483 -37.024  1.00  0.00           C  
ATOM    770  O   SER A 115       3.932   9.467 -37.853  1.00  0.00           O  
ATOM    771  CB  SER A 115       6.413  11.318 -36.287  1.00  0.00           C  
ATOM    772  OG  SER A 115       6.879  10.830 -35.035  1.00  0.00           O  
ATOM    773  H   SER A 115       5.470  11.373 -38.865  1.00  0.00           H  
ATOM    774  HA  SER A 115       6.970   9.411 -37.163  1.00  0.00           H  
ATOM    775  HB2 SER A 115       5.494  11.888 -36.112  1.00  0.00           H  
ATOM    776  HB3 SER A 115       7.167  12.010 -36.665  1.00  0.00           H  
ATOM    777  HG  SER A 115       7.699  10.335 -35.199  1.00  0.00           H  
ATOM    778  N   VAL A 116       4.769   8.890 -35.771  1.00  0.00           N  
ATOM    779  CA  VAL A 116       3.569   8.225 -35.274  1.00  0.00           C  
ATOM    780  C   VAL A 116       3.493   8.559 -33.780  1.00  0.00           C  
ATOM    781  O   VAL A 116       4.508   8.504 -33.076  1.00  0.00           O  
ATOM    782  CB  VAL A 116       3.610   6.711 -35.571  1.00  0.00           C  
ATOM    783  CG1 VAL A 116       4.716   5.966 -34.821  1.00  0.00           C  
ATOM    784  CG2 VAL A 116       2.260   6.047 -35.300  1.00  0.00           C  
ATOM    785  H   VAL A 116       5.587   8.916 -35.168  1.00  0.00           H  
ATOM    786  HA  VAL A 116       2.731   8.654 -35.823  1.00  0.00           H  
ATOM    787  HB  VAL A 116       3.819   6.592 -36.642  1.00  0.00           H  
ATOM    788 HG11 VAL A 116       5.688   6.442 -34.976  1.00  0.00           H  
ATOM    789 HG12 VAL A 116       4.791   4.935 -35.180  1.00  0.00           H  
ATOM    790 HG13 VAL A 116       4.522   5.925 -33.745  1.00  0.00           H  
ATOM    791 HG21 VAL A 116       1.994   6.083 -34.240  1.00  0.00           H  
ATOM    792 HG22 VAL A 116       2.285   4.995 -35.596  1.00  0.00           H  
ATOM    793 HG23 VAL A 116       1.463   6.533 -35.872  1.00  0.00           H  
ATOM    794  N   PRO A 117       2.244   8.874 -33.261  1.00  0.00           N  
ATOM    795  CA  PRO A 117       2.023   9.042 -31.820  1.00  0.00           C  
ATOM    796  C   PRO A 117       2.110   7.697 -31.094  1.00  0.00           C  
ATOM    797  O   PRO A 117       2.463   6.653 -31.636  1.00  0.00           O  
ATOM    798  CB  PRO A 117       0.602   9.621 -31.707  1.00  0.00           C  
ATOM    799  CG  PRO A 117       0.279  10.129 -33.102  1.00  0.00           C  
ATOM    800  CD  PRO A 117       1.021   9.158 -34.002  1.00  0.00           C  
ATOM    801  HA  PRO A 117       2.783   9.722 -31.420  1.00  0.00           H  
ATOM    802  HB2 PRO A 117       0.545  10.419 -30.960  1.00  0.00           H  
ATOM    803  HB3 PRO A 117      -0.129   8.853 -31.425  1.00  0.00           H  
ATOM    804  HG2 PRO A 117      -0.794  10.161 -33.307  1.00  0.00           H  
ATOM    805  HG3 PRO A 117       0.683  11.141 -33.228  1.00  0.00           H  
ATOM    806  HD2 PRO A 117       0.470   8.219 -34.119  1.00  0.00           H  
ATOM    807  HD3 PRO A 117       1.209   9.602 -34.980  1.00  0.00           H  
ATOM    808  N   CYS A 118       1.761   7.808 -29.755  1.00  0.00           N  
ATOM    809  CA  CYS A 118       1.680   6.665 -28.847  1.00  0.00           C  
ATOM    810  C   CYS A 118       0.303   6.057 -29.144  1.00  0.00           C  
ATOM    811  O   CYS A 118      -0.690   6.788 -29.231  1.00  0.00           O  
ATOM    812  CB  CYS A 118       1.775   7.166 -27.403  1.00  0.00           C  
ATOM    813  SG  CYS A 118       1.867   5.821 -26.191  1.00  0.00           S  
ATOM    814  H   CYS A 118       1.533   8.726 -29.382  1.00  0.00           H  
ATOM    815  HA  CYS A 118       2.508   5.998 -29.087  1.00  0.00           H  
ATOM    816  HB2 CYS A 118       0.911   7.790 -27.146  1.00  0.00           H  
ATOM    817  HB3 CYS A 118       2.668   7.789 -27.278  1.00  0.00           H  
ATOM    818  HG  CYS A 118       3.003   5.276 -26.650  1.00  0.00           H  
ATOM    819  N   PRO A 119       0.217   4.679 -29.281  1.00  0.00           N  
ATOM    820  CA  PRO A 119      -1.070   4.008 -29.483  1.00  0.00           C  
ATOM    821  C   PRO A 119      -2.004   4.198 -28.291  1.00  0.00           C  
ATOM    822  O   PRO A 119      -1.613   4.519 -27.172  1.00  0.00           O  
ATOM    823  CB  PRO A 119      -0.731   2.527 -29.654  1.00  0.00           C  
ATOM    824  CG  PRO A 119       0.726   2.533 -30.084  1.00  0.00           C  
ATOM    825  CD  PRO A 119       1.313   3.719 -29.336  1.00  0.00           C  
ATOM    826  HA  PRO A 119      -1.524   4.428 -30.388  1.00  0.00           H  
ATOM    827  HB2 PRO A 119      -1.377   2.045 -30.394  1.00  0.00           H  
ATOM    828  HB3 PRO A 119      -0.840   1.978 -28.712  1.00  0.00           H  
ATOM    829  HG2 PRO A 119       1.238   1.595 -29.860  1.00  0.00           H  
ATOM    830  HG3 PRO A 119       0.784   2.705 -31.165  1.00  0.00           H  
ATOM    831  HD2 PRO A 119       1.585   3.455 -28.312  1.00  0.00           H  
ATOM    832  HD3 PRO A 119       2.187   4.120 -29.854  1.00  0.00           H  
ATOM    833  N   SER A 120      -3.328   3.963 -28.641  1.00  0.00           N  
ATOM    834  CA  SER A 120      -4.451   4.272 -27.768  1.00  0.00           C  
ATOM    835  C   SER A 120      -4.870   3.121 -26.861  1.00  0.00           C  
ATOM    836  O   SER A 120      -5.614   3.327 -25.900  1.00  0.00           O  
ATOM    837  CB  SER A 120      -5.651   4.734 -28.595  1.00  0.00           C  
ATOM    838  OG  SER A 120      -5.409   6.035 -29.119  1.00  0.00           O  
ATOM    839  H   SER A 120      -3.531   3.560 -29.552  1.00  0.00           H  
ATOM    840  HA  SER A 120      -4.124   5.085 -27.114  1.00  0.00           H  
ATOM    841  HB2 SER A 120      -6.555   4.797 -27.981  1.00  0.00           H  
ATOM    842  HB3 SER A 120      -5.861   4.054 -29.428  1.00  0.00           H  
ATOM    843  HG  SER A 120      -4.598   5.987 -29.654  1.00  0.00           H  
ATOM    844  N   TYR A 121      -4.451   1.867 -27.268  1.00  0.00           N  
ATOM    845  CA  TYR A 121      -4.879   0.641 -26.603  1.00  0.00           C  
ATOM    846  C   TYR A 121      -4.004   0.256 -25.405  1.00  0.00           C  
ATOM    847  O   TYR A 121      -4.263  -0.743 -24.732  1.00  0.00           O  
ATOM    848  CB  TYR A 121      -5.056  -0.528 -27.588  1.00  0.00           C  
ATOM    849  CG  TYR A 121      -3.786  -1.068 -28.203  1.00  0.00           C  
ATOM    850  CD1 TYR A 121      -3.113  -2.147 -27.611  1.00  0.00           C  
ATOM    851  CD2 TYR A 121      -3.267  -0.512 -29.381  1.00  0.00           C  
ATOM    852  CE1 TYR A 121      -1.948  -2.661 -28.181  1.00  0.00           C  
ATOM    853  CE2 TYR A 121      -2.100  -1.021 -29.952  1.00  0.00           C  
ATOM    854  CZ  TYR A 121      -1.450  -2.094 -29.350  1.00  0.00           C  
ATOM    855  OH  TYR A 121      -0.313  -2.621 -29.892  1.00  0.00           O  
ATOM    856  H   TYR A 121      -3.810   1.798 -28.052  1.00  0.00           H  
ATOM    857  HA  TYR A 121      -5.868   0.851 -26.173  1.00  0.00           H  
ATOM    858  HB2 TYR A 121      -5.736  -0.225 -28.397  1.00  0.00           H  
ATOM    859  HB3 TYR A 121      -5.566  -1.355 -27.076  1.00  0.00           H  
ATOM    860  HD1 TYR A 121      -3.497  -2.602 -26.702  1.00  0.00           H  
ATOM    861  HD2 TYR A 121      -3.772   0.320 -29.865  1.00  0.00           H  
ATOM    862  HE1 TYR A 121      -1.441  -3.498 -27.711  1.00  0.00           H  
ATOM    863  HE2 TYR A 121      -1.710  -0.575 -30.862  1.00  0.00           H  
ATOM    864  HH  TYR A 121      -0.089  -2.116 -30.692  1.00  0.00           H  
ATOM    865  N   LEU A 122      -2.948   1.112 -25.154  1.00  0.00           N  
ATOM    866  CA  LEU A 122      -2.005   0.909 -24.062  1.00  0.00           C  
ATOM    867  C   LEU A 122      -2.595   1.620 -22.839  1.00  0.00           C  
ATOM    868  O   LEU A 122      -3.354   2.585 -22.973  1.00  0.00           O  
ATOM    869  CB  LEU A 122      -0.621   1.486 -24.394  1.00  0.00           C  
ATOM    870  CG  LEU A 122       0.006   0.942 -25.694  1.00  0.00           C  
ATOM    871  CD1 LEU A 122       1.347   1.624 -25.956  1.00  0.00           C  
ATOM    872  CD2 LEU A 122       0.204  -0.572 -25.670  1.00  0.00           C  
ATOM    873  H   LEU A 122      -2.822   1.928 -25.745  1.00  0.00           H  
ATOM    874  HA  LEU A 122      -1.949  -0.166 -23.885  1.00  0.00           H  
ATOM    875  HB2 LEU A 122       0.061   1.299 -23.556  1.00  0.00           H  
ATOM    876  HB3 LEU A 122      -0.702   2.579 -24.475  1.00  0.00           H  
ATOM    877  HG  LEU A 122      -0.655   1.187 -26.533  1.00  0.00           H  
ATOM    878 HD11 LEU A 122       2.101   1.313 -25.227  1.00  0.00           H  
ATOM    879 HD12 LEU A 122       1.250   2.711 -25.911  1.00  0.00           H  
ATOM    880 HD13 LEU A 122       1.716   1.363 -26.951  1.00  0.00           H  
ATOM    881 HD21 LEU A 122      -0.758  -1.088 -25.654  1.00  0.00           H  
ATOM    882 HD22 LEU A 122       0.780  -0.886 -24.793  1.00  0.00           H  
ATOM    883 HD23 LEU A 122       0.737  -0.911 -26.565  1.00  0.00           H  
ATOM    884  N   PRO A 123      -2.177   1.167 -21.593  1.00  0.00           N  
ATOM    885  CA  PRO A 123      -2.609   1.809 -20.348  1.00  0.00           C  
ATOM    886  C   PRO A 123      -2.092   3.230 -20.137  1.00  0.00           C  
ATOM    887  O   PRO A 123      -2.627   3.969 -19.309  1.00  0.00           O  
ATOM    888  CB  PRO A 123      -2.054   0.915 -19.231  1.00  0.00           C  
ATOM    889  CG  PRO A 123      -1.772  -0.414 -19.912  1.00  0.00           C  
ATOM    890  CD  PRO A 123      -1.352  -0.001 -21.311  1.00  0.00           C  
ATOM    891  HA  PRO A 123      -3.702   1.835 -20.351  1.00  0.00           H  
ATOM    892  HB2 PRO A 123      -2.762   0.812 -18.402  1.00  0.00           H  
ATOM    893  HB3 PRO A 123      -1.124   1.320 -18.814  1.00  0.00           H  
ATOM    894  HG2 PRO A 123      -1.009  -1.005 -19.399  1.00  0.00           H  
ATOM    895  HG3 PRO A 123      -2.693  -1.008 -19.957  1.00  0.00           H  
ATOM    896  HD2 PRO A 123      -0.307   0.313 -21.345  1.00  0.00           H  
ATOM    897  HD3 PRO A 123      -1.505  -0.807 -22.026  1.00  0.00           H  
ATOM    898  N   TRP A 124      -0.936   3.535 -20.832  1.00  0.00           N  
ATOM    899  CA  TRP A 124      -0.208   4.791 -20.685  1.00  0.00           C  
ATOM    900  C   TRP A 124      -0.438   5.723 -21.879  1.00  0.00           C  
ATOM    901  O   TRP A 124       0.406   6.539 -22.247  1.00  0.00           O  
ATOM    902  CB  TRP A 124       1.271   4.566 -20.339  1.00  0.00           C  
ATOM    903  CG  TRP A 124       1.995   3.623 -21.248  1.00  0.00           C  
ATOM    904  CD1 TRP A 124       2.527   3.919 -22.487  1.00  0.00           C  
ATOM    905  CD2 TRP A 124       2.283   2.240 -20.996  1.00  0.00           C  
ATOM    906  CE2 TRP A 124       2.961   1.745 -22.111  1.00  0.00           C  
ATOM    907  CE3 TRP A 124       2.021   1.359 -19.925  1.00  0.00           C  
ATOM    908  NE1 TRP A 124       3.110   2.790 -22.990  1.00  0.00           N  
ATOM    909  CZ2 TRP A 124       3.367   0.411 -22.219  1.00  0.00           C  
ATOM    910  CZ3 TRP A 124       2.417   0.020 -20.022  1.00  0.00           C  
ATOM    911  CH2 TRP A 124       3.076  -0.447 -21.156  1.00  0.00           C  
ATOM    912  H   TRP A 124      -0.576   2.857 -21.495  1.00  0.00           H  
ATOM    913  HA  TRP A 124      -0.651   5.329 -19.838  1.00  0.00           H  
ATOM    914  HB2 TRP A 124       1.331   4.173 -19.316  1.00  0.00           H  
ATOM    915  HB3 TRP A 124       1.803   5.525 -20.322  1.00  0.00           H  
ATOM    916  HD1 TRP A 124       2.544   4.838 -23.053  1.00  0.00           H  
ATOM    917  HE1 TRP A 124       3.581   2.732 -23.883  1.00  0.00           H  
ATOM    918  HE3 TRP A 124       1.501   1.703 -19.035  1.00  0.00           H  
ATOM    919  HZ2 TRP A 124       3.885   0.052 -23.101  1.00  0.00           H  
ATOM    920  HZ3 TRP A 124       2.206  -0.662 -19.202  1.00  0.00           H  
ATOM    921  HH2 TRP A 124       3.374  -1.490 -21.213  1.00  0.00           H  
ATOM    922  N   TRP A 125      -1.747   5.705 -22.339  1.00  0.00           N  
ATOM    923  CA  TRP A 125      -2.281   6.667 -23.297  1.00  0.00           C  
ATOM    924  C   TRP A 125      -2.763   7.890 -22.515  1.00  0.00           C  
ATOM    925  O   TRP A 125      -2.647   9.024 -22.981  1.00  0.00           O  
ATOM    926  CB  TRP A 125      -3.411   6.027 -24.111  1.00  0.00           C  
ATOM    927  CG  TRP A 125      -4.195   6.980 -24.961  1.00  0.00           C  
ATOM    928  CD1 TRP A 125      -5.559   7.184 -24.874  1.00  0.00           C  
ATOM    929  CD2 TRP A 125      -3.718   7.840 -26.006  1.00  0.00           C  
ATOM    930  CE2 TRP A 125      -4.818   8.541 -26.504  1.00  0.00           C  
ATOM    931  CE3 TRP A 125      -2.452   8.095 -26.575  1.00  0.00           C  
ATOM    932  NE1 TRP A 125      -5.921   8.119 -25.802  1.00  0.00           N  
ATOM    933  CZ2 TRP A 125      -4.718   9.483 -27.535  1.00  0.00           C  
ATOM    934  CZ3 TRP A 125      -2.333   9.045 -27.596  1.00  0.00           C  
ATOM    935  CH2 TRP A 125      -3.451   9.725 -28.070  1.00  0.00           C  
ATOM    936  H   TRP A 125      -2.380   4.999 -21.976  1.00  0.00           H  
ATOM    937  HA  TRP A 125      -1.460   6.992 -23.945  1.00  0.00           H  
ATOM    938  HB2 TRP A 125      -4.107   5.514 -23.432  1.00  0.00           H  
ATOM    939  HB3 TRP A 125      -2.993   5.240 -24.751  1.00  0.00           H  
ATOM    940  HD1 TRP A 125      -6.304   6.742 -24.226  1.00  0.00           H  
ATOM    941  HE1 TRP A 125      -6.864   8.452 -25.951  1.00  0.00           H  
ATOM    942  HE3 TRP A 125      -1.568   7.569 -26.228  1.00  0.00           H  
ATOM    943  HZ2 TRP A 125      -5.590  10.013 -27.904  1.00  0.00           H  
ATOM    944  HZ3 TRP A 125      -1.357   9.251 -28.026  1.00  0.00           H  
ATOM    945  HH2 TRP A 125      -3.338  10.455 -28.867  1.00  0.00           H  
ATOM    946  N   SER A 126      -3.450   7.588 -21.349  1.00  0.00           N  
ATOM    947  CA  SER A 126      -4.091   8.599 -20.518  1.00  0.00           C  
ATOM    948  C   SER A 126      -3.150   9.177 -19.456  1.00  0.00           C  
ATOM    949  O   SER A 126      -3.541  10.044 -18.673  1.00  0.00           O  
ATOM    950  CB  SER A 126      -5.353   8.033 -19.869  1.00  0.00           C  
ATOM    951  OG  SER A 126      -6.359   7.831 -20.856  1.00  0.00           O  
ATOM    952  H   SER A 126      -3.500   6.619 -21.047  1.00  0.00           H  
ATOM    953  HA  SER A 126      -4.362   9.433 -21.176  1.00  0.00           H  
ATOM    954  HB2 SER A 126      -5.761   8.711 -19.113  1.00  0.00           H  
ATOM    955  HB3 SER A 126      -5.156   7.072 -19.381  1.00  0.00           H  
ATOM    956  HG  SER A 126      -6.544   8.693 -21.266  1.00  0.00           H  
ATOM    957  N   GLU A 127      -1.859   8.683 -19.489  1.00  0.00           N  
ATOM    958  CA  GLU A 127      -0.778   9.197 -18.658  1.00  0.00           C  
ATOM    959  C   GLU A 127      -0.022  10.306 -19.395  1.00  0.00           C  
ATOM    960  O   GLU A 127       0.713  11.076 -18.775  1.00  0.00           O  
ATOM    961  CB  GLU A 127       0.200   8.085 -18.263  1.00  0.00           C  
ATOM    962  CG  GLU A 127      -0.444   7.053 -17.337  1.00  0.00           C  
ATOM    963  CD  GLU A 127       0.482   5.913 -16.902  1.00  0.00           C  
ATOM    964  OE1 GLU A 127      -0.123   4.906 -16.433  1.00  0.00           O  
ATOM    965  OE2 GLU A 127       1.720   6.104 -17.051  1.00  0.00           O1-
ATOM    966  H   GLU A 127      -1.639   7.934 -20.137  1.00  0.00           H  
ATOM    967  HA  GLU A 127      -1.215   9.654 -17.762  1.00  0.00           H  
ATOM    968  HB2 GLU A 127       1.069   8.528 -17.761  1.00  0.00           H  
ATOM    969  HB3 GLU A 127       0.588   7.587 -19.161  1.00  0.00           H  
ATOM    970  HG2 GLU A 127      -1.319   6.608 -17.827  1.00  0.00           H  
ATOM    971  HG3 GLU A 127      -0.800   7.549 -16.426  1.00  0.00           H  
ATOM    972  N   GLU A 128      -0.142  10.271 -20.774  1.00  0.00           N  
ATOM    973  CA  GLU A 128       0.488  11.196 -21.707  1.00  0.00           C  
ATOM    974  C   GLU A 128       1.981  10.883 -21.718  1.00  0.00           C  
ATOM    975  O   GLU A 128       2.819  11.625 -21.210  1.00  0.00           O  
ATOM    976  CB  GLU A 128       0.199  12.683 -21.448  1.00  0.00           C  
ATOM    977  CG  GLU A 128      -1.235  13.086 -21.789  1.00  0.00           C  
ATOM    978  CD  GLU A 128      -2.296  12.655 -20.778  1.00  0.00           C  
ATOM    979  OE1 GLU A 128      -3.333  12.143 -21.287  1.00  0.00           O  
ATOM    980  OE2 GLU A 128      -2.024  12.881 -19.566  1.00  0.00           O1-
ATOM    981  H   GLU A 128      -0.722   9.544 -21.183  1.00  0.00           H  
ATOM    982  HA  GLU A 128       0.096  10.938 -22.700  1.00  0.00           H  
ATOM    983  HB2 GLU A 128       0.865  13.278 -22.087  1.00  0.00           H  
ATOM    984  HB3 GLU A 128       0.444  12.964 -20.419  1.00  0.00           H  
ATOM    985  HG2 GLU A 128      -1.499  12.722 -22.789  1.00  0.00           H  
ATOM    986  HG3 GLU A 128      -1.287  14.182 -21.835  1.00  0.00           H  
ATOM    987  N   SER A 129       2.264   9.691 -22.371  1.00  0.00           N  
ATOM    988  CA  SER A 129       3.620   9.215 -22.608  1.00  0.00           C  
ATOM    989  C   SER A 129       4.027   9.743 -23.987  1.00  0.00           C  
ATOM    990  O   SER A 129       3.235  10.262 -24.771  1.00  0.00           O  
ATOM    991  CB  SER A 129       3.677   7.692 -22.547  1.00  0.00           C  
ATOM    992  OG  SER A 129       5.017   7.244 -22.389  1.00  0.00           O  
ATOM    993  H   SER A 129       1.495   9.129 -22.726  1.00  0.00           H  
ATOM    994  HA  SER A 129       4.291   9.662 -21.865  1.00  0.00           H  
ATOM    995  HB2 SER A 129       3.273   7.240 -23.457  1.00  0.00           H  
ATOM    996  HB3 SER A 129       3.101   7.311 -21.697  1.00  0.00           H  
ATOM    997  HG  SER A 129       5.353   7.613 -21.554  1.00  0.00           H  
ATOM    998  N   SER A 130       5.380   9.565 -24.241  1.00  0.00           N  
ATOM    999  CA  SER A 130       6.027  10.057 -25.448  1.00  0.00           C  
ATOM   1000  C   SER A 130       5.790   9.030 -26.555  1.00  0.00           C  
ATOM   1001  O   SER A 130       5.627   7.832 -26.335  1.00  0.00           O  
ATOM   1002  CB  SER A 130       7.524  10.253 -25.216  1.00  0.00           C  
ATOM   1003  OG  SER A 130       8.081  11.092 -26.220  1.00  0.00           O  
ATOM   1004  H   SER A 130       5.948   9.068 -23.561  1.00  0.00           H  
ATOM   1005  HA  SER A 130       5.552  11.003 -25.733  1.00  0.00           H  
ATOM   1006  HB2 SER A 130       8.069   9.302 -25.212  1.00  0.00           H  
ATOM   1007  HB3 SER A 130       7.703  10.743 -24.253  1.00  0.00           H  
ATOM   1008  HG  SER A 130       8.017  10.619 -27.067  1.00  0.00           H  
ATOM   1009  N   GLY A 131       5.848   9.608 -27.817  1.00  0.00           N  
ATOM   1010  CA  GLY A 131       5.731   8.849 -29.043  1.00  0.00           C  
ATOM   1011  C   GLY A 131       7.116   8.426 -29.490  1.00  0.00           C  
ATOM   1012  O   GLY A 131       8.062   8.296 -28.716  1.00  0.00           O  
ATOM   1013  H   GLY A 131       5.986  10.611 -27.899  1.00  0.00           H  
ATOM   1014  HA2 GLY A 131       5.260   9.495 -29.791  1.00  0.00           H  
ATOM   1015  HA3 GLY A 131       5.117   7.958 -28.883  1.00  0.00           H  
ATOM   1016  N   ARG A 132       7.153   8.142 -30.847  1.00  0.00           N  
ATOM   1017  CA  ARG A 132       8.334   7.620 -31.524  1.00  0.00           C  
ATOM   1018  C   ARG A 132       8.969   8.780 -32.296  1.00  0.00           C  
ATOM   1019  O   ARG A 132       8.443   9.886 -32.401  1.00  0.00           O  
ATOM   1020  CB  ARG A 132       7.961   6.461 -32.458  1.00  0.00           C  
ATOM   1021  CG  ARG A 132       7.132   5.343 -31.812  1.00  0.00           C  
ATOM   1022  CD  ARG A 132       7.777   4.686 -30.592  1.00  0.00           C  
ATOM   1023  NE  ARG A 132       9.001   3.955 -30.948  1.00  0.00           N  
ATOM   1024  CZ  ARG A 132       9.796   3.323 -29.988  1.00  0.00           C  
ATOM   1025  NH1 ARG A 132       9.480   3.365 -28.633  1.00  0.00           N1+
ATOM   1026  NH2 ARG A 132      10.930   2.630 -30.396  1.00  0.00           N1+
ATOM   1027  H   ARG A 132       6.325   8.311 -31.410  1.00  0.00           H  
ATOM   1028  HA  ARG A 132       9.061   7.285 -30.775  1.00  0.00           H  
ATOM   1029  HB2 ARG A 132       8.870   6.026 -32.887  1.00  0.00           H  
ATOM   1030  HB3 ARG A 132       7.391   6.857 -33.309  1.00  0.00           H  
ATOM   1031  HG2 ARG A 132       6.947   4.577 -32.574  1.00  0.00           H  
ATOM   1032  HG3 ARG A 132       6.150   5.736 -31.524  1.00  0.00           H  
ATOM   1033  HD2 ARG A 132       7.072   3.962 -30.168  1.00  0.00           H  
ATOM   1034  HD3 ARG A 132       8.020   5.432 -29.831  1.00  0.00           H  
ATOM   1035  HE  ARG A 132       9.293   3.892 -31.922  1.00  0.00           H  
ATOM   1036 HH11 ARG A 132       8.659   3.854 -28.286  1.00  0.00           H  
ATOM   1037 HH12 ARG A 132      10.069   2.902 -27.944  1.00  0.00           H  
ATOM   1038 HH21 ARG A 132      11.187   2.572 -31.379  1.00  0.00           H  
ATOM   1039 HH22 ARG A 132      11.532   2.160 -29.723  1.00  0.00           H  
ATOM   1040  N   ALA A 133      10.191   8.434 -32.860  1.00  0.00           N  
ATOM   1041  CA  ALA A 133      10.996   9.353 -33.657  1.00  0.00           C  
ATOM   1042  C   ALA A 133      10.490   9.302 -35.100  1.00  0.00           C  
ATOM   1043  O   ALA A 133       9.583   8.558 -35.469  1.00  0.00           O  
ATOM   1044  CB  ALA A 133      12.471   8.976 -33.560  1.00  0.00           C  
ATOM   1045  H   ALA A 133      10.547   7.492 -32.725  1.00  0.00           H  
ATOM   1046  HA  ALA A 133      10.842  10.369 -33.276  1.00  0.00           H  
ATOM   1047  HB1 ALA A 133      13.110   9.691 -34.088  1.00  0.00           H  
ATOM   1048  HB2 ALA A 133      12.656   7.987 -33.993  1.00  0.00           H  
ATOM   1049  HB3 ALA A 133      12.796   8.951 -32.515  1.00  0.00           H  
ATOM   1050  N   TYR A 134      11.154  10.198 -35.929  1.00  0.00           N  
ATOM   1051  CA  TYR A 134      10.842  10.344 -37.344  1.00  0.00           C  
ATOM   1052  C   TYR A 134      11.570   9.220 -38.076  1.00  0.00           C  
ATOM   1053  O   TYR A 134      12.636   8.748 -37.684  1.00  0.00           O  
ATOM   1054  CB  TYR A 134      11.324  11.685 -37.913  1.00  0.00           C  
ATOM   1055  CG  TYR A 134      10.596  12.878 -37.350  1.00  0.00           C  
ATOM   1056  CD1 TYR A 134       9.378  13.292 -37.905  1.00  0.00           C  
ATOM   1057  CD2 TYR A 134      11.127  13.589 -36.264  1.00  0.00           C  
ATOM   1058  CE1 TYR A 134       8.707  14.404 -37.394  1.00  0.00           C  
ATOM   1059  CE2 TYR A 134      10.456  14.698 -35.747  1.00  0.00           C  
ATOM   1060  CZ  TYR A 134       9.250  15.098 -36.317  1.00  0.00           C  
ATOM   1061  OH  TYR A 134       8.614  16.187 -35.790  1.00  0.00           O  
ATOM   1062  H   TYR A 134      11.893  10.778 -35.543  1.00  0.00           H  
ATOM   1063  HA  TYR A 134       9.759  10.226 -37.468  1.00  0.00           H  
ATOM   1064  HB2 TYR A 134      11.210  11.691 -39.005  1.00  0.00           H  
ATOM   1065  HB3 TYR A 134      12.401  11.807 -37.740  1.00  0.00           H  
ATOM   1066  HD1 TYR A 134       8.942  12.747 -38.738  1.00  0.00           H  
ATOM   1067  HD2 TYR A 134      12.069  13.284 -35.815  1.00  0.00           H  
ATOM   1068  HE1 TYR A 134       7.764  14.711 -37.838  1.00  0.00           H  
ATOM   1069  HE2 TYR A 134      10.879  15.240 -34.906  1.00  0.00           H  
ATOM   1070  HH  TYR A 134       7.792  16.335 -36.288  1.00  0.00           H  
ATOM   1071  N   ARG A 135      10.925   8.860 -39.250  1.00  0.00           N  
ATOM   1072  CA  ARG A 135      11.460   7.889 -40.195  1.00  0.00           C  
ATOM   1073  C   ARG A 135      11.075   8.408 -41.573  1.00  0.00           C  
ATOM   1074  O   ARG A 135       9.991   8.943 -41.798  1.00  0.00           O  
ATOM   1075  CB  ARG A 135      10.908   6.476 -39.973  1.00  0.00           C  
ATOM   1076  CG  ARG A 135      11.345   5.893 -38.629  1.00  0.00           C  
ATOM   1077  CD  ARG A 135      11.050   4.402 -38.511  1.00  0.00           C  
ATOM   1078  NE  ARG A 135      11.561   3.894 -37.225  1.00  0.00           N  
ATOM   1079  CZ  ARG A 135      11.406   2.570 -36.817  1.00  0.00           C  
ATOM   1080  NH1 ARG A 135      10.741   1.639 -37.604  1.00  0.00           N1+
ATOM   1081  NH2 ARG A 135      11.930   2.174 -35.591  1.00  0.00           N1+
ATOM   1082  H   ARG A 135      10.034   9.294 -39.472  1.00  0.00           H  
ATOM   1083  HA  ARG A 135      12.550   7.881 -40.095  1.00  0.00           H  
ATOM   1084  HB2 ARG A 135      11.259   5.827 -40.785  1.00  0.00           H  
ATOM   1085  HB3 ARG A 135       9.813   6.482 -40.027  1.00  0.00           H  
ATOM   1086  HG2 ARG A 135      10.843   6.420 -37.809  1.00  0.00           H  
ATOM   1087  HG3 ARG A 135      12.419   6.051 -38.488  1.00  0.00           H  
ATOM   1088  HD2 ARG A 135      11.551   3.855 -39.315  1.00  0.00           H  
ATOM   1089  HD3 ARG A 135       9.973   4.224 -38.558  1.00  0.00           H  
ATOM   1090  HE  ARG A 135      12.053   4.526 -36.595  1.00  0.00           H  
ATOM   1091 HH11 ARG A 135      10.341   1.888 -38.504  1.00  0.00           H  
ATOM   1092 HH12 ARG A 135      10.637   0.674 -37.299  1.00  0.00           H  
ATOM   1093 HH21 ARG A 135      12.421   2.831 -34.990  1.00  0.00           H  
ATOM   1094 HH22 ARG A 135      11.835   1.216 -35.263  1.00  0.00           H  
ATOM   1095  N   HSD A 136      12.058   8.198 -42.527  1.00  0.00           N  
ATOM   1096  CA  HSD A 136      11.962   8.742 -43.874  1.00  0.00           C  
ATOM   1097  C   HSD A 136      11.246   7.692 -44.717  1.00  0.00           C  
ATOM   1098  O   HSD A 136      11.564   6.506 -44.709  1.00  0.00           O  
ATOM   1099  CB  HSD A 136      13.349   9.066 -44.436  1.00  0.00           C  
ATOM   1100  CG  HSD A 136      13.294   9.743 -45.759  1.00  0.00           C  
ATOM   1101  CD2 HSD A 136      13.739   9.284 -46.980  1.00  0.00           C  
ATOM   1102  ND1 HSD A 136      12.737  10.997 -45.887  1.00  0.00           N  
ATOM   1103  CE1 HSD A 136      12.838  11.285 -47.165  1.00  0.00           C  
ATOM   1104  NE2 HSD A 136      13.438  10.278 -47.866  1.00  0.00           N  
ATOM   1105  H   HSD A 136      12.874   7.642 -42.292  1.00  0.00           H  
ATOM   1106  HA  HSD A 136      11.361   9.657 -43.819  1.00  0.00           H  
ATOM   1107  HB2 HSD A 136      13.950   8.153 -44.512  1.00  0.00           H  
ATOM   1108  HB3 HSD A 136      13.881   9.723 -43.736  1.00  0.00           H  
ATOM   1109  HD2 HSD A 136      14.223   8.369 -47.289  1.00  0.00           H  
ATOM   1110  HE1 HSD A 136      12.501  12.195 -47.641  1.00  0.00           H  
ATOM   1111  HE2 HSD A 136      13.624  10.270 -48.860  1.00  0.00           H  
ATOM   1112  N   CYS A 137      10.229   8.245 -45.478  1.00  0.00           N  
ATOM   1113  CA  CYS A 137       9.348   7.486 -46.359  1.00  0.00           C  
ATOM   1114  C   CYS A 137       9.777   7.871 -47.775  1.00  0.00           C  
ATOM   1115  O   CYS A 137      10.183   8.994 -48.066  1.00  0.00           O  
ATOM   1116  CB  CYS A 137       7.896   7.868 -46.068  1.00  0.00           C  
ATOM   1117  SG  CYS A 137       6.703   6.756 -46.863  1.00  0.00           S  
ATOM   1118  H   CYS A 137      10.082   9.249 -45.441  1.00  0.00           H  
ATOM   1119  HA  CYS A 137       9.522   6.419 -46.185  1.00  0.00           H  
ATOM   1120  HB2 CYS A 137       7.685   8.890 -46.397  1.00  0.00           H  
ATOM   1121  HB3 CYS A 137       7.706   7.835 -44.990  1.00  0.00           H  
ATOM   1122  HG  CYS A 137       7.022   7.062 -48.129  1.00  0.00           H  
ATOM   1123  N   LEU A 138       9.626   6.827 -48.674  1.00  0.00           N  
ATOM   1124  CA  LEU A 138      10.011   6.904 -50.079  1.00  0.00           C  
ATOM   1125  C   LEU A 138       8.729   6.928 -50.913  1.00  0.00           C  
ATOM   1126  O   LEU A 138       7.619   6.680 -50.449  1.00  0.00           O  
ATOM   1127  CB  LEU A 138      10.911   5.716 -50.457  1.00  0.00           C  
ATOM   1128  CG  LEU A 138      12.235   5.654 -49.665  1.00  0.00           C  
ATOM   1129  CD1 LEU A 138      12.974   4.351 -49.979  1.00  0.00           C  
ATOM   1130  CD2 LEU A 138      13.141   6.846 -49.976  1.00  0.00           C  
ATOM   1131  H   LEU A 138       9.217   5.955 -48.350  1.00  0.00           H  
ATOM   1132  HA  LEU A 138      10.529   7.853 -50.256  1.00  0.00           H  
ATOM   1133  HB2 LEU A 138      11.137   5.745 -51.531  1.00  0.00           H  
ATOM   1134  HB3 LEU A 138      10.353   4.783 -50.298  1.00  0.00           H  
ATOM   1135  HG  LEU A 138      12.019   5.655 -48.590  1.00  0.00           H  
ATOM   1136 HD11 LEU A 138      13.200   4.267 -51.047  1.00  0.00           H  
ATOM   1137 HD12 LEU A 138      12.371   3.487 -49.688  1.00  0.00           H  
ATOM   1138 HD13 LEU A 138      13.918   4.295 -49.425  1.00  0.00           H  
ATOM   1139 HD21 LEU A 138      12.684   7.787 -49.660  1.00  0.00           H  
ATOM   1140 HD22 LEU A 138      13.354   6.914 -51.048  1.00  0.00           H  
ATOM   1141 HD23 LEU A 138      14.095   6.757 -49.448  1.00  0.00           H  
ATOM   1142  N   ALA A 139       8.976   7.250 -52.245  1.00  0.00           N  
ATOM   1143  CA  ALA A 139       7.929   7.376 -53.252  1.00  0.00           C  
ATOM   1144  C   ALA A 139       7.711   6.090 -54.056  1.00  0.00           C  
ATOM   1145  O   ALA A 139       7.026   6.088 -55.080  1.00  0.00           O  
ATOM   1146  CB  ALA A 139       8.247   8.532 -54.194  1.00  0.00           C  
ATOM   1147  H   ALA A 139       9.935   7.398 -52.546  1.00  0.00           H  
ATOM   1148  HA  ALA A 139       6.983   7.579 -52.737  1.00  0.00           H  
ATOM   1149  HB1 ALA A 139       7.426   8.710 -54.896  1.00  0.00           H  
ATOM   1150  HB2 ALA A 139       9.147   8.322 -54.784  1.00  0.00           H  
ATOM   1151  HB3 ALA A 139       8.425   9.457 -53.637  1.00  0.00           H  
ATOM   1152  N   GLN A 140       8.242   4.955 -53.477  1.00  0.00           N  
ATOM   1153  CA  GLN A 140       8.039   3.609 -53.994  1.00  0.00           C  
ATOM   1154  C   GLN A 140       6.913   2.907 -53.231  1.00  0.00           C  
ATOM   1155  O   GLN A 140       6.413   1.867 -53.664  1.00  0.00           O  
ATOM   1156  CB  GLN A 140       9.325   2.780 -53.872  1.00  0.00           C  
ATOM   1157  CG  GLN A 140      10.509   3.353 -54.653  1.00  0.00           C  
ATOM   1158  CD  GLN A 140      10.264   3.371 -56.145  1.00  0.00           C  
ATOM   1159  NE2 GLN A 140      10.337   2.127 -56.730  1.00  0.00           N  
ATOM   1160  OE1 GLN A 140      10.019   4.407 -56.759  1.00  0.00           O  
ATOM   1161  H   GLN A 140       8.798   5.050 -52.633  1.00  0.00           H  
ATOM   1162  HA  GLN A 140       7.718   3.676 -55.040  1.00  0.00           H  
ATOM   1163  HB2 GLN A 140       9.129   1.751 -54.201  1.00  0.00           H  
ATOM   1164  HB3 GLN A 140       9.613   2.714 -52.817  1.00  0.00           H  
ATOM   1165  HG2 GLN A 140      11.402   2.747 -54.456  1.00  0.00           H  
ATOM   1166  HG3 GLN A 140      10.745   4.372 -54.324  1.00  0.00           H  
ATOM   1167 HE21 GLN A 140      10.187   2.010 -57.727  1.00  0.00           H  
ATOM   1168 HE22 GLN A 140      10.542   1.288 -56.198  1.00  0.00           H  
ATOM   1169  N   GLY A 141       6.626   3.454 -51.992  1.00  0.00           N  
ATOM   1170  CA  GLY A 141       5.730   2.844 -51.033  1.00  0.00           C  
ATOM   1171  C   GLY A 141       6.475   1.978 -50.028  1.00  0.00           C  
ATOM   1172  O   GLY A 141       5.861   1.231 -49.267  1.00  0.00           O  
ATOM   1173  H   GLY A 141       7.069   4.327 -51.725  1.00  0.00           H  
ATOM   1174  HA2 GLY A 141       4.993   2.226 -51.554  1.00  0.00           H  
ATOM   1175  HA3 GLY A 141       5.224   3.650 -50.495  1.00  0.00           H  
ATOM   1176  N   THR A 142       7.842   2.178 -50.003  1.00  0.00           N  
ATOM   1177  CA  THR A 142       8.756   1.509 -49.084  1.00  0.00           C  
ATOM   1178  C   THR A 142       9.282   2.597 -48.144  1.00  0.00           C  
ATOM   1179  O   THR A 142       8.918   3.770 -48.211  1.00  0.00           O  
ATOM   1180  CB  THR A 142       9.865   0.766 -49.846  1.00  0.00           C  
ATOM   1181  CG2 THR A 142       9.313  -0.304 -50.783  1.00  0.00           C  
ATOM   1182  OG1 THR A 142      10.626   1.699 -50.608  1.00  0.00           O  
ATOM   1183  H   THR A 142       8.249   2.843 -50.654  1.00  0.00           H  
ATOM   1184  HA  THR A 142       8.189   0.796 -48.474  1.00  0.00           H  
ATOM   1185  HB  THR A 142      10.554   0.289 -49.141  1.00  0.00           H  
ATOM   1186  HG1 THR A 142      11.327   1.205 -51.067  1.00  0.00           H  
ATOM   1187 HG21 THR A 142      10.135  -0.849 -51.260  1.00  0.00           H  
ATOM   1188 HG22 THR A 142       8.725   0.137 -51.595  1.00  0.00           H  
ATOM   1189 HG23 THR A 142       8.691  -1.023 -50.242  1.00  0.00           H  
ATOM   1190  N   TRP A 143      10.159   2.107 -47.190  1.00  0.00           N  
ATOM   1191  CA  TRP A 143      10.787   2.942 -46.172  1.00  0.00           C  
ATOM   1192  C   TRP A 143      12.293   2.851 -46.397  1.00  0.00           C  
ATOM   1193  O   TRP A 143      12.821   1.980 -47.085  1.00  0.00           O  
ATOM   1194  CB  TRP A 143      10.390   2.482 -44.761  1.00  0.00           C  
ATOM   1195  CG  TRP A 143       8.933   2.709 -44.490  1.00  0.00           C  
ATOM   1196  CD1 TRP A 143       7.901   1.877 -44.879  1.00  0.00           C  
ATOM   1197  CD2 TRP A 143       8.333   3.823 -43.818  1.00  0.00           C  
ATOM   1198  CE2 TRP A 143       6.950   3.645 -43.871  1.00  0.00           C  
ATOM   1199  CE3 TRP A 143       8.834   4.974 -43.176  1.00  0.00           C  
ATOM   1200  NE1 TRP A 143       6.719   2.457 -44.518  1.00  0.00           N  
ATOM   1201  CZ2 TRP A 143       6.042   4.567 -43.340  1.00  0.00           C  
ATOM   1202  CZ3 TRP A 143       7.939   5.903 -42.633  1.00  0.00           C  
ATOM   1203  CH2 TRP A 143       6.565   5.704 -42.723  1.00  0.00           C  
ATOM   1204  H   TRP A 143      10.387   1.117 -47.184  1.00  0.00           H  
ATOM   1205  HA  TRP A 143      10.484   3.985 -46.330  1.00  0.00           H  
ATOM   1206  HB2 TRP A 143      10.984   3.010 -44.005  1.00  0.00           H  
ATOM   1207  HB3 TRP A 143      10.621   1.416 -44.632  1.00  0.00           H  
ATOM   1208  HD1 TRP A 143       7.907   0.933 -45.406  1.00  0.00           H  
ATOM   1209  HE1 TRP A 143       5.806   2.069 -44.702  1.00  0.00           H  
ATOM   1210  HE3 TRP A 143       9.903   5.146 -43.097  1.00  0.00           H  
ATOM   1211  HZ2 TRP A 143       4.972   4.405 -43.402  1.00  0.00           H  
ATOM   1212  HZ3 TRP A 143       8.321   6.791 -42.141  1.00  0.00           H  
ATOM   1213  HH2 TRP A 143       5.886   6.440 -42.301  1.00  0.00           H  
ATOM   1214  N   GLN A 144      12.981   3.845 -45.716  1.00  0.00           N  
ATOM   1215  CA  GLN A 144      14.432   3.986 -45.763  1.00  0.00           C  
ATOM   1216  C   GLN A 144      14.972   2.981 -44.751  1.00  0.00           C  
ATOM   1217  O   GLN A 144      14.399   2.728 -43.694  1.00  0.00           O  
ATOM   1218  CB  GLN A 144      14.833   5.425 -45.418  1.00  0.00           C  
ATOM   1219  CG  GLN A 144      16.326   5.728 -45.533  1.00  0.00           C  
ATOM   1220  CD  GLN A 144      16.857   5.692 -46.952  1.00  0.00           C  
ATOM   1221  NE2 GLN A 144      18.234   5.728 -46.998  1.00  0.00           N  
ATOM   1222  OE1 GLN A 144      16.144   5.661 -47.950  1.00  0.00           O  
ATOM   1223  H   GLN A 144      12.457   4.505 -45.148  1.00  0.00           H  
ATOM   1224  HA  GLN A 144      14.758   3.714 -46.773  1.00  0.00           H  
ATOM   1225  HB2 GLN A 144      14.517   5.651 -44.391  1.00  0.00           H  
ATOM   1226  HB3 GLN A 144      14.275   6.112 -46.066  1.00  0.00           H  
ATOM   1227  HG2 GLN A 144      16.911   5.046 -44.909  1.00  0.00           H  
ATOM   1228  HG3 GLN A 144      16.506   6.742 -45.152  1.00  0.00           H  
ATOM   1229 HE21 GLN A 144      18.806   5.765 -46.160  1.00  0.00           H  
ATOM   1230 HE22 GLN A 144      18.725   5.720 -47.886  1.00  0.00           H  
ATOM   1231  N   THR A 145      16.168   2.414 -45.166  1.00  0.00           N  
ATOM   1232  CA  THR A 145      16.869   1.378 -44.421  1.00  0.00           C  
ATOM   1233  C   THR A 145      18.317   1.829 -44.232  1.00  0.00           C  
ATOM   1234  O   THR A 145      18.829   2.741 -44.876  1.00  0.00           O  
ATOM   1235  CB  THR A 145      16.794   0.020 -45.141  1.00  0.00           C  
ATOM   1236  CG2 THR A 145      15.372  -0.524 -45.211  1.00  0.00           C  
ATOM   1237  OG1 THR A 145      17.309   0.155 -46.465  1.00  0.00           O  
ATOM   1238  H   THR A 145      16.587   2.727 -46.037  1.00  0.00           H  
ATOM   1239  HA  THR A 145      16.416   1.290 -43.428  1.00  0.00           H  
ATOM   1240  HB  THR A 145      17.425  -0.714 -44.627  1.00  0.00           H  
ATOM   1241  HG1 THR A 145      17.266  -0.720 -46.887  1.00  0.00           H  
ATOM   1242 HG21 THR A 145      14.732   0.106 -45.838  1.00  0.00           H  
ATOM   1243 HG22 THR A 145      14.927  -0.604 -44.215  1.00  0.00           H  
ATOM   1244 HG23 THR A 145      15.370  -1.519 -45.672  1.00  0.00           H  
ATOM   1245  N   ILE A 146      18.980   1.049 -43.293  1.00  0.00           N  
ATOM   1246  CA  ILE A 146      20.406   1.170 -43.009  1.00  0.00           C  
ATOM   1247  C   ILE A 146      21.048   0.312 -44.099  1.00  0.00           C  
ATOM   1248  O   ILE A 146      20.613  -0.795 -44.413  1.00  0.00           O  
ATOM   1249  CB  ILE A 146      20.759   0.633 -41.603  1.00  0.00           C  
ATOM   1250  CG1 ILE A 146      20.005   1.362 -40.468  1.00  0.00           C  
ATOM   1251  CG2 ILE A 146      22.271   0.656 -41.346  1.00  0.00           C  
ATOM   1252  CD1 ILE A 146      20.353   2.833 -40.305  1.00  0.00           C  
ATOM   1253  H   ILE A 146      18.458   0.337 -42.790  1.00  0.00           H  
ATOM   1254  HA  ILE A 146      20.701   2.218 -43.129  1.00  0.00           H  
ATOM   1255  HB  ILE A 146      20.444  -0.418 -41.555  1.00  0.00           H  
ATOM   1256 HG12 ILE A 146      20.215   0.852 -39.520  1.00  0.00           H  
ATOM   1257 HG13 ILE A 146      18.925   1.269 -40.625  1.00  0.00           H  
ATOM   1258 HG21 ILE A 146      22.789  -0.058 -41.992  1.00  0.00           H  
ATOM   1259 HG22 ILE A 146      22.496   0.374 -40.313  1.00  0.00           H  
ATOM   1260 HG23 ILE A 146      22.698   1.647 -41.533  1.00  0.00           H  
ATOM   1261 HD11 ILE A 146      20.125   3.396 -41.212  1.00  0.00           H  
ATOM   1262 HD12 ILE A 146      21.411   2.974 -40.065  1.00  0.00           H  
ATOM   1263 HD13 ILE A 146      19.772   3.266 -39.485  1.00  0.00           H  
ATOM   1264  N   GLU A 147      22.165   0.911 -44.664  1.00  0.00           N  
ATOM   1265  CA  GLU A 147      22.902   0.300 -45.760  1.00  0.00           C  
ATOM   1266  C   GLU A 147      23.885  -0.678 -45.127  1.00  0.00           C  
ATOM   1267  O   GLU A 147      24.524  -0.411 -44.113  1.00  0.00           O  
ATOM   1268  CB  GLU A 147      23.663   1.334 -46.593  1.00  0.00           C  
ATOM   1269  CG  GLU A 147      22.720   2.258 -47.358  1.00  0.00           C  
ATOM   1270  CD  GLU A 147      23.566   3.214 -48.197  1.00  0.00           C  
ATOM   1271  OE1 GLU A 147      23.943   4.261 -47.600  1.00  0.00           O  
ATOM   1272  OE2 GLU A 147      23.774   2.841 -49.386  1.00  0.00           O1-
ATOM   1273  H   GLU A 147      22.492   1.802 -44.302  1.00  0.00           H  
ATOM   1274  HA  GLU A 147      22.187  -0.243 -46.390  1.00  0.00           H  
ATOM   1275  HB2 GLU A 147      24.322   0.816 -47.303  1.00  0.00           H  
ATOM   1276  HB3 GLU A 147      24.323   1.928 -45.947  1.00  0.00           H  
ATOM   1277  HG2 GLU A 147      22.089   2.836 -46.674  1.00  0.00           H  
ATOM   1278  HG3 GLU A 147      22.055   1.681 -48.011  1.00  0.00           H  
ATOM   1279  N   ASN A 148      23.962  -1.870 -45.836  1.00  0.00           N  
ATOM   1280  CA  ASN A 148      24.795  -3.008 -45.458  1.00  0.00           C  
ATOM   1281  C   ASN A 148      24.256  -3.666 -44.182  1.00  0.00           C  
ATOM   1282  O   ASN A 148      24.988  -4.275 -43.403  1.00  0.00           O  
ATOM   1283  CB  ASN A 148      26.286  -2.672 -45.361  1.00  0.00           C  
ATOM   1284  CG  ASN A 148      26.830  -2.122 -46.664  1.00  0.00           C  
ATOM   1285  ND2 ASN A 148      27.025  -3.083 -47.629  1.00  0.00           N  
ATOM   1286  OD1 ASN A 148      27.060  -0.926 -46.827  1.00  0.00           O  
ATOM   1287  H   ASN A 148      23.408  -1.973 -46.681  1.00  0.00           H  
ATOM   1288  HA  ASN A 148      24.647  -3.746 -46.257  1.00  0.00           H  
ATOM   1289  HB2 ASN A 148      26.862  -3.569 -45.101  1.00  0.00           H  
ATOM   1290  HB3 ASN A 148      26.488  -1.943 -44.568  1.00  0.00           H  
ATOM   1291 HD21 ASN A 148      27.381  -2.837 -48.546  1.00  0.00           H  
ATOM   1292 HD22 ASN A 148      26.824  -4.065 -47.466  1.00  0.00           H  
ATOM   1293  N   ALA A 149      22.872  -3.637 -44.089  1.00  0.00           N  
ATOM   1294  CA  ALA A 149      22.127  -4.232 -42.987  1.00  0.00           C  
ATOM   1295  C   ALA A 149      20.672  -4.377 -43.427  1.00  0.00           C  
ATOM   1296  O   ALA A 149      20.231  -3.868 -44.455  1.00  0.00           O  
ATOM   1297  CB  ALA A 149      22.228  -3.366 -41.735  1.00  0.00           C  
ATOM   1298  H   ALA A 149      22.349  -3.166 -44.822  1.00  0.00           H  
ATOM   1299  HA  ALA A 149      22.547  -5.226 -42.792  1.00  0.00           H  
ATOM   1300  HB1 ALA A 149      21.713  -3.827 -40.885  1.00  0.00           H  
ATOM   1301  HB2 ALA A 149      21.771  -2.386 -41.904  1.00  0.00           H  
ATOM   1302  HB3 ALA A 149      23.270  -3.202 -41.445  1.00  0.00           H  
ATOM   1303  N   THR A 150      19.922  -5.126 -42.531  1.00  0.00           N  
ATOM   1304  CA  THR A 150      18.490  -5.367 -42.683  1.00  0.00           C  
ATOM   1305  C   THR A 150      17.732  -4.720 -41.516  1.00  0.00           C  
ATOM   1306  O   THR A 150      16.652  -5.159 -41.121  1.00  0.00           O  
ATOM   1307  CB  THR A 150      18.179  -6.865 -42.817  1.00  0.00           C  
ATOM   1308  CG2 THR A 150      18.811  -7.485 -44.059  1.00  0.00           C  
ATOM   1309  OG1 THR A 150      18.656  -7.553 -41.661  1.00  0.00           O  
ATOM   1310  H   THR A 150      20.377  -5.525 -41.715  1.00  0.00           H  
ATOM   1311  HA  THR A 150      18.141  -4.851 -43.587  1.00  0.00           H  
ATOM   1312  HB  THR A 150      17.094  -7.014 -42.862  1.00  0.00           H  
ATOM   1313  HG1 THR A 150      18.428  -8.493 -41.764  1.00  0.00           H  
ATOM   1314 HG21 THR A 150      18.495  -6.964 -44.968  1.00  0.00           H  
ATOM   1315 HG22 THR A 150      18.522  -8.538 -44.145  1.00  0.00           H  
ATOM   1316 HG23 THR A 150      19.905  -7.470 -44.002  1.00  0.00           H  
ATOM   1317  N   ASP A 151      18.287  -3.525 -41.085  1.00  0.00           N  
ATOM   1318  CA  ASP A 151      17.693  -2.678 -40.057  1.00  0.00           C  
ATOM   1319  C   ASP A 151      16.981  -1.542 -40.786  1.00  0.00           C  
ATOM   1320  O   ASP A 151      17.227  -1.238 -41.951  1.00  0.00           O  
ATOM   1321  CB  ASP A 151      18.762  -2.136 -39.112  1.00  0.00           C  
ATOM   1322  CG  ASP A 151      19.463  -3.169 -38.222  1.00  0.00           C  
ATOM   1323  OD1 ASP A 151      18.924  -4.307 -38.146  1.00  0.00           O  
ATOM   1324  OD2 ASP A 151      20.511  -2.739 -37.658  1.00  0.00           O1-
ATOM   1325  H   ASP A 151      19.148  -3.204 -41.517  1.00  0.00           H  
ATOM   1326  HA  ASP A 151      16.944  -3.260 -39.507  1.00  0.00           H  
ATOM   1327  HB2 ASP A 151      18.323  -1.388 -38.439  1.00  0.00           H  
ATOM   1328  HB3 ASP A 151      19.536  -1.617 -39.691  1.00  0.00           H  
ATOM   1329  N   ILE A 152      16.060  -0.891 -39.978  1.00  0.00           N  
ATOM   1330  CA  ILE A 152      15.243   0.230 -40.437  1.00  0.00           C  
ATOM   1331  C   ILE A 152      15.969   1.476 -39.919  1.00  0.00           C  
ATOM   1332  O   ILE A 152      16.571   1.500 -38.847  1.00  0.00           O  
ATOM   1333  CB  ILE A 152      13.790   0.135 -39.910  1.00  0.00           C  
ATOM   1334  CG1 ILE A 152      13.149  -1.257 -40.127  1.00  0.00           C  
ATOM   1335  CG2 ILE A 152      12.897   1.221 -40.523  1.00  0.00           C  
ATOM   1336  CD1 ILE A 152      13.049  -1.705 -41.579  1.00  0.00           C  
ATOM   1337  H   ILE A 152      15.952  -1.189 -39.013  1.00  0.00           H  
ATOM   1338  HA  ILE A 152      15.250   0.238 -41.533  1.00  0.00           H  
ATOM   1339  HB  ILE A 152      13.804   0.305 -38.824  1.00  0.00           H  
ATOM   1340 HG12 ILE A 152      12.140  -1.253 -39.695  1.00  0.00           H  
ATOM   1341 HG13 ILE A 152      13.708  -2.013 -39.563  1.00  0.00           H  
ATOM   1342 HG21 ILE A 152      13.185   2.212 -40.164  1.00  0.00           H  
ATOM   1343 HG22 ILE A 152      11.849   1.071 -40.245  1.00  0.00           H  
ATOM   1344 HG23 ILE A 152      12.958   1.228 -41.616  1.00  0.00           H  
ATOM   1345 HD11 ILE A 152      14.035  -1.787 -42.045  1.00  0.00           H  
ATOM   1346 HD12 ILE A 152      12.441  -1.016 -42.172  1.00  0.00           H  
ATOM   1347 HD13 ILE A 152      12.577  -2.691 -41.631  1.00  0.00           H  
ATOM   1348  N   TRP A 153      15.833   2.565 -40.768  1.00  0.00           N  
ATOM   1349  CA  TRP A 153      16.462   3.860 -40.522  1.00  0.00           C  
ATOM   1350  C   TRP A 153      15.583   4.581 -39.506  1.00  0.00           C  
ATOM   1351  O   TRP A 153      14.356   4.510 -39.520  1.00  0.00           O  
ATOM   1352  CB  TRP A 153      16.552   4.662 -41.828  1.00  0.00           C  
ATOM   1353  CG  TRP A 153      17.333   5.936 -41.733  1.00  0.00           C  
ATOM   1354  CD1 TRP A 153      18.688   6.081 -41.957  1.00  0.00           C  
ATOM   1355  CD2 TRP A 153      16.826   7.246 -41.439  1.00  0.00           C  
ATOM   1356  CE2 TRP A 153      17.904   8.133 -41.472  1.00  0.00           C  
ATOM   1357  CE3 TRP A 153      15.548   7.762 -41.141  1.00  0.00           C  
ATOM   1358  NE1 TRP A 153      19.021   7.397 -41.788  1.00  0.00           N  
ATOM   1359  CZ2 TRP A 153      17.769   9.503 -41.218  1.00  0.00           C  
ATOM   1360  CZ3 TRP A 153      15.395   9.129 -40.884  1.00  0.00           C  
ATOM   1361  CH2 TRP A 153      16.491   9.985 -40.923  1.00  0.00           C  
ATOM   1362  H   TRP A 153      15.266   2.467 -41.605  1.00  0.00           H  
ATOM   1363  HA  TRP A 153      17.455   3.678 -40.099  1.00  0.00           H  
ATOM   1364  HB2 TRP A 153      15.544   4.889 -42.197  1.00  0.00           H  
ATOM   1365  HB3 TRP A 153      17.017   4.033 -42.598  1.00  0.00           H  
ATOM   1366  HD1 TRP A 153      19.445   5.361 -42.230  1.00  0.00           H  
ATOM   1367  HE1 TRP A 153      19.953   7.774 -41.884  1.00  0.00           H  
ATOM   1368  HE3 TRP A 153      14.686   7.103 -41.100  1.00  0.00           H  
ATOM   1369  HZ2 TRP A 153      18.623  10.170 -41.248  1.00  0.00           H  
ATOM   1370  HZ3 TRP A 153      14.411   9.525 -40.648  1.00  0.00           H  
ATOM   1371  HH2 TRP A 153      16.353  11.043 -40.718  1.00  0.00           H  
ATOM   1372  N   GLN A 154      16.323   5.363 -38.632  1.00  0.00           N  
ATOM   1373  CA  GLN A 154      15.719   6.243 -37.645  1.00  0.00           C  
ATOM   1374  C   GLN A 154      16.559   7.514 -37.589  1.00  0.00           C  
ATOM   1375  O   GLN A 154      17.732   7.559 -37.954  1.00  0.00           O  
ATOM   1376  CB  GLN A 154      15.564   5.576 -36.274  1.00  0.00           C  
ATOM   1377  CG  GLN A 154      16.881   5.090 -35.667  1.00  0.00           C  
ATOM   1378  CD  GLN A 154      16.642   4.499 -34.295  1.00  0.00           C  
ATOM   1379  NE2 GLN A 154      16.686   5.428 -33.282  1.00  0.00           N  
ATOM   1380  OE1 GLN A 154      16.409   3.305 -34.125  1.00  0.00           O  
ATOM   1381  H   GLN A 154      17.338   5.330 -38.679  1.00  0.00           H  
ATOM   1382  HA  GLN A 154      14.723   6.518 -38.011  1.00  0.00           H  
ATOM   1383  HB2 GLN A 154      14.882   4.720 -36.367  1.00  0.00           H  
ATOM   1384  HB3 GLN A 154      15.080   6.275 -35.579  1.00  0.00           H  
ATOM   1385  HG2 GLN A 154      17.602   5.911 -35.582  1.00  0.00           H  
ATOM   1386  HG3 GLN A 154      17.342   4.317 -36.292  1.00  0.00           H  
ATOM   1387 HE21 GLN A 154      16.867   6.412 -33.452  1.00  0.00           H  
ATOM   1388 HE22 GLN A 154      16.535   5.154 -32.316  1.00  0.00           H  
ATOM   1389  N   ASP A 155      15.853   8.586 -37.061  1.00  0.00           N  
ATOM   1390  CA  ASP A 155      16.419   9.924 -36.955  1.00  0.00           C  
ATOM   1391  C   ASP A 155      17.199   9.958 -35.643  1.00  0.00           C  
ATOM   1392  O   ASP A 155      16.874   9.300 -34.657  1.00  0.00           O  
ATOM   1393  CB  ASP A 155      15.314  10.976 -36.974  1.00  0.00           C  
ATOM   1394  CG  ASP A 155      15.735  12.426 -37.232  1.00  0.00           C  
ATOM   1395  OD1 ASP A 155      16.832  12.594 -37.831  1.00  0.00           O  
ATOM   1396  OD2 ASP A 155      14.905  13.288 -36.822  1.00  0.00           O1-
ATOM   1397  H   ASP A 155      14.905   8.439 -36.727  1.00  0.00           H  
ATOM   1398  HA  ASP A 155      17.113  10.058 -37.793  1.00  0.00           H  
ATOM   1399  HB2 ASP A 155      14.748  10.939 -36.034  1.00  0.00           H  
ATOM   1400  HB3 ASP A 155      14.605  10.733 -37.776  1.00  0.00           H  
ATOM   1401  N   ASP A 156      18.280  10.825 -35.702  1.00  0.00           N  
ATOM   1402  CA  ASP A 156      19.230  11.001 -34.614  1.00  0.00           C  
ATOM   1403  C   ASP A 156      19.461  12.488 -34.347  1.00  0.00           C  
ATOM   1404  O   ASP A 156      20.538  12.923 -33.940  1.00  0.00           O  
ATOM   1405  CB  ASP A 156      20.520  10.218 -34.860  1.00  0.00           C  
ATOM   1406  CG  ASP A 156      21.289  10.665 -36.109  1.00  0.00           C  
ATOM   1407  OD1 ASP A 156      20.777  10.322 -37.212  1.00  0.00           O  
ATOM   1408  OD2 ASP A 156      22.354  11.305 -35.880  1.00  0.00           O1-
ATOM   1409  H   ASP A 156      18.431  11.368 -36.548  1.00  0.00           H  
ATOM   1410  HA  ASP A 156      18.770  10.606 -33.702  1.00  0.00           H  
ATOM   1411  HB2 ASP A 156      20.290   9.150 -34.975  1.00  0.00           H  
ATOM   1412  HB3 ASP A 156      21.178  10.302 -33.986  1.00  0.00           H  
ATOM   1413  N   SER A 157      18.295  13.238 -34.412  1.00  0.00           N  
ATOM   1414  CA  SER A 157      18.236  14.646 -34.041  1.00  0.00           C  
ATOM   1415  C   SER A 157      18.078  14.763 -32.528  1.00  0.00           C  
ATOM   1416  O   SER A 157      18.512  15.743 -31.923  1.00  0.00           O  
ATOM   1417  CB  SER A 157      17.077  15.349 -34.739  1.00  0.00           C  
ATOM   1418  OG  SER A 157      17.383  15.541 -36.114  1.00  0.00           O  
ATOM   1419  H   SER A 157      17.438  12.784 -34.717  1.00  0.00           H  
ATOM   1420  HA  SER A 157      19.192  15.104 -34.321  1.00  0.00           H  
ATOM   1421  HB2 SER A 157      16.901  16.339 -34.303  1.00  0.00           H  
ATOM   1422  HB3 SER A 157      16.142  14.783 -34.661  1.00  0.00           H  
ATOM   1423  HG  SER A 157      17.567  14.665 -36.495  1.00  0.00           H  
ATOM   1424  N   GLU A 158      17.295  13.769 -31.962  1.00  0.00           N  
ATOM   1425  CA  GLU A 158      16.999  13.685 -30.539  1.00  0.00           C  
ATOM   1426  C   GLU A 158      17.552  12.367 -29.983  1.00  0.00           C  
ATOM   1427  O   GLU A 158      17.072  11.836 -28.982  1.00  0.00           O  
ATOM   1428  CB  GLU A 158      15.493  13.813 -30.279  1.00  0.00           C  
ATOM   1429  CG  GLU A 158      14.936  15.166 -30.716  1.00  0.00           C  
ATOM   1430  CD  GLU A 158      13.459  15.225 -30.331  1.00  0.00           C  
ATOM   1431  OE1 GLU A 158      13.205  15.887 -29.286  1.00  0.00           O  
ATOM   1432  OE2 GLU A 158      12.676  14.615 -31.112  1.00  0.00           O1-
ATOM   1433  H   GLU A 158      16.916  13.044 -32.564  1.00  0.00           H  
ATOM   1434  HA  GLU A 158      17.532  14.488 -30.014  1.00  0.00           H  
ATOM   1435  HB2 GLU A 158      15.290  13.670 -29.210  1.00  0.00           H  
ATOM   1436  HB3 GLU A 158      14.959  13.005 -30.798  1.00  0.00           H  
ATOM   1437  HG2 GLU A 158      15.028  15.303 -31.799  1.00  0.00           H  
ATOM   1438  HG3 GLU A 158      15.483  15.983 -30.232  1.00  0.00           H  
ATOM   1439  N   CYS A 159      18.711  11.936 -30.614  1.00  0.00           N  
ATOM   1440  CA  CYS A 159      19.515  10.789 -30.193  1.00  0.00           C  
ATOM   1441  C   CYS A 159      18.662   9.545 -30.482  1.00  0.00           C  
ATOM   1442  O   CYS A 159      17.979   9.464 -31.506  1.00  0.00           O  
ATOM   1443  CB  CYS A 159      20.092  10.945 -28.782  1.00  0.00           C  
ATOM   1444  SG  CYS A 159      21.088  12.460 -28.599  1.00  0.00           S  
ATOM   1445  H   CYS A 159      19.040  12.453 -31.424  1.00  0.00           H  
ATOM   1446  HA  CYS A 159      20.350  10.732 -30.905  1.00  0.00           H  
ATOM   1447  HB2 CYS A 159      20.757  10.107 -28.547  1.00  0.00           H  
ATOM   1448  HB3 CYS A 159      19.304  10.960 -28.023  1.00  0.00           H  
ATOM   1449  HG  CYS A 159      21.996  12.163 -29.540  1.00  0.00           H  
ATOM   1450  N   SER A 160      18.752   8.528 -29.549  1.00  0.00           N  
ATOM   1451  CA  SER A 160      18.046   7.262 -29.693  1.00  0.00           C  
ATOM   1452  C   SER A 160      16.634   7.459 -29.140  1.00  0.00           C  
ATOM   1453  O   SER A 160      16.292   8.444 -28.489  1.00  0.00           O  
ATOM   1454  CB  SER A 160      18.783   6.152 -28.943  1.00  0.00           C  
ATOM   1455  OG  SER A 160      18.376   4.871 -29.409  1.00  0.00           O  
ATOM   1456  H   SER A 160      19.314   8.646 -28.714  1.00  0.00           H  
ATOM   1457  HA  SER A 160      17.963   7.024 -30.761  1.00  0.00           H  
ATOM   1458  HB2 SER A 160      18.590   6.199 -27.866  1.00  0.00           H  
ATOM   1459  HB3 SER A 160      19.866   6.226 -29.091  1.00  0.00           H  
ATOM   1460  HG  SER A 160      18.581   4.825 -30.358  1.00  0.00           H  
ATOM   1461  N   GLU A 161      15.807   6.385 -29.439  1.00  0.00           N  
ATOM   1462  CA  GLU A 161      14.418   6.297 -29.007  1.00  0.00           C  
ATOM   1463  C   GLU A 161      14.435   5.791 -27.566  1.00  0.00           C  
ATOM   1464  O   GLU A 161      15.412   5.247 -27.056  1.00  0.00           O  
ATOM   1465  CB  GLU A 161      13.619   5.346 -29.909  1.00  0.00           C  
ATOM   1466  CG  GLU A 161      13.387   5.941 -31.296  1.00  0.00           C  
ATOM   1467  CD  GLU A 161      12.759   4.924 -32.251  1.00  0.00           C  
ATOM   1468  OE1 GLU A 161      13.408   3.851 -32.408  1.00  0.00           O  
ATOM   1469  OE2 GLU A 161      11.673   5.292 -32.781  1.00  0.00           O1-
ATOM   1470  H   GLU A 161      16.187   5.610 -29.975  1.00  0.00           H  
ATOM   1471  HA  GLU A 161      13.985   7.305 -29.017  1.00  0.00           H  
ATOM   1472  HB2 GLU A 161      12.644   5.121 -29.458  1.00  0.00           H  
ATOM   1473  HB3 GLU A 161      14.143   4.384 -29.983  1.00  0.00           H  
ATOM   1474  HG2 GLU A 161      14.329   6.274 -31.745  1.00  0.00           H  
ATOM   1475  HG3 GLU A 161      12.740   6.821 -31.211  1.00  0.00           H  
ATOM   1476  N   ASN A 162      13.222   5.996 -26.921  1.00  0.00           N  
ATOM   1477  CA  ASN A 162      12.988   5.561 -25.549  1.00  0.00           C  
ATOM   1478  C   ASN A 162      11.480   5.380 -25.391  1.00  0.00           C  
ATOM   1479  O   ASN A 162      10.655   5.916 -26.128  1.00  0.00           O  
ATOM   1480  CB  ASN A 162      13.523   6.590 -24.545  1.00  0.00           C  
ATOM   1481  CG  ASN A 162      14.077   5.964 -23.275  1.00  0.00           C  
ATOM   1482  ND2 ASN A 162      14.602   6.905 -22.414  1.00  0.00           N  
ATOM   1483  OD1 ASN A 162      14.057   4.762 -23.032  1.00  0.00           O  
ATOM   1484  H   ASN A 162      12.471   6.469 -27.415  1.00  0.00           H  
ATOM   1485  HA  ASN A 162      13.477   4.587 -25.434  1.00  0.00           H  
ATOM   1486  HB2 ASN A 162      12.743   7.307 -24.261  1.00  0.00           H  
ATOM   1487  HB3 ASN A 162      14.344   7.167 -24.992  1.00  0.00           H  
ATOM   1488 HD21 ASN A 162      15.002   6.631 -21.524  1.00  0.00           H  
ATOM   1489 HD22 ASN A 162      14.608   7.896 -22.631  1.00  0.00           H  
ATOM   1490  N   HSD A 163      11.169   4.576 -24.305  1.00  0.00           N  
ATOM   1491  CA  HSD A 163       9.804   4.225 -23.930  1.00  0.00           C  
ATOM   1492  C   HSD A 163       9.246   5.292 -22.990  1.00  0.00           C  
ATOM   1493  O   HSD A 163       8.037   5.523 -22.945  1.00  0.00           O  
ATOM   1494  CB  HSD A 163       9.755   2.850 -23.252  1.00  0.00           C  
ATOM   1495  CG  HSD A 163      10.259   1.764 -24.135  1.00  0.00           C  
ATOM   1496  CD2 HSD A 163      11.459   1.088 -24.065  1.00  0.00           C  
ATOM   1497  ND1 HSD A 163       9.519   1.326 -25.211  1.00  0.00           N  
ATOM   1498  CE1 HSD A 163      10.264   0.407 -25.784  1.00  0.00           C  
ATOM   1499  NE2 HSD A 163      11.445   0.226 -25.123  1.00  0.00           N  
ATOM   1500  H   HSD A 163      11.925   4.213 -23.730  1.00  0.00           H  
ATOM   1501  HA  HSD A 163       9.191   4.231 -24.840  1.00  0.00           H  
ATOM   1502  HB2 HSD A 163       8.723   2.619 -22.958  1.00  0.00           H  
ATOM   1503  HB3 HSD A 163      10.340   2.866 -22.323  1.00  0.00           H  
ATOM   1504  HD2 HSD A 163      12.299   1.151 -23.388  1.00  0.00           H  
ATOM   1505  HE1 HSD A 163      10.009  -0.159 -26.669  1.00  0.00           H  
ATOM   1506  HE2 HSD A 163      12.176  -0.426 -25.374  1.00  0.00           H  
ATOM   1507  N   SER A 164      10.182   5.830 -22.121  1.00  0.00           N  
ATOM   1508  CA  SER A 164       9.862   6.835 -21.117  1.00  0.00           C  
ATOM   1509  C   SER A 164       9.506   6.205 -19.771  1.00  0.00           C  
ATOM   1510  O   SER A 164       8.913   6.857 -18.911  1.00  0.00           O  
ATOM   1511  CB  SER A 164      11.010   7.831 -20.953  1.00  0.00           C  
ATOM   1512  OG  SER A 164      12.149   7.221 -20.360  1.00  0.00           O  
ATOM   1513  H   SER A 164      11.141   5.503 -22.181  1.00  0.00           H  
ATOM   1514  HA  SER A 164       8.971   7.373 -21.463  1.00  0.00           H  
ATOM   1515  HB2 SER A 164      10.707   8.657 -20.301  1.00  0.00           H  
ATOM   1516  HB3 SER A 164      11.309   8.254 -21.918  1.00  0.00           H  
ATOM   1517  HG  SER A 164      12.434   6.495 -20.940  1.00  0.00           H  
ATOM   1518  N   PHE A 165      10.017   4.933 -19.578  1.00  0.00           N  
ATOM   1519  CA  PHE A 165       9.864   4.179 -18.337  1.00  0.00           C  
ATOM   1520  C   PHE A 165      11.185   3.464 -18.057  1.00  0.00           C  
ATOM   1521  O   PHE A 165      11.230   2.348 -17.545  1.00  0.00           O  
ATOM   1522  CB  PHE A 165       8.701   3.178 -18.427  1.00  0.00           C  
ATOM   1523  CG  PHE A 165       7.358   3.843 -18.589  1.00  0.00           C  
ATOM   1524  CD1 PHE A 165       6.700   4.394 -17.482  1.00  0.00           C  
ATOM   1525  CD2 PHE A 165       6.767   3.944 -19.856  1.00  0.00           C  
ATOM   1526  CE1 PHE A 165       5.473   5.039 -17.641  1.00  0.00           C  
ATOM   1527  CE2 PHE A 165       5.544   4.595 -20.012  1.00  0.00           C  
ATOM   1528  CZ  PHE A 165       4.898   5.143 -18.906  1.00  0.00           C  
ATOM   1529  H   PHE A 165      10.525   4.491 -20.338  1.00  0.00           H  
ATOM   1530  HA  PHE A 165       9.696   4.885 -17.514  1.00  0.00           H  
ATOM   1531  HB2 PHE A 165       8.666   2.553 -17.526  1.00  0.00           H  
ATOM   1532  HB3 PHE A 165       8.867   2.481 -19.259  1.00  0.00           H  
ATOM   1533  HD1 PHE A 165       7.142   4.328 -16.491  1.00  0.00           H  
ATOM   1534  HD2 PHE A 165       7.261   3.528 -20.729  1.00  0.00           H  
ATOM   1535  HE1 PHE A 165       4.969   5.467 -16.779  1.00  0.00           H  
ATOM   1536  HE2 PHE A 165       5.100   4.679 -20.999  1.00  0.00           H  
ATOM   1537  HZ  PHE A 165       3.949   5.655 -19.030  1.00  0.00           H  
ATOM   1538  N   LYS A 166      12.299   4.258 -18.286  1.00  0.00           N  
ATOM   1539  CA  LYS A 166      13.667   3.811 -18.050  1.00  0.00           C  
ATOM   1540  C   LYS A 166      14.114   4.189 -16.637  1.00  0.00           C  
ATOM   1541  O   LYS A 166      15.063   3.615 -16.102  1.00  0.00           O  
ATOM   1542  CB  LYS A 166      14.590   4.416 -19.116  1.00  0.00           C  
ATOM   1543  CG  LYS A 166      15.980   3.772 -19.145  1.00  0.00           C  
ATOM   1544  CD  LYS A 166      16.824   4.331 -20.294  1.00  0.00           C  
ATOM   1545  CE  LYS A 166      18.195   3.677 -20.412  1.00  0.00           C  
ATOM   1546  NZ  LYS A 166      19.031   3.997 -19.231  1.00  0.00           N1+
ATOM   1547  H   LYS A 166      12.159   5.205 -18.628  1.00  0.00           H  
ATOM   1548  HA  LYS A 166      13.679   2.716 -18.114  1.00  0.00           H  
ATOM   1549  HB2 LYS A 166      14.693   5.496 -18.958  1.00  0.00           H  
ATOM   1550  HB3 LYS A 166      14.124   4.290 -20.102  1.00  0.00           H  
ATOM   1551  HG2 LYS A 166      15.880   2.686 -19.259  1.00  0.00           H  
ATOM   1552  HG3 LYS A 166      16.489   3.957 -18.194  1.00  0.00           H  
ATOM   1553  HD2 LYS A 166      16.938   5.416 -20.175  1.00  0.00           H  
ATOM   1554  HD3 LYS A 166      16.290   4.172 -21.239  1.00  0.00           H  
ATOM   1555  HE2 LYS A 166      18.733   4.058 -21.285  1.00  0.00           H  
ATOM   1556  HE3 LYS A 166      18.129   2.587 -20.474  1.00  0.00           H  
ATOM   1557  HZ1 LYS A 166      18.654   3.585 -18.367  1.00  0.00           H  
ATOM   1558  HZ2 LYS A 166      19.110   5.012 -19.084  1.00  0.00           H  
ATOM   1559  HZ3 LYS A 166      19.986   3.631 -19.346  1.00  0.00           H  
ATOM   1560  N   GLN A 167      13.457   5.275 -16.085  1.00  0.00           N  
ATOM   1561  CA  GLN A 167      13.843   5.875 -14.816  1.00  0.00           C  
ATOM   1562  C   GLN A 167      13.358   5.023 -13.643  1.00  0.00           C  
ATOM   1563  O   GLN A 167      13.898   5.107 -12.539  1.00  0.00           O  
ATOM   1564  CB  GLN A 167      13.272   7.292 -14.654  1.00  0.00           C  
ATOM   1565  CG  GLN A 167      13.925   8.330 -15.567  1.00  0.00           C  
ATOM   1566  CD  GLN A 167      13.477   8.247 -17.010  1.00  0.00           C  
ATOM   1567  NE2 GLN A 167      12.149   8.552 -17.198  1.00  0.00           N  
ATOM   1568  OE1 GLN A 167      14.249   7.953 -17.920  1.00  0.00           O  
ATOM   1569  H   GLN A 167      12.667   5.673 -16.583  1.00  0.00           H  
ATOM   1570  HA  GLN A 167      14.939   5.891 -14.769  1.00  0.00           H  
ATOM   1571  HB2 GLN A 167      13.437   7.620 -13.620  1.00  0.00           H  
ATOM   1572  HB3 GLN A 167      12.184   7.276 -14.797  1.00  0.00           H  
ATOM   1573  HG2 GLN A 167      15.017   8.244 -15.531  1.00  0.00           H  
ATOM   1574  HG3 GLN A 167      13.675   9.335 -15.206  1.00  0.00           H  
ATOM   1575 HE21 GLN A 167      11.535   8.810 -16.432  1.00  0.00           H  
ATOM   1576 HE22 GLN A 167      11.736   8.529 -18.124  1.00  0.00           H  
ATOM   1577  N   ASN A 168      12.209   4.293 -13.897  1.00  0.00           N  
ATOM   1578  CA  ASN A 168      11.527   3.507 -12.879  1.00  0.00           C  
ATOM   1579  C   ASN A 168      12.125   2.101 -12.725  1.00  0.00           C  
ATOM   1580  O   ASN A 168      11.788   1.373 -11.790  1.00  0.00           O  
ATOM   1581  CB  ASN A 168      10.025   3.438 -13.160  1.00  0.00           C  
ATOM   1582  CG  ASN A 168       9.292   4.720 -12.805  1.00  0.00           C  
ATOM   1583  ND2 ASN A 168       7.939   4.632 -13.051  1.00  0.00           N  
ATOM   1584  OD1 ASN A 168       9.838   5.723 -12.353  1.00  0.00           O  
ATOM   1585  H   ASN A 168      11.828   4.294 -14.839  1.00  0.00           H  
ATOM   1586  HA  ASN A 168      11.696   4.008 -11.921  1.00  0.00           H  
ATOM   1587  HB2 ASN A 168       9.567   2.636 -12.571  1.00  0.00           H  
ATOM   1588  HB3 ASN A 168       9.839   3.221 -14.219  1.00  0.00           H  
ATOM   1589 HD21 ASN A 168       7.508   3.793 -13.427  1.00  0.00           H  
ATOM   1590 HD22 ASN A 168       7.322   5.415 -12.862  1.00  0.00           H  
ATOM   1591  N   VAL A 169      13.012   1.729 -13.720  1.00  0.00           N  
ATOM   1592  CA  VAL A 169      13.746   0.462 -13.726  1.00  0.00           C  
ATOM   1593  C   VAL A 169      15.026   0.645 -12.904  1.00  0.00           C  
ATOM   1594  O   VAL A 169      15.577  -0.318 -12.368  1.00  0.00           O  
ATOM   1595  CB  VAL A 169      14.064   0.011 -15.172  1.00  0.00           C  
ATOM   1596  CG1 VAL A 169      14.955  -1.234 -15.225  1.00  0.00           C  
ATOM   1597  CG2 VAL A 169      12.774  -0.287 -15.942  1.00  0.00           C  
ATOM   1598  H   VAL A 169      13.182   2.376 -14.484  1.00  0.00           H  
ATOM   1599  HA  VAL A 169      13.135  -0.290 -13.211  1.00  0.00           H  
ATOM   1600  HB  VAL A 169      14.590   0.820 -15.695  1.00  0.00           H  
ATOM   1601 HG11 VAL A 169      14.529  -2.053 -14.636  1.00  0.00           H  
ATOM   1602 HG12 VAL A 169      15.960  -1.022 -14.848  1.00  0.00           H  
ATOM   1603 HG13 VAL A 169      15.072  -1.586 -16.256  1.00  0.00           H  
ATOM   1604 HG21 VAL A 169      12.218  -1.110 -15.480  1.00  0.00           H  
ATOM   1605 HG22 VAL A 169      12.993  -0.569 -16.977  1.00  0.00           H  
ATOM   1606 HG23 VAL A 169      12.123   0.588 -15.970  1.00  0.00           H  
ATOM   1607  N   ASP A 170      15.565   1.920 -12.940  1.00  0.00           N  
ATOM   1608  CA  ASP A 170      16.853   2.251 -12.344  1.00  0.00           C  
ATOM   1609  C   ASP A 170      16.753   2.343 -10.821  1.00  0.00           C  
ATOM   1610  O   ASP A 170      17.759   2.209 -10.122  1.00  0.00           O  
ATOM   1611  CB  ASP A 170      17.390   3.570 -12.901  1.00  0.00           C  
ATOM   1612  CG  ASP A 170      17.792   3.565 -14.381  1.00  0.00           C  
ATOM   1613  OD1 ASP A 170      17.899   2.435 -14.933  1.00  0.00           O  
ATOM   1614  OD2 ASP A 170      17.976   4.716 -14.871  1.00  0.00           O1-
ATOM   1615  H   ASP A 170      15.045   2.659 -13.401  1.00  0.00           H  
ATOM   1616  HA  ASP A 170      17.540   1.425 -12.565  1.00  0.00           H  
ATOM   1617  HB2 ASP A 170      18.284   3.869 -12.338  1.00  0.00           H  
ATOM   1618  HB3 ASP A 170      16.648   4.366 -12.752  1.00  0.00           H  
ATOM   1619  N   ARG A 171      15.505   2.700 -10.335  1.00  0.00           N  
ATOM   1620  CA  ARG A 171      15.225   2.858  -8.913  1.00  0.00           C  
ATOM   1621  C   ARG A 171      14.691   1.579  -8.264  1.00  0.00           C  
ATOM   1622  O   ARG A 171      14.417   1.556  -7.064  1.00  0.00           O  
ATOM   1623  CB  ARG A 171      14.301   4.054  -8.640  1.00  0.00           C  
ATOM   1624  CG  ARG A 171      12.850   3.822  -9.077  1.00  0.00           C  
ATOM   1625  CD  ARG A 171      11.982   5.068  -8.919  1.00  0.00           C  
ATOM   1626  NE  ARG A 171      12.387   6.130  -9.854  1.00  0.00           N  
ATOM   1627  CZ  ARG A 171      11.718   7.352  -9.928  1.00  0.00           C  
ATOM   1628  NH1 ARG A 171      12.166   8.316 -10.823  1.00  0.00           N1+
ATOM   1629  NH2 ARG A 171      10.615   7.629  -9.129  1.00  0.00           N1+
ATOM   1630  H   ARG A 171      14.746   2.837 -10.995  1.00  0.00           H  
ATOM   1631  HA  ARG A 171      16.183   3.058  -8.416  1.00  0.00           H  
ATOM   1632  HB2 ARG A 171      14.709   4.938  -9.144  1.00  0.00           H  
ATOM   1633  HB3 ARG A 171      14.306   4.274  -7.565  1.00  0.00           H  
ATOM   1634  HG2 ARG A 171      12.408   3.019  -8.476  1.00  0.00           H  
ATOM   1635  HG3 ARG A 171      12.827   3.494 -10.118  1.00  0.00           H  
ATOM   1636  HD2 ARG A 171      12.057   5.455  -7.897  1.00  0.00           H  
ATOM   1637  HD3 ARG A 171      10.943   4.805  -9.141  1.00  0.00           H  
ATOM   1638  HE  ARG A 171      13.175   5.983 -10.482  1.00  0.00           H  
ATOM   1639 HH11 ARG A 171      12.977   8.151 -11.412  1.00  0.00           H  
ATOM   1640 HH12 ARG A 171      11.699   9.216 -10.904  1.00  0.00           H  
ATOM   1641 HH21 ARG A 171      10.252   6.956  -8.460  1.00  0.00           H  
ATOM   1642 HH22 ARG A 171      10.136   8.524  -9.192  1.00  0.00           H  
ATOM   1643  N   TYR A 172      14.578   0.488  -9.109  1.00  0.00           N  
ATOM   1644  CA  TYR A 172      14.174  -0.835  -8.645  1.00  0.00           C  
ATOM   1645  C   TYR A 172      15.384  -1.580  -8.073  1.00  0.00           C  
ATOM   1646  O   TYR A 172      15.233  -2.581  -7.372  1.00  0.00           O  
ATOM   1647  CB  TYR A 172      13.514  -1.641  -9.775  1.00  0.00           C  
ATOM   1648  CG  TYR A 172      12.962  -2.978  -9.329  1.00  0.00           C  
ATOM   1649  CD1 TYR A 172      11.994  -3.059  -8.318  1.00  0.00           C  
ATOM   1650  CD2 TYR A 172      13.431  -4.164  -9.913  1.00  0.00           C  
ATOM   1651  CE1 TYR A 172      11.526  -4.298  -7.878  1.00  0.00           C  
ATOM   1652  CE2 TYR A 172      12.962  -5.405  -9.478  1.00  0.00           C  
ATOM   1653  CZ  TYR A 172      12.017  -5.463  -8.457  1.00  0.00           C  
ATOM   1654  OH  TYR A 172      11.552  -6.662  -7.996  1.00  0.00           O  
ATOM   1655  H   TYR A 172      14.801   0.601 -10.093  1.00  0.00           H  
ATOM   1656  HA  TYR A 172      13.473  -0.683  -7.817  1.00  0.00           H  
ATOM   1657  HB2 TYR A 172      14.242  -1.798 -10.581  1.00  0.00           H  
ATOM   1658  HB3 TYR A 172      12.694  -1.064 -10.219  1.00  0.00           H  
ATOM   1659  HD1 TYR A 172      11.606  -2.158  -7.852  1.00  0.00           H  
ATOM   1660  HD2 TYR A 172      14.178  -4.132 -10.703  1.00  0.00           H  
ATOM   1661  HE1 TYR A 172      10.785  -4.342  -7.086  1.00  0.00           H  
ATOM   1662  HE2 TYR A 172      13.344  -6.313  -9.936  1.00  0.00           H  
ATOM   1663  HH  TYR A 172      11.991  -7.375  -8.490  1.00  0.00           H  
ATOM   1664  N   ALA A 173      16.617  -1.086  -8.455  1.00  0.00           N  
ATOM   1665  CA  ALA A 173      17.872  -1.654  -7.984  1.00  0.00           C  
ATOM   1666  C   ALA A 173      18.143  -1.226  -6.541  1.00  0.00           C  
ATOM   1667  O   ALA A 173      18.907  -1.874  -5.825  1.00  0.00           O  
ATOM   1668  CB  ALA A 173      19.026  -1.218  -8.875  1.00  0.00           C  
ATOM   1669  H   ALA A 173      16.655  -0.287  -9.081  1.00  0.00           H  
ATOM   1670  HA  ALA A 173      17.774  -2.746  -7.995  1.00  0.00           H  
ATOM   1671  HB1 ALA A 173      19.150  -0.129  -8.863  1.00  0.00           H  
ATOM   1672  HB2 ALA A 173      18.854  -1.522  -9.912  1.00  0.00           H  
ATOM   1673  HB3 ALA A 173      19.969  -1.662  -8.538  1.00  0.00           H  
ATOM   1674  N   LEU A 174      17.566  -0.020  -6.183  1.00  0.00           N  
ATOM   1675  CA  LEU A 174      17.699   0.585  -4.862  1.00  0.00           C  
ATOM   1676  C   LEU A 174      16.616   0.030  -3.935  1.00  0.00           C  
ATOM   1677  O   LEU A 174      16.778   0.018  -2.715  1.00  0.00           O  
ATOM   1678  CB  LEU A 174      17.593   2.113  -4.985  1.00  0.00           C  
ATOM   1679  CG  LEU A 174      17.807   2.905  -3.679  1.00  0.00           C  
ATOM   1680  CD1 LEU A 174      19.171   2.635  -3.042  1.00  0.00           C  
ATOM   1681  CD2 LEU A 174      17.653   4.403  -3.957  1.00  0.00           C  
ATOM   1682  H   LEU A 174      17.001   0.468  -6.872  1.00  0.00           H  
ATOM   1683  HA  LEU A 174      18.672   0.284  -4.460  1.00  0.00           H  
ATOM   1684  HB2 LEU A 174      16.606   2.373  -5.389  1.00  0.00           H  
ATOM   1685  HB3 LEU A 174      18.322   2.455  -5.733  1.00  0.00           H  
ATOM   1686  HG  LEU A 174      17.030   2.627  -2.958  1.00  0.00           H  
ATOM   1687 HD11 LEU A 174      19.256   1.599  -2.702  1.00  0.00           H  
ATOM   1688 HD12 LEU A 174      19.323   3.274  -2.166  1.00  0.00           H  
ATOM   1689 HD13 LEU A 174      19.985   2.832  -3.749  1.00  0.00           H  
ATOM   1690 HD21 LEU A 174      16.666   4.621  -4.378  1.00  0.00           H  
ATOM   1691 HD22 LEU A 174      18.410   4.757  -4.664  1.00  0.00           H  
ATOM   1692 HD23 LEU A 174      17.756   4.982  -3.033  1.00  0.00           H  
ATOM   1693  N   LEU A 175      15.429  -0.310  -4.561  1.00  0.00           N  
ATOM   1694  CA  LEU A 175      14.240  -0.740  -3.832  1.00  0.00           C  
ATOM   1695  C   LEU A 175      14.405  -2.190  -3.388  1.00  0.00           C  
ATOM   1696  O   LEU A 175      13.820  -2.599  -2.386  1.00  0.00           O  
ATOM   1697  CB  LEU A 175      12.986  -0.543  -4.699  1.00  0.00           C  
ATOM   1698  CG  LEU A 175      11.655  -0.746  -3.944  1.00  0.00           C  
ATOM   1699  CD1 LEU A 175      10.626   0.301  -4.383  1.00  0.00           C  
ATOM   1700  CD2 LEU A 175      11.075  -2.141  -4.188  1.00  0.00           C  
ATOM   1701  H   LEU A 175      15.379  -0.262  -5.574  1.00  0.00           H  
ATOM   1702  HA  LEU A 175      14.176  -0.123  -2.927  1.00  0.00           H  
ATOM   1703  HB2 LEU A 175      13.027  -1.205  -5.573  1.00  0.00           H  
ATOM   1704  HB3 LEU A 175      13.019   0.481  -5.093  1.00  0.00           H  
ATOM   1705  HG  LEU A 175      11.816  -0.617  -2.866  1.00  0.00           H  
ATOM   1706 HD11 LEU A 175      10.428   0.238  -5.458  1.00  0.00           H  
ATOM   1707 HD12 LEU A 175      10.983   1.312  -4.162  1.00  0.00           H  
ATOM   1708 HD13 LEU A 175       9.676   0.161  -3.855  1.00  0.00           H  
ATOM   1709 HD21 LEU A 175      10.819  -2.283  -5.244  1.00  0.00           H  
ATOM   1710 HD22 LEU A 175      10.161  -2.286  -3.602  1.00  0.00           H  
ATOM   1711 HD23 LEU A 175      11.775  -2.932  -3.907  1.00  0.00           H  
ATOM   1712  N   SER A 176      15.138  -2.991  -4.248  1.00  0.00           N  
ATOM   1713  CA  SER A 176      15.340  -4.418  -4.025  1.00  0.00           C  
ATOM   1714  C   SER A 176      16.413  -4.686  -2.968  1.00  0.00           C  
ATOM   1715  O   SER A 176      16.495  -5.785  -2.418  1.00  0.00           O  
ATOM   1716  CB  SER A 176      15.681  -5.146  -5.322  1.00  0.00           C  
ATOM   1717  OG  SER A 176      16.909  -4.662  -5.852  1.00  0.00           O  
ATOM   1718  H   SER A 176      15.565  -2.568  -5.067  1.00  0.00           H  
ATOM   1719  HA  SER A 176      14.399  -4.819  -3.633  1.00  0.00           H  
ATOM   1720  HB2 SER A 176      14.897  -4.992  -6.071  1.00  0.00           H  
ATOM   1721  HB3 SER A 176      15.789  -6.222  -5.146  1.00  0.00           H  
ATOM   1722  HG  SER A 176      17.082  -5.157  -6.671  1.00  0.00           H  
ATOM   1723  N   THR A 177      17.307  -3.648  -2.776  1.00  0.00           N  
ATOM   1724  CA  THR A 177      18.394  -3.692  -1.799  1.00  0.00           C  
ATOM   1725  C   THR A 177      17.797  -3.384  -0.427  1.00  0.00           C  
ATOM   1726  O   THR A 177      18.255  -3.899   0.593  1.00  0.00           O  
ATOM   1727  CB  THR A 177      19.497  -2.696  -2.182  1.00  0.00           C  
ATOM   1728  CG2 THR A 177      20.594  -2.568  -1.130  1.00  0.00           C  
ATOM   1729  OG1 THR A 177      20.105  -3.167  -3.387  1.00  0.00           O  
ATOM   1730  H   THR A 177      17.197  -2.803  -3.330  1.00  0.00           H  
ATOM   1731  HA  THR A 177      18.780  -4.718  -1.784  1.00  0.00           H  
ATOM   1732  HB  THR A 177      19.073  -1.705  -2.386  1.00  0.00           H  
ATOM   1733  HG1 THR A 177      20.760  -2.503  -3.664  1.00  0.00           H  
ATOM   1734 HG21 THR A 177      21.032  -3.546  -0.902  1.00  0.00           H  
ATOM   1735 HG22 THR A 177      20.219  -2.124  -0.203  1.00  0.00           H  
ATOM   1736 HG23 THR A 177      21.409  -1.938  -1.501  1.00  0.00           H  
ATOM   1737  N   LEU A 178      16.820  -2.400  -0.442  1.00  0.00           N  
ATOM   1738  CA  LEU A 178      16.150  -1.912   0.752  1.00  0.00           C  
ATOM   1739  C   LEU A 178      14.749  -2.528   0.865  1.00  0.00           C  
ATOM   1740  O   LEU A 178      13.861  -1.979   1.518  1.00  0.00           O  
ATOM   1741  CB  LEU A 178      16.074  -0.377   0.756  1.00  0.00           C  
ATOM   1742  CG  LEU A 178      17.437   0.342   0.668  1.00  0.00           C  
ATOM   1743  CD1 LEU A 178      17.217   1.853   0.558  1.00  0.00           C  
ATOM   1744  CD2 LEU A 178      18.335   0.037   1.867  1.00  0.00           C  
ATOM   1745  H   LEU A 178      16.538  -2.007  -1.334  1.00  0.00           H  
ATOM   1746  HA  LEU A 178      16.698  -2.260   1.633  1.00  0.00           H  
ATOM   1747  HB2 LEU A 178      15.552  -0.040   1.662  1.00  0.00           H  
ATOM   1748  HB3 LEU A 178      15.449  -0.054  -0.089  1.00  0.00           H  
ATOM   1749  HG  LEU A 178      17.961   0.019  -0.239  1.00  0.00           H  
ATOM   1750 HD11 LEU A 178      16.607   2.094  -0.319  1.00  0.00           H  
ATOM   1751 HD12 LEU A 178      18.172   2.379   0.454  1.00  0.00           H  
ATOM   1752 HD13 LEU A 178      16.708   2.246   1.445  1.00  0.00           H  
ATOM   1753 HD21 LEU A 178      18.606  -1.023   1.904  1.00  0.00           H  
ATOM   1754 HD22 LEU A 178      17.840   0.298   2.809  1.00  0.00           H  
ATOM   1755 HD23 LEU A 178      19.268   0.607   1.808  1.00  0.00           H  
ATOM   1756  N   GLN A 179      14.633  -3.803   0.333  1.00  0.00           N  
ATOM   1757  CA  GLN A 179      13.436  -4.622   0.483  1.00  0.00           C  
ATOM   1758  C   GLN A 179      13.592  -5.415   1.771  1.00  0.00           C  
ATOM   1759  O   GLN A 179      12.620  -5.633   2.492  1.00  0.00           O  
ATOM   1760  CB  GLN A 179      13.254  -5.561  -0.717  1.00  0.00           C  
ATOM   1761  CG  GLN A 179      11.967  -6.388  -0.680  1.00  0.00           C  
ATOM   1762  CD  GLN A 179      10.707  -5.567  -0.889  1.00  0.00           C  
ATOM   1763  NE2 GLN A 179       9.561  -6.302  -0.672  1.00  0.00           N  
ATOM   1764  OE1 GLN A 179      10.705  -4.390  -1.237  1.00  0.00           O  
ATOM   1765  H   GLN A 179      15.417  -4.199  -0.174  1.00  0.00           H  
ATOM   1766  HA  GLN A 179      12.577  -3.953   0.597  1.00  0.00           H  
ATOM   1767  HB2 GLN A 179      14.104  -6.253  -0.778  1.00  0.00           H  
ATOM   1768  HB3 GLN A 179      13.271  -4.975  -1.641  1.00  0.00           H  
ATOM   1769  HG2 GLN A 179      11.885  -6.947   0.258  1.00  0.00           H  
ATOM   1770  HG3 GLN A 179      12.004  -7.127  -1.489  1.00  0.00           H  
ATOM   1771 HE21 GLN A 179       9.585  -7.279  -0.398  1.00  0.00           H  
ATOM   1772 HE22 GLN A 179       8.644  -5.882  -0.783  1.00  0.00           H  
ATOM   1773  N   LEU A 180      14.850  -5.965   1.961  1.00  0.00           N  
ATOM   1774  CA  LEU A 180      15.161  -6.910   3.025  1.00  0.00           C  
ATOM   1775  C   LEU A 180      15.727  -6.197   4.260  1.00  0.00           C  
ATOM   1776  O   LEU A 180      16.415  -6.795   5.088  1.00  0.00           O  
ATOM   1777  CB  LEU A 180      16.131  -7.995   2.528  1.00  0.00           C  
ATOM   1778  CG  LEU A 180      15.661  -8.767   1.277  1.00  0.00           C  
ATOM   1779  CD1 LEU A 180      16.737  -9.771   0.854  1.00  0.00           C  
ATOM   1780  CD2 LEU A 180      14.334  -9.492   1.503  1.00  0.00           C  
ATOM   1781  H   LEU A 180      15.602  -5.694   1.335  1.00  0.00           H  
ATOM   1782  HA  LEU A 180      14.225  -7.374   3.358  1.00  0.00           H  
ATOM   1783  HB2 LEU A 180      16.320  -8.710   3.340  1.00  0.00           H  
ATOM   1784  HB3 LEU A 180      17.100  -7.526   2.306  1.00  0.00           H  
ATOM   1785  HG  LEU A 180      15.529  -8.062   0.447  1.00  0.00           H  
ATOM   1786 HD11 LEU A 180      16.914 -10.519   1.634  1.00  0.00           H  
ATOM   1787 HD12 LEU A 180      17.686  -9.262   0.651  1.00  0.00           H  
ATOM   1788 HD13 LEU A 180      16.441 -10.297  -0.060  1.00  0.00           H  
ATOM   1789 HD21 LEU A 180      14.063 -10.088   0.625  1.00  0.00           H  
ATOM   1790 HD22 LEU A 180      13.517  -8.785   1.677  1.00  0.00           H  
ATOM   1791 HD23 LEU A 180      14.392 -10.166   2.364  1.00  0.00           H  
ATOM   1792  N   MET A 181      15.257  -4.907   4.434  1.00  0.00           N  
ATOM   1793  CA  MET A 181      15.473  -4.119   5.637  1.00  0.00           C  
ATOM   1794  C   MET A 181      14.143  -3.958   6.370  1.00  0.00           C  
ATOM   1795  O   MET A 181      14.110  -3.906   7.600  1.00  0.00           O  
ATOM   1796  CB  MET A 181      16.047  -2.736   5.298  1.00  0.00           C  
ATOM   1797  CG  MET A 181      17.405  -2.760   4.591  1.00  0.00           C  
ATOM   1798  SD  MET A 181      18.733  -3.440   5.633  1.00  0.00           S  
ATOM   1799  CE  MET A 181      20.088  -3.331   4.441  1.00  0.00           C  
ATOM   1800  H   MET A 181      14.727  -4.478   3.685  1.00  0.00           H  
ATOM   1801  HA  MET A 181      16.140  -4.668   6.309  1.00  0.00           H  
ATOM   1802  HB2 MET A 181      16.117  -2.132   6.212  1.00  0.00           H  
ATOM   1803  HB3 MET A 181      15.343  -2.203   4.644  1.00  0.00           H  
ATOM   1804  HG2 MET A 181      17.678  -1.735   4.323  1.00  0.00           H  
ATOM   1805  HG3 MET A 181      17.344  -3.345   3.669  1.00  0.00           H  
ATOM   1806  HE1 MET A 181      21.004  -3.711   4.900  1.00  0.00           H  
ATOM   1807  HE2 MET A 181      20.252  -2.291   4.146  1.00  0.00           H  
ATOM   1808  HE3 MET A 181      19.867  -3.933   3.556  1.00  0.00           H  
ATOM   1809  N   TYR A 182      13.056  -3.701   5.546  1.00  0.00           N  
ATOM   1810  CA  TYR A 182      11.735  -3.361   6.053  1.00  0.00           C  
ATOM   1811  C   TYR A 182      10.832  -4.587   6.147  1.00  0.00           C  
ATOM   1812  O   TYR A 182       9.858  -4.567   6.899  1.00  0.00           O  
ATOM   1813  CB  TYR A 182      11.062  -2.288   5.184  1.00  0.00           C  
ATOM   1814  CG  TYR A 182      11.791  -0.964   5.181  1.00  0.00           C  
ATOM   1815  CD1 TYR A 182      12.051  -0.277   6.375  1.00  0.00           C  
ATOM   1816  CD2 TYR A 182      12.190  -0.383   3.969  1.00  0.00           C  
ATOM   1817  CE1 TYR A 182      12.709   0.954   6.362  1.00  0.00           C  
ATOM   1818  CE2 TYR A 182      12.850   0.847   3.951  1.00  0.00           C  
ATOM   1819  CZ  TYR A 182      13.104   1.508   5.148  1.00  0.00           C  
ATOM   1820  OH  TYR A 182      13.745   2.714   5.101  1.00  0.00           O  
ATOM   1821  H   TYR A 182      13.171  -3.753   4.540  1.00  0.00           H  
ATOM   1822  HA  TYR A 182      11.853  -3.002   7.082  1.00  0.00           H  
ATOM   1823  HB2 TYR A 182      10.037  -2.106   5.532  1.00  0.00           H  
ATOM   1824  HB3 TYR A 182      10.966  -2.663   4.156  1.00  0.00           H  
ATOM   1825  HD1 TYR A 182      11.745  -0.695   7.329  1.00  0.00           H  
ATOM   1826  HD2 TYR A 182      11.981  -0.882   3.027  1.00  0.00           H  
ATOM   1827  HE1 TYR A 182      12.902   1.468   7.300  1.00  0.00           H  
ATOM   1828  HE2 TYR A 182      13.154   1.281   3.003  1.00  0.00           H  
ATOM   1829  HH  TYR A 182      13.838   3.050   6.009  1.00  0.00           H  
ATOM   1830  N   THR A 183      11.130  -5.629   5.287  1.00  0.00           N  
ATOM   1831  CA  THR A 183      10.366  -6.883   5.254  1.00  0.00           C  
ATOM   1832  C   THR A 183      10.826  -7.759   6.420  1.00  0.00           C  
ATOM   1833  O   THR A 183      10.075  -8.590   6.931  1.00  0.00           O  
ATOM   1834  CB  THR A 183      10.524  -7.589   3.901  1.00  0.00           C  
ATOM   1835  CG2 THR A 183       9.786  -8.920   3.817  1.00  0.00           C  
ATOM   1836  OG1 THR A 183       9.964  -6.757   2.882  1.00  0.00           O  
ATOM   1837  H   THR A 183      11.924  -5.535   4.661  1.00  0.00           H  
ATOM   1838  HA  THR A 183       9.316  -6.623   5.425  1.00  0.00           H  
ATOM   1839  HB  THR A 183      11.580  -7.756   3.664  1.00  0.00           H  
ATOM   1840  HG1 THR A 183      10.432  -5.905   2.912  1.00  0.00           H  
ATOM   1841 HG21 THR A 183       9.835  -9.318   2.797  1.00  0.00           H  
ATOM   1842 HG22 THR A 183       8.723  -8.792   4.051  1.00  0.00           H  
ATOM   1843 HG23 THR A 183      10.210  -9.667   4.493  1.00  0.00           H  
ATOM   1844  N   VAL A 184      12.157  -7.593   6.762  1.00  0.00           N  
ATOM   1845  CA  VAL A 184      12.791  -8.261   7.896  1.00  0.00           C  
ATOM   1846  C   VAL A 184      12.413  -7.488   9.169  1.00  0.00           C  
ATOM   1847  O   VAL A 184      12.478  -8.022  10.276  1.00  0.00           O  
ATOM   1848  CB  VAL A 184      14.318  -8.355   7.683  1.00  0.00           C  
ATOM   1849  CG1 VAL A 184      15.051  -8.940   8.894  1.00  0.00           C  
ATOM   1850  CG2 VAL A 184      14.635  -9.219   6.453  1.00  0.00           C  
ATOM   1851  H   VAL A 184      12.722  -6.950   6.214  1.00  0.00           H  
ATOM   1852  HA  VAL A 184      12.351  -9.262   7.987  1.00  0.00           H  
ATOM   1853  HB  VAL A 184      14.720  -7.348   7.503  1.00  0.00           H  
ATOM   1854 HG11 VAL A 184      14.628  -9.908   9.184  1.00  0.00           H  
ATOM   1855 HG12 VAL A 184      14.998  -8.267   9.755  1.00  0.00           H  
ATOM   1856 HG13 VAL A 184      16.113  -9.088   8.672  1.00  0.00           H  
ATOM   1857 HG21 VAL A 184      14.249 -10.237   6.577  1.00  0.00           H  
ATOM   1858 HG22 VAL A 184      15.716  -9.288   6.294  1.00  0.00           H  
ATOM   1859 HG23 VAL A 184      14.196  -8.800   5.543  1.00  0.00           H  
ATOM   1860  N   GLY A 185      12.086  -6.158   8.968  1.00  0.00           N  
ATOM   1861  CA  GLY A 185      11.684  -5.260  10.029  1.00  0.00           C  
ATOM   1862  C   GLY A 185      10.243  -5.450  10.471  1.00  0.00           C  
ATOM   1863  O   GLY A 185       9.868  -5.020  11.562  1.00  0.00           O  
ATOM   1864  H   GLY A 185      12.130  -5.783   8.027  1.00  0.00           H  
ATOM   1865  HA2 GLY A 185      11.801  -4.237   9.660  1.00  0.00           H  
ATOM   1866  HA3 GLY A 185      12.341  -5.419  10.889  1.00  0.00           H  
ATOM   1867  N   TYR A 186       9.413  -6.052   9.539  1.00  0.00           N  
ATOM   1868  CA  TYR A 186       8.019  -6.390   9.813  1.00  0.00           C  
ATOM   1869  C   TYR A 186       7.987  -7.661  10.661  1.00  0.00           C  
ATOM   1870  O   TYR A 186       7.051  -7.874  11.431  1.00  0.00           O  
ATOM   1871  CB  TYR A 186       7.213  -6.654   8.529  1.00  0.00           C  
ATOM   1872  CG  TYR A 186       6.469  -5.456   7.993  1.00  0.00           C  
ATOM   1873  CD1 TYR A 186       5.404  -4.900   8.715  1.00  0.00           C  
ATOM   1874  CD2 TYR A 186       6.788  -4.913   6.743  1.00  0.00           C  
ATOM   1875  CE1 TYR A 186       4.696  -3.807   8.212  1.00  0.00           C  
ATOM   1876  CE2 TYR A 186       6.105  -3.801   6.249  1.00  0.00           C  
ATOM   1877  CZ  TYR A 186       5.066  -3.253   6.991  1.00  0.00           C  
ATOM   1878  OH  TYR A 186       4.379  -2.163   6.535  1.00  0.00           O  
ATOM   1879  H   TYR A 186       9.796  -6.286   8.628  1.00  0.00           H  
ATOM   1880  HA  TYR A 186       7.589  -5.586  10.422  1.00  0.00           H  
ATOM   1881  HB2 TYR A 186       6.458  -7.433   8.705  1.00  0.00           H  
ATOM   1882  HB3 TYR A 186       7.873  -7.058   7.751  1.00  0.00           H  
ATOM   1883  HD1 TYR A 186       5.117  -5.320   9.674  1.00  0.00           H  
ATOM   1884  HD2 TYR A 186       7.571  -5.353   6.136  1.00  0.00           H  
ATOM   1885  HE1 TYR A 186       3.871  -3.392   8.783  1.00  0.00           H  
ATOM   1886  HE2 TYR A 186       6.388  -3.383   5.287  1.00  0.00           H  
ATOM   1887  HH  TYR A 186       4.755  -1.895   5.679  1.00  0.00           H  
ATOM   1888  N   SER A 187       8.990  -8.572  10.373  1.00  0.00           N  
ATOM   1889  CA  SER A 187       9.107  -9.872  11.022  1.00  0.00           C  
ATOM   1890  C   SER A 187       9.766  -9.760  12.397  1.00  0.00           C  
ATOM   1891  O   SER A 187       9.731 -10.702  13.189  1.00  0.00           O  
ATOM   1892  CB  SER A 187       9.899 -10.841  10.148  1.00  0.00           C  
ATOM   1893  OG  SER A 187       9.114 -11.248   9.034  1.00  0.00           O  
ATOM   1894  H   SER A 187       9.691  -8.318   9.682  1.00  0.00           H  
ATOM   1895  HA  SER A 187       8.089 -10.248  11.178  1.00  0.00           H  
ATOM   1896  HB2 SER A 187      10.164 -11.747  10.704  1.00  0.00           H  
ATOM   1897  HB3 SER A 187      10.829 -10.397   9.778  1.00  0.00           H  
ATOM   1898  HG  SER A 187       8.872 -10.446   8.540  1.00  0.00           H  
ATOM   1899  N   PHE A 188      10.440  -8.575  12.629  1.00  0.00           N  
ATOM   1900  CA  PHE A 188      11.077  -8.250  13.900  1.00  0.00           C  
ATOM   1901  C   PHE A 188       9.996  -7.738  14.850  1.00  0.00           C  
ATOM   1902  O   PHE A 188      10.052  -7.973  16.057  1.00  0.00           O  
ATOM   1903  CB  PHE A 188      12.172  -7.193  13.695  1.00  0.00           C  
ATOM   1904  CG  PHE A 188      12.865  -6.784  14.971  1.00  0.00           C  
ATOM   1905  CD1 PHE A 188      13.756  -7.655  15.611  1.00  0.00           C  
ATOM   1906  CD2 PHE A 188      12.607  -5.531  15.546  1.00  0.00           C  
ATOM   1907  CE1 PHE A 188      14.377  -7.279  16.803  1.00  0.00           C  
ATOM   1908  CE2 PHE A 188      13.234  -5.155  16.734  1.00  0.00           C  
ATOM   1909  CZ  PHE A 188      14.117  -6.030  17.363  1.00  0.00           C  
ATOM   1910  H   PHE A 188      10.481  -7.885  11.885  1.00  0.00           H  
ATOM   1911  HA  PHE A 188      11.488  -9.174  14.324  1.00  0.00           H  
ATOM   1912  HB2 PHE A 188      11.751  -6.302  13.212  1.00  0.00           H  
ATOM   1913  HB3 PHE A 188      12.928  -7.573  12.995  1.00  0.00           H  
ATOM   1914  HD1 PHE A 188      13.969  -8.633  15.186  1.00  0.00           H  
ATOM   1915  HD2 PHE A 188      11.913  -4.841  15.074  1.00  0.00           H  
ATOM   1916  HE1 PHE A 188      15.066  -7.960  17.294  1.00  0.00           H  
ATOM   1917  HE2 PHE A 188      13.033  -4.180  17.166  1.00  0.00           H  
ATOM   1918  HZ  PHE A 188      14.602  -5.737  18.290  1.00  0.00           H  
ATOM   1919  N   SER A 189       9.074  -6.890  14.257  1.00  0.00           N  
ATOM   1920  CA  SER A 189       8.038  -6.192  15.003  1.00  0.00           C  
ATOM   1921  C   SER A 189       6.785  -7.040  15.212  1.00  0.00           C  
ATOM   1922  O   SER A 189       5.845  -6.609  15.879  1.00  0.00           O  
ATOM   1923  CB  SER A 189       7.676  -4.878  14.315  1.00  0.00           C  
ATOM   1924  OG  SER A 189       8.745  -3.951  14.462  1.00  0.00           O  
ATOM   1925  H   SER A 189       9.112  -6.754  13.251  1.00  0.00           H  
ATOM   1926  HA  SER A 189       8.448  -5.982  15.998  1.00  0.00           H  
ATOM   1927  HB2 SER A 189       6.789  -4.422  14.766  1.00  0.00           H  
ATOM   1928  HB3 SER A 189       7.471  -5.017  13.248  1.00  0.00           H  
ATOM   1929  HG  SER A 189       9.533  -4.352  14.058  1.00  0.00           H  
ATOM   1930  N   LEU A 190       6.806  -8.286  14.616  1.00  0.00           N  
ATOM   1931  CA  LEU A 190       5.743  -9.275  14.775  1.00  0.00           C  
ATOM   1932  C   LEU A 190       5.981 -10.021  16.087  1.00  0.00           C  
ATOM   1933  O   LEU A 190       5.037 -10.450  16.750  1.00  0.00           O  
ATOM   1934  CB  LEU A 190       5.751 -10.244  13.583  1.00  0.00           C  
ATOM   1935  CG  LEU A 190       4.655 -11.326  13.597  1.00  0.00           C  
ATOM   1936  CD1 LEU A 190       3.249 -10.731  13.536  1.00  0.00           C  
ATOM   1937  CD2 LEU A 190       4.861 -12.280  12.416  1.00  0.00           C  
ATOM   1938  H   LEU A 190       7.607  -8.539  14.046  1.00  0.00           H  
ATOM   1939  HA  LEU A 190       4.793  -8.736  14.852  1.00  0.00           H  
ATOM   1940  HB2 LEU A 190       6.730 -10.740  13.531  1.00  0.00           H  
ATOM   1941  HB3 LEU A 190       5.660  -9.665  12.656  1.00  0.00           H  
ATOM   1942  HG  LEU A 190       4.741 -11.919  14.514  1.00  0.00           H  
ATOM   1943 HD11 LEU A 190       3.034 -10.117  14.415  1.00  0.00           H  
ATOM   1944 HD12 LEU A 190       2.497 -11.526  13.501  1.00  0.00           H  
ATOM   1945 HD13 LEU A 190       3.119 -10.109  12.644  1.00  0.00           H  
ATOM   1946 HD21 LEU A 190       5.853 -12.741  12.457  1.00  0.00           H  
ATOM   1947 HD22 LEU A 190       4.768 -11.756  11.459  1.00  0.00           H  
ATOM   1948 HD23 LEU A 190       4.120 -13.086  12.436  1.00  0.00           H  
ATOM   1949  N   ILE A 191       7.314 -10.294  16.346  1.00  0.00           N  
ATOM   1950  CA  ILE A 191       7.775 -11.130  17.449  1.00  0.00           C  
ATOM   1951  C   ILE A 191       7.964 -10.284  18.715  1.00  0.00           C  
ATOM   1952  O   ILE A 191       8.099 -10.820  19.816  1.00  0.00           O  
ATOM   1953  CB  ILE A 191       9.049 -11.907  17.033  1.00  0.00           C  
ATOM   1954  CG1 ILE A 191       8.812 -12.795  15.786  1.00  0.00           C  
ATOM   1955  CG2 ILE A 191       9.632 -12.754  18.171  1.00  0.00           C  
ATOM   1956  CD1 ILE A 191       7.771 -13.895  15.955  1.00  0.00           C  
ATOM   1957  H   ILE A 191       8.019  -9.882  15.741  1.00  0.00           H  
ATOM   1958  HA  ILE A 191       6.970 -11.833  17.687  1.00  0.00           H  
ATOM   1959  HB  ILE A 191       9.820 -11.174  16.756  1.00  0.00           H  
ATOM   1960 HG12 ILE A 191       9.763 -13.258  15.494  1.00  0.00           H  
ATOM   1961 HG13 ILE A 191       8.511 -12.170  14.939  1.00  0.00           H  
ATOM   1962 HG21 ILE A 191       8.866 -13.372  18.650  1.00  0.00           H  
ATOM   1963 HG22 ILE A 191      10.087 -12.118  18.937  1.00  0.00           H  
ATOM   1964 HG23 ILE A 191      10.423 -13.416  17.803  1.00  0.00           H  
ATOM   1965 HD11 ILE A 191       8.032 -14.577  16.769  1.00  0.00           H  
ATOM   1966 HD12 ILE A 191       7.706 -14.487  15.036  1.00  0.00           H  
ATOM   1967 HD13 ILE A 191       6.777 -13.484  16.150  1.00  0.00           H  
ATOM   1968  N   SER A 192       7.991  -8.913  18.529  1.00  0.00           N  
ATOM   1969  CA  SER A 192       8.096  -7.981  19.646  1.00  0.00           C  
ATOM   1970  C   SER A 192       6.757  -7.900  20.376  1.00  0.00           C  
ATOM   1971  O   SER A 192       6.705  -7.592  21.566  1.00  0.00           O  
ATOM   1972  CB  SER A 192       8.506  -6.590  19.175  1.00  0.00           C  
ATOM   1973  OG  SER A 192       9.880  -6.587  18.806  1.00  0.00           O  
ATOM   1974  H   SER A 192       7.924  -8.539  17.587  1.00  0.00           H  
ATOM   1975  HA  SER A 192       8.839  -8.388  20.344  1.00  0.00           H  
ATOM   1976  HB2 SER A 192       8.385  -5.855  19.977  1.00  0.00           H  
ATOM   1977  HB3 SER A 192       7.909  -6.250  18.323  1.00  0.00           H  
ATOM   1978  HG  SER A 192       9.993  -7.248  18.102  1.00  0.00           H  
ATOM   1979  N   LEU A 193       5.652  -8.071  19.562  1.00  0.00           N  
ATOM   1980  CA  LEU A 193       4.278  -7.991  20.038  1.00  0.00           C  
ATOM   1981  C   LEU A 193       3.863  -9.316  20.683  1.00  0.00           C  
ATOM   1982  O   LEU A 193       2.946  -9.353  21.503  1.00  0.00           O  
ATOM   1983  CB  LEU A 193       3.314  -7.716  18.877  1.00  0.00           C  
ATOM   1984  CG  LEU A 193       3.469  -6.336  18.217  1.00  0.00           C  
ATOM   1985  CD1 LEU A 193       2.763  -6.347  16.860  1.00  0.00           C  
ATOM   1986  CD2 LEU A 193       2.887  -5.225  19.088  1.00  0.00           C  
ATOM   1987  H   LEU A 193       5.804  -8.276  18.578  1.00  0.00           H  
ATOM   1988  HA  LEU A 193       4.221  -7.216  20.809  1.00  0.00           H  
ATOM   1989  HB2 LEU A 193       2.281  -7.823  19.234  1.00  0.00           H  
ATOM   1990  HB3 LEU A 193       3.455  -8.494  18.115  1.00  0.00           H  
ATOM   1991  HG  LEU A 193       4.530  -6.120  18.049  1.00  0.00           H  
ATOM   1992 HD11 LEU A 193       2.811  -5.366  16.377  1.00  0.00           H  
ATOM   1993 HD12 LEU A 193       1.713  -6.622  16.977  1.00  0.00           H  
ATOM   1994 HD13 LEU A 193       3.220  -7.077  16.184  1.00  0.00           H  
ATOM   1995 HD21 LEU A 193       2.977  -4.254  18.591  1.00  0.00           H  
ATOM   1996 HD22 LEU A 193       3.410  -5.155  20.046  1.00  0.00           H  
ATOM   1997 HD23 LEU A 193       1.824  -5.392  19.284  1.00  0.00           H  
ATOM   1998  N   PHE A 194       4.480 -10.436  20.149  1.00  0.00           N  
ATOM   1999  CA  PHE A 194       4.102 -11.804  20.490  1.00  0.00           C  
ATOM   2000  C   PHE A 194       4.633 -12.154  21.876  1.00  0.00           C  
ATOM   2001  O   PHE A 194       4.007 -12.916  22.613  1.00  0.00           O  
ATOM   2002  CB  PHE A 194       4.650 -12.783  19.441  1.00  0.00           C  
ATOM   2003  CG  PHE A 194       4.173 -14.200  19.634  1.00  0.00           C  
ATOM   2004  CD1 PHE A 194       2.887 -14.579  19.226  1.00  0.00           C  
ATOM   2005  CD2 PHE A 194       5.001 -15.152  20.246  1.00  0.00           C  
ATOM   2006  CE1 PHE A 194       2.437 -15.884  19.429  1.00  0.00           C  
ATOM   2007  CE2 PHE A 194       4.549 -16.456  20.449  1.00  0.00           C  
ATOM   2008  CZ  PHE A 194       3.267 -16.822  20.041  1.00  0.00           C  
ATOM   2009  H   PHE A 194       5.232 -10.303  19.479  1.00  0.00           H  
ATOM   2010  HA  PHE A 194       3.009 -11.843  20.537  1.00  0.00           H  
ATOM   2011  HB2 PHE A 194       5.747 -12.769  19.446  1.00  0.00           H  
ATOM   2012  HB3 PHE A 194       4.356 -12.455  18.436  1.00  0.00           H  
ATOM   2013  HD1 PHE A 194       2.230 -13.860  18.746  1.00  0.00           H  
ATOM   2014  HD2 PHE A 194       6.001 -14.880  20.574  1.00  0.00           H  
ATOM   2015  HE1 PHE A 194       1.439 -16.169  19.110  1.00  0.00           H  
ATOM   2016  HE2 PHE A 194       5.196 -17.186  20.927  1.00  0.00           H  
ATOM   2017  HZ  PHE A 194       2.916 -17.837  20.200  1.00  0.00           H  
ATOM   2018  N   LEU A 195       5.902 -11.675  22.146  1.00  0.00           N  
ATOM   2019  CA  LEU A 195       6.608 -11.984  23.379  1.00  0.00           C  
ATOM   2020  C   LEU A 195       6.217 -11.023  24.504  1.00  0.00           C  
ATOM   2021  O   LEU A 195       6.559 -11.254  25.665  1.00  0.00           O  
ATOM   2022  CB  LEU A 195       8.127 -11.973  23.174  1.00  0.00           C  
ATOM   2023  CG  LEU A 195       8.653 -13.106  22.267  1.00  0.00           C  
ATOM   2024  CD1 LEU A 195      10.148 -12.902  22.007  1.00  0.00           C  
ATOM   2025  CD2 LEU A 195       8.422 -14.493  22.869  1.00  0.00           C  
ATOM   2026  H   LEU A 195       6.357 -11.072  21.466  1.00  0.00           H  
ATOM   2027  HA  LEU A 195       6.275 -12.971  23.716  1.00  0.00           H  
ATOM   2028  HB2 LEU A 195       8.633 -12.033  24.147  1.00  0.00           H  
ATOM   2029  HB3 LEU A 195       8.419 -11.008  22.740  1.00  0.00           H  
ATOM   2030  HG  LEU A 195       8.137 -13.066  21.301  1.00  0.00           H  
ATOM   2031 HD11 LEU A 195      10.533 -13.669  21.327  1.00  0.00           H  
ATOM   2032 HD12 LEU A 195      10.724 -12.954  22.938  1.00  0.00           H  
ATOM   2033 HD13 LEU A 195      10.335 -11.926  21.548  1.00  0.00           H  
ATOM   2034 HD21 LEU A 195       7.355 -14.726  22.942  1.00  0.00           H  
ATOM   2035 HD22 LEU A 195       8.857 -14.569  23.871  1.00  0.00           H  
ATOM   2036 HD23 LEU A 195       8.877 -15.268  22.243  1.00  0.00           H  
ATOM   2037  N   ALA A 196       5.512  -9.901  24.106  1.00  0.00           N  
ATOM   2038  CA  ALA A 196       4.975  -8.923  25.040  1.00  0.00           C  
ATOM   2039  C   ALA A 196       3.568  -9.309  25.503  1.00  0.00           C  
ATOM   2040  O   ALA A 196       3.066  -8.768  26.488  1.00  0.00           O  
ATOM   2041  CB  ALA A 196       4.956  -7.536  24.417  1.00  0.00           C  
ATOM   2042  H   ALA A 196       5.338  -9.760  23.116  1.00  0.00           H  
ATOM   2043  HA  ALA A 196       5.613  -8.915  25.931  1.00  0.00           H  
ATOM   2044  HB1 ALA A 196       4.331  -7.511  23.518  1.00  0.00           H  
ATOM   2045  HB2 ALA A 196       5.965  -7.222  24.135  1.00  0.00           H  
ATOM   2046  HB3 ALA A 196       4.561  -6.799  25.122  1.00  0.00           H  
ATOM   2047  N   LEU A 197       2.915 -10.225  24.697  1.00  0.00           N  
ATOM   2048  CA  LEU A 197       1.598 -10.789  25.002  1.00  0.00           C  
ATOM   2049  C   LEU A 197       1.795 -11.941  25.985  1.00  0.00           C  
ATOM   2050  O   LEU A 197       0.925 -12.228  26.807  1.00  0.00           O  
ATOM   2051  CB  LEU A 197       0.900 -11.231  23.702  1.00  0.00           C  
ATOM   2052  CG  LEU A 197      -0.486 -11.884  23.897  1.00  0.00           C  
ATOM   2053  CD1 LEU A 197      -1.423 -11.522  22.741  1.00  0.00           C  
ATOM   2054  CD2 LEU A 197      -0.386 -13.412  23.968  1.00  0.00           C  
ATOM   2055  H   LEU A 197       3.382 -10.545  23.855  1.00  0.00           H  
ATOM   2056  HA  LEU A 197       1.008 -10.016  25.508  1.00  0.00           H  
ATOM   2057  HB2 LEU A 197       1.549 -11.911  23.137  1.00  0.00           H  
ATOM   2058  HB3 LEU A 197       0.796 -10.336  23.076  1.00  0.00           H  
ATOM   2059  HG  LEU A 197      -0.943 -11.512  24.822  1.00  0.00           H  
ATOM   2060 HD11 LEU A 197      -1.581 -10.443  22.691  1.00  0.00           H  
ATOM   2061 HD12 LEU A 197      -2.404 -11.990  22.872  1.00  0.00           H  
ATOM   2062 HD13 LEU A 197      -1.015 -11.852  21.780  1.00  0.00           H  
ATOM   2063 HD21 LEU A 197      -1.373 -13.855  24.138  1.00  0.00           H  
ATOM   2064 HD22 LEU A 197       0.266 -13.747  24.776  1.00  0.00           H  
ATOM   2065 HD23 LEU A 197       0.009 -13.826  23.033  1.00  0.00           H  
ATOM   2066  N   THR A 198       2.946 -12.682  25.775  1.00  0.00           N  
ATOM   2067  CA  THR A 198       3.284 -13.886  26.533  1.00  0.00           C  
ATOM   2068  C   THR A 198       3.821 -13.509  27.917  1.00  0.00           C  
ATOM   2069  O   THR A 198       3.882 -14.347  28.816  1.00  0.00           O  
ATOM   2070  CB  THR A 198       4.277 -14.742  25.730  1.00  0.00           C  
ATOM   2071  CG2 THR A 198       4.748 -16.000  26.449  1.00  0.00           C  
ATOM   2072  OG1 THR A 198       3.634 -15.185  24.531  1.00  0.00           O  
ATOM   2073  H   THR A 198       3.599 -12.371  25.061  1.00  0.00           H  
ATOM   2074  HA  THR A 198       2.347 -14.435  26.684  1.00  0.00           H  
ATOM   2075  HB  THR A 198       5.154 -14.153  25.441  1.00  0.00           H  
ATOM   2076  HG1 THR A 198       3.318 -14.395  24.060  1.00  0.00           H  
ATOM   2077 HG21 THR A 198       5.318 -16.640  25.765  1.00  0.00           H  
ATOM   2078 HG22 THR A 198       3.896 -16.595  26.797  1.00  0.00           H  
ATOM   2079 HG23 THR A 198       5.390 -15.767  27.302  1.00  0.00           H  
ATOM   2080  N   LEU A 199       4.274 -12.207  28.042  1.00  0.00           N  
ATOM   2081  CA  LEU A 199       4.823 -11.669  29.284  1.00  0.00           C  
ATOM   2082  C   LEU A 199       3.696 -11.307  30.254  1.00  0.00           C  
ATOM   2083  O   LEU A 199       3.923 -11.186  31.459  1.00  0.00           O  
ATOM   2084  CB  LEU A 199       5.716 -10.459  28.979  1.00  0.00           C  
ATOM   2085  CG  LEU A 199       6.496  -9.870  30.172  1.00  0.00           C  
ATOM   2086  CD1 LEU A 199       7.344 -10.909  30.905  1.00  0.00           C  
ATOM   2087  CD2 LEU A 199       7.397  -8.736  29.674  1.00  0.00           C  
ATOM   2088  H   LEU A 199       4.215 -11.589  27.238  1.00  0.00           H  
ATOM   2089  HA  LEU A 199       5.403 -12.476  29.744  1.00  0.00           H  
ATOM   2090  HB2 LEU A 199       5.104  -9.663  28.534  1.00  0.00           H  
ATOM   2091  HB3 LEU A 199       6.439 -10.752  28.207  1.00  0.00           H  
ATOM   2092  HG  LEU A 199       5.785  -9.438  30.886  1.00  0.00           H  
ATOM   2093 HD11 LEU A 199       7.953 -10.435  31.684  1.00  0.00           H  
ATOM   2094 HD12 LEU A 199       8.020 -11.427  30.217  1.00  0.00           H  
ATOM   2095 HD13 LEU A 199       6.721 -11.659  31.401  1.00  0.00           H  
ATOM   2096 HD21 LEU A 199       8.139  -9.110  28.961  1.00  0.00           H  
ATOM   2097 HD22 LEU A 199       7.938  -8.272  30.506  1.00  0.00           H  
ATOM   2098 HD23 LEU A 199       6.810  -7.957  29.178  1.00  0.00           H  
ATOM   2099  N   LEU A 200       2.463 -11.054  29.677  1.00  0.00           N  
ATOM   2100  CA  LEU A 200       1.283 -10.745  30.474  1.00  0.00           C  
ATOM   2101  C   LEU A 200       0.641 -12.034  31.002  1.00  0.00           C  
ATOM   2102  O   LEU A 200      -0.130 -11.999  31.962  1.00  0.00           O  
ATOM   2103  CB  LEU A 200       0.240  -9.943  29.686  1.00  0.00           C  
ATOM   2104  CG  LEU A 200       0.707  -8.559  29.194  1.00  0.00           C  
ATOM   2105  CD1 LEU A 200      -0.436  -7.869  28.444  1.00  0.00           C  
ATOM   2106  CD2 LEU A 200       1.203  -7.661  30.326  1.00  0.00           C  
ATOM   2107  H   LEU A 200       2.369 -11.104  28.667  1.00  0.00           H  
ATOM   2108  HA  LEU A 200       1.608 -10.189  31.360  1.00  0.00           H  
ATOM   2109  HB2 LEU A 200      -0.648  -9.809  30.317  1.00  0.00           H  
ATOM   2110  HB3 LEU A 200      -0.091 -10.531  28.820  1.00  0.00           H  
ATOM   2111  HG  LEU A 200       1.532  -8.698  28.489  1.00  0.00           H  
ATOM   2112 HD11 LEU A 200      -0.755  -8.469  27.585  1.00  0.00           H  
ATOM   2113 HD12 LEU A 200      -0.124  -6.889  28.070  1.00  0.00           H  
ATOM   2114 HD13 LEU A 200      -1.305  -7.718  29.093  1.00  0.00           H  
ATOM   2115 HD21 LEU A 200       0.452  -7.566  31.115  1.00  0.00           H  
ATOM   2116 HD22 LEU A 200       1.433  -6.656  29.956  1.00  0.00           H  
ATOM   2117 HD23 LEU A 200       2.120  -8.055  30.774  1.00  0.00           H  
ATOM   2118  N   LEU A 201       0.912 -13.171  30.260  1.00  0.00           N  
ATOM   2119  CA  LEU A 201       0.418 -14.500  30.606  1.00  0.00           C  
ATOM   2120  C   LEU A 201       1.368 -15.215  31.573  1.00  0.00           C  
ATOM   2121  O   LEU A 201       1.018 -16.246  32.149  1.00  0.00           O  
ATOM   2122  CB  LEU A 201       0.231 -15.369  29.354  1.00  0.00           C  
ATOM   2123  CG  LEU A 201      -0.936 -14.926  28.449  1.00  0.00           C  
ATOM   2124  CD1 LEU A 201      -0.868 -15.670  27.113  1.00  0.00           C  
ATOM   2125  CD2 LEU A 201      -2.295 -15.183  29.104  1.00  0.00           C  
ATOM   2126  H   LEU A 201       1.505 -13.085  29.440  1.00  0.00           H  
ATOM   2127  HA  LEU A 201      -0.525 -14.381  31.151  1.00  0.00           H  
ATOM   2128  HB2 LEU A 201       0.073 -16.415  29.646  1.00  0.00           H  
ATOM   2129  HB3 LEU A 201       1.163 -15.358  28.774  1.00  0.00           H  
ATOM   2130  HG  LEU A 201      -0.849 -13.853  28.240  1.00  0.00           H  
ATOM   2131 HD11 LEU A 201       0.085 -15.481  26.609  1.00  0.00           H  
ATOM   2132 HD12 LEU A 201      -1.670 -15.342  26.444  1.00  0.00           H  
ATOM   2133 HD13 LEU A 201      -0.966 -16.752  27.255  1.00  0.00           H  
ATOM   2134 HD21 LEU A 201      -2.413 -14.612  30.028  1.00  0.00           H  
ATOM   2135 HD22 LEU A 201      -2.425 -16.244  29.345  1.00  0.00           H  
ATOM   2136 HD23 LEU A 201      -3.109 -14.889  28.433  1.00  0.00           H  
ATOM   2137  N   PHE A 202       2.629 -14.658  31.681  1.00  0.00           N  
ATOM   2138  CA  PHE A 202       3.657 -15.178  32.578  1.00  0.00           C  
ATOM   2139  C   PHE A 202       3.339 -14.687  33.989  1.00  0.00           C  
ATOM   2140  O   PHE A 202       3.604 -15.375  34.975  1.00  0.00           O  
ATOM   2141  CB  PHE A 202       5.048 -14.705  32.131  1.00  0.00           C  
ATOM   2142  CG  PHE A 202       6.167 -15.234  32.994  1.00  0.00           C  
ATOM   2143  CD1 PHE A 202       6.811 -14.394  33.914  1.00  0.00           C  
ATOM   2144  CD2 PHE A 202       6.561 -16.575  32.906  1.00  0.00           C  
ATOM   2145  CE1 PHE A 202       7.825 -14.889  34.734  1.00  0.00           C  
ATOM   2146  CE2 PHE A 202       7.579 -17.067  33.725  1.00  0.00           C  
ATOM   2147  CZ  PHE A 202       8.209 -16.225  34.639  1.00  0.00           C  
ATOM   2148  H   PHE A 202       2.851 -13.840  31.123  1.00  0.00           H  
ATOM   2149  HA  PHE A 202       3.586 -16.272  32.578  1.00  0.00           H  
ATOM   2150  HB2 PHE A 202       5.089 -13.609  32.117  1.00  0.00           H  
ATOM   2151  HB3 PHE A 202       5.233 -15.017  31.096  1.00  0.00           H  
ATOM   2152  HD1 PHE A 202       6.520 -13.350  34.004  1.00  0.00           H  
ATOM   2153  HD2 PHE A 202       6.075 -17.245  32.202  1.00  0.00           H  
ATOM   2154  HE1 PHE A 202       8.314 -14.233  35.449  1.00  0.00           H  
ATOM   2155  HE2 PHE A 202       7.877 -18.109  33.651  1.00  0.00           H  
ATOM   2156  HZ  PHE A 202       8.999 -16.610  35.278  1.00  0.00           H  
ATOM   2157  N   LEU A 203       2.888 -13.378  34.043  1.00  0.00           N  
ATOM   2158  CA  LEU A 203       2.606 -12.688  35.290  1.00  0.00           C  
ATOM   2159  C   LEU A 203       1.146 -13.006  35.574  1.00  0.00           C  
ATOM   2160  O   LEU A 203       0.228 -12.562  34.888  1.00  0.00           O  
ATOM   2161  CB  LEU A 203       2.807 -11.177  35.153  1.00  0.00           C  
ATOM   2162  CG  LEU A 203       4.267 -10.769  34.884  1.00  0.00           C  
ATOM   2163  CD1 LEU A 203       4.340  -9.273  34.591  1.00  0.00           C  
ATOM   2164  CD2 LEU A 203       5.190 -11.114  36.051  1.00  0.00           C  
ATOM   2165  H   LEU A 203       2.730 -12.879  33.172  1.00  0.00           H  
ATOM   2166  HA  LEU A 203       3.243 -13.097  36.078  1.00  0.00           H  
ATOM   2167  HB2 LEU A 203       2.450 -10.682  36.066  1.00  0.00           H  
ATOM   2168  HB3 LEU A 203       2.180 -10.798  34.335  1.00  0.00           H  
ATOM   2169  HG  LEU A 203       4.636 -11.297  33.998  1.00  0.00           H  
ATOM   2170 HD11 LEU A 203       3.731  -9.014  33.718  1.00  0.00           H  
ATOM   2171 HD12 LEU A 203       5.372  -8.981  34.376  1.00  0.00           H  
ATOM   2172 HD13 LEU A 203       3.987  -8.680  35.440  1.00  0.00           H  
ATOM   2173 HD21 LEU A 203       5.279 -12.196  36.172  1.00  0.00           H  
ATOM   2174 HD22 LEU A 203       4.821 -10.691  36.990  1.00  0.00           H  
ATOM   2175 HD23 LEU A 203       6.198 -10.727  35.875  1.00  0.00           H  
ATOM   2176  N   ARG A 204       0.994 -13.892  36.631  1.00  0.00           N  
ATOM   2177  CA  ARG A 204      -0.300 -14.404  37.052  1.00  0.00           C  
ATOM   2178  C   ARG A 204      -0.958 -13.467  38.066  1.00  0.00           C  
ATOM   2179  O   ARG A 204      -2.134 -13.623  38.394  1.00  0.00           O  
ATOM   2180  CB  ARG A 204      -0.179 -15.811  37.647  1.00  0.00           C  
ATOM   2181  CG  ARG A 204       0.471 -16.851  36.723  1.00  0.00           C  
ATOM   2182  CD  ARG A 204      -0.168 -16.981  35.341  1.00  0.00           C  
ATOM   2183  NE  ARG A 204      -1.579 -17.386  35.430  1.00  0.00           N  
ATOM   2184  CZ  ARG A 204      -2.402 -17.479  34.306  1.00  0.00           C  
ATOM   2185  NH1 ARG A 204      -1.928 -17.209  33.026  1.00  0.00           N1+
ATOM   2186  NH2 ARG A 204      -3.732 -17.852  34.471  1.00  0.00           N1+
ATOM   2187  H   ARG A 204       1.812 -14.194  37.151  1.00  0.00           H  
ATOM   2188  HA  ARG A 204      -0.962 -14.418  36.180  1.00  0.00           H  
ATOM   2189  HB2 ARG A 204      -1.174 -16.166  37.943  1.00  0.00           H  
ATOM   2190  HB3 ARG A 204       0.408 -15.767  38.575  1.00  0.00           H  
ATOM   2191  HG2 ARG A 204       0.431 -17.825  37.226  1.00  0.00           H  
ATOM   2192  HG3 ARG A 204       1.534 -16.613  36.597  1.00  0.00           H  
ATOM   2193  HD2 ARG A 204       0.365 -17.753  34.776  1.00  0.00           H  
ATOM   2194  HD3 ARG A 204      -0.105 -16.034  34.798  1.00  0.00           H  
ATOM   2195  HE  ARG A 204      -1.990 -17.602  36.336  1.00  0.00           H  
ATOM   2196 HH11 ARG A 204      -0.965 -16.935  32.856  1.00  0.00           H  
ATOM   2197 HH12 ARG A 204      -2.541 -17.276  32.217  1.00  0.00           H  
ATOM   2198 HH21 ARG A 204      -4.112 -18.055  35.392  1.00  0.00           H  
ATOM   2199 HH22 ARG A 204      -4.360 -17.926  33.674  1.00  0.00           H  
ATOM   2200  N   LYS A 205      -0.115 -12.505  38.594  1.00  0.00           N  
ATOM   2201  CA  LYS A 205      -0.540 -11.492  39.549  1.00  0.00           C  
ATOM   2202  C   LYS A 205      -0.699 -10.134  38.848  1.00  0.00           C  
ATOM   2203  O   LYS A 205      -0.710  -9.081  39.487  1.00  0.00           O  
ATOM   2204  CB  LYS A 205       0.452 -11.392  40.716  1.00  0.00           C  
ATOM   2205  CG  LYS A 205       0.645 -12.690  41.511  1.00  0.00           C  
ATOM   2206  CD  LYS A 205      -0.620 -13.279  42.140  1.00  0.00           C  
ATOM   2207  CE  LYS A 205      -1.304 -12.325  43.109  1.00  0.00           C  
ATOM   2208  NZ  LYS A 205      -2.455 -13.019  43.737  1.00  0.00           N1+
ATOM   2209  H   LYS A 205       0.853 -12.481  38.289  1.00  0.00           H  
ATOM   2210  HA  LYS A 205      -1.537 -11.751  39.922  1.00  0.00           H  
ATOM   2211  HB2 LYS A 205       0.141 -10.595  41.402  1.00  0.00           H  
ATOM   2212  HB3 LYS A 205       1.433 -11.086  40.328  1.00  0.00           H  
ATOM   2213  HG2 LYS A 205       1.377 -12.498  42.306  1.00  0.00           H  
ATOM   2214  HG3 LYS A 205       1.095 -13.451  40.863  1.00  0.00           H  
ATOM   2215  HD2 LYS A 205      -0.338 -14.197  42.672  1.00  0.00           H  
ATOM   2216  HD3 LYS A 205      -1.322 -13.586  41.356  1.00  0.00           H  
ATOM   2217  HE2 LYS A 205      -1.711 -11.442  42.609  1.00  0.00           H  
ATOM   2218  HE3 LYS A 205      -0.638 -12.017  43.920  1.00  0.00           H  
ATOM   2219  HZ1 LYS A 205      -2.942 -12.402  44.400  1.00  0.00           H  
ATOM   2220  HZ2 LYS A 205      -2.155 -13.853  44.260  1.00  0.00           H  
ATOM   2221  HZ3 LYS A 205      -3.144 -13.322  43.036  1.00  0.00           H  
ATOM   2222  N   LEU A 206      -0.987 -10.217  37.495  1.00  0.00           N  
ATOM   2223  CA  LEU A 206      -1.314  -9.063  36.659  1.00  0.00           C  
ATOM   2224  C   LEU A 206      -2.493  -9.492  35.782  1.00  0.00           C  
ATOM   2225  O   LEU A 206      -2.571  -9.217  34.587  1.00  0.00           O  
ATOM   2226  CB  LEU A 206      -0.076  -8.629  35.863  1.00  0.00           C  
ATOM   2227  CG  LEU A 206      -0.180  -7.257  35.165  1.00  0.00           C  
ATOM   2228  CD1 LEU A 206      -0.386  -6.100  36.142  1.00  0.00           C  
ATOM   2229  CD2 LEU A 206       1.082  -7.010  34.334  1.00  0.00           C  
ATOM   2230  H   LEU A 206      -0.968 -11.127  37.046  1.00  0.00           H  
ATOM   2231  HA  LEU A 206      -1.661  -8.260  37.314  1.00  0.00           H  
ATOM   2232  HB2 LEU A 206       0.145  -9.394  35.106  1.00  0.00           H  
ATOM   2233  HB3 LEU A 206       0.794  -8.613  36.533  1.00  0.00           H  
ATOM   2234  HG  LEU A 206      -1.029  -7.266  34.476  1.00  0.00           H  
ATOM   2235 HD11 LEU A 206      -0.394  -5.143  35.609  1.00  0.00           H  
ATOM   2236 HD12 LEU A 206       0.413  -6.060  36.889  1.00  0.00           H  
ATOM   2237 HD13 LEU A 206      -1.342  -6.181  36.666  1.00  0.00           H  
ATOM   2238 HD21 LEU A 206       1.223  -7.805  33.594  1.00  0.00           H  
ATOM   2239 HD22 LEU A 206       1.971  -6.981  34.971  1.00  0.00           H  
ATOM   2240 HD23 LEU A 206       1.019  -6.059  33.795  1.00  0.00           H  
ATOM   2241  N   HSD A 207      -3.512 -10.093  36.508  1.00  0.00           N  
ATOM   2242  CA  HSD A 207      -4.771 -10.530  35.922  1.00  0.00           C  
ATOM   2243  C   HSD A 207      -5.828  -9.650  36.580  1.00  0.00           C  
ATOM   2244  O   HSD A 207      -6.212  -9.826  37.734  1.00  0.00           O  
ATOM   2245  CB  HSD A 207      -5.025 -12.016  36.209  1.00  0.00           C  
ATOM   2246  CG  HSD A 207      -4.396 -12.914  35.199  1.00  0.00           C  
ATOM   2247  CD2 HSD A 207      -4.993 -13.911  34.455  1.00  0.00           C  
ATOM   2248  ND1 HSD A 207      -3.059 -12.816  34.885  1.00  0.00           N  
ATOM   2249  CE1 HSD A 207      -2.859 -13.720  33.952  1.00  0.00           C  
ATOM   2250  NE2 HSD A 207      -4.001 -14.408  33.659  1.00  0.00           N  
ATOM   2251  H   HSD A 207      -3.380 -10.232  37.505  1.00  0.00           H  
ATOM   2252  HA  HSD A 207      -4.757 -10.350  34.841  1.00  0.00           H  
ATOM   2253  HB2 HSD A 207      -6.106 -12.207  36.216  1.00  0.00           H  
ATOM   2254  HB3 HSD A 207      -4.658 -12.292  37.206  1.00  0.00           H  
ATOM   2255  HD2 HSD A 207      -6.005 -14.288  34.410  1.00  0.00           H  
ATOM   2256  HE1 HSD A 207      -1.922 -13.928  33.457  1.00  0.00           H  
ATOM   2257  HE2 HSD A 207      -4.095 -15.150  32.979  1.00  0.00           H  
ATOM   2258  N   CYS A 208      -6.235  -8.613  35.755  1.00  0.00           N  
ATOM   2259  CA  CYS A 208      -7.269  -7.646  36.113  1.00  0.00           C  
ATOM   2260  C   CYS A 208      -7.946  -7.219  34.809  1.00  0.00           C  
ATOM   2261  O   CYS A 208      -7.584  -7.640  33.712  1.00  0.00           O  
ATOM   2262  CB  CYS A 208      -6.724  -6.502  36.974  1.00  0.00           C  
ATOM   2263  SG  CYS A 208      -5.476  -5.479  36.138  1.00  0.00           S  
ATOM   2264  H   CYS A 208      -5.795  -8.510  34.844  1.00  0.00           H  
ATOM   2265  HA  CYS A 208      -8.023  -8.186  36.702  1.00  0.00           H  
ATOM   2266  HB2 CYS A 208      -6.261  -6.904  37.882  1.00  0.00           H  
ATOM   2267  HB3 CYS A 208      -7.532  -5.837  37.293  1.00  0.00           H  
ATOM   2268  HG  CYS A 208      -4.585  -6.462  35.936  1.00  0.00           H  
ATOM   2269  N   THR A 209      -9.019  -6.361  34.991  1.00  0.00           N  
ATOM   2270  CA  THR A 209      -9.948  -6.022  33.912  1.00  0.00           C  
ATOM   2271  C   THR A 209      -9.263  -5.198  32.827  1.00  0.00           C  
ATOM   2272  O   THR A 209      -9.621  -5.288  31.652  1.00  0.00           O  
ATOM   2273  CB  THR A 209     -11.173  -5.289  34.483  1.00  0.00           C  
ATOM   2274  CG2 THR A 209     -12.110  -4.743  33.413  1.00  0.00           C  
ATOM   2275  OG1 THR A 209     -11.934  -6.216  35.259  1.00  0.00           O  
ATOM   2276  H   THR A 209      -9.194  -5.972  35.912  1.00  0.00           H  
ATOM   2277  HA  THR A 209     -10.252  -6.974  33.462  1.00  0.00           H  
ATOM   2278  HB  THR A 209     -10.871  -4.467  35.143  1.00  0.00           H  
ATOM   2279  HG1 THR A 209     -11.350  -6.563  35.955  1.00  0.00           H  
ATOM   2280 HG21 THR A 209     -12.441  -5.542  32.741  1.00  0.00           H  
ATOM   2281 HG22 THR A 209     -11.638  -3.955  32.820  1.00  0.00           H  
ATOM   2282 HG23 THR A 209     -13.009  -4.321  33.871  1.00  0.00           H  
ATOM   2283  N   ARG A 210      -8.345  -4.274  33.289  1.00  0.00           N  
ATOM   2284  CA  ARG A 210      -7.698  -3.310  32.405  1.00  0.00           C  
ATOM   2285  C   ARG A 210      -6.572  -3.973  31.609  1.00  0.00           C  
ATOM   2286  O   ARG A 210      -6.153  -3.456  30.572  1.00  0.00           O  
ATOM   2287  CB  ARG A 210      -7.214  -2.102  33.215  1.00  0.00           C  
ATOM   2288  CG  ARG A 210      -6.674  -0.962  32.344  1.00  0.00           C  
ATOM   2289  CD  ARG A 210      -6.652   0.374  33.080  1.00  0.00           C  
ATOM   2290  NE  ARG A 210      -5.905   0.323  34.345  1.00  0.00           N  
ATOM   2291  CZ  ARG A 210      -4.515   0.362  34.430  1.00  0.00           C  
ATOM   2292  NH1 ARG A 210      -3.708   0.426  33.300  1.00  0.00           N1+
ATOM   2293  NH2 ARG A 210      -3.920   0.343  35.688  1.00  0.00           N1+
ATOM   2294  H   ARG A 210      -8.106  -4.266  34.276  1.00  0.00           H  
ATOM   2295  HA  ARG A 210      -8.453  -2.987  31.677  1.00  0.00           H  
ATOM   2296  HB2 ARG A 210      -6.440  -2.412  33.929  1.00  0.00           H  
ATOM   2297  HB3 ARG A 210      -8.057  -1.730  33.813  1.00  0.00           H  
ATOM   2298  HG2 ARG A 210      -7.292  -0.848  31.445  1.00  0.00           H  
ATOM   2299  HG3 ARG A 210      -5.663  -1.215  32.009  1.00  0.00           H  
ATOM   2300  HD2 ARG A 210      -7.672   0.685  33.329  1.00  0.00           H  
ATOM   2301  HD3 ARG A 210      -6.235   1.169  32.452  1.00  0.00           H  
ATOM   2302  HE  ARG A 210      -6.428   0.336  35.218  1.00  0.00           H  
ATOM   2303 HH11 ARG A 210      -4.096   0.452  32.361  1.00  0.00           H  
ATOM   2304 HH12 ARG A 210      -2.695   0.453  33.384  1.00  0.00           H  
ATOM   2305 HH21 ARG A 210      -4.481   0.301  36.535  1.00  0.00           H  
ATOM   2306 HH22 ARG A 210      -2.910   0.377  35.793  1.00  0.00           H  
ATOM   2307  N   ASN A 211      -6.027  -5.109  32.183  1.00  0.00           N  
ATOM   2308  CA  ASN A 211      -4.929  -5.851  31.578  1.00  0.00           C  
ATOM   2309  C   ASN A 211      -5.427  -6.925  30.607  1.00  0.00           C  
ATOM   2310  O   ASN A 211      -4.629  -7.521  29.882  1.00  0.00           O  
ATOM   2311  CB  ASN A 211      -4.045  -6.484  32.653  1.00  0.00           C  
ATOM   2312  CG  ASN A 211      -2.643  -6.740  32.140  1.00  0.00           C  
ATOM   2313  ND2 ASN A 211      -1.865  -5.606  32.071  1.00  0.00           N  
ATOM   2314  OD1 ASN A 211      -2.258  -7.861  31.815  1.00  0.00           O  
ATOM   2315  H   ASN A 211      -6.416  -5.454  33.056  1.00  0.00           H  
ATOM   2316  HA  ASN A 211      -4.354  -5.143  30.973  1.00  0.00           H  
ATOM   2317  HB2 ASN A 211      -4.466  -7.429  33.016  1.00  0.00           H  
ATOM   2318  HB3 ASN A 211      -3.956  -5.817  33.517  1.00  0.00           H  
ATOM   2319 HD21 ASN A 211      -0.907  -5.650  31.740  1.00  0.00           H  
ATOM   2320 HD22 ASN A 211      -2.211  -4.692  32.344  1.00  0.00           H  
ATOM   2321  N   TYR A 212      -6.786  -7.181  30.623  1.00  0.00           N  
ATOM   2322  CA  TYR A 212      -7.420  -8.107  29.689  1.00  0.00           C  
ATOM   2323  C   TYR A 212      -7.713  -7.401  28.362  1.00  0.00           C  
ATOM   2324  O   TYR A 212      -7.990  -8.048  27.352  1.00  0.00           O  
ATOM   2325  CB  TYR A 212      -8.728  -8.690  30.245  1.00  0.00           C  
ATOM   2326  CG  TYR A 212      -8.628  -9.588  31.458  1.00  0.00           C  
ATOM   2327  CD1 TYR A 212      -9.764  -9.742  32.271  1.00  0.00           C  
ATOM   2328  CD2 TYR A 212      -7.472 -10.311  31.783  1.00  0.00           C  
ATOM   2329  CE1 TYR A 212      -9.735 -10.563  33.399  1.00  0.00           C  
ATOM   2330  CE2 TYR A 212      -7.440 -11.134  32.910  1.00  0.00           C  
ATOM   2331  CZ  TYR A 212      -8.569 -11.251  33.713  1.00  0.00           C  
ATOM   2332  OH  TYR A 212      -8.504 -12.062  34.810  1.00  0.00           O  
ATOM   2333  H   TYR A 212      -7.373  -6.694  31.293  1.00  0.00           H  
ATOM   2334  HA  TYR A 212      -6.702  -8.900  29.449  1.00  0.00           H  
ATOM   2335  HB2 TYR A 212      -9.226  -9.273  29.459  1.00  0.00           H  
ATOM   2336  HB3 TYR A 212      -9.400  -7.856  30.487  1.00  0.00           H  
ATOM   2337  HD1 TYR A 212     -10.683  -9.211  32.032  1.00  0.00           H  
ATOM   2338  HD2 TYR A 212      -6.576 -10.245  31.174  1.00  0.00           H  
ATOM   2339  HE1 TYR A 212     -10.623 -10.655  34.019  1.00  0.00           H  
ATOM   2340  HE2 TYR A 212      -6.530 -11.676  33.147  1.00  0.00           H  
ATOM   2341  HH  TYR A 212      -9.363 -12.035  35.267  1.00  0.00           H  
ATOM   2342  N   ILE A 213      -7.716  -6.020  28.428  1.00  0.00           N  
ATOM   2343  CA  ILE A 213      -7.933  -5.154  27.273  1.00  0.00           C  
ATOM   2344  C   ILE A 213      -6.589  -4.990  26.555  1.00  0.00           C  
ATOM   2345  O   ILE A 213      -6.557  -4.696  25.360  1.00  0.00           O  
ATOM   2346  CB  ILE A 213      -8.566  -3.808  27.706  1.00  0.00           C  
ATOM   2347  CG1 ILE A 213      -9.973  -4.067  28.297  1.00  0.00           C  
ATOM   2348  CG2 ILE A 213      -8.655  -2.809  26.546  1.00  0.00           C  
ATOM   2349  CD1 ILE A 213     -10.591  -2.853  28.973  1.00  0.00           C  
ATOM   2350  H   ILE A 213      -7.538  -5.576  29.324  1.00  0.00           H  
ATOM   2351  HA  ILE A 213      -8.601  -5.679  26.578  1.00  0.00           H  
ATOM   2352  HB  ILE A 213      -7.937  -3.357  28.485  1.00  0.00           H  
ATOM   2353 HG12 ILE A 213      -9.922  -4.866  29.045  1.00  0.00           H  
ATOM   2354 HG13 ILE A 213     -10.649  -4.424  27.510  1.00  0.00           H  
ATOM   2355 HG21 ILE A 213      -7.664  -2.556  26.158  1.00  0.00           H  
ATOM   2356 HG22 ILE A 213      -9.108  -1.865  26.862  1.00  0.00           H  
ATOM   2357 HG23 ILE A 213      -9.252  -3.212  25.722  1.00  0.00           H  
ATOM   2358 HD11 ILE A 213      -9.912  -2.435  29.721  1.00  0.00           H  
ATOM   2359 HD12 ILE A 213     -11.518  -3.140  29.479  1.00  0.00           H  
ATOM   2360 HD13 ILE A 213     -10.841  -2.071  28.251  1.00  0.00           H  
ATOM   2361  N   HSD A 214      -5.462  -5.103  27.355  1.00  0.00           N  
ATOM   2362  CA  HSD A 214      -4.106  -4.962  26.834  1.00  0.00           C  
ATOM   2363  C   HSD A 214      -3.689  -6.222  26.075  1.00  0.00           C  
ATOM   2364  O   HSD A 214      -2.799  -6.168  25.226  1.00  0.00           O  
ATOM   2365  CB  HSD A 214      -3.077  -4.695  27.940  1.00  0.00           C  
ATOM   2366  CG  HSD A 214      -3.231  -3.394  28.647  1.00  0.00           C  
ATOM   2367  CD2 HSD A 214      -3.819  -2.220  28.229  1.00  0.00           C  
ATOM   2368  ND1 HSD A 214      -2.712  -3.243  29.916  1.00  0.00           N  
ATOM   2369  CE1 HSD A 214      -3.008  -2.012  30.266  1.00  0.00           C  
ATOM   2370  NE2 HSD A 214      -3.684  -1.356  29.279  1.00  0.00           N  
ATOM   2371  H   HSD A 214      -5.579  -5.301  28.344  1.00  0.00           H  
ATOM   2372  HA  HSD A 214      -4.117  -4.143  26.104  1.00  0.00           H  
ATOM   2373  HB2 HSD A 214      -2.066  -4.722  27.512  1.00  0.00           H  
ATOM   2374  HB3 HSD A 214      -3.113  -5.505  28.679  1.00  0.00           H  
ATOM   2375  HD2 HSD A 214      -4.312  -1.932  27.313  1.00  0.00           H  
ATOM   2376  HE1 HSD A 214      -2.763  -1.542  31.208  1.00  0.00           H  
ATOM   2377  HE2 HSD A 214      -4.021  -0.403  29.317  1.00  0.00           H  
ATOM   2378  N   MET A 215      -4.299  -7.393  26.488  1.00  0.00           N  
ATOM   2379  CA  MET A 215      -4.027  -8.684  25.866  1.00  0.00           C  
ATOM   2380  C   MET A 215      -4.709  -8.747  24.500  1.00  0.00           C  
ATOM   2381  O   MET A 215      -4.252  -9.458  23.605  1.00  0.00           O  
ATOM   2382  CB  MET A 215      -4.544  -9.852  26.718  1.00  0.00           C  
ATOM   2383  CG  MET A 215      -3.621 -10.168  27.894  1.00  0.00           C  
ATOM   2384  SD  MET A 215      -4.378 -11.474  28.914  1.00  0.00           S  
ATOM   2385  CE  MET A 215      -3.093 -11.624  30.173  1.00  0.00           C  
ATOM   2386  H   MET A 215      -4.972  -7.354  27.248  1.00  0.00           H  
ATOM   2387  HA  MET A 215      -2.946  -8.763  25.697  1.00  0.00           H  
ATOM   2388  HB2 MET A 215      -4.632 -10.749  26.090  1.00  0.00           H  
ATOM   2389  HB3 MET A 215      -5.557  -9.622  27.077  1.00  0.00           H  
ATOM   2390  HG2 MET A 215      -3.456  -9.282  28.510  1.00  0.00           H  
ATOM   2391  HG3 MET A 215      -2.651 -10.519  27.526  1.00  0.00           H  
ATOM   2392  HE1 MET A 215      -3.384 -12.389  30.897  1.00  0.00           H  
ATOM   2393  HE2 MET A 215      -2.963 -10.677  30.703  1.00  0.00           H  
ATOM   2394  HE3 MET A 215      -2.151 -11.926  29.710  1.00  0.00           H  
ATOM   2395  N   ASN A 216      -5.918  -8.075  24.430  1.00  0.00           N  
ATOM   2396  CA  ASN A 216      -6.760  -8.063  23.241  1.00  0.00           C  
ATOM   2397  C   ASN A 216      -6.331  -6.980  22.249  1.00  0.00           C  
ATOM   2398  O   ASN A 216      -6.747  -6.990  21.090  1.00  0.00           O  
ATOM   2399  CB  ASN A 216      -8.234  -7.883  23.606  1.00  0.00           C  
ATOM   2400  CG  ASN A 216      -8.940  -9.217  23.736  1.00  0.00           C  
ATOM   2401  ND2 ASN A 216      -8.593  -9.916  24.869  1.00  0.00           N  
ATOM   2402  OD1 ASN A 216      -9.740  -9.621  22.896  1.00  0.00           O  
ATOM   2403  H   ASN A 216      -6.229  -7.551  25.242  1.00  0.00           H  
ATOM   2404  HA  ASN A 216      -6.607  -9.018  22.725  1.00  0.00           H  
ATOM   2405  HB2 ASN A 216      -8.759  -7.327  22.824  1.00  0.00           H  
ATOM   2406  HB3 ASN A 216      -8.364  -7.316  24.535  1.00  0.00           H  
ATOM   2407 HD21 ASN A 216      -7.926  -9.557  25.544  1.00  0.00           H  
ATOM   2408 HD22 ASN A 216      -8.999 -10.824  25.067  1.00  0.00           H  
ATOM   2409  N   LEU A 217      -5.521  -5.990  22.779  1.00  0.00           N  
ATOM   2410  CA  LEU A 217      -4.964  -4.905  21.979  1.00  0.00           C  
ATOM   2411  C   LEU A 217      -3.758  -5.465  21.233  1.00  0.00           C  
ATOM   2412  O   LEU A 217      -3.489  -5.072  20.098  1.00  0.00           O  
ATOM   2413  CB  LEU A 217      -4.581  -3.710  22.859  1.00  0.00           C  
ATOM   2414  CG  LEU A 217      -3.962  -2.509  22.115  1.00  0.00           C  
ATOM   2415  CD1 LEU A 217      -4.881  -1.949  21.029  1.00  0.00           C  
ATOM   2416  CD2 LEU A 217      -3.618  -1.403  23.118  1.00  0.00           C  
ATOM   2417  H   LEU A 217      -5.287  -6.026  23.767  1.00  0.00           H  
ATOM   2418  HA  LEU A 217      -5.723  -4.622  21.243  1.00  0.00           H  
ATOM   2419  HB2 LEU A 217      -3.871  -4.040  23.629  1.00  0.00           H  
ATOM   2420  HB3 LEU A 217      -5.476  -3.369  23.395  1.00  0.00           H  
ATOM   2421  HG  LEU A 217      -3.024  -2.825  21.645  1.00  0.00           H  
ATOM   2422 HD11 LEU A 217      -4.427  -1.076  20.552  1.00  0.00           H  
ATOM   2423 HD12 LEU A 217      -5.842  -1.640  21.449  1.00  0.00           H  
ATOM   2424 HD13 LEU A 217      -5.070  -2.683  20.240  1.00  0.00           H  
ATOM   2425 HD21 LEU A 217      -2.931  -1.775  23.885  1.00  0.00           H  
ATOM   2426 HD22 LEU A 217      -4.517  -1.029  23.620  1.00  0.00           H  
ATOM   2427 HD23 LEU A 217      -3.134  -0.559  22.616  1.00  0.00           H  
ATOM   2428  N   PHE A 218      -2.969  -6.341  21.965  1.00  0.00           N  
ATOM   2429  CA  PHE A 218      -1.777  -6.960  21.406  1.00  0.00           C  
ATOM   2430  C   PHE A 218      -2.177  -8.012  20.375  1.00  0.00           C  
ATOM   2431  O   PHE A 218      -1.396  -8.312  19.472  1.00  0.00           O  
ATOM   2432  CB  PHE A 218      -0.901  -7.640  22.473  1.00  0.00           C  
ATOM   2433  CG  PHE A 218       0.118  -6.757  23.153  1.00  0.00           C  
ATOM   2434  CD1 PHE A 218       0.259  -6.784  24.547  1.00  0.00           C  
ATOM   2435  CD2 PHE A 218       1.015  -5.982  22.406  1.00  0.00           C  
ATOM   2436  CE1 PHE A 218       1.242  -6.020  25.179  1.00  0.00           C  
ATOM   2437  CE2 PHE A 218       2.003  -5.225  23.036  1.00  0.00           C  
ATOM   2438  CZ  PHE A 218       2.111  -5.238  24.423  1.00  0.00           C  
ATOM   2439  H   PHE A 218      -3.235  -6.565  22.920  1.00  0.00           H  
ATOM   2440  HA  PHE A 218      -1.237  -6.181  20.857  1.00  0.00           H  
ATOM   2441  HB2 PHE A 218      -0.328  -8.458  22.016  1.00  0.00           H  
ATOM   2442  HB3 PHE A 218      -1.545  -8.109  23.228  1.00  0.00           H  
ATOM   2443  HD1 PHE A 218      -0.390  -7.410  25.154  1.00  0.00           H  
ATOM   2444  HD2 PHE A 218       0.965  -5.977  21.323  1.00  0.00           H  
ATOM   2445  HE1 PHE A 218       1.340  -6.044  26.260  1.00  0.00           H  
ATOM   2446  HE2 PHE A 218       2.693  -4.631  22.444  1.00  0.00           H  
ATOM   2447  HZ  PHE A 218       2.884  -4.654  24.912  1.00  0.00           H  
ATOM   2448  N   ALA A 219      -3.377  -8.661  20.605  1.00  0.00           N  
ATOM   2449  CA  ALA A 219      -3.837  -9.761  19.769  1.00  0.00           C  
ATOM   2450  C   ALA A 219      -4.278  -9.268  18.395  1.00  0.00           C  
ATOM   2451  O   ALA A 219      -4.279 -10.029  17.427  1.00  0.00           O  
ATOM   2452  CB  ALA A 219      -4.991 -10.508  20.423  1.00  0.00           C  
ATOM   2453  H   ALA A 219      -3.957  -8.363  21.383  1.00  0.00           H  
ATOM   2454  HA  ALA A 219      -2.990 -10.439  19.619  1.00  0.00           H  
ATOM   2455  HB1 ALA A 219      -5.853  -9.850  20.579  1.00  0.00           H  
ATOM   2456  HB2 ALA A 219      -4.694 -10.913  21.395  1.00  0.00           H  
ATOM   2457  HB3 ALA A 219      -5.324 -11.341  19.795  1.00  0.00           H  
ATOM   2458  N   SER A 220      -4.783  -7.980  18.378  1.00  0.00           N  
ATOM   2459  CA  SER A 220      -5.284  -7.346  17.171  1.00  0.00           C  
ATOM   2460  C   SER A 220      -4.179  -6.627  16.395  1.00  0.00           C  
ATOM   2461  O   SER A 220      -4.383  -6.254  15.239  1.00  0.00           O  
ATOM   2462  CB  SER A 220      -6.456  -6.412  17.467  1.00  0.00           C  
ATOM   2463  OG  SER A 220      -6.067  -5.335  18.307  1.00  0.00           O  
ATOM   2464  H   SER A 220      -4.785  -7.447  19.243  1.00  0.00           H  
ATOM   2465  HA  SER A 220      -5.642  -8.143  16.507  1.00  0.00           H  
ATOM   2466  HB2 SER A 220      -7.270  -6.951  17.962  1.00  0.00           H  
ATOM   2467  HB3 SER A 220      -6.851  -5.981  16.541  1.00  0.00           H  
ATOM   2468  HG  SER A 220      -5.816  -5.710  19.167  1.00  0.00           H  
ATOM   2469  N   PHE A 221      -3.011  -6.382  17.100  1.00  0.00           N  
ATOM   2470  CA  PHE A 221      -1.840  -5.746  16.504  1.00  0.00           C  
ATOM   2471  C   PHE A 221      -0.938  -6.782  15.832  1.00  0.00           C  
ATOM   2472  O   PHE A 221      -0.129  -6.429  14.972  1.00  0.00           O  
ATOM   2473  CB  PHE A 221      -1.011  -4.947  17.530  1.00  0.00           C  
ATOM   2474  CG  PHE A 221      -1.241  -3.453  17.488  1.00  0.00           C  
ATOM   2475  CD1 PHE A 221      -1.059  -2.731  16.299  1.00  0.00           C  
ATOM   2476  CD2 PHE A 221      -1.577  -2.751  18.652  1.00  0.00           C  
ATOM   2477  CE1 PHE A 221      -1.254  -1.349  16.268  1.00  0.00           C  
ATOM   2478  CE2 PHE A 221      -1.771  -1.368  18.621  1.00  0.00           C  
ATOM   2479  CZ  PHE A 221      -1.613  -0.667  17.429  1.00  0.00           C  
ATOM   2480  H   PHE A 221      -2.956  -6.677  18.070  1.00  0.00           H  
ATOM   2481  HA  PHE A 221      -2.206  -5.105  15.694  1.00  0.00           H  
ATOM   2482  HB2 PHE A 221       0.062  -5.086  17.356  1.00  0.00           H  
ATOM   2483  HB3 PHE A 221      -1.194  -5.327  18.542  1.00  0.00           H  
ATOM   2484  HD1 PHE A 221      -0.765  -3.239  15.384  1.00  0.00           H  
ATOM   2485  HD2 PHE A 221      -1.684  -3.274  19.597  1.00  0.00           H  
ATOM   2486  HE1 PHE A 221      -1.126  -0.807  15.336  1.00  0.00           H  
ATOM   2487  HE2 PHE A 221      -2.035  -0.838  19.532  1.00  0.00           H  
ATOM   2488  HZ  PHE A 221      -1.763   0.408  17.405  1.00  0.00           H  
ATOM   2489  N   ILE A 222      -1.020  -8.070  16.330  1.00  0.00           N  
ATOM   2490  CA  ILE A 222      -0.204  -9.176  15.816  1.00  0.00           C  
ATOM   2491  C   ILE A 222      -0.743  -9.530  14.435  1.00  0.00           C  
ATOM   2492  O   ILE A 222       0.013  -9.919  13.545  1.00  0.00           O  
ATOM   2493  CB  ILE A 222      -0.232 -10.391  16.780  1.00  0.00           C  
ATOM   2494  CG1 ILE A 222       0.697 -10.119  17.982  1.00  0.00           C  
ATOM   2495  CG2 ILE A 222       0.179 -11.709  16.107  1.00  0.00           C  
ATOM   2496  CD1 ILE A 222       0.407 -11.017  19.175  1.00  0.00           C  
ATOM   2497  H   ILE A 222      -1.679  -8.264  17.078  1.00  0.00           H  
ATOM   2498  HA  ILE A 222       0.820  -8.804  15.680  1.00  0.00           H  
ATOM   2499  HB  ILE A 222      -1.259 -10.519  17.148  1.00  0.00           H  
ATOM   2500 HG12 ILE A 222       0.590  -9.079  18.303  1.00  0.00           H  
ATOM   2501 HG13 ILE A 222       1.746 -10.241  17.684  1.00  0.00           H  
ATOM   2502 HG21 ILE A 222       0.176 -12.539  16.819  1.00  0.00           H  
ATOM   2503 HG22 ILE A 222       1.184 -11.637  15.680  1.00  0.00           H  
ATOM   2504 HG23 ILE A 222      -0.517 -11.986  15.309  1.00  0.00           H  
ATOM   2505 HD11 ILE A 222       0.684 -12.054  18.976  1.00  0.00           H  
ATOM   2506 HD12 ILE A 222      -0.653 -10.992  19.441  1.00  0.00           H  
ATOM   2507 HD13 ILE A 222       0.976 -10.680  20.047  1.00  0.00           H  
ATOM   2508  N   LEU A 223      -2.123  -9.514  14.341  1.00  0.00           N  
ATOM   2509  CA  LEU A 223      -2.833  -9.942  13.150  1.00  0.00           C  
ATOM   2510  C   LEU A 223      -2.959  -8.809  12.126  1.00  0.00           C  
ATOM   2511  O   LEU A 223      -3.388  -9.042  10.996  1.00  0.00           O  
ATOM   2512  CB  LEU A 223      -4.212 -10.509  13.509  1.00  0.00           C  
ATOM   2513  CG  LEU A 223      -4.162 -11.751  14.425  1.00  0.00           C  
ATOM   2514  CD1 LEU A 223      -5.575 -12.130  14.875  1.00  0.00           C  
ATOM   2515  CD2 LEU A 223      -3.500 -12.949  13.743  1.00  0.00           C  
ATOM   2516  H   LEU A 223      -2.666  -9.178  15.132  1.00  0.00           H  
ATOM   2517  HA  LEU A 223      -2.228 -10.710  12.657  1.00  0.00           H  
ATOM   2518  HB2 LEU A 223      -4.747 -10.768  12.588  1.00  0.00           H  
ATOM   2519  HB3 LEU A 223      -4.802  -9.722  13.998  1.00  0.00           H  
ATOM   2520  HG  LEU A 223      -3.584 -11.513  15.325  1.00  0.00           H  
ATOM   2521 HD11 LEU A 223      -6.076 -11.282  15.354  1.00  0.00           H  
ATOM   2522 HD12 LEU A 223      -5.542 -12.949  15.601  1.00  0.00           H  
ATOM   2523 HD13 LEU A 223      -6.187 -12.457  14.030  1.00  0.00           H  
ATOM   2524 HD21 LEU A 223      -3.544 -13.834  14.387  1.00  0.00           H  
ATOM   2525 HD22 LEU A 223      -2.444 -12.756  13.532  1.00  0.00           H  
ATOM   2526 HD23 LEU A 223      -3.998 -13.194  12.799  1.00  0.00           H  
ATOM   2527  N   ARG A 224      -2.574  -7.556  12.569  1.00  0.00           N  
ATOM   2528  CA  ARG A 224      -2.502  -6.387  11.697  1.00  0.00           C  
ATOM   2529  C   ARG A 224      -1.143  -6.393  10.997  1.00  0.00           C  
ATOM   2530  O   ARG A 224      -1.016  -5.934   9.863  1.00  0.00           O  
ATOM   2531  CB  ARG A 224      -2.696  -5.093  12.497  1.00  0.00           C  
ATOM   2532  CG  ARG A 224      -2.740  -3.851  11.606  1.00  0.00           C  
ATOM   2533  CD  ARG A 224      -3.032  -2.582  12.403  1.00  0.00           C  
ATOM   2534  NE  ARG A 224      -2.981  -1.405  11.517  1.00  0.00           N  
ATOM   2535  CZ  ARG A 224      -3.318  -0.122  11.940  1.00  0.00           C  
ATOM   2536  NH1 ARG A 224      -3.690   0.143  13.251  1.00  0.00           N1+
ATOM   2537  NH2 ARG A 224      -3.280   0.922  11.024  1.00  0.00           N1+
ATOM   2538  H   ARG A 224      -2.309  -7.442  13.542  1.00  0.00           H  
ATOM   2539  HA  ARG A 224      -3.278  -6.487  10.929  1.00  0.00           H  
ATOM   2540  HB2 ARG A 224      -1.893  -4.978  13.235  1.00  0.00           H  
ATOM   2541  HB3 ARG A 224      -3.635  -5.158  13.058  1.00  0.00           H  
ATOM   2542  HG2 ARG A 224      -3.506  -3.978  10.833  1.00  0.00           H  
ATOM   2543  HG3 ARG A 224      -1.784  -3.723  11.084  1.00  0.00           H  
ATOM   2544  HD2 ARG A 224      -2.282  -2.447  13.188  1.00  0.00           H  
ATOM   2545  HD3 ARG A 224      -4.032  -2.643  12.841  1.00  0.00           H  
ATOM   2546  HE  ARG A 224      -2.702  -1.521  10.545  1.00  0.00           H  
ATOM   2547 HH11 ARG A 224      -3.717  -0.587  13.957  1.00  0.00           H  
ATOM   2548 HH12 ARG A 224      -3.939   1.084  13.545  1.00  0.00           H  
ATOM   2549 HH21 ARG A 224      -3.522   1.871  11.298  1.00  0.00           H  
ATOM   2550 HH22 ARG A 224      -3.015   0.765  10.055  1.00  0.00           H  
ATOM   2551  N   THR A 225      -0.085  -6.810  11.786  1.00  0.00           N  
ATOM   2552  CA  THR A 225       1.307  -6.784  11.337  1.00  0.00           C  
ATOM   2553  C   THR A 225       1.538  -7.934  10.356  1.00  0.00           C  
ATOM   2554  O   THR A 225       2.434  -7.870   9.514  1.00  0.00           O  
ATOM   2555  CB  THR A 225       2.250  -6.843  12.550  1.00  0.00           C  
ATOM   2556  CG2 THR A 225       3.725  -6.946  12.186  1.00  0.00           C  
ATOM   2557  OG1 THR A 225       2.111  -5.629  13.294  1.00  0.00           O  
ATOM   2558  H   THR A 225      -0.281  -7.157  12.721  1.00  0.00           H  
ATOM   2559  HA  THR A 225       1.445  -5.844  10.788  1.00  0.00           H  
ATOM   2560  HB  THR A 225       1.988  -7.675  13.214  1.00  0.00           H  
ATOM   2561  HG1 THR A 225       1.174  -5.542  13.537  1.00  0.00           H  
ATOM   2562 HG21 THR A 225       4.022  -6.118  11.535  1.00  0.00           H  
ATOM   2563 HG22 THR A 225       3.963  -7.891  11.690  1.00  0.00           H  
ATOM   2564 HG23 THR A 225       4.345  -6.869  13.086  1.00  0.00           H  
ATOM   2565  N   LEU A 226       0.751  -9.051  10.575  1.00  0.00           N  
ATOM   2566  CA  LEU A 226       0.852 -10.271   9.781  1.00  0.00           C  
ATOM   2567  C   LEU A 226       0.099 -10.094   8.464  1.00  0.00           C  
ATOM   2568  O   LEU A 226       0.419 -10.747   7.471  1.00  0.00           O  
ATOM   2569  CB  LEU A 226       0.296 -11.460  10.576  1.00  0.00           C  
ATOM   2570  CG  LEU A 226       0.422 -12.840   9.899  1.00  0.00           C  
ATOM   2571  CD1 LEU A 226       1.871 -13.205   9.574  1.00  0.00           C  
ATOM   2572  CD2 LEU A 226      -0.192 -13.911  10.805  1.00  0.00           C  
ATOM   2573  H   LEU A 226       0.060  -9.021  11.319  1.00  0.00           H  
ATOM   2574  HA  LEU A 226       1.912 -10.413   9.546  1.00  0.00           H  
ATOM   2575  HB2 LEU A 226      -0.764 -11.278  10.796  1.00  0.00           H  
ATOM   2576  HB3 LEU A 226       0.806 -11.500  11.547  1.00  0.00           H  
ATOM   2577  HG  LEU A 226      -0.151 -12.837   8.964  1.00  0.00           H  
ATOM   2578 HD11 LEU A 226       2.296 -12.531   8.825  1.00  0.00           H  
ATOM   2579 HD12 LEU A 226       1.932 -14.220   9.165  1.00  0.00           H  
ATOM   2580 HD13 LEU A 226       2.499 -13.163  10.469  1.00  0.00           H  
ATOM   2581 HD21 LEU A 226       0.341 -13.979  11.759  1.00  0.00           H  
ATOM   2582 HD22 LEU A 226      -0.154 -14.895  10.325  1.00  0.00           H  
ATOM   2583 HD23 LEU A 226      -1.242 -13.685  11.018  1.00  0.00           H  
ATOM   2584  N   ALA A 227      -1.015  -9.274   8.516  1.00  0.00           N  
ATOM   2585  CA  ALA A 227      -1.893  -9.091   7.370  1.00  0.00           C  
ATOM   2586  C   ALA A 227      -1.272  -8.176   6.322  1.00  0.00           C  
ATOM   2587  O   ALA A 227      -1.645  -8.230   5.150  1.00  0.00           O  
ATOM   2588  CB  ALA A 227      -3.241  -8.523   7.788  1.00  0.00           C  
ATOM   2589  H   ALA A 227      -1.228  -8.783   9.379  1.00  0.00           H  
ATOM   2590  HA  ALA A 227      -2.035 -10.072   6.900  1.00  0.00           H  
ATOM   2591  HB1 ALA A 227      -3.129  -7.573   8.322  1.00  0.00           H  
ATOM   2592  HB2 ALA A 227      -3.763  -9.223   8.444  1.00  0.00           H  
ATOM   2593  HB3 ALA A 227      -3.877  -8.340   6.915  1.00  0.00           H  
ATOM   2594  N   VAL A 228      -0.391  -7.234   6.820  1.00  0.00           N  
ATOM   2595  CA  VAL A 228       0.279  -6.245   5.979  1.00  0.00           C  
ATOM   2596  C   VAL A 228       1.533  -6.882   5.374  1.00  0.00           C  
ATOM   2597  O   VAL A 228       2.006  -6.446   4.324  1.00  0.00           O  
ATOM   2598  CB  VAL A 228       0.574  -4.955   6.776  1.00  0.00           C  
ATOM   2599  CG1 VAL A 228       1.492  -3.987   6.025  1.00  0.00           C  
ATOM   2600  CG2 VAL A 228      -0.734  -4.218   7.097  1.00  0.00           C  
ATOM   2601  H   VAL A 228      -0.184  -7.237   7.815  1.00  0.00           H  
ATOM   2602  HA  VAL A 228      -0.389  -6.016   5.140  1.00  0.00           H  
ATOM   2603  HB  VAL A 228       1.063  -5.219   7.723  1.00  0.00           H  
ATOM   2604 HG11 VAL A 228       1.090  -3.741   5.036  1.00  0.00           H  
ATOM   2605 HG12 VAL A 228       2.491  -4.412   5.892  1.00  0.00           H  
ATOM   2606 HG13 VAL A 228       1.609  -3.052   6.583  1.00  0.00           H  
ATOM   2607 HG21 VAL A 228      -1.197  -3.827   6.185  1.00  0.00           H  
ATOM   2608 HG22 VAL A 228      -0.545  -3.371   7.766  1.00  0.00           H  
ATOM   2609 HG23 VAL A 228      -1.463  -4.870   7.585  1.00  0.00           H  
ATOM   2610  N   LEU A 229       2.126  -7.882   6.123  1.00  0.00           N  
ATOM   2611  CA  LEU A 229       3.353  -8.563   5.704  1.00  0.00           C  
ATOM   2612  C   LEU A 229       3.039  -9.489   4.530  1.00  0.00           C  
ATOM   2613  O   LEU A 229       3.876  -9.701   3.654  1.00  0.00           O  
ATOM   2614  CB  LEU A 229       3.957  -9.336   6.885  1.00  0.00           C  
ATOM   2615  CG  LEU A 229       5.182 -10.220   6.572  1.00  0.00           C  
ATOM   2616  CD1 LEU A 229       6.332  -9.447   5.930  1.00  0.00           C  
ATOM   2617  CD2 LEU A 229       5.668 -10.894   7.860  1.00  0.00           C  
ATOM   2618  H   LEU A 229       1.693  -8.161   6.998  1.00  0.00           H  
ATOM   2619  HA  LEU A 229       4.045  -7.792   5.348  1.00  0.00           H  
ATOM   2620  HB2 LEU A 229       3.183  -9.977   7.327  1.00  0.00           H  
ATOM   2621  HB3 LEU A 229       4.230  -8.612   7.665  1.00  0.00           H  
ATOM   2622  HG  LEU A 229       4.878 -11.017   5.883  1.00  0.00           H  
ATOM   2623 HD11 LEU A 229       7.198 -10.100   5.774  1.00  0.00           H  
ATOM   2624 HD12 LEU A 229       6.649  -8.615   6.561  1.00  0.00           H  
ATOM   2625 HD13 LEU A 229       6.055  -9.039   4.955  1.00  0.00           H  
ATOM   2626 HD21 LEU A 229       4.865 -11.478   8.322  1.00  0.00           H  
ATOM   2627 HD22 LEU A 229       6.013 -10.155   8.591  1.00  0.00           H  
ATOM   2628 HD23 LEU A 229       6.498 -11.577   7.650  1.00  0.00           H  
ATOM   2629  N   VAL A 230       1.825 -10.143   4.607  1.00  0.00           N  
ATOM   2630  CA  VAL A 230       1.394 -11.126   3.613  1.00  0.00           C  
ATOM   2631  C   VAL A 230       0.884 -10.396   2.365  1.00  0.00           C  
ATOM   2632  O   VAL A 230       0.835 -10.973   1.278  1.00  0.00           O  
ATOM   2633  CB  VAL A 230       0.361 -12.096   4.231  1.00  0.00           C  
ATOM   2634  CG1 VAL A 230      -0.352 -12.969   3.195  1.00  0.00           C  
ATOM   2635  CG2 VAL A 230       1.047 -13.020   5.248  1.00  0.00           C  
ATOM   2636  H   VAL A 230       1.200  -9.927   5.378  1.00  0.00           H  
ATOM   2637  HA  VAL A 230       2.284 -11.685   3.294  1.00  0.00           H  
ATOM   2638  HB  VAL A 230      -0.407 -11.514   4.759  1.00  0.00           H  
ATOM   2639 HG11 VAL A 230      -1.004 -13.701   3.684  1.00  0.00           H  
ATOM   2640 HG12 VAL A 230       0.364 -13.517   2.573  1.00  0.00           H  
ATOM   2641 HG13 VAL A 230      -0.986 -12.363   2.543  1.00  0.00           H  
ATOM   2642 HG21 VAL A 230       1.751 -13.698   4.752  1.00  0.00           H  
ATOM   2643 HG22 VAL A 230       0.307 -13.632   5.776  1.00  0.00           H  
ATOM   2644 HG23 VAL A 230       1.607 -12.457   5.999  1.00  0.00           H  
ATOM   2645  N   LYS A 231       0.420  -9.111   2.567  1.00  0.00           N  
ATOM   2646  CA  LYS A 231      -0.125  -8.286   1.492  1.00  0.00           C  
ATOM   2647  C   LYS A 231       1.012  -7.732   0.638  1.00  0.00           C  
ATOM   2648  O   LYS A 231       0.838  -7.507  -0.560  1.00  0.00           O  
ATOM   2649  CB  LYS A 231      -1.001  -7.176   2.089  1.00  0.00           C  
ATOM   2650  CG  LYS A 231      -1.687  -6.263   1.068  1.00  0.00           C  
ATOM   2651  CD  LYS A 231      -0.953  -4.948   0.776  1.00  0.00           C  
ATOM   2652  CE  LYS A 231      -0.891  -4.009   1.974  1.00  0.00           C  
ATOM   2653  NZ  LYS A 231      -0.277  -2.724   1.554  1.00  0.00           N1+
ATOM   2654  H   LYS A 231       0.465  -8.717   3.502  1.00  0.00           H  
ATOM   2655  HA  LYS A 231      -0.726  -8.939   0.848  1.00  0.00           H  
ATOM   2656  HB2 LYS A 231      -0.427  -6.591   2.812  1.00  0.00           H  
ATOM   2657  HB3 LYS A 231      -1.797  -7.668   2.662  1.00  0.00           H  
ATOM   2658  HG2 LYS A 231      -2.685  -6.015   1.447  1.00  0.00           H  
ATOM   2659  HG3 LYS A 231      -1.850  -6.807   0.130  1.00  0.00           H  
ATOM   2660  HD2 LYS A 231      -1.489  -4.442  -0.036  1.00  0.00           H  
ATOM   2661  HD3 LYS A 231       0.058  -5.145   0.405  1.00  0.00           H  
ATOM   2662  HE2 LYS A 231      -0.272  -4.397   2.786  1.00  0.00           H  
ATOM   2663  HE3 LYS A 231      -1.884  -3.765   2.354  1.00  0.00           H  
ATOM   2664  HZ1 LYS A 231      -0.220  -2.066   2.342  1.00  0.00           H  
ATOM   2665  HZ2 LYS A 231      -0.823  -2.266   0.812  1.00  0.00           H  
ATOM   2666  HZ3 LYS A 231       0.679  -2.859   1.199  1.00  0.00           H  
ATOM   2667  N   ASP A 232       2.157  -7.386   1.333  1.00  0.00           N  
ATOM   2668  CA  ASP A 232       3.281  -6.694   0.712  1.00  0.00           C  
ATOM   2669  C   ASP A 232       4.139  -7.643  -0.121  1.00  0.00           C  
ATOM   2670  O   ASP A 232       4.830  -7.208  -1.043  1.00  0.00           O  
ATOM   2671  CB  ASP A 232       4.170  -6.026   1.763  1.00  0.00           C  
ATOM   2672  CG  ASP A 232       3.615  -4.760   2.425  1.00  0.00           C  
ATOM   2673  OD1 ASP A 232       4.336  -4.308   3.361  1.00  0.00           O  
ATOM   2674  OD2 ASP A 232       2.527  -4.315   1.971  1.00  0.00           O1-
ATOM   2675  H   ASP A 232       2.220  -7.621   2.319  1.00  0.00           H  
ATOM   2676  HA  ASP A 232       2.868  -5.952   0.016  1.00  0.00           H  
ATOM   2677  HB2 ASP A 232       5.125  -5.734   1.305  1.00  0.00           H  
ATOM   2678  HB3 ASP A 232       4.415  -6.744   2.558  1.00  0.00           H  
ATOM   2679  N   VAL A 233       4.187  -8.946   0.341  1.00  0.00           N  
ATOM   2680  CA  VAL A 233       5.054  -9.969  -0.244  1.00  0.00           C  
ATOM   2681  C   VAL A 233       4.382 -10.556  -1.486  1.00  0.00           C  
ATOM   2682  O   VAL A 233       5.061 -11.051  -2.386  1.00  0.00           O  
ATOM   2683  CB  VAL A 233       5.424 -11.033   0.814  1.00  0.00           C  
ATOM   2684  CG1 VAL A 233       6.044 -12.300   0.216  1.00  0.00           C  
ATOM   2685  CG2 VAL A 233       6.415 -10.440   1.828  1.00  0.00           C  
ATOM   2686  H   VAL A 233       3.588  -9.210   1.117  1.00  0.00           H  
ATOM   2687  HA  VAL A 233       5.963  -9.467  -0.601  1.00  0.00           H  
ATOM   2688  HB  VAL A 233       4.517 -11.334   1.356  1.00  0.00           H  
ATOM   2689 HG11 VAL A 233       6.912 -12.062  -0.408  1.00  0.00           H  
ATOM   2690 HG12 VAL A 233       5.318 -12.847  -0.393  1.00  0.00           H  
ATOM   2691 HG13 VAL A 233       6.374 -12.982   1.007  1.00  0.00           H  
ATOM   2692 HG21 VAL A 233       6.597 -11.142   2.648  1.00  0.00           H  
ATOM   2693 HG22 VAL A 233       6.040  -9.509   2.264  1.00  0.00           H  
ATOM   2694 HG23 VAL A 233       7.378 -10.218   1.354  1.00  0.00           H  
ATOM   2695  N   VAL A 234       3.000 -10.581  -1.463  1.00  0.00           N  
ATOM   2696  CA  VAL A 234       2.206 -11.118  -2.569  1.00  0.00           C  
ATOM   2697  C   VAL A 234       2.172 -10.078  -3.692  1.00  0.00           C  
ATOM   2698  O   VAL A 234       2.003 -10.432  -4.860  1.00  0.00           O  
ATOM   2699  CB  VAL A 234       0.807 -11.555  -2.087  1.00  0.00           C  
ATOM   2700  CG1 VAL A 234      -0.179 -11.820  -3.229  1.00  0.00           C  
ATOM   2701  CG2 VAL A 234       0.925 -12.835  -1.245  1.00  0.00           C  
ATOM   2702  H   VAL A 234       2.513 -10.199  -0.657  1.00  0.00           H  
ATOM   2703  HA  VAL A 234       2.749 -11.983  -2.974  1.00  0.00           H  
ATOM   2704  HB  VAL A 234       0.378 -10.764  -1.458  1.00  0.00           H  
ATOM   2705 HG11 VAL A 234       0.221 -12.550  -3.941  1.00  0.00           H  
ATOM   2706 HG12 VAL A 234      -0.417 -10.902  -3.774  1.00  0.00           H  
ATOM   2707 HG13 VAL A 234      -1.125 -12.213  -2.839  1.00  0.00           H  
ATOM   2708 HG21 VAL A 234       1.645 -12.719  -0.430  1.00  0.00           H  
ATOM   2709 HG22 VAL A 234       1.255 -13.681  -1.859  1.00  0.00           H  
ATOM   2710 HG23 VAL A 234      -0.041 -13.100  -0.803  1.00  0.00           H  
ATOM   2711  N   PHE A 235       2.253  -8.756  -3.290  1.00  0.00           N  
ATOM   2712  CA  PHE A 235       2.296  -7.632  -4.227  1.00  0.00           C  
ATOM   2713  C   PHE A 235       3.776  -7.271  -4.408  1.00  0.00           C  
ATOM   2714  O   PHE A 235       4.212  -6.136  -4.224  1.00  0.00           O  
ATOM   2715  CB  PHE A 235       1.484  -6.433  -3.717  1.00  0.00           C  
ATOM   2716  CG  PHE A 235      -0.016  -6.598  -3.607  1.00  0.00           C  
ATOM   2717  CD1 PHE A 235      -0.721  -7.694  -4.116  1.00  0.00           C  
ATOM   2718  CD2 PHE A 235      -0.743  -5.581  -2.968  1.00  0.00           C  
ATOM   2719  CE1 PHE A 235      -2.103  -7.792  -3.949  1.00  0.00           C  
ATOM   2720  CE2 PHE A 235      -2.127  -5.671  -2.815  1.00  0.00           C  
ATOM   2721  CZ  PHE A 235      -2.805  -6.786  -3.292  1.00  0.00           C  
ATOM   2722  H   PHE A 235       2.315  -8.549  -2.298  1.00  0.00           H  
ATOM   2723  HA  PHE A 235       1.927  -7.957  -5.208  1.00  0.00           H  
ATOM   2724  HB2 PHE A 235       1.665  -5.575  -4.378  1.00  0.00           H  
ATOM   2725  HB3 PHE A 235       1.868  -6.145  -2.728  1.00  0.00           H  
ATOM   2726  HD1 PHE A 235      -0.218  -8.495  -4.647  1.00  0.00           H  
ATOM   2727  HD2 PHE A 235      -0.228  -4.711  -2.573  1.00  0.00           H  
ATOM   2728  HE1 PHE A 235      -2.631  -8.658  -4.330  1.00  0.00           H  
ATOM   2729  HE2 PHE A 235      -2.671  -4.875  -2.314  1.00  0.00           H  
ATOM   2730  HZ  PHE A 235      -3.879  -6.870  -3.161  1.00  0.00           H  
ATOM   2731  N   TYR A 236       4.530  -8.331  -4.890  1.00  0.00           N  
ATOM   2732  CA  TYR A 236       5.963  -8.255  -5.141  1.00  0.00           C  
ATOM   2733  C   TYR A 236       6.368  -9.496  -5.929  1.00  0.00           C  
ATOM   2734  O   TYR A 236       7.182  -9.419  -6.847  1.00  0.00           O  
ATOM   2735  CB  TYR A 236       6.769  -8.157  -3.837  1.00  0.00           C  
ATOM   2736  CG  TYR A 236       8.192  -7.709  -4.065  1.00  0.00           C  
ATOM   2737  CD1 TYR A 236       9.241  -8.637  -4.117  1.00  0.00           C  
ATOM   2738  CD2 TYR A 236       8.478  -6.348  -4.243  1.00  0.00           C  
ATOM   2739  CE1 TYR A 236      10.553  -8.211  -4.335  1.00  0.00           C  
ATOM   2740  CE2 TYR A 236       9.786  -5.920  -4.464  1.00  0.00           C  
ATOM   2741  CZ  TYR A 236      10.816  -6.854  -4.504  1.00  0.00           C  
ATOM   2742  OH  TYR A 236      12.090  -6.404  -4.710  1.00  0.00           O  
ATOM   2743  H   TYR A 236       4.053  -9.203  -5.091  1.00  0.00           H  
ATOM   2744  HA  TYR A 236       6.124  -7.375  -5.775  1.00  0.00           H  
ATOM   2745  HB2 TYR A 236       6.768  -9.114  -3.300  1.00  0.00           H  
ATOM   2746  HB3 TYR A 236       6.304  -7.441  -3.150  1.00  0.00           H  
ATOM   2747  HD1 TYR A 236       9.042  -9.698  -3.987  1.00  0.00           H  
ATOM   2748  HD2 TYR A 236       7.678  -5.612  -4.206  1.00  0.00           H  
ATOM   2749  HE1 TYR A 236      11.355  -8.943  -4.368  1.00  0.00           H  
ATOM   2750  HE2 TYR A 236       9.990  -4.863  -4.598  1.00  0.00           H  
ATOM   2751  HH  TYR A 236      12.693  -7.167  -4.705  1.00  0.00           H  
ATOM   2752  N   ASN A 237       5.861 -10.687  -5.435  1.00  0.00           N  
ATOM   2753  CA  ASN A 237       6.192 -11.987  -6.004  1.00  0.00           C  
ATOM   2754  C   ASN A 237       5.398 -12.242  -7.283  1.00  0.00           C  
ATOM   2755  O   ASN A 237       5.801 -13.051  -8.119  1.00  0.00           O  
ATOM   2756  CB  ASN A 237       5.906 -13.116  -5.010  1.00  0.00           C  
ATOM   2757  CG  ASN A 237       6.917 -13.189  -3.880  1.00  0.00           C  
ATOM   2758  ND2 ASN A 237       6.614 -14.182  -2.973  1.00  0.00           N  
ATOM   2759  OD1 ASN A 237       7.892 -12.450  -3.781  1.00  0.00           O  
ATOM   2760  H   ASN A 237       5.232 -10.666  -4.638  1.00  0.00           H  
ATOM   2761  HA  ASN A 237       7.252 -11.968  -6.285  1.00  0.00           H  
ATOM   2762  HB2 ASN A 237       5.930 -14.085  -5.525  1.00  0.00           H  
ATOM   2763  HB3 ASN A 237       4.903 -13.007  -4.578  1.00  0.00           H  
ATOM   2764 HD21 ASN A 237       7.203 -14.346  -2.163  1.00  0.00           H  
ATOM   2765 HD22 ASN A 237       5.802 -14.782  -3.074  1.00  0.00           H  
ATOM   2766  N   SER A 238       4.165 -11.618  -7.333  1.00  0.00           N  
ATOM   2767  CA  SER A 238       3.239 -11.787  -8.443  1.00  0.00           C  
ATOM   2768  C   SER A 238       3.516 -10.768  -9.542  1.00  0.00           C  
ATOM   2769  O   SER A 238       3.135 -10.979 -10.694  1.00  0.00           O  
ATOM   2770  CB  SER A 238       1.793 -11.628  -7.976  1.00  0.00           C  
ATOM   2771  OG  SER A 238       1.433 -12.698  -7.113  1.00  0.00           O  
ATOM   2772  H   SER A 238       3.896 -11.001  -6.572  1.00  0.00           H  
ATOM   2773  HA  SER A 238       3.394 -12.789  -8.860  1.00  0.00           H  
ATOM   2774  HB2 SER A 238       1.104 -11.646  -8.827  1.00  0.00           H  
ATOM   2775  HB3 SER A 238       1.633 -10.680  -7.450  1.00  0.00           H  
ATOM   2776  HG  SER A 238       2.044 -12.679  -6.356  1.00  0.00           H  
ATOM   2777  N   TYR A 239       4.024  -9.559  -9.095  1.00  0.00           N  
ATOM   2778  CA  TYR A 239       4.073  -8.367  -9.928  1.00  0.00           C  
ATOM   2779  C   TYR A 239       5.398  -8.230 -10.673  1.00  0.00           C  
ATOM   2780  O   TYR A 239       5.431  -7.679 -11.775  1.00  0.00           O  
ATOM   2781  CB  TYR A 239       3.808  -7.104  -9.090  1.00  0.00           C  
ATOM   2782  CG  TYR A 239       2.389  -6.868  -8.608  1.00  0.00           C  
ATOM   2783  CD1 TYR A 239       2.163  -5.777  -7.751  1.00  0.00           C  
ATOM   2784  CD2 TYR A 239       1.285  -7.639  -9.001  1.00  0.00           C  
ATOM   2785  CE1 TYR A 239       0.878  -5.467  -7.301  1.00  0.00           C  
ATOM   2786  CE2 TYR A 239      -0.003  -7.334  -8.550  1.00  0.00           C  
ATOM   2787  CZ  TYR A 239      -0.198  -6.247  -7.704  1.00  0.00           C  
ATOM   2788  OH  TYR A 239      -1.445  -5.918  -7.253  1.00  0.00           O  
ATOM   2789  H   TYR A 239       4.374  -9.496  -8.143  1.00  0.00           H  
ATOM   2790  HA  TYR A 239       3.315  -8.475 -10.711  1.00  0.00           H  
ATOM   2791  HB2 TYR A 239       4.092  -6.225  -9.684  1.00  0.00           H  
ATOM   2792  HB3 TYR A 239       4.469  -7.113  -8.212  1.00  0.00           H  
ATOM   2793  HD1 TYR A 239       2.995  -5.156  -7.430  1.00  0.00           H  
ATOM   2794  HD2 TYR A 239       1.393  -8.486  -9.670  1.00  0.00           H  
ATOM   2795  HE1 TYR A 239       0.730  -4.621  -6.637  1.00  0.00           H  
ATOM   2796  HE2 TYR A 239      -0.840  -7.947  -8.870  1.00  0.00           H  
ATOM   2797  HH  TYR A 239      -2.085  -6.550  -7.623  1.00  0.00           H  
ATOM   2798  N   SER A 240       6.530  -8.605  -9.969  1.00  0.00           N  
ATOM   2799  CA  SER A 240       7.865  -8.419 -10.528  1.00  0.00           C  
ATOM   2800  C   SER A 240       8.251  -9.584 -11.436  1.00  0.00           C  
ATOM   2801  O   SER A 240       9.107  -9.442 -12.310  1.00  0.00           O  
ATOM   2802  CB  SER A 240       8.924  -8.194  -9.452  1.00  0.00           C  
ATOM   2803  OG  SER A 240       9.240  -9.392  -8.756  1.00  0.00           O  
ATOM   2804  H   SER A 240       6.431  -9.028  -9.051  1.00  0.00           H  
ATOM   2805  HA  SER A 240       7.825  -7.524 -11.161  1.00  0.00           H  
ATOM   2806  HB2 SER A 240       8.600  -7.443  -8.723  1.00  0.00           H  
ATOM   2807  HB3 SER A 240       9.851  -7.841  -9.913  1.00  0.00           H  
ATOM   2808  HG  SER A 240       8.409  -9.763  -8.416  1.00  0.00           H  
ATOM   2809  N   LYS A 241       7.678 -10.796 -11.088  1.00  0.00           N  
ATOM   2810  CA  LYS A 241       7.938 -12.033 -11.806  1.00  0.00           C  
ATOM   2811  C   LYS A 241       6.732 -12.240 -12.714  1.00  0.00           C  
ATOM   2812  O   LYS A 241       5.588 -11.950 -12.371  1.00  0.00           O  
ATOM   2813  CB  LYS A 241       8.083 -13.233 -10.866  1.00  0.00           C  
ATOM   2814  CG  LYS A 241       9.295 -13.111  -9.937  1.00  0.00           C  
ATOM   2815  CD  LYS A 241       9.369 -14.219  -8.884  1.00  0.00           C  
ATOM   2816  CE  LYS A 241       9.549 -15.607  -9.482  1.00  0.00           C  
ATOM   2817  NZ  LYS A 241       9.701 -16.590  -8.381  1.00  0.00           N1+
ATOM   2818  H   LYS A 241       7.026 -10.825 -10.309  1.00  0.00           H  
ATOM   2819  HA  LYS A 241       8.844 -11.914 -12.411  1.00  0.00           H  
ATOM   2820  HB2 LYS A 241       8.173 -14.146 -11.468  1.00  0.00           H  
ATOM   2821  HB3 LYS A 241       7.172 -13.348 -10.268  1.00  0.00           H  
ATOM   2822  HG2 LYS A 241       9.259 -12.152  -9.407  1.00  0.00           H  
ATOM   2823  HG3 LYS A 241      10.216 -13.107 -10.534  1.00  0.00           H  
ATOM   2824  HD2 LYS A 241       8.464 -14.195  -8.264  1.00  0.00           H  
ATOM   2825  HD3 LYS A 241      10.210 -13.999  -8.214  1.00  0.00           H  
ATOM   2826  HE2 LYS A 241      10.452 -15.675 -10.095  1.00  0.00           H  
ATOM   2827  HE3 LYS A 241       8.681 -15.927 -10.064  1.00  0.00           H  
ATOM   2828  HZ1 LYS A 241      10.521 -16.381  -7.796  1.00  0.00           H  
ATOM   2829  HZ2 LYS A 241       9.823 -17.542  -8.749  1.00  0.00           H  
ATOM   2830  HZ3 LYS A 241       8.876 -16.602  -7.766  1.00  0.00           H  
ATOM   2831  N   ARG A 242       7.075 -12.836 -13.918  1.00  0.00           N  
ATOM   2832  CA  ARG A 242       6.101 -13.187 -14.946  1.00  0.00           C  
ATOM   2833  C   ARG A 242       5.899 -14.704 -14.870  1.00  0.00           C  
ATOM   2834  O   ARG A 242       6.704 -15.426 -14.274  1.00  0.00           O  
ATOM   2835  CB  ARG A 242       6.592 -12.749 -16.335  1.00  0.00           C  
ATOM   2836  CG  ARG A 242       5.953 -11.439 -16.814  1.00  0.00           C  
ATOM   2837  CD  ARG A 242       6.313 -10.207 -15.990  1.00  0.00           C  
ATOM   2838  NE  ARG A 242       7.736  -9.864 -16.125  1.00  0.00           N  
ATOM   2839  CZ  ARG A 242       8.306  -8.773 -15.471  1.00  0.00           C  
ATOM   2840  NH1 ARG A 242       9.659  -8.509 -15.654  1.00  0.00           N1+
ATOM   2841  NH2 ARG A 242       7.558  -7.944 -14.641  1.00  0.00           N1+
ATOM   2842  H   ARG A 242       8.049 -13.064 -14.096  1.00  0.00           H  
ATOM   2843  HA  ARG A 242       5.156 -12.702 -14.687  1.00  0.00           H  
ATOM   2844  HB2 ARG A 242       6.355 -13.514 -17.084  1.00  0.00           H  
ATOM   2845  HB3 ARG A 242       7.685 -12.653 -16.350  1.00  0.00           H  
ATOM   2846  HG2 ARG A 242       4.864 -11.554 -16.815  1.00  0.00           H  
ATOM   2847  HG3 ARG A 242       6.257 -11.268 -17.854  1.00  0.00           H  
ATOM   2848  HD2 ARG A 242       6.084 -10.359 -14.933  1.00  0.00           H  
ATOM   2849  HD3 ARG A 242       5.733  -9.360 -16.367  1.00  0.00           H  
ATOM   2850  HE  ARG A 242       8.340 -10.428 -16.720  1.00  0.00           H  
ATOM   2851 HH11 ARG A 242      10.113  -7.729 -15.187  1.00  0.00           H  
ATOM   2852 HH12 ARG A 242      10.232  -9.093 -16.259  1.00  0.00           H  
ATOM   2853 HH21 ARG A 242       6.566  -8.099 -14.479  1.00  0.00           H  
ATOM   2854 HH22 ARG A 242       7.986  -7.153 -14.167  1.00  0.00           H  
ATOM   2855  N   PRO A 243       4.800 -15.214 -15.555  1.00  0.00           N  
ATOM   2856  CA  PRO A 243       4.545 -16.651 -15.659  1.00  0.00           C  
ATOM   2857  C   PRO A 243       5.617 -17.324 -16.511  1.00  0.00           C  
ATOM   2858  O   PRO A 243       6.442 -16.701 -17.174  1.00  0.00           O  
ATOM   2859  CB  PRO A 243       3.181 -16.764 -16.353  1.00  0.00           C  
ATOM   2860  CG  PRO A 243       2.546 -15.395 -16.155  1.00  0.00           C  
ATOM   2861  CD  PRO A 243       3.739 -14.460 -16.209  1.00  0.00           C  
ATOM   2862  HA  PRO A 243       4.539 -17.078 -14.650  1.00  0.00           H  
ATOM   2863  HB2 PRO A 243       2.570 -17.568 -15.932  1.00  0.00           H  
ATOM   2864  HB3 PRO A 243       3.295 -16.960 -17.426  1.00  0.00           H  
ATOM   2865  HG2 PRO A 243       1.790 -15.162 -16.911  1.00  0.00           H  
ATOM   2866  HG3 PRO A 243       2.073 -15.349 -15.167  1.00  0.00           H  
ATOM   2867  HD2 PRO A 243       4.053 -14.281 -17.240  1.00  0.00           H  
ATOM   2868  HD3 PRO A 243       3.537 -13.506 -15.724  1.00  0.00           H  
ATOM   2869  N   ASP A 244       5.527 -18.709 -16.450  1.00  0.00           N  
ATOM   2870  CA  ASP A 244       6.458 -19.606 -17.124  1.00  0.00           C  
ATOM   2871  C   ASP A 244       5.754 -20.246 -18.323  1.00  0.00           C  
ATOM   2872  O   ASP A 244       5.918 -21.429 -18.623  1.00  0.00           O  
ATOM   2873  CB  ASP A 244       6.990 -20.656 -16.147  1.00  0.00           C  
ATOM   2874  CG  ASP A 244       7.835 -20.127 -14.980  1.00  0.00           C  
ATOM   2875  OD1 ASP A 244       7.950 -20.937 -14.016  1.00  0.00           O  
ATOM   2876  OD2 ASP A 244       8.321 -18.971 -15.116  1.00  0.00           O1-
ATOM   2877  H   ASP A 244       4.771 -19.130 -15.917  1.00  0.00           H  
ATOM   2878  HA  ASP A 244       7.292 -19.018 -17.528  1.00  0.00           H  
ATOM   2879  HB2 ASP A 244       7.624 -21.373 -16.684  1.00  0.00           H  
ATOM   2880  HB3 ASP A 244       6.150 -21.228 -15.731  1.00  0.00           H  
ATOM   2881  N   ASN A 245       5.073 -19.334 -19.117  1.00  0.00           N  
ATOM   2882  CA  ASN A 245       4.436 -19.694 -20.377  1.00  0.00           C  
ATOM   2883  C   ASN A 245       5.453 -19.411 -21.477  1.00  0.00           C  
ATOM   2884  O   ASN A 245       6.285 -18.509 -21.400  1.00  0.00           O  
ATOM   2885  CB  ASN A 245       3.163 -18.886 -20.617  1.00  0.00           C  
ATOM   2886  CG  ASN A 245       2.026 -19.341 -19.727  1.00  0.00           C  
ATOM   2887  ND2 ASN A 245       1.475 -20.543 -20.108  1.00  0.00           N  
ATOM   2888  OD1 ASN A 245       1.643 -18.686 -18.761  1.00  0.00           O  
ATOM   2889  H   ASN A 245       5.030 -18.362 -18.826  1.00  0.00           H  
ATOM   2890  HA  ASN A 245       4.222 -20.769 -20.357  1.00  0.00           H  
ATOM   2891  HB2 ASN A 245       2.833 -18.985 -21.659  1.00  0.00           H  
ATOM   2892  HB3 ASN A 245       3.338 -17.818 -20.440  1.00  0.00           H  
ATOM   2893 HD21 ASN A 245       0.707 -20.952 -19.588  1.00  0.00           H  
ATOM   2894 HD22 ASN A 245       1.809 -21.062 -20.913  1.00  0.00           H  
ATOM   2895  N   GLU A 246       5.297 -20.257 -22.567  1.00  0.00           N  
ATOM   2896  CA  GLU A 246       6.176 -20.230 -23.731  1.00  0.00           C  
ATOM   2897  C   GLU A 246       5.447 -19.418 -24.797  1.00  0.00           C  
ATOM   2898  O   GLU A 246       4.246 -19.552 -25.022  1.00  0.00           O  
ATOM   2899  CB  GLU A 246       6.454 -21.661 -24.209  1.00  0.00           C  
ATOM   2900  CG  GLU A 246       7.492 -21.756 -25.324  1.00  0.00           C  
ATOM   2901  CD  GLU A 246       8.904 -21.289 -24.961  1.00  0.00           C  
ATOM   2902  OE1 GLU A 246       9.257 -21.469 -23.763  1.00  0.00           O  
ATOM   2903  OE2 GLU A 246       9.554 -20.790 -25.923  1.00  0.00           O1-
ATOM   2904  H   GLU A 246       4.530 -20.923 -22.569  1.00  0.00           H  
ATOM   2905  HA  GLU A 246       7.106 -19.730 -23.442  1.00  0.00           H  
ATOM   2906  HB2 GLU A 246       5.522 -22.119 -24.566  1.00  0.00           H  
ATOM   2907  HB3 GLU A 246       6.782 -22.269 -23.356  1.00  0.00           H  
ATOM   2908  HG2 GLU A 246       7.141 -21.211 -26.207  1.00  0.00           H  
ATOM   2909  HG3 GLU A 246       7.582 -22.807 -25.628  1.00  0.00           H  
ATOM   2910  N   ASN A 247       6.298 -18.557 -25.479  1.00  0.00           N  
ATOM   2911  CA  ASN A 247       5.902 -17.721 -26.610  1.00  0.00           C  
ATOM   2912  C   ASN A 247       4.903 -16.645 -26.176  1.00  0.00           C  
ATOM   2913  O   ASN A 247       4.015 -16.234 -26.920  1.00  0.00           O  
ATOM   2914  CB  ASN A 247       5.422 -18.531 -27.819  1.00  0.00           C  
ATOM   2915  CG  ASN A 247       6.532 -19.328 -28.482  1.00  0.00           C  
ATOM   2916  ND2 ASN A 247       6.055 -20.194 -29.442  1.00  0.00           N  
ATOM   2917  OD1 ASN A 247       7.723 -19.205 -28.210  1.00  0.00           O  
ATOM   2918  H   ASN A 247       7.271 -18.504 -25.192  1.00  0.00           H  
ATOM   2919  HA  ASN A 247       6.811 -17.171 -26.891  1.00  0.00           H  
ATOM   2920  HB2 ASN A 247       5.023 -17.858 -28.588  1.00  0.00           H  
ATOM   2921  HB3 ASN A 247       4.611 -19.214 -27.542  1.00  0.00           H  
ATOM   2922 HD21 ASN A 247       6.687 -20.786 -29.970  1.00  0.00           H  
ATOM   2923 HD22 ASN A 247       5.066 -20.274 -29.659  1.00  0.00           H  
ATOM   2924  N   GLY A 248       5.201 -16.089 -24.941  1.00  0.00           N  
ATOM   2925  CA  GLY A 248       4.433 -15.011 -24.358  1.00  0.00           C  
ATOM   2926  C   GLY A 248       3.257 -15.593 -23.604  1.00  0.00           C  
ATOM   2927  O   GLY A 248       3.205 -16.768 -23.247  1.00  0.00           O  
ATOM   2928  H   GLY A 248       5.989 -16.453 -24.412  1.00  0.00           H  
ATOM   2929  HA2 GLY A 248       4.090 -14.332 -25.145  1.00  0.00           H  
ATOM   2930  HA3 GLY A 248       5.077 -14.480 -23.656  1.00  0.00           H  
ATOM   2931  N   TRP A 249       2.293 -14.633 -23.326  1.00  0.00           N  
ATOM   2932  CA  TRP A 249       1.094 -14.936 -22.561  1.00  0.00           C  
ATOM   2933  C   TRP A 249       0.009 -13.907 -22.863  1.00  0.00           C  
ATOM   2934  O   TRP A 249       0.252 -12.777 -23.281  1.00  0.00           O  
ATOM   2935  CB  TRP A 249       1.356 -15.045 -21.048  1.00  0.00           C  
ATOM   2936  CG  TRP A 249       2.186 -13.940 -20.464  1.00  0.00           C  
ATOM   2937  CD1 TRP A 249       3.538 -14.026 -20.191  1.00  0.00           C  
ATOM   2938  CD2 TRP A 249       1.770 -12.626 -20.065  1.00  0.00           C  
ATOM   2939  CE2 TRP A 249       2.896 -11.963 -19.570  1.00  0.00           C  
ATOM   2940  CE3 TRP A 249       0.545 -11.927 -20.077  1.00  0.00           C  
ATOM   2941  NE1 TRP A 249       3.950 -12.839 -19.654  1.00  0.00           N  
ATOM   2942  CZ2 TRP A 249       2.859 -10.647 -19.097  1.00  0.00           C  
ATOM   2943  CZ3 TRP A 249       0.490 -10.609 -19.612  1.00  0.00           C  
ATOM   2944  CH2 TRP A 249       1.632  -9.982 -19.125  1.00  0.00           C  
ATOM   2945  H   TRP A 249       2.427 -13.683 -23.659  1.00  0.00           H  
ATOM   2946  HA  TRP A 249       0.730 -15.910 -22.915  1.00  0.00           H  
ATOM   2947  HB2 TRP A 249       1.871 -15.994 -20.854  1.00  0.00           H  
ATOM   2948  HB3 TRP A 249       0.409 -15.109 -20.502  1.00  0.00           H  
ATOM   2949  HD1 TRP A 249       4.241 -14.835 -20.331  1.00  0.00           H  
ATOM   2950  HE1 TRP A 249       4.896 -12.636 -19.361  1.00  0.00           H  
ATOM   2951  HE3 TRP A 249      -0.361 -12.400 -20.437  1.00  0.00           H  
ATOM   2952  HZ2 TRP A 249       3.749 -10.154 -18.719  1.00  0.00           H  
ATOM   2953  HZ3 TRP A 249      -0.457 -10.075 -19.622  1.00  0.00           H  
ATOM   2954  HH2 TRP A 249       1.567  -8.963 -18.753  1.00  0.00           H  
ATOM   2955  N   MET A 250      -1.252 -14.398 -22.548  1.00  0.00           N  
ATOM   2956  CA  MET A 250      -2.468 -13.596 -22.561  1.00  0.00           C  
ATOM   2957  C   MET A 250      -2.941 -13.391 -21.119  1.00  0.00           C  
ATOM   2958  O   MET A 250      -3.510 -12.350 -20.787  1.00  0.00           O  
ATOM   2959  CB  MET A 250      -3.579 -14.271 -23.376  1.00  0.00           C  
ATOM   2960  CG  MET A 250      -3.222 -14.580 -24.833  1.00  0.00           C  
ATOM   2961  SD  MET A 250      -2.904 -13.077 -25.807  1.00  0.00           S  
ATOM   2962  CE  MET A 250      -2.403 -13.866 -27.354  1.00  0.00           C  
ATOM   2963  H   MET A 250      -1.336 -15.374 -22.282  1.00  0.00           H  
ATOM   2964  HA  MET A 250      -2.232 -12.605 -22.963  1.00  0.00           H  
ATOM   2965  HB2 MET A 250      -4.483 -13.649 -23.340  1.00  0.00           H  
ATOM   2966  HB3 MET A 250      -3.854 -15.220 -22.896  1.00  0.00           H  
ATOM   2967  HG2 MET A 250      -4.054 -15.117 -25.299  1.00  0.00           H  
ATOM   2968  HG3 MET A 250      -2.341 -15.229 -24.876  1.00  0.00           H  
ATOM   2969  HE1 MET A 250      -3.235 -14.434 -27.777  1.00  0.00           H  
ATOM   2970  HE2 MET A 250      -1.550 -14.529 -27.186  1.00  0.00           H  
ATOM   2971  HE3 MET A 250      -2.103 -13.099 -28.071  1.00  0.00           H  
ATOM   2972  N   SER A 251      -2.818 -14.508 -20.308  1.00  0.00           N  
ATOM   2973  CA  SER A 251      -3.260 -14.565 -18.921  1.00  0.00           C  
ATOM   2974  C   SER A 251      -2.071 -14.211 -18.036  1.00  0.00           C  
ATOM   2975  O   SER A 251      -0.912 -14.478 -18.348  1.00  0.00           O  
ATOM   2976  CB  SER A 251      -3.806 -15.948 -18.570  1.00  0.00           C  
ATOM   2977  OG  SER A 251      -2.855 -16.969 -18.853  1.00  0.00           O  
ATOM   2978  H   SER A 251      -2.379 -15.343 -20.683  1.00  0.00           H  
ATOM   2979  HA  SER A 251      -4.044 -13.816 -18.778  1.00  0.00           H  
ATOM   2980  HB2 SER A 251      -4.701 -16.163 -19.162  1.00  0.00           H  
ATOM   2981  HB3 SER A 251      -4.068 -16.019 -17.511  1.00  0.00           H  
ATOM   2982  HG  SER A 251      -2.090 -16.830 -18.269  1.00  0.00           H  
ATOM   2983  N   TYR A 252      -2.445 -13.616 -16.837  1.00  0.00           N  
ATOM   2984  CA  TYR A 252      -1.454 -13.185 -15.858  1.00  0.00           C  
ATOM   2985  C   TYR A 252      -2.128 -13.181 -14.493  1.00  0.00           C  
ATOM   2986  O   TYR A 252      -1.855 -14.044 -13.657  1.00  0.00           O  
ATOM   2987  CB  TYR A 252      -0.842 -11.834 -16.264  1.00  0.00           C  
ATOM   2988  CG  TYR A 252       0.308 -11.294 -15.446  1.00  0.00           C  
ATOM   2989  CD1 TYR A 252       1.080 -12.079 -14.581  1.00  0.00           C  
ATOM   2990  CD2 TYR A 252       0.667  -9.948 -15.625  1.00  0.00           C  
ATOM   2991  CE1 TYR A 252       2.180 -11.535 -13.913  1.00  0.00           C  
ATOM   2992  CE2 TYR A 252       1.768  -9.402 -14.966  1.00  0.00           C  
ATOM   2993  CZ  TYR A 252       2.521 -10.201 -14.116  1.00  0.00           C  
ATOM   2994  OH  TYR A 252       3.605  -9.647 -13.496  1.00  0.00           O  
ATOM   2995  H   TYR A 252      -3.429 -13.465 -16.638  1.00  0.00           H  
ATOM   2996  HA  TYR A 252      -0.670 -13.952 -15.841  1.00  0.00           H  
ATOM   2997  HB2 TYR A 252      -1.628 -11.069 -16.307  1.00  0.00           H  
ATOM   2998  HB3 TYR A 252      -0.468 -11.931 -17.289  1.00  0.00           H  
ATOM   2999  HD1 TYR A 252       0.857 -13.129 -14.420  1.00  0.00           H  
ATOM   3000  HD2 TYR A 252       0.093  -9.314 -16.298  1.00  0.00           H  
ATOM   3001  HE1 TYR A 252       2.769 -12.167 -13.254  1.00  0.00           H  
ATOM   3002  HE2 TYR A 252       2.035  -8.364 -15.132  1.00  0.00           H  
ATOM   3003  HH  TYR A 252       4.026 -10.326 -12.942  1.00  0.00           H  
ATOM   3004  N   LEU A 253      -3.050 -12.164 -14.307  1.00  0.00           N  
ATOM   3005  CA  LEU A 253      -3.729 -11.941 -13.040  1.00  0.00           C  
ATOM   3006  C   LEU A 253      -5.198 -12.373 -13.116  1.00  0.00           C  
ATOM   3007  O   LEU A 253      -6.027 -11.948 -12.311  1.00  0.00           O  
ATOM   3008  CB  LEU A 253      -3.616 -10.480 -12.579  1.00  0.00           C  
ATOM   3009  CG  LEU A 253      -2.188  -9.908 -12.477  1.00  0.00           C  
ATOM   3010  CD1 LEU A 253      -2.248  -8.461 -11.979  1.00  0.00           C  
ATOM   3011  CD2 LEU A 253      -1.287 -10.728 -11.554  1.00  0.00           C  
ATOM   3012  H   LEU A 253      -3.284 -11.548 -15.079  1.00  0.00           H  
ATOM   3013  HA  LEU A 253      -3.276 -12.590 -12.281  1.00  0.00           H  
ATOM   3014  HB2 LEU A 253      -4.095 -10.391 -11.596  1.00  0.00           H  
ATOM   3015  HB3 LEU A 253      -4.198  -9.846 -13.262  1.00  0.00           H  
ATOM   3016  HG  LEU A 253      -1.739  -9.896 -13.477  1.00  0.00           H  
ATOM   3017 HD11 LEU A 253      -1.249  -8.014 -11.961  1.00  0.00           H  
ATOM   3018 HD12 LEU A 253      -2.661  -8.405 -10.966  1.00  0.00           H  
ATOM   3019 HD13 LEU A 253      -2.877  -7.848 -12.633  1.00  0.00           H  
ATOM   3020 HD21 LEU A 253      -0.305 -10.256 -11.448  1.00  0.00           H  
ATOM   3021 HD22 LEU A 253      -1.122 -11.731 -11.954  1.00  0.00           H  
ATOM   3022 HD23 LEU A 253      -1.725 -10.826 -10.554  1.00  0.00           H  
ATOM   3023  N   SER A 254      -5.451 -13.387 -14.026  1.00  0.00           N  
ATOM   3024  CA  SER A 254      -6.681 -14.169 -14.044  1.00  0.00           C  
ATOM   3025  C   SER A 254      -6.453 -15.490 -13.308  1.00  0.00           C  
ATOM   3026  O   SER A 254      -7.395 -16.118 -12.824  1.00  0.00           O  
ATOM   3027  CB  SER A 254      -7.206 -14.417 -15.453  1.00  0.00           C  
ATOM   3028  OG  SER A 254      -6.253 -15.099 -16.254  1.00  0.00           O  
ATOM   3029  H   SER A 254      -4.730 -13.619 -14.701  1.00  0.00           H  
ATOM   3030  HA  SER A 254      -7.444 -13.620 -13.482  1.00  0.00           H  
ATOM   3031  HB2 SER A 254      -7.464 -13.474 -15.945  1.00  0.00           H  
ATOM   3032  HB3 SER A 254      -8.110 -15.034 -15.422  1.00  0.00           H  
ATOM   3033  HG  SER A 254      -5.498 -14.500 -16.381  1.00  0.00           H  
ATOM   3034  N   GLU A 255      -5.146 -15.946 -13.352  1.00  0.00           N  
ATOM   3035  CA  GLU A 255      -4.692 -17.163 -12.695  1.00  0.00           C  
ATOM   3036  C   GLU A 255      -4.427 -16.844 -11.225  1.00  0.00           C  
ATOM   3037  O   GLU A 255      -4.535 -17.713 -10.359  1.00  0.00           O  
ATOM   3038  CB  GLU A 255      -3.406 -17.695 -13.337  1.00  0.00           C  
ATOM   3039  CG  GLU A 255      -3.627 -18.191 -14.764  1.00  0.00           C  
ATOM   3040  CD  GLU A 255      -2.377 -18.747 -15.454  1.00  0.00           C  
ATOM   3041  OE1 GLU A 255      -1.278 -18.577 -14.859  1.00  0.00           O  
ATOM   3042  OE2 GLU A 255      -2.609 -19.315 -16.561  1.00  0.00           O1-
ATOM   3043  H   GLU A 255      -4.454 -15.397 -13.851  1.00  0.00           H  
ATOM   3044  HA  GLU A 255      -5.497 -17.906 -12.739  1.00  0.00           H  
ATOM   3045  HB2 GLU A 255      -3.008 -18.518 -12.728  1.00  0.00           H  
ATOM   3046  HB3 GLU A 255      -2.635 -16.914 -13.333  1.00  0.00           H  
ATOM   3047  HG2 GLU A 255      -4.005 -17.375 -15.390  1.00  0.00           H  
ATOM   3048  HG3 GLU A 255      -4.391 -18.979 -14.759  1.00  0.00           H  
ATOM   3049  N   MET A 256      -3.929 -15.570 -11.007  1.00  0.00           N  
ATOM   3050  CA  MET A 256      -3.589 -15.041  -9.695  1.00  0.00           C  
ATOM   3051  C   MET A 256      -4.552 -13.889  -9.398  1.00  0.00           C  
ATOM   3052  O   MET A 256      -4.186 -12.862  -8.828  1.00  0.00           O  
ATOM   3053  CB  MET A 256      -2.120 -14.597  -9.636  1.00  0.00           C  
ATOM   3054  CG  MET A 256      -1.160 -15.767  -9.862  1.00  0.00           C  
ATOM   3055  SD  MET A 256       0.582 -15.319  -9.560  1.00  0.00           S  
ATOM   3056  CE  MET A 256       0.869 -14.216 -10.964  1.00  0.00           C  
ATOM   3057  H   MET A 256      -3.806 -14.953 -11.804  1.00  0.00           H  
ATOM   3058  HA  MET A 256      -3.771 -15.810  -8.934  1.00  0.00           H  
ATOM   3059  HB2 MET A 256      -1.924 -14.145  -8.655  1.00  0.00           H  
ATOM   3060  HB3 MET A 256      -1.946 -13.816 -10.386  1.00  0.00           H  
ATOM   3061  HG2 MET A 256      -1.248 -16.166 -10.878  1.00  0.00           H  
ATOM   3062  HG3 MET A 256      -1.403 -16.582  -9.171  1.00  0.00           H  
ATOM   3063  HE1 MET A 256       1.934 -13.976 -11.018  1.00  0.00           H  
ATOM   3064  HE2 MET A 256       0.318 -13.283 -10.835  1.00  0.00           H  
ATOM   3065  HE3 MET A 256       0.576 -14.697 -11.901  1.00  0.00           H  
ATOM   3066  N   SER A 257      -5.881 -14.194  -9.668  1.00  0.00           N  
ATOM   3067  CA  SER A 257      -6.982 -13.303  -9.330  1.00  0.00           C  
ATOM   3068  C   SER A 257      -7.391 -13.517  -7.879  1.00  0.00           C  
ATOM   3069  O   SER A 257      -7.877 -12.600  -7.220  1.00  0.00           O  
ATOM   3070  CB  SER A 257      -8.192 -13.498 -10.244  1.00  0.00           C  
ATOM   3071  OG  SER A 257      -8.753 -14.799 -10.121  1.00  0.00           O  
ATOM   3072  H   SER A 257      -6.097 -15.084 -10.106  1.00  0.00           H  
ATOM   3073  HA  SER A 257      -6.618 -12.273  -9.420  1.00  0.00           H  
ATOM   3074  HB2 SER A 257      -7.927 -13.345 -11.291  1.00  0.00           H  
ATOM   3075  HB3 SER A 257      -8.978 -12.779  -9.993  1.00  0.00           H  
ATOM   3076  HG  SER A 257      -8.079 -15.439 -10.405  1.00  0.00           H  
ATOM   3077  N   THR A 258      -7.305 -14.832  -7.454  1.00  0.00           N  
ATOM   3078  CA  THR A 258      -7.795 -15.297  -6.159  1.00  0.00           C  
ATOM   3079  C   THR A 258      -6.793 -14.916  -5.071  1.00  0.00           C  
ATOM   3080  O   THR A 258      -7.137 -14.848  -3.892  1.00  0.00           O  
ATOM   3081  CB  THR A 258      -8.042 -16.812  -6.209  1.00  0.00           C  
ATOM   3082  CG2 THR A 258      -8.598 -17.380  -4.908  1.00  0.00           C  
ATOM   3083  OG1 THR A 258      -9.012 -17.094  -7.221  1.00  0.00           O  
ATOM   3084  H   THR A 258      -6.874 -15.513  -8.073  1.00  0.00           H  
ATOM   3085  HA  THR A 258      -8.727 -14.757  -5.958  1.00  0.00           H  
ATOM   3086  HB  THR A 258      -7.123 -17.350  -6.471  1.00  0.00           H  
ATOM   3087  HG1 THR A 258      -8.679 -16.726  -8.057  1.00  0.00           H  
ATOM   3088 HG21 THR A 258      -9.501 -16.842  -4.600  1.00  0.00           H  
ATOM   3089 HG22 THR A 258      -7.866 -17.336  -4.097  1.00  0.00           H  
ATOM   3090 HG23 THR A 258      -8.889 -18.428  -5.044  1.00  0.00           H  
ATOM   3091  N   SER A 259      -5.492 -14.751  -5.511  1.00  0.00           N  
ATOM   3092  CA  SER A 259      -4.390 -14.422  -4.621  1.00  0.00           C  
ATOM   3093  C   SER A 259      -4.474 -12.957  -4.190  1.00  0.00           C  
ATOM   3094  O   SER A 259      -3.925 -12.575  -3.156  1.00  0.00           O  
ATOM   3095  CB  SER A 259      -3.054 -14.675  -5.316  1.00  0.00           C  
ATOM   3096  OG  SER A 259      -1.997 -14.699  -4.365  1.00  0.00           O  
ATOM   3097  H   SER A 259      -5.293 -14.858  -6.501  1.00  0.00           H  
ATOM   3098  HA  SER A 259      -4.490 -15.033  -3.715  1.00  0.00           H  
ATOM   3099  HB2 SER A 259      -2.829 -13.897  -6.054  1.00  0.00           H  
ATOM   3100  HB3 SER A 259      -3.054 -15.638  -5.839  1.00  0.00           H  
ATOM   3101  HG  SER A 259      -2.187 -15.414  -3.734  1.00  0.00           H  
ATOM   3102  N   CYS A 260      -5.081 -12.115  -5.107  1.00  0.00           N  
ATOM   3103  CA  CYS A 260      -5.180 -10.676  -4.918  1.00  0.00           C  
ATOM   3104  C   CYS A 260      -6.409 -10.306  -4.085  1.00  0.00           C  
ATOM   3105  O   CYS A 260      -6.463  -9.210  -3.523  1.00  0.00           O  
ATOM   3106  CB  CYS A 260      -5.226  -9.931  -6.253  1.00  0.00           C  
ATOM   3107  SG  CYS A 260      -3.634  -9.998  -7.130  1.00  0.00           S  
ATOM   3108  H   CYS A 260      -5.485 -12.517  -5.948  1.00  0.00           H  
ATOM   3109  HA  CYS A 260      -4.312 -10.355  -4.329  1.00  0.00           H  
ATOM   3110  HB2 CYS A 260      -5.461  -8.874  -6.096  1.00  0.00           H  
ATOM   3111  HB3 CYS A 260      -5.997 -10.349  -6.908  1.00  0.00           H  
ATOM   3112  HG  CYS A 260      -3.582 -11.332  -7.253  1.00  0.00           H  
ATOM   3113  N   ARG A 261      -7.455 -11.213  -4.107  1.00  0.00           N  
ATOM   3114  CA  ARG A 261      -8.691 -10.987  -3.367  1.00  0.00           C  
ATOM   3115  C   ARG A 261      -8.524 -11.384  -1.902  1.00  0.00           C  
ATOM   3116  O   ARG A 261      -9.244 -10.888  -1.034  1.00  0.00           O  
ATOM   3117  CB  ARG A 261      -9.882 -11.778  -3.926  1.00  0.00           C  
ATOM   3118  CG  ARG A 261     -10.393 -11.235  -5.261  1.00  0.00           C  
ATOM   3119  CD  ARG A 261     -11.779 -11.772  -5.603  1.00  0.00           C  
ATOM   3120  NE  ARG A 261     -11.846 -13.241  -5.616  1.00  0.00           N  
ATOM   3121  CZ  ARG A 261     -11.448 -14.033  -6.689  1.00  0.00           C  
ATOM   3122  NH1 ARG A 261     -10.896 -13.490  -7.840  1.00  0.00           N1+
ATOM   3123  NH2 ARG A 261     -11.611 -15.412  -6.606  1.00  0.00           N1+
ATOM   3124  H   ARG A 261      -7.357 -12.071  -4.642  1.00  0.00           H  
ATOM   3125  HA  ARG A 261      -8.906  -9.911  -3.382  1.00  0.00           H  
ATOM   3126  HB2 ARG A 261     -10.704 -11.743  -3.198  1.00  0.00           H  
ATOM   3127  HB3 ARG A 261      -9.614 -12.837  -4.037  1.00  0.00           H  
ATOM   3128  HG2 ARG A 261      -9.686 -11.495  -6.049  1.00  0.00           H  
ATOM   3129  HG3 ARG A 261     -10.443 -10.141  -5.226  1.00  0.00           H  
ATOM   3130  HD2 ARG A 261     -12.135 -11.389  -6.565  1.00  0.00           H  
ATOM   3131  HD3 ARG A 261     -12.502 -11.437  -4.852  1.00  0.00           H  
ATOM   3132  HE  ARG A 261     -12.287 -13.711  -4.828  1.00  0.00           H  
ATOM   3133 HH11 ARG A 261     -10.611 -14.087  -8.613  1.00  0.00           H  
ATOM   3134 HH12 ARG A 261     -10.758 -12.490  -7.952  1.00  0.00           H  
ATOM   3135 HH21 ARG A 261     -12.010 -15.847  -5.777  1.00  0.00           H  
ATOM   3136 HH22 ARG A 261     -11.330 -16.023  -7.370  1.00  0.00           H  
ATOM   3137  N   SER A 262      -7.652 -12.435  -1.675  1.00  0.00           N  
ATOM   3138  CA  SER A 262      -7.548 -13.097  -0.382  1.00  0.00           C  
ATOM   3139  C   SER A 262      -6.834 -12.232   0.648  1.00  0.00           C  
ATOM   3140  O   SER A 262      -7.029 -12.408   1.851  1.00  0.00           O  
ATOM   3141  CB  SER A 262      -6.823 -14.435  -0.509  1.00  0.00           C  
ATOM   3142  OG  SER A 262      -7.710 -15.419  -1.028  1.00  0.00           O  
ATOM   3143  H   SER A 262      -7.072 -12.766  -2.441  1.00  0.00           H  
ATOM   3144  HA  SER A 262      -8.573 -13.251  -0.022  1.00  0.00           H  
ATOM   3145  HB2 SER A 262      -6.484 -14.796   0.468  1.00  0.00           H  
ATOM   3146  HB3 SER A 262      -5.945 -14.372  -1.162  1.00  0.00           H  
ATOM   3147  HG  SER A 262      -8.027 -15.097  -1.889  1.00  0.00           H  
ATOM   3148  N   VAL A 263      -5.882 -11.373   0.127  1.00  0.00           N  
ATOM   3149  CA  VAL A 263      -5.037 -10.542   0.971  1.00  0.00           C  
ATOM   3150  C   VAL A 263      -5.700  -9.208   1.316  1.00  0.00           C  
ATOM   3151  O   VAL A 263      -5.240  -8.507   2.218  1.00  0.00           O  
ATOM   3152  CB  VAL A 263      -3.625 -10.323   0.386  1.00  0.00           C  
ATOM   3153  CG1 VAL A 263      -2.884 -11.653   0.230  1.00  0.00           C  
ATOM   3154  CG2 VAL A 263      -3.614  -9.559  -0.939  1.00  0.00           C  
ATOM   3155  H   VAL A 263      -5.780 -11.310  -0.881  1.00  0.00           H  
ATOM   3156  HA  VAL A 263      -4.931 -11.065   1.932  1.00  0.00           H  
ATOM   3157  HB  VAL A 263      -3.058  -9.719   1.107  1.00  0.00           H  
ATOM   3158 HG11 VAL A 263      -1.841 -11.480  -0.055  1.00  0.00           H  
ATOM   3159 HG12 VAL A 263      -3.341 -12.285  -0.536  1.00  0.00           H  
ATOM   3160 HG13 VAL A 263      -2.886 -12.211   1.171  1.00  0.00           H  
ATOM   3161 HG21 VAL A 263      -4.067  -8.569  -0.829  1.00  0.00           H  
ATOM   3162 HG22 VAL A 263      -4.151 -10.096  -1.726  1.00  0.00           H  
ATOM   3163 HG23 VAL A 263      -2.585  -9.411  -1.282  1.00  0.00           H  
ATOM   3164  N   GLN A 264      -6.747  -8.836   0.493  1.00  0.00           N  
ATOM   3165  CA  GLN A 264      -7.442  -7.561   0.613  1.00  0.00           C  
ATOM   3166  C   GLN A 264      -8.581  -7.617   1.626  1.00  0.00           C  
ATOM   3167  O   GLN A 264      -9.033  -6.580   2.113  1.00  0.00           O  
ATOM   3168  CB  GLN A 264      -7.988  -7.091  -0.744  1.00  0.00           C  
ATOM   3169  CG  GLN A 264      -6.895  -6.519  -1.649  1.00  0.00           C  
ATOM   3170  CD  GLN A 264      -6.268  -5.261  -1.087  1.00  0.00           C  
ATOM   3171  NE2 GLN A 264      -7.139  -4.202  -0.986  1.00  0.00           N  
ATOM   3172  OE1 GLN A 264      -5.085  -5.209  -0.759  1.00  0.00           O  
ATOM   3173  H   GLN A 264      -7.056  -9.483  -0.226  1.00  0.00           H  
ATOM   3174  HA  GLN A 264      -6.729  -6.833   1.016  1.00  0.00           H  
ATOM   3175  HB2 GLN A 264      -8.769  -6.336  -0.593  1.00  0.00           H  
ATOM   3176  HB3 GLN A 264      -8.474  -7.928  -1.262  1.00  0.00           H  
ATOM   3177  HG2 GLN A 264      -7.317  -6.282  -2.633  1.00  0.00           H  
ATOM   3178  HG3 GLN A 264      -6.101  -7.256  -1.806  1.00  0.00           H  
ATOM   3179 HE21 GLN A 264      -6.833  -3.313  -0.606  1.00  0.00           H  
ATOM   3180 HE22 GLN A 264      -8.108  -4.260  -1.283  1.00  0.00           H  
ATOM   3181  N   VAL A 265      -9.108  -8.872   1.859  1.00  0.00           N  
ATOM   3182  CA  VAL A 265     -10.218  -9.099   2.785  1.00  0.00           C  
ATOM   3183  C   VAL A 265      -9.659  -9.067   4.209  1.00  0.00           C  
ATOM   3184  O   VAL A 265     -10.361  -8.696   5.150  1.00  0.00           O  
ATOM   3185  CB  VAL A 265     -10.947 -10.417   2.446  1.00  0.00           C  
ATOM   3186  CG1 VAL A 265     -11.879 -10.900   3.562  1.00  0.00           C  
ATOM   3187  CG2 VAL A 265     -11.771 -10.243   1.163  1.00  0.00           C  
ATOM   3188  H   VAL A 265      -8.704  -9.671   1.381  1.00  0.00           H  
ATOM   3189  HA  VAL A 265     -10.906  -8.248   2.699  1.00  0.00           H  
ATOM   3190  HB  VAL A 265     -10.205 -11.207   2.270  1.00  0.00           H  
ATOM   3191 HG11 VAL A 265     -12.433 -11.790   3.246  1.00  0.00           H  
ATOM   3192 HG12 VAL A 265     -12.608 -10.129   3.833  1.00  0.00           H  
ATOM   3193 HG13 VAL A 265     -11.317 -11.175   4.460  1.00  0.00           H  
ATOM   3194 HG21 VAL A 265     -12.587  -9.526   1.313  1.00  0.00           H  
ATOM   3195 HG22 VAL A 265     -12.213 -11.196   0.852  1.00  0.00           H  
ATOM   3196 HG23 VAL A 265     -11.157  -9.875   0.336  1.00  0.00           H  
ATOM   3197  N   LEU A 266      -8.385  -9.591   4.346  1.00  0.00           N  
ATOM   3198  CA  LEU A 266      -7.707  -9.703   5.629  1.00  0.00           C  
ATOM   3199  C   LEU A 266      -7.041  -8.382   6.020  1.00  0.00           C  
ATOM   3200  O   LEU A 266      -6.682  -8.182   7.181  1.00  0.00           O  
ATOM   3201  CB  LEU A 266      -6.651 -10.817   5.605  1.00  0.00           C  
ATOM   3202  CG  LEU A 266      -7.217 -12.226   5.338  1.00  0.00           C  
ATOM   3203  CD1 LEU A 266      -6.067 -13.229   5.217  1.00  0.00           C  
ATOM   3204  CD2 LEU A 266      -8.193 -12.685   6.422  1.00  0.00           C  
ATOM   3205  H   LEU A 266      -7.891  -9.899   3.513  1.00  0.00           H  
ATOM   3206  HA  LEU A 266      -8.463  -9.898   6.398  1.00  0.00           H  
ATOM   3207  HB2 LEU A 266      -6.107 -10.822   6.559  1.00  0.00           H  
ATOM   3208  HB3 LEU A 266      -5.905 -10.582   4.834  1.00  0.00           H  
ATOM   3209  HG  LEU A 266      -7.756 -12.222   4.384  1.00  0.00           H  
ATOM   3210 HD11 LEU A 266      -5.381 -12.939   4.414  1.00  0.00           H  
ATOM   3211 HD12 LEU A 266      -6.446 -14.230   4.985  1.00  0.00           H  
ATOM   3212 HD13 LEU A 266      -5.494 -13.291   6.148  1.00  0.00           H  
ATOM   3213 HD21 LEU A 266      -7.727 -12.661   7.411  1.00  0.00           H  
ATOM   3214 HD22 LEU A 266      -8.527 -13.711   6.233  1.00  0.00           H  
ATOM   3215 HD23 LEU A 266      -9.087 -12.055   6.449  1.00  0.00           H  
ATOM   3216  N   LEU A 267      -6.810  -7.501   4.978  1.00  0.00           N  
ATOM   3217  CA  LEU A 267      -6.161  -6.209   5.175  1.00  0.00           C  
ATOM   3218  C   LEU A 267      -7.136  -5.290   5.897  1.00  0.00           C  
ATOM   3219  O   LEU A 267      -6.736  -4.467   6.718  1.00  0.00           O  
ATOM   3220  CB  LEU A 267      -5.756  -5.592   3.827  1.00  0.00           C  
ATOM   3221  CG  LEU A 267      -5.091  -4.203   3.910  1.00  0.00           C  
ATOM   3222  CD1 LEU A 267      -3.767  -4.249   4.671  1.00  0.00           C  
ATOM   3223  CD2 LEU A 267      -4.873  -3.651   2.499  1.00  0.00           C  
ATOM   3224  H   LEU A 267      -7.102  -7.760   4.041  1.00  0.00           H  
ATOM   3225  HA  LEU A 267      -5.292  -6.372   5.821  1.00  0.00           H  
ATOM   3226  HB2 LEU A 267      -6.644  -5.513   3.186  1.00  0.00           H  
ATOM   3227  HB3 LEU A 267      -5.071  -6.278   3.316  1.00  0.00           H  
ATOM   3228  HG  LEU A 267      -5.761  -3.505   4.425  1.00  0.00           H  
ATOM   3229 HD11 LEU A 267      -3.273  -3.272   4.650  1.00  0.00           H  
ATOM   3230 HD12 LEU A 267      -3.082  -4.985   4.236  1.00  0.00           H  
ATOM   3231 HD13 LEU A 267      -3.921  -4.511   5.722  1.00  0.00           H  
ATOM   3232 HD21 LEU A 267      -4.228  -4.307   1.908  1.00  0.00           H  
ATOM   3233 HD22 LEU A 267      -4.410  -2.659   2.534  1.00  0.00           H  
ATOM   3234 HD23 LEU A 267      -5.826  -3.554   1.968  1.00  0.00           H  
ATOM   3235  N   HSD A 268      -8.434  -5.351   5.427  1.00  0.00           N  
ATOM   3236  CA  HSD A 268      -9.454  -4.400   5.835  1.00  0.00           C  
ATOM   3237  C   HSD A 268     -10.140  -4.805   7.139  1.00  0.00           C  
ATOM   3238  O   HSD A 268     -10.859  -4.005   7.739  1.00  0.00           O  
ATOM   3239  CB  HSD A 268     -10.499  -4.223   4.731  1.00  0.00           C  
ATOM   3240  CG  HSD A 268      -9.972  -3.621   3.473  1.00  0.00           C  
ATOM   3241  CD2 HSD A 268     -10.449  -3.793   2.190  1.00  0.00           C  
ATOM   3242  ND1 HSD A 268      -8.901  -2.755   3.472  1.00  0.00           N  
ATOM   3243  CE1 HSD A 268      -8.731  -2.418   2.214  1.00  0.00           C  
ATOM   3244  NE2 HSD A 268      -9.646  -3.021   1.400  1.00  0.00           N  
ATOM   3245  H   HSD A 268      -8.689  -6.087   4.775  1.00  0.00           H  
ATOM   3246  HA  HSD A 268      -8.955  -3.445   6.042  1.00  0.00           H  
ATOM   3247  HB2 HSD A 268     -11.308  -3.582   5.099  1.00  0.00           H  
ATOM   3248  HB3 HSD A 268     -10.956  -5.195   4.499  1.00  0.00           H  
ATOM   3249  HD2 HSD A 268     -11.262  -4.378   1.788  1.00  0.00           H  
ATOM   3250  HE1 HSD A 268      -7.973  -1.749   1.831  1.00  0.00           H  
ATOM   3251  HE2 HSD A 268      -9.716  -2.916   0.397  1.00  0.00           H  
ATOM   3252  N   TYR A 269      -9.967  -6.124   7.516  1.00  0.00           N  
ATOM   3253  CA  TYR A 269     -10.646  -6.698   8.670  1.00  0.00           C  
ATOM   3254  C   TYR A 269      -9.868  -6.360   9.939  1.00  0.00           C  
ATOM   3255  O   TYR A 269     -10.469  -6.038  10.965  1.00  0.00           O  
ATOM   3256  CB  TYR A 269     -10.820  -8.216   8.492  1.00  0.00           C  
ATOM   3257  CG  TYR A 269     -11.469  -8.940   9.649  1.00  0.00           C  
ATOM   3258  CD1 TYR A 269     -10.955 -10.178  10.063  1.00  0.00           C  
ATOM   3259  CD2 TYR A 269     -12.597  -8.429  10.307  1.00  0.00           C  
ATOM   3260  CE1 TYR A 269     -11.521 -10.864  11.139  1.00  0.00           C  
ATOM   3261  CE2 TYR A 269     -13.156  -9.103  11.394  1.00  0.00           C  
ATOM   3262  CZ  TYR A 269     -12.612 -10.316  11.805  1.00  0.00           C  
ATOM   3263  OH  TYR A 269     -13.135 -11.000  12.865  1.00  0.00           O  
ATOM   3264  H   TYR A 269      -9.344  -6.716   6.976  1.00  0.00           H  
ATOM   3265  HA  TYR A 269     -11.623  -6.208   8.749  1.00  0.00           H  
ATOM   3266  HB2 TYR A 269      -9.836  -8.663   8.295  1.00  0.00           H  
ATOM   3267  HB3 TYR A 269     -11.426  -8.409   7.599  1.00  0.00           H  
ATOM   3268  HD1 TYR A 269     -10.102 -10.615   9.551  1.00  0.00           H  
ATOM   3269  HD2 TYR A 269     -13.047  -7.492   9.989  1.00  0.00           H  
ATOM   3270  HE1 TYR A 269     -11.104 -11.817  11.450  1.00  0.00           H  
ATOM   3271  HE2 TYR A 269     -14.012  -8.674  11.905  1.00  0.00           H  
ATOM   3272  HH  TYR A 269     -13.883 -10.491  13.223  1.00  0.00           H  
ATOM   3273  N   PHE A 270      -8.504  -6.595   9.876  1.00  0.00           N  
ATOM   3274  CA  PHE A 270      -7.650  -6.519  11.057  1.00  0.00           C  
ATOM   3275  C   PHE A 270      -7.100  -5.118  11.329  1.00  0.00           C  
ATOM   3276  O   PHE A 270      -6.478  -4.886  12.368  1.00  0.00           O  
ATOM   3277  CB  PHE A 270      -6.496  -7.531  10.984  1.00  0.00           C  
ATOM   3278  CG  PHE A 270      -6.936  -8.973  11.093  1.00  0.00           C  
ATOM   3279  CD1 PHE A 270      -7.657  -9.426  12.207  1.00  0.00           C  
ATOM   3280  CD2 PHE A 270      -6.574  -9.900  10.108  1.00  0.00           C  
ATOM   3281  CE1 PHE A 270      -8.023 -10.768  12.319  1.00  0.00           C  
ATOM   3282  CE2 PHE A 270      -6.933 -11.243  10.224  1.00  0.00           C  
ATOM   3283  CZ  PHE A 270      -7.661 -11.677  11.328  1.00  0.00           C  
ATOM   3284  H   PHE A 270      -8.080  -6.823   8.981  1.00  0.00           H  
ATOM   3285  HA  PHE A 270      -8.284  -6.738  11.924  1.00  0.00           H  
ATOM   3286  HB2 PHE A 270      -5.779  -7.350  11.796  1.00  0.00           H  
ATOM   3287  HB3 PHE A 270      -5.936  -7.376  10.052  1.00  0.00           H  
ATOM   3288  HD1 PHE A 270      -7.929  -8.740  13.005  1.00  0.00           H  
ATOM   3289  HD2 PHE A 270      -5.993  -9.588   9.246  1.00  0.00           H  
ATOM   3290  HE1 PHE A 270      -8.583 -11.108  13.185  1.00  0.00           H  
ATOM   3291  HE2 PHE A 270      -6.635 -11.951   9.457  1.00  0.00           H  
ATOM   3292  HZ  PHE A 270      -7.940 -12.723  11.420  1.00  0.00           H  
ATOM   3293  N   VAL A 271      -7.346  -4.179  10.348  1.00  0.00           N  
ATOM   3294  CA  VAL A 271      -7.014  -2.763  10.504  1.00  0.00           C  
ATOM   3295  C   VAL A 271      -8.220  -2.081  11.155  1.00  0.00           C  
ATOM   3296  O   VAL A 271      -8.066  -1.122  11.912  1.00  0.00           O  
ATOM   3297  CB  VAL A 271      -6.622  -2.127   9.155  1.00  0.00           C  
ATOM   3298  CG1 VAL A 271      -6.536  -0.600   9.230  1.00  0.00           C  
ATOM   3299  CG2 VAL A 271      -5.267  -2.666   8.680  1.00  0.00           C  
ATOM   3300  H   VAL A 271      -7.800  -4.474   9.488  1.00  0.00           H  
ATOM   3301  HA  VAL A 271      -6.182  -2.681  11.215  1.00  0.00           H  
ATOM   3302  HB  VAL A 271      -7.377  -2.384   8.401  1.00  0.00           H  
ATOM   3303 HG11 VAL A 271      -7.531  -0.159   9.348  1.00  0.00           H  
ATOM   3304 HG12 VAL A 271      -6.103  -0.186   8.315  1.00  0.00           H  
ATOM   3305 HG13 VAL A 271      -5.912  -0.278  10.070  1.00  0.00           H  
ATOM   3306 HG21 VAL A 271      -4.457  -2.311   9.323  1.00  0.00           H  
ATOM   3307 HG22 VAL A 271      -5.053  -2.327   7.661  1.00  0.00           H  
ATOM   3308 HG23 VAL A 271      -5.239  -3.759   8.683  1.00  0.00           H  
ATOM   3309  N   GLY A 272      -9.454  -2.546  10.732  1.00  0.00           N  
ATOM   3310  CA  GLY A 272     -10.705  -1.991  11.206  1.00  0.00           C  
ATOM   3311  C   GLY A 272     -11.085  -2.471  12.597  1.00  0.00           C  
ATOM   3312  O   GLY A 272     -11.951  -1.886  13.247  1.00  0.00           O  
ATOM   3313  H   GLY A 272      -9.495  -3.308  10.062  1.00  0.00           H  
ATOM   3314  HA2 GLY A 272     -11.491  -2.296  10.509  1.00  0.00           H  
ATOM   3315  HA3 GLY A 272     -10.626  -0.900  11.221  1.00  0.00           H  
ATOM   3316  N   ALA A 273     -10.448  -3.632  12.999  1.00  0.00           N  
ATOM   3317  CA  ALA A 273     -10.646  -4.238  14.305  1.00  0.00           C  
ATOM   3318  C   ALA A 273      -9.769  -3.549  15.338  1.00  0.00           C  
ATOM   3319  O   ALA A 273     -10.089  -3.543  16.526  1.00  0.00           O  
ATOM   3320  CB  ALA A 273     -10.320  -5.724  14.281  1.00  0.00           C  
ATOM   3321  H   ALA A 273      -9.795  -4.077  12.360  1.00  0.00           H  
ATOM   3322  HA  ALA A 273     -11.685  -4.075  14.606  1.00  0.00           H  
ATOM   3323  HB1 ALA A 273      -9.289  -5.901  13.956  1.00  0.00           H  
ATOM   3324  HB2 ALA A 273     -10.986  -6.260  13.597  1.00  0.00           H  
ATOM   3325  HB3 ALA A 273     -10.427  -6.167  15.277  1.00  0.00           H  
ATOM   3326  N   ASN A 274      -8.567  -3.069  14.846  1.00  0.00           N  
ATOM   3327  CA  ASN A 274      -7.553  -2.477  15.702  1.00  0.00           C  
ATOM   3328  C   ASN A 274      -7.989  -1.087  16.153  1.00  0.00           C  
ATOM   3329  O   ASN A 274      -7.529  -0.596  17.185  1.00  0.00           O  
ATOM   3330  CB  ASN A 274      -6.216  -2.386  14.969  1.00  0.00           C  
ATOM   3331  CG  ASN A 274      -5.097  -2.035  15.922  1.00  0.00           C  
ATOM   3332  ND2 ASN A 274      -4.725  -3.076  16.735  1.00  0.00           N  
ATOM   3333  OD1 ASN A 274      -4.601  -0.912  15.968  1.00  0.00           O  
ATOM   3334  H   ASN A 274      -8.384  -3.131  13.849  1.00  0.00           H  
ATOM   3335  HA  ASN A 274      -7.479  -3.101  16.601  1.00  0.00           H  
ATOM   3336  HB2 ASN A 274      -6.244  -1.634  14.171  1.00  0.00           H  
ATOM   3337  HB3 ASN A 274      -5.972  -3.344  14.496  1.00  0.00           H  
ATOM   3338 HD21 ASN A 274      -4.006  -2.960  17.439  1.00  0.00           H  
ATOM   3339 HD22 ASN A 274      -5.151  -3.994  16.669  1.00  0.00           H  
ATOM   3340  N   TYR A 275      -8.834  -0.417  15.287  1.00  0.00           N  
ATOM   3341  CA  TYR A 275      -9.333   0.920  15.573  1.00  0.00           C  
ATOM   3342  C   TYR A 275     -10.365   0.861  16.703  1.00  0.00           C  
ATOM   3343  O   TYR A 275     -10.621   1.862  17.372  1.00  0.00           O  
ATOM   3344  CB  TYR A 275     -10.000   1.559  14.347  1.00  0.00           C  
ATOM   3345  CG  TYR A 275      -9.134   1.868  13.147  1.00  0.00           C  
ATOM   3346  CD1 TYR A 275      -7.746   2.044  13.223  1.00  0.00           C  
ATOM   3347  CD2 TYR A 275      -9.763   2.051  11.902  1.00  0.00           C  
ATOM   3348  CE1 TYR A 275      -7.005   2.368  12.084  1.00  0.00           C  
ATOM   3349  CE2 TYR A 275      -9.029   2.387  10.764  1.00  0.00           C  
ATOM   3350  CZ  TYR A 275      -7.652   2.542  10.863  1.00  0.00           C  
ATOM   3351  OH  TYR A 275      -6.954   2.865   9.734  1.00  0.00           O  
ATOM   3352  H   TYR A 275      -9.123  -0.873  14.426  1.00  0.00           H  
ATOM   3353  HA  TYR A 275      -8.499   1.525  15.944  1.00  0.00           H  
ATOM   3354  HB2 TYR A 275     -10.456   2.505  14.661  1.00  0.00           H  
ATOM   3355  HB3 TYR A 275     -10.824   0.909  14.020  1.00  0.00           H  
ATOM   3356  HD1 TYR A 275      -7.215   1.934  14.164  1.00  0.00           H  
ATOM   3357  HD2 TYR A 275     -10.841   1.934  11.813  1.00  0.00           H  
ATOM   3358  HE1 TYR A 275      -5.929   2.485  12.165  1.00  0.00           H  
ATOM   3359  HE2 TYR A 275      -9.536   2.526   9.814  1.00  0.00           H  
ATOM   3360  HH  TYR A 275      -6.010   2.922   9.961  1.00  0.00           H  
ATOM   3361  N   LEU A 276     -11.040  -0.345  16.799  1.00  0.00           N  
ATOM   3362  CA  LEU A 276     -12.075  -0.618  17.784  1.00  0.00           C  
ATOM   3363  C   LEU A 276     -11.548  -1.514  18.915  1.00  0.00           C  
ATOM   3364  O   LEU A 276     -12.314  -2.151  19.638  1.00  0.00           O  
ATOM   3365  CB  LEU A 276     -13.319  -1.210  17.109  1.00  0.00           C  
ATOM   3366  CG  LEU A 276     -14.003  -0.258  16.103  1.00  0.00           C  
ATOM   3367  CD1 LEU A 276     -15.154  -0.977  15.399  1.00  0.00           C  
ATOM   3368  CD2 LEU A 276     -14.531   1.013  16.771  1.00  0.00           C  
ATOM   3369  H   LEU A 276     -10.792  -1.094  16.160  1.00  0.00           H  
ATOM   3370  HA  LEU A 276     -12.336   0.323  18.281  1.00  0.00           H  
ATOM   3371  HB2 LEU A 276     -14.047  -1.501  17.875  1.00  0.00           H  
ATOM   3372  HB3 LEU A 276     -13.037  -2.138  16.592  1.00  0.00           H  
ATOM   3373  HG  LEU A 276     -13.279   0.034  15.332  1.00  0.00           H  
ATOM   3374 HD11 LEU A 276     -14.799  -1.873  14.883  1.00  0.00           H  
ATOM   3375 HD12 LEU A 276     -15.616  -0.326  14.650  1.00  0.00           H  
ATOM   3376 HD13 LEU A 276     -15.931  -1.276  16.109  1.00  0.00           H  
ATOM   3377 HD21 LEU A 276     -15.109   1.616  16.063  1.00  0.00           H  
ATOM   3378 HD22 LEU A 276     -13.714   1.642  17.136  1.00  0.00           H  
ATOM   3379 HD23 LEU A 276     -15.183   0.774  17.618  1.00  0.00           H  
ATOM   3380  N   TRP A 277     -10.191  -1.367  19.160  1.00  0.00           N  
ATOM   3381  CA  TRP A 277      -9.544  -1.720  20.418  1.00  0.00           C  
ATOM   3382  C   TRP A 277      -8.747  -0.546  21.000  1.00  0.00           C  
ATOM   3383  O   TRP A 277      -8.306  -0.604  22.149  1.00  0.00           O  
ATOM   3384  CB  TRP A 277      -8.648  -2.961  20.282  1.00  0.00           C  
ATOM   3385  CG  TRP A 277      -9.430  -4.237  20.336  1.00  0.00           C  
ATOM   3386  CD1 TRP A 277      -9.617  -5.132  19.303  1.00  0.00           C  
ATOM   3387  CD2 TRP A 277     -10.124  -4.770  21.473  1.00  0.00           C  
ATOM   3388  CE2 TRP A 277     -10.769  -5.935  21.057  1.00  0.00           C  
ATOM   3389  CE3 TRP A 277     -10.275  -4.362  22.816  1.00  0.00           C  
ATOM   3390  NE1 TRP A 277     -10.439  -6.133  19.738  1.00  0.00           N  
ATOM   3391  CZ2 TRP A 277     -11.580  -6.692  21.907  1.00  0.00           C  
ATOM   3392  CZ3 TRP A 277     -11.068  -5.123  23.683  1.00  0.00           C  
ATOM   3393  CH2 TRP A 277     -11.717  -6.268  23.231  1.00  0.00           C  
ATOM   3394  H   TRP A 277      -9.614  -0.988  18.418  1.00  0.00           H  
ATOM   3395  HA  TRP A 277     -10.340  -1.902  21.149  1.00  0.00           H  
ATOM   3396  HB2 TRP A 277      -7.912  -2.994  21.094  1.00  0.00           H  
ATOM   3397  HB3 TRP A 277      -8.071  -2.910  19.350  1.00  0.00           H  
ATOM   3398  HD1 TRP A 277      -9.245  -5.140  18.290  1.00  0.00           H  
ATOM   3399  HE1 TRP A 277     -10.758  -6.907  19.172  1.00  0.00           H  
ATOM   3400  HE3 TRP A 277      -9.784  -3.466  23.182  1.00  0.00           H  
ATOM   3401  HZ2 TRP A 277     -12.085  -7.581  21.551  1.00  0.00           H  
ATOM   3402  HZ3 TRP A 277     -11.182  -4.813  24.718  1.00  0.00           H  
ATOM   3403  HH2 TRP A 277     -12.336  -6.842  23.915  1.00  0.00           H  
ATOM   3404  N   LEU A 278      -8.542   0.521  20.146  1.00  0.00           N  
ATOM   3405  CA  LEU A 278      -7.866   1.754  20.532  1.00  0.00           C  
ATOM   3406  C   LEU A 278      -8.876   2.751  21.101  1.00  0.00           C  
ATOM   3407  O   LEU A 278      -8.498   3.717  21.764  1.00  0.00           O  
ATOM   3408  CB  LEU A 278      -7.150   2.385  19.330  1.00  0.00           C  
ATOM   3409  CG  LEU A 278      -5.865   1.638  18.923  1.00  0.00           C  
ATOM   3410  CD1 LEU A 278      -5.421   2.094  17.532  1.00  0.00           C  
ATOM   3411  CD2 LEU A 278      -4.739   1.865  19.932  1.00  0.00           C  
ATOM   3412  H   LEU A 278      -8.896   0.476  19.199  1.00  0.00           H  
ATOM   3413  HA  LEU A 278      -7.168   1.527  21.344  1.00  0.00           H  
ATOM   3414  HB2 LEU A 278      -6.901   3.433  19.547  1.00  0.00           H  
ATOM   3415  HB3 LEU A 278      -7.843   2.413  18.478  1.00  0.00           H  
ATOM   3416  HG  LEU A 278      -6.061   0.562  18.879  1.00  0.00           H  
ATOM   3417 HD11 LEU A 278      -6.179   1.850  16.781  1.00  0.00           H  
ATOM   3418 HD12 LEU A 278      -4.490   1.599  17.236  1.00  0.00           H  
ATOM   3419 HD13 LEU A 278      -5.259   3.175  17.500  1.00  0.00           H  
ATOM   3420 HD21 LEU A 278      -4.537   2.932  20.057  1.00  0.00           H  
ATOM   3421 HD22 LEU A 278      -3.815   1.380  19.600  1.00  0.00           H  
ATOM   3422 HD23 LEU A 278      -4.988   1.452  20.914  1.00  0.00           H  
ATOM   3423  N   LEU A 279     -10.188   2.522  20.726  1.00  0.00           N  
ATOM   3424  CA  LEU A 279     -11.309   3.329  21.195  1.00  0.00           C  
ATOM   3425  C   LEU A 279     -11.769   2.796  22.552  1.00  0.00           C  
ATOM   3426  O   LEU A 279     -12.375   3.520  23.341  1.00  0.00           O  
ATOM   3427  CB  LEU A 279     -12.445   3.297  20.164  1.00  0.00           C  
ATOM   3428  CG  LEU A 279     -13.661   4.190  20.488  1.00  0.00           C  
ATOM   3429  CD1 LEU A 279     -13.272   5.645  20.749  1.00  0.00           C  
ATOM   3430  CD2 LEU A 279     -14.671   4.118  19.339  1.00  0.00           C  
ATOM   3431  H   LEU A 279     -10.392   1.740  20.111  1.00  0.00           H  
ATOM   3432  HA  LEU A 279     -10.936   4.348  21.344  1.00  0.00           H  
ATOM   3433  HB2 LEU A 279     -12.795   2.263  20.042  1.00  0.00           H  
ATOM   3434  HB3 LEU A 279     -12.038   3.594  19.188  1.00  0.00           H  
ATOM   3435  HG  LEU A 279     -14.160   3.803  21.385  1.00  0.00           H  
ATOM   3436 HD11 LEU A 279     -12.700   5.746  21.676  1.00  0.00           H  
ATOM   3437 HD12 LEU A 279     -14.163   6.274  20.855  1.00  0.00           H  
ATOM   3438 HD13 LEU A 279     -12.665   6.046  19.931  1.00  0.00           H  
ATOM   3439 HD21 LEU A 279     -15.562   4.713  19.566  1.00  0.00           H  
ATOM   3440 HD22 LEU A 279     -14.995   3.086  19.172  1.00  0.00           H  
ATOM   3441 HD23 LEU A 279     -14.241   4.496  18.406  1.00  0.00           H  
ATOM   3442  N   VAL A 280     -11.550   1.446  22.756  1.00  0.00           N  
ATOM   3443  CA  VAL A 280     -11.953   0.751  23.976  1.00  0.00           C  
ATOM   3444  C   VAL A 280     -10.954   1.119  25.071  1.00  0.00           C  
ATOM   3445  O   VAL A 280     -11.314   1.213  26.244  1.00  0.00           O  
ATOM   3446  CB  VAL A 280     -12.015  -0.775  23.754  1.00  0.00           C  
ATOM   3447  CG1 VAL A 280     -12.280  -1.532  25.059  1.00  0.00           C  
ATOM   3448  CG2 VAL A 280     -13.103  -1.123  22.733  1.00  0.00           C  
ATOM   3449  H   VAL A 280     -11.077   0.912  22.033  1.00  0.00           H  
ATOM   3450  HA  VAL A 280     -12.932   1.143  24.278  1.00  0.00           H  
ATOM   3451  HB  VAL A 280     -11.055  -1.125  23.358  1.00  0.00           H  
ATOM   3452 HG11 VAL A 280     -13.148  -1.125  25.585  1.00  0.00           H  
ATOM   3453 HG12 VAL A 280     -11.420  -1.471  25.732  1.00  0.00           H  
ATOM   3454 HG13 VAL A 280     -12.462  -2.593  24.868  1.00  0.00           H  
ATOM   3455 HG21 VAL A 280     -12.901  -0.656  21.764  1.00  0.00           H  
ATOM   3456 HG22 VAL A 280     -14.085  -0.774  23.068  1.00  0.00           H  
ATOM   3457 HG23 VAL A 280     -13.161  -2.205  22.574  1.00  0.00           H  
ATOM   3458  N   GLU A 281      -9.639   1.203  24.644  1.00  0.00           N  
ATOM   3459  CA  GLU A 281      -8.532   1.501  25.543  1.00  0.00           C  
ATOM   3460  C   GLU A 281      -8.536   2.990  25.872  1.00  0.00           C  
ATOM   3461  O   GLU A 281      -8.042   3.396  26.924  1.00  0.00           O  
ATOM   3462  CB  GLU A 281      -7.203   1.058  24.917  1.00  0.00           C  
ATOM   3463  CG  GLU A 281      -5.955   1.373  25.741  1.00  0.00           C  
ATOM   3464  CD  GLU A 281      -5.877   0.798  27.157  1.00  0.00           C  
ATOM   3465  OE1 GLU A 281      -5.081   1.412  27.925  1.00  0.00           O  
ATOM   3466  OE2 GLU A 281      -6.592  -0.214  27.391  1.00  0.00           O1-
ATOM   3467  H   GLU A 281      -9.435   1.063  23.658  1.00  0.00           H  
ATOM   3468  HA  GLU A 281      -8.723   0.961  26.477  1.00  0.00           H  
ATOM   3469  HB2 GLU A 281      -7.086   1.533  23.934  1.00  0.00           H  
ATOM   3470  HB3 GLU A 281      -7.244  -0.023  24.728  1.00  0.00           H  
ATOM   3471  HG2 GLU A 281      -5.816   2.460  25.793  1.00  0.00           H  
ATOM   3472  HG3 GLU A 281      -5.082   0.985  25.201  1.00  0.00           H  
ATOM   3473  N   GLY A 282      -9.019   3.821  24.880  1.00  0.00           N  
ATOM   3474  CA  GLY A 282      -9.001   5.263  24.999  1.00  0.00           C  
ATOM   3475  C   GLY A 282     -10.039   5.798  25.970  1.00  0.00           C  
ATOM   3476  O   GLY A 282      -9.910   6.916  26.469  1.00  0.00           O  
ATOM   3477  H   GLY A 282      -9.394   3.413  24.029  1.00  0.00           H  
ATOM   3478  HA2 GLY A 282      -9.196   5.684  24.008  1.00  0.00           H  
ATOM   3479  HA3 GLY A 282      -8.008   5.572  25.341  1.00  0.00           H  
ATOM   3480  N   LEU A 283     -11.147   4.987  26.137  1.00  0.00           N  
ATOM   3481  CA  LEU A 283     -12.249   5.314  27.032  1.00  0.00           C  
ATOM   3482  C   LEU A 283     -12.021   4.742  28.435  1.00  0.00           C  
ATOM   3483  O   LEU A 283     -12.749   5.079  29.370  1.00  0.00           O  
ATOM   3484  CB  LEU A 283     -13.588   4.809  26.475  1.00  0.00           C  
ATOM   3485  CG  LEU A 283     -14.096   5.604  25.254  1.00  0.00           C  
ATOM   3486  CD1 LEU A 283     -15.283   4.876  24.617  1.00  0.00           C  
ATOM   3487  CD2 LEU A 283     -14.511   7.030  25.625  1.00  0.00           C  
ATOM   3488  H   LEU A 283     -11.190   4.109  25.628  1.00  0.00           H  
ATOM   3489  HA  LEU A 283     -12.270   6.400  27.163  1.00  0.00           H  
ATOM   3490  HB2 LEU A 283     -14.356   4.839  27.259  1.00  0.00           H  
ATOM   3491  HB3 LEU A 283     -13.481   3.750  26.201  1.00  0.00           H  
ATOM   3492  HG  LEU A 283     -13.300   5.669  24.504  1.00  0.00           H  
ATOM   3493 HD11 LEU A 283     -16.124   4.801  25.316  1.00  0.00           H  
ATOM   3494 HD12 LEU A 283     -15.004   3.862  24.314  1.00  0.00           H  
ATOM   3495 HD13 LEU A 283     -15.630   5.406  23.724  1.00  0.00           H  
ATOM   3496 HD21 LEU A 283     -14.924   7.551  24.754  1.00  0.00           H  
ATOM   3497 HD22 LEU A 283     -13.660   7.618  25.979  1.00  0.00           H  
ATOM   3498 HD23 LEU A 283     -15.275   7.030  26.410  1.00  0.00           H  
ATOM   3499  N   TYR A 284     -11.003   3.814  28.539  1.00  0.00           N  
ATOM   3500  CA  TYR A 284     -10.605   3.200  29.801  1.00  0.00           C  
ATOM   3501  C   TYR A 284      -9.527   4.036  30.490  1.00  0.00           C  
ATOM   3502  O   TYR A 284      -9.314   3.905  31.696  1.00  0.00           O  
ATOM   3503  CB  TYR A 284     -10.110   1.760  29.591  1.00  0.00           C  
ATOM   3504  CG  TYR A 284     -11.000   0.777  30.314  1.00  0.00           C  
ATOM   3505  CD1 TYR A 284     -12.292   0.506  29.841  1.00  0.00           C  
ATOM   3506  CD2 TYR A 284     -10.562   0.164  31.495  1.00  0.00           C  
ATOM   3507  CE1 TYR A 284     -13.138  -0.348  30.547  1.00  0.00           C  
ATOM   3508  CE2 TYR A 284     -11.402  -0.696  32.201  1.00  0.00           C  
ATOM   3509  CZ  TYR A 284     -12.687  -0.938  31.726  1.00  0.00           C  
ATOM   3510  OH  TYR A 284     -13.497  -1.763  32.451  1.00  0.00           O  
ATOM   3511  H   TYR A 284     -10.488   3.559  27.702  1.00  0.00           H  
ATOM   3512  HA  TYR A 284     -11.474   3.237  30.470  1.00  0.00           H  
ATOM   3513  HB2 TYR A 284      -9.077   1.639  29.940  1.00  0.00           H  
ATOM   3514  HB3 TYR A 284     -10.094   1.485  28.531  1.00  0.00           H  
ATOM   3515  HD1 TYR A 284     -12.652   0.975  28.928  1.00  0.00           H  
ATOM   3516  HD2 TYR A 284      -9.568   0.366  31.882  1.00  0.00           H  
ATOM   3517  HE1 TYR A 284     -14.140  -0.540  30.176  1.00  0.00           H  
ATOM   3518  HE2 TYR A 284     -11.052  -1.159  33.119  1.00  0.00           H  
ATOM   3519  HH  TYR A 284     -14.371  -1.779  32.027  1.00  0.00           H  
ATOM   3520  N   LEU A 285      -8.789   4.843  29.645  1.00  0.00           N  
ATOM   3521  CA  LEU A 285      -7.769   5.779  30.104  1.00  0.00           C  
ATOM   3522  C   LEU A 285      -8.415   7.102  30.524  1.00  0.00           C  
ATOM   3523  O   LEU A 285      -7.778   7.940  31.161  1.00  0.00           O  
ATOM   3524  CB  LEU A 285      -6.734   6.060  29.006  1.00  0.00           C  
ATOM   3525  CG  LEU A 285      -5.781   4.882  28.731  1.00  0.00           C  
ATOM   3526  CD1 LEU A 285      -5.008   5.135  27.435  1.00  0.00           C  
ATOM   3527  CD2 LEU A 285      -4.802   4.642  29.879  1.00  0.00           C  
ATOM   3528  H   LEU A 285      -8.981   4.806  28.648  1.00  0.00           H  
ATOM   3529  HA  LEU A 285      -7.303   5.365  31.004  1.00  0.00           H  
ATOM   3530  HB2 LEU A 285      -6.138   6.944  29.270  1.00  0.00           H  
ATOM   3531  HB3 LEU A 285      -7.266   6.322  28.081  1.00  0.00           H  
ATOM   3532  HG  LEU A 285      -6.365   3.965  28.603  1.00  0.00           H  
ATOM   3533 HD11 LEU A 285      -4.342   4.295  27.209  1.00  0.00           H  
ATOM   3534 HD12 LEU A 285      -4.398   6.042  27.505  1.00  0.00           H  
ATOM   3535 HD13 LEU A 285      -5.695   5.251  26.590  1.00  0.00           H  
ATOM   3536 HD21 LEU A 285      -5.326   4.377  30.802  1.00  0.00           H  
ATOM   3537 HD22 LEU A 285      -4.188   5.528  30.074  1.00  0.00           H  
ATOM   3538 HD23 LEU A 285      -4.130   3.811  29.638  1.00  0.00           H  
ATOM   3539  N   HSD A 286      -9.707   7.286  30.072  1.00  0.00           N  
ATOM   3540  CA  HSD A 286     -10.508   8.467  30.374  1.00  0.00           C  
ATOM   3541  C   HSD A 286     -11.071   8.330  31.793  1.00  0.00           C  
ATOM   3542  O   HSD A 286     -11.379   9.324  32.449  1.00  0.00           O  
ATOM   3543  CB  HSD A 286     -11.635   8.595  29.344  1.00  0.00           C  
ATOM   3544  CG  HSD A 286     -12.274   9.936  29.318  1.00  0.00           C  
ATOM   3545  CD2 HSD A 286     -11.914  11.043  28.579  1.00  0.00           C  
ATOM   3546  ND1 HSD A 286     -13.396  10.199  30.072  1.00  0.00           N  
ATOM   3547  CE1 HSD A 286     -13.708  11.444  29.794  1.00  0.00           C  
ATOM   3548  NE2 HSD A 286     -12.837  11.998  28.900  1.00  0.00           N  
ATOM   3549  H   HSD A 286     -10.133   6.557  29.508  1.00  0.00           H  
ATOM   3550  HA  HSD A 286      -9.840   9.337  30.357  1.00  0.00           H  
ATOM   3551  HB2 HSD A 286     -12.407   7.837  29.526  1.00  0.00           H  
ATOM   3552  HB3 HSD A 286     -11.240   8.392  28.341  1.00  0.00           H  
ATOM   3553  HD2 HSD A 286     -11.114  11.230  27.878  1.00  0.00           H  
ATOM   3554  HE1 HSD A 286     -14.543  11.998  30.201  1.00  0.00           H  
ATOM   3555  HE2 HSD A 286     -12.869  12.943  28.541  1.00  0.00           H  
ATOM   3556  N   THR A 287     -11.320   7.026  32.188  1.00  0.00           N  
ATOM   3557  CA  THR A 287     -11.924   6.660  33.468  1.00  0.00           C  
ATOM   3558  C   THR A 287     -10.841   6.575  34.549  1.00  0.00           C  
ATOM   3559  O   THR A 287     -11.132   6.662  35.743  1.00  0.00           O  
ATOM   3560  CB  THR A 287     -12.677   5.326  33.320  1.00  0.00           C  
ATOM   3561  CG2 THR A 287     -13.446   4.912  34.569  1.00  0.00           C  
ATOM   3562  OG1 THR A 287     -13.630   5.443  32.260  1.00  0.00           O  
ATOM   3563  H   THR A 287     -11.058   6.273  31.559  1.00  0.00           H  
ATOM   3564  HA  THR A 287     -12.614   7.466  33.744  1.00  0.00           H  
ATOM   3565  HB  THR A 287     -11.983   4.524  33.043  1.00  0.00           H  
ATOM   3566  HG1 THR A 287     -14.235   6.171  32.483  1.00  0.00           H  
ATOM   3567 HG21 THR A 287     -14.166   5.685  34.857  1.00  0.00           H  
ATOM   3568 HG22 THR A 287     -12.784   4.711  35.414  1.00  0.00           H  
ATOM   3569 HG23 THR A 287     -14.029   4.005  34.371  1.00  0.00           H  
ATOM   3570  N   LEU A 288      -9.572   6.271  34.087  1.00  0.00           N  
ATOM   3571  CA  LEU A 288      -8.441   6.004  34.974  1.00  0.00           C  
ATOM   3572  C   LEU A 288      -7.922   7.315  35.564  1.00  0.00           C  
ATOM   3573  O   LEU A 288      -7.410   7.342  36.684  1.00  0.00           O  
ATOM   3574  CB  LEU A 288      -7.327   5.284  34.198  1.00  0.00           C  
ATOM   3575  CG  LEU A 288      -6.169   4.737  35.054  1.00  0.00           C  
ATOM   3576  CD1 LEU A 288      -6.632   3.641  36.015  1.00  0.00           C  
ATOM   3577  CD2 LEU A 288      -5.070   4.188  34.139  1.00  0.00           C  
ATOM   3578  H   LEU A 288      -9.415   6.227  33.084  1.00  0.00           H  
ATOM   3579  HA  LEU A 288      -8.822   5.389  35.796  1.00  0.00           H  
ATOM   3580  HB2 LEU A 288      -6.917   5.970  33.444  1.00  0.00           H  
ATOM   3581  HB3 LEU A 288      -7.766   4.448  33.640  1.00  0.00           H  
ATOM   3582  HG  LEU A 288      -5.730   5.551  35.642  1.00  0.00           H  
ATOM   3583 HD11 LEU A 288      -5.781   3.205  36.549  1.00  0.00           H  
ATOM   3584 HD12 LEU A 288      -7.141   2.834  35.477  1.00  0.00           H  
ATOM   3585 HD13 LEU A 288      -7.320   4.034  36.768  1.00  0.00           H  
ATOM   3586 HD21 LEU A 288      -5.446   3.375  33.509  1.00  0.00           H  
ATOM   3587 HD22 LEU A 288      -4.229   3.803  34.725  1.00  0.00           H  
ATOM   3588 HD23 LEU A 288      -4.685   4.974  33.480  1.00  0.00           H  
ATOM   3589  N   LEU A 289      -7.948   8.391  34.692  1.00  0.00           N  
ATOM   3590  CA  LEU A 289      -7.397   9.696  35.035  1.00  0.00           C  
ATOM   3591  C   LEU A 289      -8.372  10.505  35.888  1.00  0.00           C  
ATOM   3592  O   LEU A 289      -7.965  11.446  36.571  1.00  0.00           O  
ATOM   3593  CB  LEU A 289      -7.039  10.502  33.781  1.00  0.00           C  
ATOM   3594  CG  LEU A 289      -5.806   9.980  33.018  1.00  0.00           C  
ATOM   3595  CD1 LEU A 289      -5.659  10.753  31.706  1.00  0.00           C  
ATOM   3596  CD2 LEU A 289      -4.519  10.106  33.835  1.00  0.00           C  
ATOM   3597  H   LEU A 289      -8.375   8.272  33.778  1.00  0.00           H  
ATOM   3598  HA  LEU A 289      -6.517   9.532  35.666  1.00  0.00           H  
ATOM   3599  HB2 LEU A 289      -6.866  11.552  34.052  1.00  0.00           H  
ATOM   3600  HB3 LEU A 289      -7.901  10.502  33.102  1.00  0.00           H  
ATOM   3601  HG  LEU A 289      -5.950   8.921  32.774  1.00  0.00           H  
ATOM   3602 HD11 LEU A 289      -6.551  10.634  31.081  1.00  0.00           H  
ATOM   3603 HD12 LEU A 289      -4.798  10.392  31.134  1.00  0.00           H  
ATOM   3604 HD13 LEU A 289      -5.520  11.823  31.891  1.00  0.00           H  
ATOM   3605 HD21 LEU A 289      -4.533   9.446  34.707  1.00  0.00           H  
ATOM   3606 HD22 LEU A 289      -4.371  11.132  34.186  1.00  0.00           H  
ATOM   3607 HD23 LEU A 289      -3.648   9.824  33.233  1.00  0.00           H  
ATOM   3608  N   GLU A 290      -9.706  10.171  35.743  1.00  0.00           N  
ATOM   3609  CA  GLU A 290     -10.761  10.837  36.497  1.00  0.00           C  
ATOM   3610  C   GLU A 290     -10.798  10.171  37.874  1.00  0.00           C  
ATOM   3611  O   GLU A 290     -10.561   8.966  37.998  1.00  0.00           O  
ATOM   3612  CB  GLU A 290     -12.131  10.682  35.827  1.00  0.00           C  
ATOM   3613  CG  GLU A 290     -12.316  11.664  34.675  1.00  0.00           C  
ATOM   3614  CD  GLU A 290     -13.638  11.526  33.915  1.00  0.00           C  
ATOM   3615  OE1 GLU A 290     -14.309  10.480  34.130  1.00  0.00           O  
ATOM   3616  OE2 GLU A 290     -13.894  12.497  33.146  1.00  0.00           O1-
ATOM   3617  H   GLU A 290      -9.962   9.423  35.104  1.00  0.00           H  
ATOM   3618  HA  GLU A 290     -10.484  11.891  36.585  1.00  0.00           H  
ATOM   3619  HB2 GLU A 290     -12.931  10.851  36.560  1.00  0.00           H  
ATOM   3620  HB3 GLU A 290     -12.258   9.652  35.470  1.00  0.00           H  
ATOM   3621  HG2 GLU A 290     -11.507  11.541  33.949  1.00  0.00           H  
ATOM   3622  HG3 GLU A 290     -12.252  12.689  35.062  1.00  0.00           H  
ATOM   3623  N   PRO A 291     -11.169  10.987  38.937  1.00  0.00           N  
ATOM   3624  CA  PRO A 291     -11.367  10.471  40.290  1.00  0.00           C  
ATOM   3625  C   PRO A 291     -12.759   9.837  40.351  1.00  0.00           C  
ATOM   3626  O   PRO A 291     -13.776  10.473  40.620  1.00  0.00           O  
ATOM   3627  CB  PRO A 291     -11.251  11.712  41.173  1.00  0.00           C  
ATOM   3628  CG  PRO A 291     -11.784  12.838  40.292  1.00  0.00           C  
ATOM   3629  CD  PRO A 291     -11.345  12.438  38.892  1.00  0.00           C  
ATOM   3630  HA  PRO A 291     -10.603   9.726  40.536  1.00  0.00           H  
ATOM   3631  HB2 PRO A 291     -10.195  11.905  41.402  1.00  0.00           H  
ATOM   3632  HB3 PRO A 291     -11.795  11.632  42.119  1.00  0.00           H  
ATOM   3633  HG2 PRO A 291     -12.878  12.880  40.345  1.00  0.00           H  
ATOM   3634  HG3 PRO A 291     -11.402  13.820  40.584  1.00  0.00           H  
ATOM   3635  HD2 PRO A 291     -12.078  12.716  38.130  1.00  0.00           H  
ATOM   3636  HD3 PRO A 291     -10.377  12.887  38.641  1.00  0.00           H  
ATOM   3637  N   THR A 292     -12.745   8.499  39.985  1.00  0.00           N  
ATOM   3638  CA  THR A 292     -13.951   7.686  39.875  1.00  0.00           C  
ATOM   3639  C   THR A 292     -13.522   6.220  39.985  1.00  0.00           C  
ATOM   3640  O   THR A 292     -12.344   5.866  39.999  1.00  0.00           O  
ATOM   3641  CB  THR A 292     -14.727   8.015  38.586  1.00  0.00           C  
ATOM   3642  CG2 THR A 292     -14.058   7.516  37.312  1.00  0.00           C  
ATOM   3643  OG1 THR A 292     -16.041   7.469  38.676  1.00  0.00           O  
ATOM   3644  H   THR A 292     -11.854   8.060  39.771  1.00  0.00           H  
ATOM   3645  HA  THR A 292     -14.581   7.909  40.746  1.00  0.00           H  
ATOM   3646  HB  THR A 292     -14.850   9.101  38.506  1.00  0.00           H  
ATOM   3647  HG1 THR A 292     -16.518   7.712  37.864  1.00  0.00           H  
ATOM   3648 HG21 THR A 292     -14.018   6.423  37.282  1.00  0.00           H  
ATOM   3649 HG22 THR A 292     -13.044   7.910  37.213  1.00  0.00           H  
ATOM   3650 HG23 THR A 292     -14.634   7.827  36.434  1.00  0.00           H  
ATOM   3651  N   VAL A 293     -14.602   5.353  40.070  1.00  0.00           N  
ATOM   3652  CA  VAL A 293     -14.452   3.910  40.221  1.00  0.00           C  
ATOM   3653  C   VAL A 293     -14.279   3.382  38.798  1.00  0.00           C  
ATOM   3654  O   VAL A 293     -15.007   3.727  37.869  1.00  0.00           O  
ATOM   3655  CB  VAL A 293     -15.682   3.281  40.911  1.00  0.00           C  
ATOM   3656  CG1 VAL A 293     -15.567   1.756  41.006  1.00  0.00           C  
ATOM   3657  CG2 VAL A 293     -15.877   3.856  42.319  1.00  0.00           C  
ATOM   3658  H   VAL A 293     -15.543   5.732  40.014  1.00  0.00           H  
ATOM   3659  HA  VAL A 293     -13.546   3.722  40.810  1.00  0.00           H  
ATOM   3660  HB  VAL A 293     -16.583   3.512  40.327  1.00  0.00           H  
ATOM   3661 HG11 VAL A 293     -14.646   1.458  41.520  1.00  0.00           H  
ATOM   3662 HG12 VAL A 293     -15.572   1.294  40.014  1.00  0.00           H  
ATOM   3663 HG13 VAL A 293     -16.414   1.336  41.560  1.00  0.00           H  
ATOM   3664 HG21 VAL A 293     -16.743   3.399  42.809  1.00  0.00           H  
ATOM   3665 HG22 VAL A 293     -16.052   4.936  42.289  1.00  0.00           H  
ATOM   3666 HG23 VAL A 293     -14.998   3.672  42.947  1.00  0.00           H  
ATOM   3667  N   LEU A 294     -13.241   2.465  38.701  1.00  0.00           N  
ATOM   3668  CA  LEU A 294     -12.891   1.764  37.466  1.00  0.00           C  
ATOM   3669  C   LEU A 294     -13.674   0.456  37.584  1.00  0.00           C  
ATOM   3670  O   LEU A 294     -13.482  -0.300  38.543  1.00  0.00           O  
ATOM   3671  CB  LEU A 294     -11.379   1.502  37.430  1.00  0.00           C  
ATOM   3672  CG  LEU A 294     -10.862   0.970  36.080  1.00  0.00           C  
ATOM   3673  CD1 LEU A 294     -10.854   2.062  35.008  1.00  0.00           C  
ATOM   3674  CD2 LEU A 294      -9.446   0.413  36.251  1.00  0.00           C  
ATOM   3675  H   LEU A 294     -12.701   2.243  39.532  1.00  0.00           H  
ATOM   3676  HA  LEU A 294     -13.208   2.382  36.626  1.00  0.00           H  
ATOM   3677  HB2 LEU A 294     -11.117   0.788  38.222  1.00  0.00           H  
ATOM   3678  HB3 LEU A 294     -10.844   2.429  37.679  1.00  0.00           H  
ATOM   3679  HG  LEU A 294     -11.503   0.148  35.739  1.00  0.00           H  
ATOM   3680 HD11 LEU A 294     -10.295   2.944  35.340  1.00  0.00           H  
ATOM   3681 HD12 LEU A 294     -11.869   2.377  34.758  1.00  0.00           H  
ATOM   3682 HD13 LEU A 294     -10.387   1.702  34.087  1.00  0.00           H  
ATOM   3683 HD21 LEU A 294      -8.752   1.186  36.596  1.00  0.00           H  
ATOM   3684 HD22 LEU A 294      -9.070   0.014  35.304  1.00  0.00           H  
ATOM   3685 HD23 LEU A 294      -9.435  -0.403  36.981  1.00  0.00           H  
ATOM   3686  N   PRO A 295     -14.632   0.202  36.616  1.00  0.00           N  
ATOM   3687  CA  PRO A 295     -15.548  -0.928  36.726  1.00  0.00           C  
ATOM   3688  C   PRO A 295     -14.843  -2.227  36.346  1.00  0.00           C  
ATOM   3689  O   PRO A 295     -13.822  -2.261  35.663  1.00  0.00           O  
ATOM   3690  CB  PRO A 295     -16.668  -0.605  35.737  1.00  0.00           C  
ATOM   3691  CG  PRO A 295     -15.946   0.180  34.646  1.00  0.00           C  
ATOM   3692  CD  PRO A 295     -14.914   0.990  35.419  1.00  0.00           C  
ATOM   3693  HA  PRO A 295     -15.918  -1.003  37.755  1.00  0.00           H  
ATOM   3694  HB2 PRO A 295     -17.413   0.040  36.216  1.00  0.00           H  
ATOM   3695  HB3 PRO A 295     -17.180  -1.487  35.339  1.00  0.00           H  
ATOM   3696  HG2 PRO A 295     -15.447  -0.512  33.960  1.00  0.00           H  
ATOM   3697  HG3 PRO A 295     -16.620   0.810  34.058  1.00  0.00           H  
ATOM   3698  HD2 PRO A 295     -14.000   1.156  34.843  1.00  0.00           H  
ATOM   3699  HD3 PRO A 295     -15.325   1.954  35.734  1.00  0.00           H  
ATOM   3700  N   GLU A 296     -15.525  -3.338  36.823  1.00  0.00           N  
ATOM   3701  CA  GLU A 296     -15.125  -4.706  36.527  1.00  0.00           C  
ATOM   3702  C   GLU A 296     -16.064  -5.153  35.414  1.00  0.00           C  
ATOM   3703  O   GLU A 296     -17.268  -4.903  35.428  1.00  0.00           O  
ATOM   3704  CB  GLU A 296     -15.269  -5.629  37.741  1.00  0.00           C  
ATOM   3705  CG  GLU A 296     -14.324  -5.271  38.887  1.00  0.00           C  
ATOM   3706  CD  GLU A 296     -12.863  -5.534  38.522  1.00  0.00           C  
ATOM   3707  OE1 GLU A 296     -12.139  -4.502  38.444  1.00  0.00           O  
ATOM   3708  OE2 GLU A 296     -12.559  -6.748  38.355  1.00  0.00           O1-
ATOM   3709  H   GLU A 296     -16.360  -3.202  37.386  1.00  0.00           H  
ATOM   3710  HA  GLU A 296     -14.093  -4.702  36.165  1.00  0.00           H  
ATOM   3711  HB2 GLU A 296     -15.101  -6.667  37.429  1.00  0.00           H  
ATOM   3712  HB3 GLU A 296     -16.300  -5.586  38.117  1.00  0.00           H  
ATOM   3713  HG2 GLU A 296     -14.565  -5.889  39.760  1.00  0.00           H  
ATOM   3714  HG3 GLU A 296     -14.460  -4.228  39.195  1.00  0.00           H  
ATOM   3715  N   ARG A 297     -15.410  -5.862  34.418  1.00  0.00           N  
ATOM   3716  CA  ARG A 297     -16.062  -6.297  33.192  1.00  0.00           C  
ATOM   3717  C   ARG A 297     -15.495  -7.670  32.844  1.00  0.00           C  
ATOM   3718  O   ARG A 297     -14.365  -8.030  33.167  1.00  0.00           O  
ATOM   3719  CB  ARG A 297     -15.776  -5.342  32.021  1.00  0.00           C  
ATOM   3720  CG  ARG A 297     -16.259  -3.905  32.204  1.00  0.00           C  
ATOM   3721  CD  ARG A 297     -17.776  -3.758  32.171  1.00  0.00           C  
ATOM   3722  NE  ARG A 297     -18.147  -2.341  32.335  1.00  0.00           N  
ATOM   3723  CZ  ARG A 297     -19.463  -1.892  32.242  1.00  0.00           C  
ATOM   3724  NH1 ARG A 297     -20.517  -2.764  31.989  1.00  0.00           N1+
ATOM   3725  NH2 ARG A 297     -19.728  -0.537  32.407  1.00  0.00           N1+
ATOM   3726  H   ARG A 297     -14.426  -6.084  34.535  1.00  0.00           H  
ATOM   3727  HA  ARG A 297     -17.140  -6.381  33.371  1.00  0.00           H  
ATOM   3728  HB2 ARG A 297     -16.216  -5.742  31.100  1.00  0.00           H  
ATOM   3729  HB3 ARG A 297     -14.693  -5.311  31.844  1.00  0.00           H  
ATOM   3730  HG2 ARG A 297     -15.843  -3.302  31.388  1.00  0.00           H  
ATOM   3731  HG3 ARG A 297     -15.858  -3.473  33.127  1.00  0.00           H  
ATOM   3732  HD2 ARG A 297     -18.241  -4.322  32.982  1.00  0.00           H  
ATOM   3733  HD3 ARG A 297     -18.158  -4.104  31.205  1.00  0.00           H  
ATOM   3734  HE  ARG A 297     -17.422  -1.648  32.514  1.00  0.00           H  
ATOM   3735 HH11 ARG A 297     -20.370  -3.763  31.865  1.00  0.00           H  
ATOM   3736 HH12 ARG A 297     -21.473  -2.423  31.923  1.00  0.00           H  
ATOM   3737 HH21 ARG A 297     -18.981   0.127  32.594  1.00  0.00           H  
ATOM   3738 HH22 ARG A 297     -20.677  -0.174  32.345  1.00  0.00           H  
ATOM   3739  N   ARG A 298     -16.370  -8.405  32.057  1.00  0.00           N  
ATOM   3740  CA  ARG A 298     -16.027  -9.685  31.452  1.00  0.00           C  
ATOM   3741  C   ARG A 298     -15.518  -9.472  30.020  1.00  0.00           C  
ATOM   3742  O   ARG A 298     -14.903 -10.361  29.432  1.00  0.00           O  
ATOM   3743  CB  ARG A 298     -17.236 -10.627  31.431  1.00  0.00           C  
ATOM   3744  CG  ARG A 298     -17.850 -10.926  32.806  1.00  0.00           C  
ATOM   3745  CD  ARG A 298     -16.881 -11.530  33.820  1.00  0.00           C  
ATOM   3746  NE  ARG A 298     -16.339 -12.815  33.353  1.00  0.00           N  
ATOM   3747  CZ  ARG A 298     -15.327 -13.492  34.036  1.00  0.00           C  
ATOM   3748  NH1 ARG A 298     -14.787 -13.001  35.219  1.00  0.00           N1+
ATOM   3749  NH2 ARG A 298     -14.848 -14.691  33.519  1.00  0.00           N1+
ATOM   3750  H   ARG A 298     -17.296  -8.029  31.870  1.00  0.00           H  
ATOM   3751  HA  ARG A 298     -15.196 -10.128  32.013  1.00  0.00           H  
ATOM   3752  HB2 ARG A 298     -16.947 -11.571  30.955  1.00  0.00           H  
ATOM   3753  HB3 ARG A 298     -18.023 -10.201  30.795  1.00  0.00           H  
ATOM   3754  HG2 ARG A 298     -18.687 -11.620  32.659  1.00  0.00           H  
ATOM   3755  HG3 ARG A 298     -18.277 -10.008  33.226  1.00  0.00           H  
ATOM   3756  HD2 ARG A 298     -17.418 -11.716  34.756  1.00  0.00           H  
ATOM   3757  HD3 ARG A 298     -16.052 -10.843  34.014  1.00  0.00           H  
ATOM   3758  HE  ARG A 298     -16.693 -13.235  32.496  1.00  0.00           H  
ATOM   3759 HH11 ARG A 298     -15.111 -12.133  35.639  1.00  0.00           H  
ATOM   3760 HH12 ARG A 298     -14.049 -13.505  35.705  1.00  0.00           H  
ATOM   3761 HH21 ARG A 298     -15.220 -15.079  32.655  1.00  0.00           H  
ATOM   3762 HH22 ARG A 298     -14.112 -15.211  33.990  1.00  0.00           H  
ATOM   3763  N   LEU A 299     -15.925  -8.279  29.449  1.00  0.00           N  
ATOM   3764  CA  LEU A 299     -15.642  -7.800  28.102  1.00  0.00           C  
ATOM   3765  C   LEU A 299     -16.634  -8.325  27.061  1.00  0.00           C  
ATOM   3766  O   LEU A 299     -16.590  -7.924  25.898  1.00  0.00           O  
ATOM   3767  CB  LEU A 299     -14.194  -7.997  27.619  1.00  0.00           C  
ATOM   3768  CG  LEU A 299     -13.090  -7.461  28.553  1.00  0.00           C  
ATOM   3769  CD1 LEU A 299     -11.717  -7.726  27.926  1.00  0.00           C  
ATOM   3770  CD2 LEU A 299     -13.231  -5.969  28.849  1.00  0.00           C  
ATOM   3771  H   LEU A 299     -16.495  -7.662  30.017  1.00  0.00           H  
ATOM   3772  HA  LEU A 299     -15.850  -6.724  28.148  1.00  0.00           H  
ATOM   3773  HB2 LEU A 299     -14.086  -7.514  26.638  1.00  0.00           H  
ATOM   3774  HB3 LEU A 299     -14.016  -9.064  27.433  1.00  0.00           H  
ATOM   3775  HG  LEU A 299     -13.129  -8.001  29.506  1.00  0.00           H  
ATOM   3776 HD11 LEU A 299     -11.616  -7.222  26.959  1.00  0.00           H  
ATOM   3777 HD12 LEU A 299     -11.561  -8.799  27.769  1.00  0.00           H  
ATOM   3778 HD13 LEU A 299     -10.918  -7.362  28.578  1.00  0.00           H  
ATOM   3779 HD21 LEU A 299     -14.171  -5.749  29.360  1.00  0.00           H  
ATOM   3780 HD22 LEU A 299     -13.189  -5.378  27.928  1.00  0.00           H  
ATOM   3781 HD23 LEU A 299     -12.423  -5.629  29.504  1.00  0.00           H  
ATOM   3782  N   TRP A 300     -17.555  -9.243  27.520  1.00  0.00           N  
ATOM   3783  CA  TRP A 300     -18.574  -9.844  26.676  1.00  0.00           C  
ATOM   3784  C   TRP A 300     -19.752  -8.917  26.373  1.00  0.00           C  
ATOM   3785  O   TRP A 300     -20.308  -9.040  25.273  1.00  0.00           O  
ATOM   3786  CB  TRP A 300     -19.097 -11.166  27.261  1.00  0.00           C  
ATOM   3787  CG  TRP A 300     -18.183 -12.318  26.978  1.00  0.00           C  
ATOM   3788  CD1 TRP A 300     -17.291 -12.898  27.857  1.00  0.00           C  
ATOM   3789  CD2 TRP A 300     -18.063 -13.028  25.738  1.00  0.00           C  
ATOM   3790  CE2 TRP A 300     -17.094 -14.017  25.915  1.00  0.00           C  
ATOM   3791  CE3 TRP A 300     -18.685 -12.911  24.477  1.00  0.00           C  
ATOM   3792  NE1 TRP A 300     -16.644 -13.915  27.210  1.00  0.00           N  
ATOM   3793  CZ2 TRP A 300     -16.717 -14.898  24.895  1.00  0.00           C  
ATOM   3794  CZ3 TRP A 300     -18.316 -13.782  23.446  1.00  0.00           C  
ATOM   3795  CH2 TRP A 300     -17.346 -14.760  23.654  1.00  0.00           C  
ATOM   3796  H   TRP A 300     -17.525  -9.516  28.496  1.00  0.00           H  
ATOM   3797  HA  TRP A 300     -18.098 -10.026  25.703  1.00  0.00           H  
ATOM   3798  HB2 TRP A 300     -20.082 -11.405  26.839  1.00  0.00           H  
ATOM   3799  HB3 TRP A 300     -19.251 -11.078  28.344  1.00  0.00           H  
ATOM   3800  HD1 TRP A 300     -17.059 -12.675  28.887  1.00  0.00           H  
ATOM   3801  HE1 TRP A 300     -15.936 -14.505  27.623  1.00  0.00           H  
ATOM   3802  HE3 TRP A 300     -19.441 -12.152  24.297  1.00  0.00           H  
ATOM   3803  HZ2 TRP A 300     -15.960 -15.658  25.055  1.00  0.00           H  
ATOM   3804  HZ3 TRP A 300     -18.791 -13.693  22.473  1.00  0.00           H  
ATOM   3805  HH2 TRP A 300     -17.074 -15.427  22.841  1.00  0.00           H  
ATOM   3806  N   PRO A 301     -20.260  -8.085  27.354  1.00  0.00           N  
ATOM   3807  CA  PRO A 301     -21.449  -7.272  27.103  1.00  0.00           C  
ATOM   3808  C   PRO A 301     -21.340  -6.245  25.982  1.00  0.00           C  
ATOM   3809  O   PRO A 301     -22.367  -5.836  25.436  1.00  0.00           O  
ATOM   3810  CB  PRO A 301     -21.712  -6.541  28.427  1.00  0.00           C  
ATOM   3811  CG  PRO A 301     -21.051  -7.426  29.468  1.00  0.00           C  
ATOM   3812  CD  PRO A 301     -19.821  -7.939  28.739  1.00  0.00           C  
ATOM   3813  HA  PRO A 301     -22.267  -7.961  26.861  1.00  0.00           H  
ATOM   3814  HB2 PRO A 301     -22.781  -6.403  28.615  1.00  0.00           H  
ATOM   3815  HB3 PRO A 301     -21.244  -5.550  28.440  1.00  0.00           H  
ATOM   3816  HG2 PRO A 301     -20.804  -6.893  30.390  1.00  0.00           H  
ATOM   3817  HG3 PRO A 301     -21.715  -8.261  29.720  1.00  0.00           H  
ATOM   3818  HD2 PRO A 301     -19.011  -7.203  28.763  1.00  0.00           H  
ATOM   3819  HD3 PRO A 301     -19.483  -8.884  29.165  1.00  0.00           H  
ATOM   3820  N   ARG A 302     -20.078  -5.712  25.768  1.00  0.00           N  
ATOM   3821  CA  ARG A 302     -19.880  -4.577  24.878  1.00  0.00           C  
ATOM   3822  C   ARG A 302     -18.731  -4.775  23.892  1.00  0.00           C  
ATOM   3823  O   ARG A 302     -18.847  -4.390  22.727  1.00  0.00           O  
ATOM   3824  CB  ARG A 302     -19.609  -3.292  25.684  1.00  0.00           C  
ATOM   3825  CG  ARG A 302     -20.794  -2.759  26.494  1.00  0.00           C  
ATOM   3826  CD  ARG A 302     -21.949  -2.267  25.631  1.00  0.00           C  
ATOM   3827  NE  ARG A 302     -22.969  -1.572  26.439  1.00  0.00           N  
ATOM   3828  CZ  ARG A 302     -23.877  -2.224  27.274  1.00  0.00           C  
ATOM   3829  NH1 ARG A 302     -24.786  -1.465  28.005  1.00  0.00           N1+
ATOM   3830  NH2 ARG A 302     -23.905  -3.609  27.395  1.00  0.00           N1+
ATOM   3831  H   ARG A 302     -19.279  -6.109  26.253  1.00  0.00           H  
ATOM   3832  HA  ARG A 302     -20.779  -4.450  24.265  1.00  0.00           H  
ATOM   3833  HB2 ARG A 302     -19.263  -2.499  25.008  1.00  0.00           H  
ATOM   3834  HB3 ARG A 302     -18.785  -3.476  26.385  1.00  0.00           H  
ATOM   3835  HG2 ARG A 302     -20.437  -1.921  27.106  1.00  0.00           H  
ATOM   3836  HG3 ARG A 302     -21.140  -3.515  27.204  1.00  0.00           H  
ATOM   3837  HD2 ARG A 302     -22.439  -3.070  25.073  1.00  0.00           H  
ATOM   3838  HD3 ARG A 302     -21.588  -1.542  24.894  1.00  0.00           H  
ATOM   3839  HE  ARG A 302     -23.056  -0.562  26.348  1.00  0.00           H  
ATOM   3840 HH11 ARG A 302     -24.797  -0.450  27.941  1.00  0.00           H  
ATOM   3841 HH12 ARG A 302     -25.463  -1.905  28.623  1.00  0.00           H  
ATOM   3842 HH21 ARG A 302     -23.276  -4.209  26.869  1.00  0.00           H  
ATOM   3843 HH22 ARG A 302     -24.571  -4.065  28.013  1.00  0.00           H  
ATOM   3844  N   TYR A 303     -17.532  -5.160  24.464  1.00  0.00           N  
ATOM   3845  CA  TYR A 303     -16.249  -4.842  23.843  1.00  0.00           C  
ATOM   3846  C   TYR A 303     -15.705  -5.904  22.893  1.00  0.00           C  
ATOM   3847  O   TYR A 303     -14.831  -5.611  22.075  1.00  0.00           O  
ATOM   3848  CB  TYR A 303     -15.207  -4.498  24.919  1.00  0.00           C  
ATOM   3849  CG  TYR A 303     -15.615  -3.332  25.795  1.00  0.00           C  
ATOM   3850  CD1 TYR A 303     -15.685  -3.485  27.186  1.00  0.00           C  
ATOM   3851  CD2 TYR A 303     -15.927  -2.082  25.240  1.00  0.00           C  
ATOM   3852  CE1 TYR A 303     -16.059  -2.418  28.004  1.00  0.00           C  
ATOM   3853  CE2 TYR A 303     -16.303  -1.011  26.053  1.00  0.00           C  
ATOM   3854  CZ  TYR A 303     -16.366  -1.188  27.432  1.00  0.00           C  
ATOM   3855  OH  TYR A 303     -16.731  -0.161  28.257  1.00  0.00           O  
ATOM   3856  H   TYR A 303     -17.531  -5.647  25.354  1.00  0.00           H  
ATOM   3857  HA  TYR A 303     -16.416  -3.963  23.208  1.00  0.00           H  
ATOM   3858  HB2 TYR A 303     -14.245  -4.254  24.451  1.00  0.00           H  
ATOM   3859  HB3 TYR A 303     -15.021  -5.385  25.540  1.00  0.00           H  
ATOM   3860  HD1 TYR A 303     -15.459  -4.441  27.645  1.00  0.00           H  
ATOM   3861  HD2 TYR A 303     -15.880  -1.929  24.166  1.00  0.00           H  
ATOM   3862  HE1 TYR A 303     -16.110  -2.558  29.079  1.00  0.00           H  
ATOM   3863  HE2 TYR A 303     -16.542  -0.053  25.601  1.00  0.00           H  
ATOM   3864  HH  TYR A 303     -16.920   0.621  27.711  1.00  0.00           H  
ATOM   3865  N   LEU A 304     -16.195  -7.180  23.080  1.00  0.00           N  
ATOM   3866  CA  LEU A 304     -15.832  -8.304  22.218  1.00  0.00           C  
ATOM   3867  C   LEU A 304     -16.769  -8.359  21.007  1.00  0.00           C  
ATOM   3868  O   LEU A 304     -16.494  -9.052  20.027  1.00  0.00           O  
ATOM   3869  CB  LEU A 304     -15.874  -9.640  22.978  1.00  0.00           C  
ATOM   3870  CG  LEU A 304     -14.683  -9.847  23.940  1.00  0.00           C  
ATOM   3871  CD1 LEU A 304     -14.967 -11.008  24.894  1.00  0.00           C  
ATOM   3872  CD2 LEU A 304     -13.382 -10.136  23.193  1.00  0.00           C  
ATOM   3873  H   LEU A 304     -16.858  -7.346  23.832  1.00  0.00           H  
ATOM   3874  HA  LEU A 304     -14.833  -8.113  21.812  1.00  0.00           H  
ATOM   3875  HB2 LEU A 304     -15.900 -10.475  22.265  1.00  0.00           H  
ATOM   3876  HB3 LEU A 304     -16.815  -9.698  23.540  1.00  0.00           H  
ATOM   3877  HG  LEU A 304     -14.539  -8.942  24.539  1.00  0.00           H  
ATOM   3878 HD11 LEU A 304     -15.860 -10.811  25.489  1.00  0.00           H  
ATOM   3879 HD12 LEU A 304     -14.134 -11.155  25.590  1.00  0.00           H  
ATOM   3880 HD13 LEU A 304     -15.120 -11.943  24.346  1.00  0.00           H  
ATOM   3881 HD21 LEU A 304     -13.108  -9.307  22.541  1.00  0.00           H  
ATOM   3882 HD22 LEU A 304     -13.467 -11.038  22.578  1.00  0.00           H  
ATOM   3883 HD23 LEU A 304     -12.555 -10.285  23.896  1.00  0.00           H  
ATOM   3884  N   LEU A 305     -17.946  -7.647  21.153  1.00  0.00           N  
ATOM   3885  CA  LEU A 305     -18.971  -7.553  20.123  1.00  0.00           C  
ATOM   3886  C   LEU A 305     -18.653  -6.392  19.177  1.00  0.00           C  
ATOM   3887  O   LEU A 305     -19.148  -6.341  18.052  1.00  0.00           O  
ATOM   3888  CB  LEU A 305     -20.359  -7.335  20.740  1.00  0.00           C  
ATOM   3889  CG  LEU A 305     -20.792  -8.412  21.756  1.00  0.00           C  
ATOM   3890  CD1 LEU A 305     -22.159  -8.050  22.342  1.00  0.00           C  
ATOM   3891  CD2 LEU A 305     -20.843  -9.811  21.142  1.00  0.00           C  
ATOM   3892  H   LEU A 305     -18.102  -7.141  22.020  1.00  0.00           H  
ATOM   3893  HA  LEU A 305     -18.944  -8.468  19.521  1.00  0.00           H  
ATOM   3894  HB2 LEU A 305     -21.102  -7.275  19.934  1.00  0.00           H  
ATOM   3895  HB3 LEU A 305     -20.380  -6.357  21.240  1.00  0.00           H  
ATOM   3896  HG  LEU A 305     -20.074  -8.429  22.585  1.00  0.00           H  
ATOM   3897 HD11 LEU A 305     -22.461  -8.775  23.105  1.00  0.00           H  
ATOM   3898 HD12 LEU A 305     -22.932  -8.032  21.566  1.00  0.00           H  
ATOM   3899 HD13 LEU A 305     -22.130  -7.062  22.814  1.00  0.00           H  
ATOM   3900 HD21 LEU A 305     -21.218 -10.540  21.868  1.00  0.00           H  
ATOM   3901 HD22 LEU A 305     -19.848 -10.147  20.833  1.00  0.00           H  
ATOM   3902 HD23 LEU A 305     -21.499  -9.836  20.266  1.00  0.00           H  
ATOM   3903  N   LEU A 306     -17.899  -5.378  19.739  1.00  0.00           N  
ATOM   3904  CA  LEU A 306     -17.499  -4.172  19.021  1.00  0.00           C  
ATOM   3905  C   LEU A 306     -16.181  -4.435  18.291  1.00  0.00           C  
ATOM   3906  O   LEU A 306     -15.856  -3.768  17.309  1.00  0.00           O  
ATOM   3907  CB  LEU A 306     -17.359  -3.008  20.015  1.00  0.00           C  
ATOM   3908  CG  LEU A 306     -17.050  -1.630  19.398  1.00  0.00           C  
ATOM   3909  CD1 LEU A 306     -18.137  -1.163  18.430  1.00  0.00           C  
ATOM   3910  CD2 LEU A 306     -16.868  -0.595  20.512  1.00  0.00           C  
ATOM   3911  H   LEU A 306     -17.588  -5.481  20.700  1.00  0.00           H  
ATOM   3912  HA  LEU A 306     -18.268  -3.962  18.272  1.00  0.00           H  
ATOM   3913  HB2 LEU A 306     -16.569  -3.250  20.739  1.00  0.00           H  
ATOM   3914  HB3 LEU A 306     -18.288  -2.929  20.594  1.00  0.00           H  
ATOM   3915  HG  LEU A 306     -16.104  -1.684  18.852  1.00  0.00           H  
ATOM   3916 HD11 LEU A 306     -18.199  -1.818  17.556  1.00  0.00           H  
ATOM   3917 HD12 LEU A 306     -17.922  -0.154  18.061  1.00  0.00           H  
ATOM   3918 HD13 LEU A 306     -19.119  -1.145  18.913  1.00  0.00           H  
ATOM   3919 HD21 LEU A 306     -16.065  -0.894  21.193  1.00  0.00           H  
ATOM   3920 HD22 LEU A 306     -17.785  -0.476  21.100  1.00  0.00           H  
ATOM   3921 HD23 LEU A 306     -16.603   0.383  20.095  1.00  0.00           H  
ATOM   3922  N   GLY A 307     -15.345  -5.338  18.921  1.00  0.00           N  
ATOM   3923  CA  GLY A 307     -13.967  -5.525  18.538  1.00  0.00           C  
ATOM   3924  C   GLY A 307     -13.738  -6.499  17.402  1.00  0.00           C  
ATOM   3925  O   GLY A 307     -12.685  -6.449  16.764  1.00  0.00           O  
ATOM   3926  H   GLY A 307     -15.701  -5.886  19.698  1.00  0.00           H  
ATOM   3927  HA2 GLY A 307     -13.439  -5.901  19.418  1.00  0.00           H  
ATOM   3928  HA3 GLY A 307     -13.544  -4.555  18.253  1.00  0.00           H  
ATOM   3929  N   TRP A 308     -14.683  -7.506  17.280  1.00  0.00           N  
ATOM   3930  CA  TRP A 308     -14.495  -8.632  16.370  1.00  0.00           C  
ATOM   3931  C   TRP A 308     -15.664  -8.876  15.420  1.00  0.00           C  
ATOM   3932  O   TRP A 308     -15.465  -9.447  14.344  1.00  0.00           O  
ATOM   3933  CB  TRP A 308     -14.207  -9.929  17.144  1.00  0.00           C  
ATOM   3934  CG  TRP A 308     -12.960  -9.881  17.973  1.00  0.00           C  
ATOM   3935  CD1 TRP A 308     -12.909  -9.922  19.352  1.00  0.00           C  
ATOM   3936  CD2 TRP A 308     -11.603  -9.797  17.514  1.00  0.00           C  
ATOM   3937  CE2 TRP A 308     -10.780  -9.787  18.644  1.00  0.00           C  
ATOM   3938  CE3 TRP A 308     -10.994  -9.726  16.243  1.00  0.00           C  
ATOM   3939  NE1 TRP A 308     -11.601  -9.869  19.742  1.00  0.00           N  
ATOM   3940  CZ2 TRP A 308      -9.384  -9.704  18.568  1.00  0.00           C  
ATOM   3941  CZ3 TRP A 308      -9.600  -9.639  16.152  1.00  0.00           C  
ATOM   3942  CH2 TRP A 308      -8.809  -9.632  17.298  1.00  0.00           C  
ATOM   3943  H   TRP A 308     -15.521  -7.467  17.852  1.00  0.00           H  
ATOM   3944  HA  TRP A 308     -13.641  -8.397  15.722  1.00  0.00           H  
ATOM   3945  HB2 TRP A 308     -14.119 -10.768  16.441  1.00  0.00           H  
ATOM   3946  HB3 TRP A 308     -15.063 -10.168  17.788  1.00  0.00           H  
ATOM   3947  HD1 TRP A 308     -13.697  -9.989  20.088  1.00  0.00           H  
ATOM   3948  HE1 TRP A 308     -11.282  -9.886  20.701  1.00  0.00           H  
ATOM   3949  HE3 TRP A 308     -11.593  -9.734  15.337  1.00  0.00           H  
ATOM   3950  HZ2 TRP A 308      -8.769  -9.696  19.461  1.00  0.00           H  
ATOM   3951  HZ3 TRP A 308      -9.131  -9.577  15.175  1.00  0.00           H  
ATOM   3952  HH2 TRP A 308      -7.728  -9.570  17.204  1.00  0.00           H  
ATOM   3953  N   ALA A 309     -16.924  -8.572  15.902  1.00  0.00           N  
ATOM   3954  CA  ALA A 309     -18.135  -8.875  15.145  1.00  0.00           C  
ATOM   3955  C   ALA A 309     -18.571  -7.707  14.260  1.00  0.00           C  
ATOM   3956  O   ALA A 309     -19.264  -7.901  13.261  1.00  0.00           O  
ATOM   3957  CB  ALA A 309     -19.269  -9.279  16.076  1.00  0.00           C  
ATOM   3958  H   ALA A 309     -17.023  -8.117  16.804  1.00  0.00           H  
ATOM   3959  HA  ALA A 309     -17.913  -9.713  14.473  1.00  0.00           H  
ATOM   3960  HB1 ALA A 309     -18.975 -10.126  16.705  1.00  0.00           H  
ATOM   3961  HB2 ALA A 309     -20.158  -9.568  15.504  1.00  0.00           H  
ATOM   3962  HB3 ALA A 309     -19.560  -8.458  16.736  1.00  0.00           H  
ATOM   3963  N   PHE A 310     -18.257  -6.455  14.757  1.00  0.00           N  
ATOM   3964  CA  PHE A 310     -18.667  -5.210  14.117  1.00  0.00           C  
ATOM   3965  C   PHE A 310     -17.790  -4.808  12.920  1.00  0.00           C  
ATOM   3966  O   PHE A 310     -18.322  -4.163  12.006  1.00  0.00           O  
ATOM   3967  CB  PHE A 310     -18.741  -4.072  15.146  1.00  0.00           C  
ATOM   3968  CG  PHE A 310     -19.587  -2.906  14.690  1.00  0.00           C  
ATOM   3969  CD1 PHE A 310     -18.991  -1.698  14.308  1.00  0.00           C  
ATOM   3970  CD2 PHE A 310     -20.984  -3.019  14.642  1.00  0.00           C  
ATOM   3971  CE1 PHE A 310     -19.776  -0.623  13.891  1.00  0.00           C  
ATOM   3972  CE2 PHE A 310     -21.767  -1.944  14.218  1.00  0.00           C  
ATOM   3973  CZ  PHE A 310     -21.163  -0.746  13.843  1.00  0.00           C  
ATOM   3974  H   PHE A 310     -17.716  -6.398  15.615  1.00  0.00           H  
ATOM   3975  HA  PHE A 310     -19.666  -5.405  13.704  1.00  0.00           H  
ATOM   3976  HB2 PHE A 310     -17.736  -3.718  15.399  1.00  0.00           H  
ATOM   3977  HB3 PHE A 310     -19.173  -4.442  16.084  1.00  0.00           H  
ATOM   3978  HD1 PHE A 310     -17.911  -1.587  14.332  1.00  0.00           H  
ATOM   3979  HD2 PHE A 310     -21.470  -3.946  14.934  1.00  0.00           H  
ATOM   3980  HE1 PHE A 310     -19.306   0.312  13.600  1.00  0.00           H  
ATOM   3981  HE2 PHE A 310     -22.848  -2.042  14.182  1.00  0.00           H  
ATOM   3982  HZ  PHE A 310     -21.772   0.090  13.514  1.00  0.00           H  
ATOM   3983  N   PRO A 311     -16.429  -5.064  12.923  1.00  0.00           N  
ATOM   3984  CA  PRO A 311     -15.583  -4.745  11.768  1.00  0.00           C  
ATOM   3985  C   PRO A 311     -15.820  -5.568  10.501  1.00  0.00           C  
ATOM   3986  O   PRO A 311     -15.196  -5.313   9.470  1.00  0.00           O  
ATOM   3987  CB  PRO A 311     -14.146  -5.001  12.240  1.00  0.00           C  
ATOM   3988  CG  PRO A 311     -14.241  -5.011  13.754  1.00  0.00           C  
ATOM   3989  CD  PRO A 311     -15.618  -5.584  14.011  1.00  0.00           C  
ATOM   3990  HA  PRO A 311     -15.745  -3.691  11.524  1.00  0.00           H  
ATOM   3991  HB2 PRO A 311     -13.453  -4.238  11.872  1.00  0.00           H  
ATOM   3992  HB3 PRO A 311     -13.774  -5.972  11.894  1.00  0.00           H  
ATOM   3993  HG2 PRO A 311     -13.454  -5.605  14.224  1.00  0.00           H  
ATOM   3994  HG3 PRO A 311     -14.179  -3.987  14.136  1.00  0.00           H  
ATOM   3995  HD2 PRO A 311     -15.605  -6.671  13.915  1.00  0.00           H  
ATOM   3996  HD3 PRO A 311     -15.993  -5.291  14.991  1.00  0.00           H  
ATOM   3997  N   VAL A 312     -16.742  -6.589  10.618  1.00  0.00           N  
ATOM   3998  CA  VAL A 312     -17.130  -7.461   9.508  1.00  0.00           C  
ATOM   3999  C   VAL A 312     -18.067  -6.679   8.577  1.00  0.00           C  
ATOM   4000  O   VAL A 312     -18.205  -7.000   7.397  1.00  0.00           O  
ATOM   4001  CB  VAL A 312     -17.815  -8.748  10.031  1.00  0.00           C  
ATOM   4002  CG1 VAL A 312     -18.245  -9.683   8.895  1.00  0.00           C  
ATOM   4003  CG2 VAL A 312     -16.894  -9.528  10.978  1.00  0.00           C  
ATOM   4004  H   VAL A 312     -17.186  -6.747  11.516  1.00  0.00           H  
ATOM   4005  HA  VAL A 312     -16.223  -7.701   8.939  1.00  0.00           H  
ATOM   4006  HB  VAL A 312     -18.716  -8.470  10.592  1.00  0.00           H  
ATOM   4007 HG11 VAL A 312     -18.626 -10.631   9.292  1.00  0.00           H  
ATOM   4008 HG12 VAL A 312     -17.407  -9.909   8.227  1.00  0.00           H  
ATOM   4009 HG13 VAL A 312     -19.052  -9.244   8.301  1.00  0.00           H  
ATOM   4010 HG21 VAL A 312     -16.609  -8.928  11.847  1.00  0.00           H  
ATOM   4011 HG22 VAL A 312     -15.982  -9.846  10.464  1.00  0.00           H  
ATOM   4012 HG23 VAL A 312     -17.397 -10.424  11.357  1.00  0.00           H  
ATOM   4013  N   LEU A 313     -18.802  -5.685   9.196  1.00  0.00           N  
ATOM   4014  CA  LEU A 313     -19.854  -4.914   8.536  1.00  0.00           C  
ATOM   4015  C   LEU A 313     -19.282  -3.873   7.566  1.00  0.00           C  
ATOM   4016  O   LEU A 313     -20.026  -3.254   6.804  1.00  0.00           O  
ATOM   4017  CB  LEU A 313     -20.719  -4.236   9.614  1.00  0.00           C  
ATOM   4018  CG  LEU A 313     -22.053  -3.623   9.143  1.00  0.00           C  
ATOM   4019  CD1 LEU A 313     -22.977  -4.654   8.495  1.00  0.00           C  
ATOM   4020  CD2 LEU A 313     -22.761  -2.968  10.334  1.00  0.00           C  
ATOM   4021  H   LEU A 313     -18.605  -5.476  10.170  1.00  0.00           H  
ATOM   4022  HA  LEU A 313     -20.435  -5.628   7.942  1.00  0.00           H  
ATOM   4023  HB2 LEU A 313     -20.127  -3.445  10.094  1.00  0.00           H  
ATOM   4024  HB3 LEU A 313     -20.938  -4.970  10.403  1.00  0.00           H  
ATOM   4025  HG  LEU A 313     -21.855  -2.831   8.413  1.00  0.00           H  
ATOM   4026 HD11 LEU A 313     -23.150  -5.506   9.161  1.00  0.00           H  
ATOM   4027 HD12 LEU A 313     -22.557  -5.032   7.557  1.00  0.00           H  
ATOM   4028 HD13 LEU A 313     -23.949  -4.209   8.256  1.00  0.00           H  
ATOM   4029 HD21 LEU A 313     -23.003  -3.704  11.109  1.00  0.00           H  
ATOM   4030 HD22 LEU A 313     -23.695  -2.491  10.017  1.00  0.00           H  
ATOM   4031 HD23 LEU A 313     -22.129  -2.196  10.784  1.00  0.00           H  
ATOM   4032  N   PHE A 314     -17.923  -3.644   7.663  1.00  0.00           N  
ATOM   4033  CA  PHE A 314     -17.227  -2.648   6.858  1.00  0.00           C  
ATOM   4034  C   PHE A 314     -16.720  -3.254   5.543  1.00  0.00           C  
ATOM   4035  O   PHE A 314     -16.490  -2.534   4.569  1.00  0.00           O  
ATOM   4036  CB  PHE A 314     -16.029  -2.055   7.619  1.00  0.00           C  
ATOM   4037  CG  PHE A 314     -16.298  -1.417   8.964  1.00  0.00           C  
ATOM   4038  CD1 PHE A 314     -15.235  -1.299   9.875  1.00  0.00           C  
ATOM   4039  CD2 PHE A 314     -17.544  -0.890   9.327  1.00  0.00           C  
ATOM   4040  CE1 PHE A 314     -15.413  -0.689  11.117  1.00  0.00           C  
ATOM   4041  CE2 PHE A 314     -17.727  -0.292  10.577  1.00  0.00           C  
ATOM   4042  CZ  PHE A 314     -16.662  -0.188  11.469  1.00  0.00           C  
ATOM   4043  H   PHE A 314     -17.375  -4.192   8.319  1.00  0.00           H  
ATOM   4044  HA  PHE A 314     -17.941  -1.861   6.587  1.00  0.00           H  
ATOM   4045  HB2 PHE A 314     -15.557  -1.293   6.985  1.00  0.00           H  
ATOM   4046  HB3 PHE A 314     -15.281  -2.848   7.761  1.00  0.00           H  
ATOM   4047  HD1 PHE A 314     -14.253  -1.694   9.624  1.00  0.00           H  
ATOM   4048  HD2 PHE A 314     -18.391  -0.928   8.649  1.00  0.00           H  
ATOM   4049  HE1 PHE A 314     -14.580  -0.610  11.809  1.00  0.00           H  
ATOM   4050  HE2 PHE A 314     -18.700   0.108  10.845  1.00  0.00           H  
ATOM   4051  HZ  PHE A 314     -16.805   0.289  12.433  1.00  0.00           H  
ATOM   4052  N   VAL A 315     -16.385  -4.595   5.617  1.00  0.00           N  
ATOM   4053  CA  VAL A 315     -15.661  -5.312   4.567  1.00  0.00           C  
ATOM   4054  C   VAL A 315     -16.645  -5.936   3.573  1.00  0.00           C  
ATOM   4055  O   VAL A 315     -16.308  -6.154   2.408  1.00  0.00           O  
ATOM   4056  CB  VAL A 315     -14.729  -6.384   5.184  1.00  0.00           C  
ATOM   4057  CG1 VAL A 315     -13.892  -7.105   4.120  1.00  0.00           C  
ATOM   4058  CG2 VAL A 315     -13.775  -5.763   6.211  1.00  0.00           C  
ATOM   4059  H   VAL A 315     -16.657  -5.118   6.445  1.00  0.00           H  
ATOM   4060  HA  VAL A 315     -15.068  -4.575   4.010  1.00  0.00           H  
ATOM   4061  HB  VAL A 315     -15.337  -7.138   5.702  1.00  0.00           H  
ATOM   4062 HG11 VAL A 315     -13.330  -6.392   3.506  1.00  0.00           H  
ATOM   4063 HG12 VAL A 315     -14.519  -7.710   3.459  1.00  0.00           H  
ATOM   4064 HG13 VAL A 315     -13.172  -7.785   4.588  1.00  0.00           H  
ATOM   4065 HG21 VAL A 315     -13.089  -6.515   6.612  1.00  0.00           H  
ATOM   4066 HG22 VAL A 315     -14.320  -5.337   7.057  1.00  0.00           H  
ATOM   4067 HG23 VAL A 315     -13.181  -4.963   5.760  1.00  0.00           H  
ATOM   4068  N   VAL A 316     -17.845  -6.356   4.120  1.00  0.00           N  
ATOM   4069  CA  VAL A 316     -18.839  -7.119   3.372  1.00  0.00           C  
ATOM   4070  C   VAL A 316     -19.500  -6.268   2.282  1.00  0.00           C  
ATOM   4071  O   VAL A 316     -19.601  -6.769   1.153  1.00  0.00           O  
ATOM   4072  CB  VAL A 316     -19.846  -7.816   4.317  1.00  0.00           C  
ATOM   4073  CG1 VAL A 316     -21.110  -8.305   3.601  1.00  0.00           C  
ATOM   4074  CG2 VAL A 316     -19.178  -9.019   5.000  1.00  0.00           C  
ATOM   4075  H   VAL A 316     -18.040  -6.135   5.092  1.00  0.00           H  
ATOM   4076  HA  VAL A 316     -18.273  -7.892   2.832  1.00  0.00           H  
ATOM   4077  HB  VAL A 316     -20.156  -7.116   5.103  1.00  0.00           H  
ATOM   4078 HG11 VAL A 316     -21.700  -7.467   3.215  1.00  0.00           H  
ATOM   4079 HG12 VAL A 316     -21.756  -8.860   4.291  1.00  0.00           H  
ATOM   4080 HG13 VAL A 316     -20.863  -8.967   2.765  1.00  0.00           H  
ATOM   4081 HG21 VAL A 316     -19.844  -9.455   5.752  1.00  0.00           H  
ATOM   4082 HG22 VAL A 316     -18.249  -8.734   5.500  1.00  0.00           H  
ATOM   4083 HG23 VAL A 316     -18.936  -9.801   4.272  1.00  0.00           H  
ATOM   4084  N   PRO A 317     -20.058  -5.039   2.583  1.00  0.00           N  
ATOM   4085  CA  PRO A 317     -20.753  -4.260   1.557  1.00  0.00           C  
ATOM   4086  C   PRO A 317     -19.829  -3.595   0.536  1.00  0.00           C  
ATOM   4087  O   PRO A 317     -20.294  -3.086  -0.485  1.00  0.00           O  
ATOM   4088  CB  PRO A 317     -21.538  -3.209   2.340  1.00  0.00           C  
ATOM   4089  CG  PRO A 317     -20.674  -2.978   3.570  1.00  0.00           C  
ATOM   4090  CD  PRO A 317     -20.121  -4.363   3.873  1.00  0.00           C  
ATOM   4091  HA  PRO A 317     -21.425  -4.922   0.998  1.00  0.00           H  
ATOM   4092  HB2 PRO A 317     -22.506  -3.623   2.649  1.00  0.00           H  
ATOM   4093  HB3 PRO A 317     -21.723  -2.285   1.785  1.00  0.00           H  
ATOM   4094  HG2 PRO A 317     -19.854  -2.291   3.328  1.00  0.00           H  
ATOM   4095  HG3 PRO A 317     -21.234  -2.554   4.408  1.00  0.00           H  
ATOM   4096  HD2 PRO A 317     -19.142  -4.298   4.342  1.00  0.00           H  
ATOM   4097  HD3 PRO A 317     -20.799  -4.929   4.519  1.00  0.00           H  
ATOM   4098  N   TRP A 318     -18.487  -3.581   0.873  1.00  0.00           N  
ATOM   4099  CA  TRP A 318     -17.458  -3.070  -0.022  1.00  0.00           C  
ATOM   4100  C   TRP A 318     -17.186  -4.140  -1.078  1.00  0.00           C  
ATOM   4101  O   TRP A 318     -16.917  -3.825  -2.236  1.00  0.00           O  
ATOM   4102  CB  TRP A 318     -16.174  -2.722   0.746  1.00  0.00           C  
ATOM   4103  CG  TRP A 318     -15.076  -2.245  -0.155  1.00  0.00           C  
ATOM   4104  CD1 TRP A 318     -14.980  -0.993  -0.725  1.00  0.00           C  
ATOM   4105  CD2 TRP A 318     -13.948  -2.998  -0.625  1.00  0.00           C  
ATOM   4106  CE2 TRP A 318     -13.217  -2.168  -1.478  1.00  0.00           C  
ATOM   4107  CE3 TRP A 318     -13.486  -4.314  -0.413  1.00  0.00           C  
ATOM   4108  NE1 TRP A 318     -13.872  -0.960  -1.524  1.00  0.00           N  
ATOM   4109  CZ2 TRP A 318     -12.047  -2.583  -2.123  1.00  0.00           C  
ATOM   4110  CZ3 TRP A 318     -12.315  -4.742  -1.048  1.00  0.00           C  
ATOM   4111  CH2 TRP A 318     -11.606  -3.887  -1.888  1.00  0.00           C  
ATOM   4112  H   TRP A 318     -18.200  -3.954   1.773  1.00  0.00           H  
ATOM   4113  HA  TRP A 318     -17.858  -2.188  -0.537  1.00  0.00           H  
ATOM   4114  HB2 TRP A 318     -15.825  -3.588   1.321  1.00  0.00           H  
ATOM   4115  HB3 TRP A 318     -16.395  -1.942   1.487  1.00  0.00           H  
ATOM   4116  HD1 TRP A 318     -15.611  -0.123  -0.635  1.00  0.00           H  
ATOM   4117  HE1 TRP A 318     -13.577  -0.162  -2.067  1.00  0.00           H  
ATOM   4118  HE3 TRP A 318     -14.024  -4.995   0.240  1.00  0.00           H  
ATOM   4119  HZ2 TRP A 318     -11.497  -1.919  -2.781  1.00  0.00           H  
ATOM   4120  HZ3 TRP A 318     -11.951  -5.751  -0.875  1.00  0.00           H  
ATOM   4121  HH2 TRP A 318     -10.694  -4.237  -2.364  1.00  0.00           H  
ATOM   4122  N   GLY A 319     -17.127  -5.431  -0.584  1.00  0.00           N  
ATOM   4123  CA  GLY A 319     -16.762  -6.570  -1.398  1.00  0.00           C  
ATOM   4124  C   GLY A 319     -17.900  -7.111  -2.244  1.00  0.00           C  
ATOM   4125  O   GLY A 319     -17.684  -7.979  -3.089  1.00  0.00           O  
ATOM   4126  H   GLY A 319     -17.345  -5.596   0.394  1.00  0.00           H  
ATOM   4127  HA2 GLY A 319     -16.422  -7.362  -0.724  1.00  0.00           H  
ATOM   4128  HA3 GLY A 319     -15.943  -6.281  -2.064  1.00  0.00           H  
ATOM   4129  N   PHE A 320     -19.147  -6.595  -1.952  1.00  0.00           N  
ATOM   4130  CA  PHE A 320     -20.357  -6.950  -2.685  1.00  0.00           C  
ATOM   4131  C   PHE A 320     -20.492  -6.016  -3.889  1.00  0.00           C  
ATOM   4132  O   PHE A 320     -21.052  -6.391  -4.919  1.00  0.00           O  
ATOM   4133  CB  PHE A 320     -21.581  -6.838  -1.765  1.00  0.00           C  
ATOM   4134  CG  PHE A 320     -22.845  -7.376  -2.392  1.00  0.00           C  
ATOM   4135  CD1 PHE A 320     -23.827  -6.502  -2.877  1.00  0.00           C  
ATOM   4136  CD2 PHE A 320     -23.044  -8.758  -2.513  1.00  0.00           C  
ATOM   4137  CE1 PHE A 320     -24.987  -7.002  -3.472  1.00  0.00           C  
ATOM   4138  CE2 PHE A 320     -24.204  -9.255  -3.108  1.00  0.00           C  
ATOM   4139  CZ  PHE A 320     -25.175  -8.378  -3.587  1.00  0.00           C  
ATOM   4140  H   PHE A 320     -19.231  -5.921  -1.197  1.00  0.00           H  
ATOM   4141  HA  PHE A 320     -20.236  -7.970  -3.067  1.00  0.00           H  
ATOM   4142  HB2 PHE A 320     -21.736  -5.795  -1.459  1.00  0.00           H  
ATOM   4143  HB3 PHE A 320     -21.402  -7.392  -0.835  1.00  0.00           H  
ATOM   4144  HD1 PHE A 320     -23.694  -5.426  -2.799  1.00  0.00           H  
ATOM   4145  HD2 PHE A 320     -22.294  -9.454  -2.146  1.00  0.00           H  
ATOM   4146  HE1 PHE A 320     -25.742  -6.318  -3.847  1.00  0.00           H  
ATOM   4147  HE2 PHE A 320     -24.349 -10.328  -3.198  1.00  0.00           H  
ATOM   4148  HZ  PHE A 320     -26.077  -8.766  -4.051  1.00  0.00           H  
ATOM   4149  N   ALA A 321     -20.083  -4.715  -3.652  1.00  0.00           N  
ATOM   4150  CA  ALA A 321     -20.231  -3.639  -4.621  1.00  0.00           C  
ATOM   4151  C   ALA A 321     -19.075  -3.611  -5.620  1.00  0.00           C  
ATOM   4152  O   ALA A 321     -19.188  -3.017  -6.693  1.00  0.00           O  
ATOM   4153  CB  ALA A 321     -20.331  -2.301  -3.904  1.00  0.00           C  
ATOM   4154  H   ALA A 321     -19.647  -4.496  -2.761  1.00  0.00           H  
ATOM   4155  HA  ALA A 321     -21.148  -3.823  -5.193  1.00  0.00           H  
ATOM   4156  HB1 ALA A 321     -21.198  -2.282  -3.235  1.00  0.00           H  
ATOM   4157  HB2 ALA A 321     -20.431  -1.476  -4.616  1.00  0.00           H  
ATOM   4158  HB3 ALA A 321     -19.440  -2.114  -3.295  1.00  0.00           H  
ATOM   4159  N   ARG A 322     -17.906  -4.202  -5.174  1.00  0.00           N  
ATOM   4160  CA  ARG A 322     -16.700  -4.308  -5.994  1.00  0.00           C  
ATOM   4161  C   ARG A 322     -16.820  -5.545  -6.888  1.00  0.00           C  
ATOM   4162  O   ARG A 322     -16.151  -5.644  -7.917  1.00  0.00           O  
ATOM   4163  CB  ARG A 322     -15.451  -4.367  -5.104  1.00  0.00           C  
ATOM   4164  CG  ARG A 322     -14.113  -4.336  -5.853  1.00  0.00           C  
ATOM   4165  CD  ARG A 322     -13.816  -3.032  -6.589  1.00  0.00           C  
ATOM   4166  NE  ARG A 322     -13.507  -1.945  -5.648  1.00  0.00           N  
ATOM   4167  CZ  ARG A 322     -13.101  -0.681  -6.081  1.00  0.00           C  
ATOM   4168  NH1 ARG A 322     -13.031  -0.359  -7.432  1.00  0.00           N1+
ATOM   4169  NH2 ARG A 322     -12.761   0.280  -5.137  1.00  0.00           N1+
ATOM   4170  H   ARG A 322     -17.885  -4.602  -4.240  1.00  0.00           H  
ATOM   4171  HA  ARG A 322     -16.676  -3.431  -6.650  1.00  0.00           H  
ATOM   4172  HB2 ARG A 322     -15.482  -5.287  -4.504  1.00  0.00           H  
ATOM   4173  HB3 ARG A 322     -15.472  -3.535  -4.392  1.00  0.00           H  
ATOM   4174  HG2 ARG A 322     -14.077  -5.158  -6.571  1.00  0.00           H  
ATOM   4175  HG3 ARG A 322     -13.313  -4.518  -5.125  1.00  0.00           H  
ATOM   4176  HD2 ARG A 322     -14.655  -2.727  -7.219  1.00  0.00           H  
ATOM   4177  HD3 ARG A 322     -12.930  -3.185  -7.216  1.00  0.00           H  
ATOM   4178  HE  ARG A 322     -13.557  -2.109  -4.645  1.00  0.00           H  
ATOM   4179 HH11 ARG A 322     -13.268  -1.029  -8.158  1.00  0.00           H  
ATOM   4180 HH12 ARG A 322     -12.739   0.567  -7.734  1.00  0.00           H  
ATOM   4181 HH21 ARG A 322     -12.462   1.212  -5.416  1.00  0.00           H  
ATOM   4182 HH22 ARG A 322     -12.803   0.078  -4.141  1.00  0.00           H  
ATOM   4183  N   ALA A 323     -17.654  -6.540  -6.404  1.00  0.00           N  
ATOM   4184  CA  ALA A 323     -17.936  -7.768  -7.133  1.00  0.00           C  
ATOM   4185  C   ALA A 323     -18.961  -7.523  -8.239  1.00  0.00           C  
ATOM   4186  O   ALA A 323     -19.085  -8.317  -9.171  1.00  0.00           O  
ATOM   4187  CB  ALA A 323     -18.461  -8.850  -6.201  1.00  0.00           C  
ATOM   4188  H   ALA A 323     -18.109  -6.402  -5.507  1.00  0.00           H  
ATOM   4189  HA  ALA A 323     -17.007  -8.101  -7.607  1.00  0.00           H  
ATOM   4190  HB1 ALA A 323     -19.384  -8.536  -5.701  1.00  0.00           H  
ATOM   4191  HB2 ALA A 323     -17.726  -9.087  -5.428  1.00  0.00           H  
ATOM   4192  HB3 ALA A 323     -18.680  -9.771  -6.749  1.00  0.00           H  
ATOM   4193  N   HSD A 324     -19.783  -6.428  -8.038  1.00  0.00           N  
ATOM   4194  CA  HSD A 324     -20.837  -6.045  -8.970  1.00  0.00           C  
ATOM   4195  C   HSD A 324     -20.218  -5.301 -10.159  1.00  0.00           C  
ATOM   4196  O   HSD A 324     -20.799  -5.253 -11.243  1.00  0.00           O  
ATOM   4197  CB  HSD A 324     -21.881  -5.173  -8.263  1.00  0.00           C  
ATOM   4198  CG  HSD A 324     -23.146  -5.040  -9.035  1.00  0.00           C  
ATOM   4199  CD2 HSD A 324     -24.204  -5.921  -9.111  1.00  0.00           C  
ATOM   4200  ND1 HSD A 324     -23.388  -3.925  -9.806  1.00  0.00           N  
ATOM   4201  CE1 HSD A 324     -24.570  -4.132 -10.343  1.00  0.00           C  
ATOM   4202  NE2 HSD A 324     -25.103  -5.328  -9.951  1.00  0.00           N  
ATOM   4203  H   HSD A 324     -19.642  -5.856  -7.211  1.00  0.00           H  
ATOM   4204  HA  HSD A 324     -21.286  -6.968  -9.358  1.00  0.00           H  
ATOM   4205  HB2 HSD A 324     -21.472  -4.175  -8.063  1.00  0.00           H  
ATOM   4206  HB3 HSD A 324     -22.123  -5.606  -7.285  1.00  0.00           H  
ATOM   4207  HD2 HSD A 324     -24.391  -6.886  -8.661  1.00  0.00           H  
ATOM   4208  HE1 HSD A 324     -25.089  -3.464 -11.016  1.00  0.00           H  
ATOM   4209  HE2 HSD A 324     -25.998  -5.704 -10.232  1.00  0.00           H  
ATOM   4210  N   LEU A 325     -19.053  -4.611  -9.867  1.00  0.00           N  
ATOM   4211  CA  LEU A 325     -18.335  -3.808 -10.850  1.00  0.00           C  
ATOM   4212  C   LEU A 325     -17.473  -4.739 -11.702  1.00  0.00           C  
ATOM   4213  O   LEU A 325     -17.301  -4.513 -12.901  1.00  0.00           O  
ATOM   4214  CB  LEU A 325     -17.481  -2.744 -10.142  1.00  0.00           C  
ATOM   4215  CG  LEU A 325     -16.728  -1.780 -11.082  1.00  0.00           C  
ATOM   4216  CD1 LEU A 325     -17.675  -0.958 -11.956  1.00  0.00           C  
ATOM   4217  CD2 LEU A 325     -15.842  -0.839 -10.262  1.00  0.00           C  
ATOM   4218  H   LEU A 325     -18.670  -4.675  -8.928  1.00  0.00           H  
ATOM   4219  HA  LEU A 325     -19.084  -3.346 -11.501  1.00  0.00           H  
ATOM   4220  HB2 LEU A 325     -16.748  -3.243  -9.493  1.00  0.00           H  
ATOM   4221  HB3 LEU A 325     -18.126  -2.160  -9.471  1.00  0.00           H  
ATOM   4222  HG  LEU A 325     -16.067  -2.360 -11.738  1.00  0.00           H  
ATOM   4223 HD11 LEU A 325     -17.117  -0.231 -12.556  1.00  0.00           H  
ATOM   4224 HD12 LEU A 325     -18.399  -0.407 -11.347  1.00  0.00           H  
ATOM   4225 HD13 LEU A 325     -18.229  -1.594 -12.653  1.00  0.00           H  
ATOM   4226 HD21 LEU A 325     -16.445  -0.188  -9.622  1.00  0.00           H  
ATOM   4227 HD22 LEU A 325     -15.240  -0.201 -10.918  1.00  0.00           H  
ATOM   4228 HD23 LEU A 325     -15.154  -1.406  -9.626  1.00  0.00           H  
ATOM   4229  N   GLU A 326     -16.802  -5.721 -10.990  1.00  0.00           N  
ATOM   4230  CA  GLU A 326     -15.838  -6.623 -11.611  1.00  0.00           C  
ATOM   4231  C   GLU A 326     -15.839  -7.881 -10.753  1.00  0.00           C  
ATOM   4232  O   GLU A 326     -15.299  -7.927  -9.649  1.00  0.00           O  
ATOM   4233  CB  GLU A 326     -14.449  -5.970 -11.642  1.00  0.00           C  
ATOM   4234  CG  GLU A 326     -13.442  -6.790 -12.446  1.00  0.00           C  
ATOM   4235  CD  GLU A 326     -12.024  -6.209 -12.498  1.00  0.00           C  
ATOM   4236  OE1 GLU A 326     -11.836  -5.119 -11.892  1.00  0.00           O  
ATOM   4237  OE2 GLU A 326     -11.204  -6.912 -13.156  1.00  0.00           O1-
ATOM   4238  H   GLU A 326     -16.981  -5.811  -9.993  1.00  0.00           H  
ATOM   4239  HA  GLU A 326     -16.172  -6.839 -12.632  1.00  0.00           H  
ATOM   4240  HB2 GLU A 326     -14.075  -5.821 -10.620  1.00  0.00           H  
ATOM   4241  HB3 GLU A 326     -14.525  -4.968 -12.084  1.00  0.00           H  
ATOM   4242  HG2 GLU A 326     -13.798  -6.890 -13.479  1.00  0.00           H  
ATOM   4243  HG3 GLU A 326     -13.367  -7.802 -12.030  1.00  0.00           H  
ATOM   4244  N   ASN A 327     -16.561  -8.921 -11.324  1.00  0.00           N  
ATOM   4245  CA  ASN A 327     -16.733 -10.210 -10.665  1.00  0.00           C  
ATOM   4246  C   ASN A 327     -15.507 -11.023 -11.067  1.00  0.00           C  
ATOM   4247  O   ASN A 327     -15.143 -11.134 -12.236  1.00  0.00           O  
ATOM   4248  CB  ASN A 327     -18.003 -10.909 -11.151  1.00  0.00           C  
ATOM   4249  CG  ASN A 327     -18.417 -12.011 -10.199  1.00  0.00           C  
ATOM   4250  ND2 ASN A 327     -19.102 -11.559  -9.096  1.00  0.00           N  
ATOM   4251  OD1 ASN A 327     -18.143 -13.191 -10.403  1.00  0.00           O  
ATOM   4252  H   ASN A 327     -16.979  -8.794 -12.241  1.00  0.00           H  
ATOM   4253  HA  ASN A 327     -16.754 -10.044  -9.582  1.00  0.00           H  
ATOM   4254  HB2 ASN A 327     -17.874 -11.345 -12.149  1.00  0.00           H  
ATOM   4255  HB3 ASN A 327     -18.831 -10.192 -11.230  1.00  0.00           H  
ATOM   4256 HD21 ASN A 327     -19.311 -10.576  -8.952  1.00  0.00           H  
ATOM   4257 HD22 ASN A 327     -19.425 -12.202  -8.381  1.00  0.00           H  
ATOM   4258  N   THR A 328     -14.870 -11.594  -9.973  1.00  0.00           N  
ATOM   4259  CA  THR A 328     -13.675 -12.435 -10.063  1.00  0.00           C  
ATOM   4260  C   THR A 328     -12.520 -11.557 -10.556  1.00  0.00           C  
ATOM   4261  O   THR A 328     -11.682 -11.952 -11.364  1.00  0.00           O  
ATOM   4262  CB  THR A 328     -13.901 -13.710 -10.895  1.00  0.00           C  
ATOM   4263  CG2 THR A 328     -12.826 -14.768 -10.661  1.00  0.00           C  
ATOM   4264  OG1 THR A 328     -15.154 -14.299 -10.542  1.00  0.00           O  
ATOM   4265  H   THR A 328     -15.247 -11.434  -9.044  1.00  0.00           H  
ATOM   4266  HA  THR A 328     -13.453 -12.716  -9.026  1.00  0.00           H  
ATOM   4267  HB  THR A 328     -13.944 -13.476 -11.964  1.00  0.00           H  
ATOM   4268  HG1 THR A 328     -15.143 -14.470  -9.584  1.00  0.00           H  
ATOM   4269 HG21 THR A 328     -13.056 -15.672 -11.237  1.00  0.00           H  
ATOM   4270 HG22 THR A 328     -12.797 -15.072  -9.609  1.00  0.00           H  
ATOM   4271 HG23 THR A 328     -11.831 -14.424 -10.952  1.00  0.00           H  
ATOM   4272  N   GLY A 329     -12.447 -10.337  -9.897  1.00  0.00           N  
ATOM   4273  CA  GLY A 329     -11.422  -9.355 -10.172  1.00  0.00           C  
ATOM   4274  C   GLY A 329     -10.259  -9.572  -9.231  1.00  0.00           C  
ATOM   4275  O   GLY A 329     -10.136 -10.568  -8.525  1.00  0.00           O  
ATOM   4276  H   GLY A 329     -13.142 -10.115  -9.190  1.00  0.00           H  
ATOM   4277  HA2 GLY A 329     -11.856  -8.365 -10.009  1.00  0.00           H  
ATOM   4278  HA3 GLY A 329     -11.076  -9.446 -11.206  1.00  0.00           H  
ATOM   4279  N   CYS A 330      -9.353  -8.524  -9.291  1.00  0.00           N  
ATOM   4280  CA  CYS A 330      -8.163  -8.474  -8.453  1.00  0.00           C  
ATOM   4281  C   CYS A 330      -8.539  -7.765  -7.155  1.00  0.00           C  
ATOM   4282  O   CYS A 330      -8.065  -8.123  -6.079  1.00  0.00           O  
ATOM   4283  CB  CYS A 330      -7.015  -7.726  -9.129  1.00  0.00           C  
ATOM   4284  SG  CYS A 330      -6.421  -8.604 -10.603  1.00  0.00           S  
ATOM   4285  H   CYS A 330      -9.528  -7.753  -9.929  1.00  0.00           H  
ATOM   4286  HA  CYS A 330      -7.871  -9.498  -8.195  1.00  0.00           H  
ATOM   4287  HB2 CYS A 330      -6.174  -7.620  -8.437  1.00  0.00           H  
ATOM   4288  HB3 CYS A 330      -7.320  -6.719  -9.435  1.00  0.00           H  
ATOM   4289  HG  CYS A 330      -7.576  -8.560 -11.284  1.00  0.00           H  
ATOM   4290  N   TRP A 331      -9.305  -6.626  -7.344  1.00  0.00           N  
ATOM   4291  CA  TRP A 331      -9.748  -5.726  -6.286  1.00  0.00           C  
ATOM   4292  C   TRP A 331      -8.556  -4.889  -5.803  1.00  0.00           C  
ATOM   4293  O   TRP A 331      -8.464  -4.489  -4.643  1.00  0.00           O  
ATOM   4294  CB  TRP A 331     -10.480  -6.422  -5.130  1.00  0.00           C  
ATOM   4295  CG  TRP A 331     -11.714  -7.201  -5.484  1.00  0.00           C  
ATOM   4296  CD1 TRP A 331     -12.298  -7.393  -6.722  1.00  0.00           C  
ATOM   4297  CD2 TRP A 331     -12.541  -7.898  -4.538  1.00  0.00           C  
ATOM   4298  CE2 TRP A 331     -13.599  -8.475  -5.242  1.00  0.00           C  
ATOM   4299  CE3 TRP A 331     -12.481  -8.088  -3.141  1.00  0.00           C  
ATOM   4300  NE1 TRP A 331     -13.422  -8.159  -6.566  1.00  0.00           N  
ATOM   4301  CZ2 TRP A 331     -14.601  -9.227  -4.620  1.00  0.00           C  
ATOM   4302  CZ3 TRP A 331     -13.477  -8.834  -2.503  1.00  0.00           C  
ATOM   4303  CH2 TRP A 331     -14.521  -9.395  -3.234  1.00  0.00           C  
ATOM   4304  H   TRP A 331      -9.588  -6.390  -8.290  1.00  0.00           H  
ATOM   4305  HA  TRP A 331     -10.437  -5.020  -6.769  1.00  0.00           H  
ATOM   4306  HB2 TRP A 331     -10.780  -5.656  -4.403  1.00  0.00           H  
ATOM   4307  HB3 TRP A 331      -9.793  -7.086  -4.591  1.00  0.00           H  
ATOM   4308  HD1 TRP A 331     -12.025  -7.043  -7.707  1.00  0.00           H  
ATOM   4309  HE1 TRP A 331     -14.034  -8.447  -7.317  1.00  0.00           H  
ATOM   4310  HE3 TRP A 331     -11.668  -7.662  -2.558  1.00  0.00           H  
ATOM   4311  HZ2 TRP A 331     -15.408  -9.673  -5.190  1.00  0.00           H  
ATOM   4312  HZ3 TRP A 331     -13.433  -8.979  -1.427  1.00  0.00           H  
ATOM   4313  HH2 TRP A 331     -15.284  -9.974  -2.722  1.00  0.00           H  
ATOM   4314  N   THR A 332      -7.704  -4.508  -6.831  1.00  0.00           N  
ATOM   4315  CA  THR A 332      -6.531  -3.661  -6.646  1.00  0.00           C  
ATOM   4316  C   THR A 332      -6.615  -2.500  -7.639  1.00  0.00           C  
ATOM   4317  O   THR A 332      -5.616  -2.026  -8.178  1.00  0.00           O  
ATOM   4318  CB  THR A 332      -5.221  -4.454  -6.789  1.00  0.00           C  
ATOM   4319  CG2 THR A 332      -5.084  -5.547  -5.739  1.00  0.00           C  
ATOM   4320  OG1 THR A 332      -5.139  -5.071  -8.071  1.00  0.00           O  
ATOM   4321  H   THR A 332      -7.901  -4.835  -7.773  1.00  0.00           H  
ATOM   4322  HA  THR A 332      -6.570  -3.220  -5.643  1.00  0.00           H  
ATOM   4323  HB  THR A 332      -4.363  -3.778  -6.697  1.00  0.00           H  
ATOM   4324  HG1 THR A 332      -5.148  -4.367  -8.741  1.00  0.00           H  
ATOM   4325 HG21 THR A 332      -5.859  -6.311  -5.847  1.00  0.00           H  
ATOM   4326 HG22 THR A 332      -5.133  -5.134  -4.727  1.00  0.00           H  
ATOM   4327 HG23 THR A 332      -4.128  -6.065  -5.865  1.00  0.00           H  
ATOM   4328  N   THR A 333      -7.887  -1.955  -7.734  1.00  0.00           N  
ATOM   4329  CA  THR A 333      -8.202  -0.820  -8.587  1.00  0.00           C  
ATOM   4330  C   THR A 333      -9.156   0.086  -7.815  1.00  0.00           C  
ATOM   4331  O   THR A 333      -9.957  -0.340  -6.987  1.00  0.00           O  
ATOM   4332  CB  THR A 333      -8.777  -1.279  -9.937  1.00  0.00           C  
ATOM   4333  CG2 THR A 333     -10.152  -1.933  -9.848  1.00  0.00           C  
ATOM   4334  OG1 THR A 333      -8.873  -0.170 -10.829  1.00  0.00           O  
ATOM   4335  H   THR A 333      -8.639  -2.368  -7.190  1.00  0.00           H  
ATOM   4336  HA  THR A 333      -7.274  -0.262  -8.765  1.00  0.00           H  
ATOM   4337  HB  THR A 333      -8.088  -1.999 -10.396  1.00  0.00           H  
ATOM   4338  HG1 THR A 333      -7.985   0.216 -10.915  1.00  0.00           H  
ATOM   4339 HG21 THR A 333     -10.150  -2.794  -9.173  1.00  0.00           H  
ATOM   4340 HG22 THR A 333     -10.469  -2.276 -10.839  1.00  0.00           H  
ATOM   4341 HG23 THR A 333     -10.915  -1.222  -9.515  1.00  0.00           H  
ATOM   4342  N   ASN A 334      -9.031   1.412  -8.199  1.00  0.00           N  
ATOM   4343  CA  ASN A 334      -9.868   2.489  -7.690  1.00  0.00           C  
ATOM   4344  C   ASN A 334     -10.077   3.376  -8.908  1.00  0.00           C  
ATOM   4345  O   ASN A 334      -9.253   4.224  -9.251  1.00  0.00           O  
ATOM   4346  CB  ASN A 334      -9.159   3.269  -6.578  1.00  0.00           C  
ATOM   4347  CG  ASN A 334      -9.339   2.680  -5.193  1.00  0.00           C  
ATOM   4348  ND2 ASN A 334      -8.512   3.269  -4.261  1.00  0.00           N  
ATOM   4349  OD1 ASN A 334     -10.145   1.796  -4.922  1.00  0.00           O  
ATOM   4350  H   ASN A 334      -8.313   1.655  -8.877  1.00  0.00           H  
ATOM   4351  HA  ASN A 334     -10.825   2.082  -7.346  1.00  0.00           H  
ATOM   4352  HB2 ASN A 334      -9.569   4.284  -6.528  1.00  0.00           H  
ATOM   4353  HB3 ASN A 334      -8.086   3.361  -6.790  1.00  0.00           H  
ATOM   4354 HD21 ASN A 334      -8.529   2.976  -3.290  1.00  0.00           H  
ATOM   4355 HD22 ASN A 334      -7.861   4.009  -4.502  1.00  0.00           H  
ATOM   4356  N   GLY A 335     -11.221   3.050  -9.623  1.00  0.00           N  
ATOM   4357  CA  GLY A 335     -11.577   3.723 -10.854  1.00  0.00           C  
ATOM   4358  C   GLY A 335     -12.471   4.878 -10.471  1.00  0.00           C  
ATOM   4359  O   GLY A 335     -13.680   4.731 -10.318  1.00  0.00           O  
ATOM   4360  H   GLY A 335     -11.837   2.318  -9.283  1.00  0.00           H  
ATOM   4361  HA2 GLY A 335     -12.130   3.024 -11.488  1.00  0.00           H  
ATOM   4362  HA3 GLY A 335     -10.683   4.063 -11.384  1.00  0.00           H  
ATOM   4363  N   ASN A 336     -11.756   6.038 -10.215  1.00  0.00           N  
ATOM   4364  CA  ASN A 336     -12.335   7.316  -9.819  1.00  0.00           C  
ATOM   4365  C   ASN A 336     -12.909   7.333  -8.397  1.00  0.00           C  
ATOM   4366  O   ASN A 336     -13.562   8.296  -7.990  1.00  0.00           O  
ATOM   4367  CB  ASN A 336     -13.344   7.861 -10.840  1.00  0.00           C  
ATOM   4368  CG  ASN A 336     -12.719   8.209 -12.179  1.00  0.00           C  
ATOM   4369  ND2 ASN A 336     -13.661   8.590 -13.111  1.00  0.00           N  
ATOM   4370  OD1 ASN A 336     -11.514   8.168 -12.408  1.00  0.00           O  
ATOM   4371  H   ASN A 336     -10.745   6.012 -10.313  1.00  0.00           H  
ATOM   4372  HA  ASN A 336     -11.479   8.004  -9.776  1.00  0.00           H  
ATOM   4373  HB2 ASN A 336     -13.804   8.782 -10.460  1.00  0.00           H  
ATOM   4374  HB3 ASN A 336     -14.159   7.149 -11.007  1.00  0.00           H  
ATOM   4375 HD21 ASN A 336     -14.653   8.622 -12.899  1.00  0.00           H  
ATOM   4376 HD22 ASN A 336     -13.387   8.854 -14.052  1.00  0.00           H  
ATOM   4377  N   LYS A 337     -12.569   6.241  -7.615  1.00  0.00           N  
ATOM   4378  CA  LYS A 337     -12.925   6.093  -6.209  1.00  0.00           C  
ATOM   4379  C   LYS A 337     -14.452   6.085  -6.084  1.00  0.00           C  
ATOM   4380  O   LYS A 337     -15.036   6.733  -5.217  1.00  0.00           O  
ATOM   4381  CB  LYS A 337     -12.266   7.137  -5.290  1.00  0.00           C  
ATOM   4382  CG  LYS A 337     -10.768   6.918  -5.040  1.00  0.00           C  
ATOM   4383  CD  LYS A 337      -9.873   7.285  -6.224  1.00  0.00           C  
ATOM   4384  CE  LYS A 337      -8.403   7.207  -5.833  1.00  0.00           C  
ATOM   4385  NZ  LYS A 337      -7.567   7.521  -7.016  1.00  0.00           N1+
ATOM   4386  H   LYS A 337     -12.019   5.495  -8.029  1.00  0.00           H  
ATOM   4387  HA  LYS A 337     -12.588   5.091  -5.913  1.00  0.00           H  
ATOM   4388  HB2 LYS A 337     -12.753   7.097  -4.307  1.00  0.00           H  
ATOM   4389  HB3 LYS A 337     -12.434   8.154  -5.662  1.00  0.00           H  
ATOM   4390  HG2 LYS A 337     -10.589   5.878  -4.742  1.00  0.00           H  
ATOM   4391  HG3 LYS A 337     -10.481   7.539  -4.182  1.00  0.00           H  
ATOM   4392  HD2 LYS A 337     -10.110   8.299  -6.567  1.00  0.00           H  
ATOM   4393  HD3 LYS A 337     -10.057   6.608  -7.063  1.00  0.00           H  
ATOM   4394  HE2 LYS A 337      -8.118   6.204  -5.503  1.00  0.00           H  
ATOM   4395  HE3 LYS A 337      -8.145   7.935  -5.059  1.00  0.00           H  
ATOM   4396  HZ1 LYS A 337      -6.566   7.481  -6.783  1.00  0.00           H  
ATOM   4397  HZ2 LYS A 337      -7.760   8.465  -7.378  1.00  0.00           H  
ATOM   4398  HZ3 LYS A 337      -7.729   6.855  -7.783  1.00  0.00           H  
ATOM   4399  N   LYS A 338     -15.089   5.209  -6.949  1.00  0.00           N  
ATOM   4400  CA  LYS A 338     -16.543   5.113  -7.028  1.00  0.00           C  
ATOM   4401  C   LYS A 338     -17.080   4.258  -5.885  1.00  0.00           C  
ATOM   4402  O   LYS A 338     -18.134   4.548  -5.319  1.00  0.00           O  
ATOM   4403  CB  LYS A 338     -16.992   4.509  -8.366  1.00  0.00           C  
ATOM   4404  CG  LYS A 338     -16.906   5.521  -9.512  1.00  0.00           C  
ATOM   4405  CD  LYS A 338     -17.123   4.892 -10.893  1.00  0.00           C  
ATOM   4406  CE  LYS A 338     -18.438   4.147 -11.089  1.00  0.00           C  
ATOM   4407  NZ  LYS A 338     -19.590   5.054 -10.881  1.00  0.00           N1+
ATOM   4408  H   LYS A 338     -14.526   4.618  -7.554  1.00  0.00           H  
ATOM   4409  HA  LYS A 338     -16.957   6.121  -6.900  1.00  0.00           H  
ATOM   4410  HB2 LYS A 338     -18.029   4.162  -8.276  1.00  0.00           H  
ATOM   4411  HB3 LYS A 338     -16.385   3.626  -8.605  1.00  0.00           H  
ATOM   4412  HG2 LYS A 338     -15.920   6.000  -9.508  1.00  0.00           H  
ATOM   4413  HG3 LYS A 338     -17.634   6.324  -9.346  1.00  0.00           H  
ATOM   4414  HD2 LYS A 338     -16.304   4.191 -11.094  1.00  0.00           H  
ATOM   4415  HD3 LYS A 338     -17.040   5.683 -11.649  1.00  0.00           H  
ATOM   4416  HE2 LYS A 338     -18.556   3.309 -10.396  1.00  0.00           H  
ATOM   4417  HE3 LYS A 338     -18.519   3.770 -12.113  1.00  0.00           H  
ATOM   4418  HZ1 LYS A 338     -19.647   5.386  -9.909  1.00  0.00           H  
ATOM   4419  HZ2 LYS A 338     -20.476   4.577 -11.089  1.00  0.00           H  
ATOM   4420  HZ3 LYS A 338     -19.537   5.881 -11.491  1.00  0.00           H  
ATOM   4421  N   ILE A 339     -16.375   3.086  -5.685  1.00  0.00           N  
ATOM   4422  CA  ILE A 339     -16.784   2.051  -4.739  1.00  0.00           C  
ATOM   4423  C   ILE A 339     -16.070   2.279  -3.400  1.00  0.00           C  
ATOM   4424  O   ILE A 339     -16.417   1.675  -2.385  1.00  0.00           O  
ATOM   4425  CB  ILE A 339     -16.482   0.644  -5.309  1.00  0.00           C  
ATOM   4426  CG1 ILE A 339     -16.986   0.437  -6.757  1.00  0.00           C  
ATOM   4427  CG2 ILE A 339     -17.020  -0.473  -4.409  1.00  0.00           C  
ATOM   4428  CD1 ILE A 339     -18.484   0.622  -6.953  1.00  0.00           C  
ATOM   4429  H   ILE A 339     -15.519   2.937  -6.211  1.00  0.00           H  
ATOM   4430  HA  ILE A 339     -17.857   2.164  -4.545  1.00  0.00           H  
ATOM   4431  HB  ILE A 339     -15.394   0.525  -5.343  1.00  0.00           H  
ATOM   4432 HG12 ILE A 339     -16.714  -0.574  -7.085  1.00  0.00           H  
ATOM   4433 HG13 ILE A 339     -16.456   1.119  -7.432  1.00  0.00           H  
ATOM   4434 HG21 ILE A 339     -18.072  -0.310  -4.163  1.00  0.00           H  
ATOM   4435 HG22 ILE A 339     -16.458  -0.541  -3.474  1.00  0.00           H  
ATOM   4436 HG23 ILE A 339     -16.928  -1.447  -4.898  1.00  0.00           H  
ATOM   4437 HD11 ILE A 339     -19.059  -0.069  -6.331  1.00  0.00           H  
ATOM   4438 HD12 ILE A 339     -18.748   0.427  -7.997  1.00  0.00           H  
ATOM   4439 HD13 ILE A 339     -18.798   1.643  -6.719  1.00  0.00           H  
ATOM   4440  N   TRP A 340     -14.987   3.139  -3.447  1.00  0.00           N  
ATOM   4441  CA  TRP A 340     -14.069   3.337  -2.333  1.00  0.00           C  
ATOM   4442  C   TRP A 340     -14.674   4.192  -1.214  1.00  0.00           C  
ATOM   4443  O   TRP A 340     -14.090   4.284  -0.133  1.00  0.00           O  
ATOM   4444  CB  TRP A 340     -12.759   3.947  -2.857  1.00  0.00           C  
ATOM   4445  CG  TRP A 340     -11.641   3.987  -1.861  1.00  0.00           C  
ATOM   4446  CD1 TRP A 340     -11.143   5.123  -1.254  1.00  0.00           C  
ATOM   4447  CD2 TRP A 340     -10.872   2.884  -1.361  1.00  0.00           C  
ATOM   4448  CE2 TRP A 340      -9.957   3.397  -0.439  1.00  0.00           C  
ATOM   4449  CE3 TRP A 340     -10.868   1.495  -1.604  1.00  0.00           C  
ATOM   4450  NE1 TRP A 340     -10.143   4.757  -0.395  1.00  0.00           N  
ATOM   4451  CZ2 TRP A 340      -9.052   2.590   0.261  1.00  0.00           C  
ATOM   4452  CZ3 TRP A 340      -9.964   0.676  -0.918  1.00  0.00           C  
ATOM   4453  CH2 TRP A 340      -9.071   1.218   0.003  1.00  0.00           C  
ATOM   4454  H   TRP A 340     -14.813   3.657  -4.303  1.00  0.00           H  
ATOM   4455  HA  TRP A 340     -13.884   2.347  -1.898  1.00  0.00           H  
ATOM   4456  HB2 TRP A 340     -12.956   4.965  -3.215  1.00  0.00           H  
ATOM   4457  HB3 TRP A 340     -12.414   3.381  -3.733  1.00  0.00           H  
ATOM   4458  HD1 TRP A 340     -11.426   6.163  -1.349  1.00  0.00           H  
ATOM   4459  HE1 TRP A 340      -9.618   5.395   0.187  1.00  0.00           H  
ATOM   4460  HE3 TRP A 340     -11.556   1.056  -2.320  1.00  0.00           H  
ATOM   4461  HZ2 TRP A 340      -8.356   3.012   0.979  1.00  0.00           H  
ATOM   4462  HZ3 TRP A 340      -9.960  -0.394  -1.104  1.00  0.00           H  
ATOM   4463  HH2 TRP A 340      -8.377   0.566   0.527  1.00  0.00           H  
ATOM   4464  N   TRP A 341     -15.866   4.837  -1.495  1.00  0.00           N  
ATOM   4465  CA  TRP A 341     -16.547   5.683  -0.515  1.00  0.00           C  
ATOM   4466  C   TRP A 341     -17.294   4.886   0.561  1.00  0.00           C  
ATOM   4467  O   TRP A 341     -17.798   5.458   1.529  1.00  0.00           O  
ATOM   4468  CB  TRP A 341     -17.537   6.656  -1.175  1.00  0.00           C  
ATOM   4469  CG  TRP A 341     -16.886   7.762  -1.945  1.00  0.00           C  
ATOM   4470  CD1 TRP A 341     -17.053   8.013  -3.292  1.00  0.00           C  
ATOM   4471  CD2 TRP A 341     -16.018   8.787  -1.440  1.00  0.00           C  
ATOM   4472  CE2 TRP A 341     -15.657   9.598  -2.518  1.00  0.00           C  
ATOM   4473  CE3 TRP A 341     -15.503   9.105  -0.165  1.00  0.00           C  
ATOM   4474  NE1 TRP A 341     -16.306   9.109  -3.627  1.00  0.00           N  
ATOM   4475  CZ2 TRP A 341     -14.793  10.691  -2.391  1.00  0.00           C  
ATOM   4476  CZ3 TRP A 341     -14.638  10.195  -0.020  1.00  0.00           C  
ATOM   4477  CH2 TRP A 341     -14.286  10.973  -1.119  1.00  0.00           C  
ATOM   4478  H   TRP A 341     -16.291   4.720  -2.410  1.00  0.00           H  
ATOM   4479  HA  TRP A 341     -15.768   6.232   0.022  1.00  0.00           H  
ATOM   4480  HB2 TRP A 341     -18.176   7.122  -0.414  1.00  0.00           H  
ATOM   4481  HB3 TRP A 341     -18.216   6.096  -1.833  1.00  0.00           H  
ATOM   4482  HD1 TRP A 341     -17.636   7.500  -4.044  1.00  0.00           H  
ATOM   4483  HE1 TRP A 341     -16.241   9.502  -4.555  1.00  0.00           H  
ATOM   4484  HE3 TRP A 341     -15.770   8.513   0.706  1.00  0.00           H  
ATOM   4485  HZ2 TRP A 341     -14.526  11.303  -3.246  1.00  0.00           H  
ATOM   4486  HZ3 TRP A 341     -14.237  10.434   0.961  1.00  0.00           H  
ATOM   4487  HH2 TRP A 341     -13.612  11.815  -0.987  1.00  0.00           H  
ATOM   4488  N   ILE A 342     -17.364   3.525   0.345  1.00  0.00           N  
ATOM   4489  CA  ILE A 342     -18.012   2.601   1.272  1.00  0.00           C  
ATOM   4490  C   ILE A 342     -17.032   2.315   2.418  1.00  0.00           C  
ATOM   4491  O   ILE A 342     -17.447   1.938   3.515  1.00  0.00           O  
ATOM   4492  CB  ILE A 342     -18.468   1.308   0.547  1.00  0.00           C  
ATOM   4493  CG1 ILE A 342     -19.459   1.652  -0.593  1.00  0.00           C  
ATOM   4494  CG2 ILE A 342     -19.097   0.303   1.523  1.00  0.00           C  
ATOM   4495  CD1 ILE A 342     -19.834   0.460  -1.462  1.00  0.00           C  
ATOM   4496  H   ILE A 342     -16.937   3.137  -0.490  1.00  0.00           H  
ATOM   4497  HA  ILE A 342     -18.877   3.116   1.710  1.00  0.00           H  
ATOM   4498  HB  ILE A 342     -17.589   0.828   0.101  1.00  0.00           H  
ATOM   4499 HG12 ILE A 342     -19.020   2.408  -1.254  1.00  0.00           H  
ATOM   4500 HG13 ILE A 342     -20.372   2.095  -0.175  1.00  0.00           H  
ATOM   4501 HG21 ILE A 342     -18.368  -0.048   2.259  1.00  0.00           H  
ATOM   4502 HG22 ILE A 342     -19.457  -0.590   1.007  1.00  0.00           H  
ATOM   4503 HG23 ILE A 342     -19.943   0.748   2.058  1.00  0.00           H  
ATOM   4504 HD11 ILE A 342     -20.480  -0.242  -0.928  1.00  0.00           H  
ATOM   4505 HD12 ILE A 342     -18.942  -0.073  -1.802  1.00  0.00           H  
ATOM   4506 HD13 ILE A 342     -20.384   0.799  -2.346  1.00  0.00           H  
ATOM   4507  N   ILE A 343     -15.690   2.394   2.078  1.00  0.00           N  
ATOM   4508  CA  ILE A 343     -14.603   2.088   3.009  1.00  0.00           C  
ATOM   4509  C   ILE A 343     -13.653   3.289   3.173  1.00  0.00           C  
ATOM   4510  O   ILE A 343     -12.511   3.169   3.613  1.00  0.00           O  
ATOM   4511  CB  ILE A 343     -13.937   0.759   2.587  1.00  0.00           C  
ATOM   4512  CG1 ILE A 343     -13.291   0.050   3.787  1.00  0.00           C  
ATOM   4513  CG2 ILE A 343     -12.948   0.938   1.431  1.00  0.00           C  
ATOM   4514  CD1 ILE A 343     -12.996  -1.415   3.513  1.00  0.00           C  
ATOM   4515  H   ILE A 343     -15.438   2.681   1.137  1.00  0.00           H  
ATOM   4516  HA  ILE A 343     -15.062   1.956   3.997  1.00  0.00           H  
ATOM   4517  HB  ILE A 343     -14.739   0.099   2.227  1.00  0.00           H  
ATOM   4518 HG12 ILE A 343     -13.964   0.097   4.652  1.00  0.00           H  
ATOM   4519 HG13 ILE A 343     -12.362   0.553   4.069  1.00  0.00           H  
ATOM   4520 HG21 ILE A 343     -13.409   1.481   0.599  1.00  0.00           H  
ATOM   4521 HG22 ILE A 343     -12.617  -0.030   1.046  1.00  0.00           H  
ATOM   4522 HG23 ILE A 343     -12.052   1.484   1.739  1.00  0.00           H  
ATOM   4523 HD11 ILE A 343     -12.625  -1.890   4.424  1.00  0.00           H  
ATOM   4524 HD12 ILE A 343     -12.235  -1.526   2.737  1.00  0.00           H  
ATOM   4525 HD13 ILE A 343     -13.896  -1.951   3.197  1.00  0.00           H  
ATOM   4526  N   ARG A 344     -14.270   4.508   2.953  1.00  0.00           N  
ATOM   4527  CA  ARG A 344     -13.664   5.819   3.214  1.00  0.00           C  
ATOM   4528  C   ARG A 344     -14.829   6.650   3.754  1.00  0.00           C  
ATOM   4529  O   ARG A 344     -15.116   7.769   3.341  1.00  0.00           O  
ATOM   4530  CB  ARG A 344     -13.058   6.374   1.926  1.00  0.00           C  
ATOM   4531  CG  ARG A 344     -12.240   7.656   2.062  1.00  0.00           C  
ATOM   4532  CD  ARG A 344     -10.936   7.475   2.830  1.00  0.00           C  
ATOM   4533  NE  ARG A 344     -10.064   8.642   2.607  1.00  0.00           N  
ATOM   4534  CZ  ARG A 344      -8.741   8.684   3.037  1.00  0.00           C  
ATOM   4535  NH1 ARG A 344      -7.947   9.763   2.672  1.00  0.00           N1+
ATOM   4536  NH2 ARG A 344      -8.194   7.672   3.814  1.00  0.00           N1+
ATOM   4537  H   ARG A 344     -15.217   4.500   2.583  1.00  0.00           H  
ATOM   4538  HA  ARG A 344     -12.905   5.708   3.995  1.00  0.00           H  
ATOM   4539  HB2 ARG A 344     -13.861   6.571   1.206  1.00  0.00           H  
ATOM   4540  HB3 ARG A 344     -12.421   5.606   1.471  1.00  0.00           H  
ATOM   4541  HG2 ARG A 344     -12.827   8.459   2.522  1.00  0.00           H  
ATOM   4542  HG3 ARG A 344     -12.002   8.006   1.049  1.00  0.00           H  
ATOM   4543  HD2 ARG A 344     -10.410   6.586   2.468  1.00  0.00           H  
ATOM   4544  HD3 ARG A 344     -11.130   7.388   3.903  1.00  0.00           H  
ATOM   4545  HE  ARG A 344     -10.409   9.433   2.068  1.00  0.00           H  
ATOM   4546 HH11 ARG A 344      -8.315  10.524   2.106  1.00  0.00           H  
ATOM   4547 HH12 ARG A 344      -6.970   9.809   2.946  1.00  0.00           H  
ATOM   4548 HH21 ARG A 344      -8.740   6.864   4.100  1.00  0.00           H  
ATOM   4549 HH22 ARG A 344      -7.229   7.720   4.131  1.00  0.00           H  
ATOM   4550  N   GLY A 345     -15.462   6.012   4.810  1.00  0.00           N  
ATOM   4551  CA  GLY A 345     -16.680   6.485   5.426  1.00  0.00           C  
ATOM   4552  C   GLY A 345     -16.598   6.101   6.882  1.00  0.00           C  
ATOM   4553  O   GLY A 345     -16.256   6.945   7.712  1.00  0.00           O  
ATOM   4554  H   GLY A 345     -15.058   5.145   5.153  1.00  0.00           H  
ATOM   4555  HA2 GLY A 345     -17.534   6.021   4.928  1.00  0.00           H  
ATOM   4556  HA3 GLY A 345     -16.764   7.571   5.326  1.00  0.00           H  
ATOM   4557  N   PRO A 346     -16.857   4.776   7.194  1.00  0.00           N  
ATOM   4558  CA  PRO A 346     -16.761   4.277   8.559  1.00  0.00           C  
ATOM   4559  C   PRO A 346     -15.327   4.131   9.068  1.00  0.00           C  
ATOM   4560  O   PRO A 346     -15.113   4.045  10.277  1.00  0.00           O  
ATOM   4561  CB  PRO A 346     -17.454   2.916   8.515  1.00  0.00           C  
ATOM   4562  CG  PRO A 346     -17.220   2.441   7.086  1.00  0.00           C  
ATOM   4563  CD  PRO A 346     -17.304   3.727   6.280  1.00  0.00           C  
ATOM   4564  HA  PRO A 346     -17.277   4.972   9.231  1.00  0.00           H  
ATOM   4565  HB2 PRO A 346     -18.530   3.041   8.686  1.00  0.00           H  
ATOM   4566  HB3 PRO A 346     -17.069   2.210   9.254  1.00  0.00           H  
ATOM   4567  HG2 PRO A 346     -16.220   2.001   6.996  1.00  0.00           H  
ATOM   4568  HG3 PRO A 346     -17.947   1.692   6.761  1.00  0.00           H  
ATOM   4569  HD2 PRO A 346     -16.686   3.691   5.381  1.00  0.00           H  
ATOM   4570  HD3 PRO A 346     -18.337   3.952   5.994  1.00  0.00           H  
ATOM   4571  N   MET A 347     -14.351   4.003   8.097  1.00  0.00           N  
ATOM   4572  CA  MET A 347     -12.935   3.854   8.420  1.00  0.00           C  
ATOM   4573  C   MET A 347     -12.330   5.223   8.712  1.00  0.00           C  
ATOM   4574  O   MET A 347     -11.351   5.336   9.450  1.00  0.00           O  
ATOM   4575  CB  MET A 347     -12.144   3.220   7.269  1.00  0.00           C  
ATOM   4576  CG  MET A 347     -12.491   1.764   6.970  1.00  0.00           C  
ATOM   4577  SD  MET A 347     -12.034   0.646   8.331  1.00  0.00           S  
ATOM   4578  CE  MET A 347     -12.251  -0.927   7.471  1.00  0.00           C  
ATOM   4579  H   MET A 347     -14.621   4.029   7.118  1.00  0.00           H  
ATOM   4580  HA  MET A 347     -12.854   3.268   9.342  1.00  0.00           H  
ATOM   4581  HB2 MET A 347     -11.068   3.295   7.474  1.00  0.00           H  
ATOM   4582  HB3 MET A 347     -12.312   3.805   6.354  1.00  0.00           H  
ATOM   4583  HG2 MET A 347     -11.929   1.460   6.085  1.00  0.00           H  
ATOM   4584  HG3 MET A 347     -13.558   1.654   6.754  1.00  0.00           H  
ATOM   4585  HE1 MET A 347     -11.476  -1.058   6.712  1.00  0.00           H  
ATOM   4586  HE2 MET A 347     -13.233  -0.975   6.998  1.00  0.00           H  
ATOM   4587  HE3 MET A 347     -12.172  -1.742   8.192  1.00  0.00           H  
ATOM   4588  N   MET A 348     -12.883   6.258   7.976  1.00  0.00           N  
ATOM   4589  CA  MET A 348     -12.421   7.637   8.069  1.00  0.00           C  
ATOM   4590  C   MET A 348     -12.976   8.273   9.346  1.00  0.00           C  
ATOM   4591  O   MET A 348     -12.442   9.266   9.839  1.00  0.00           O  
ATOM   4592  CB  MET A 348     -12.843   8.415   6.814  1.00  0.00           C  
ATOM   4593  CG  MET A 348     -12.317   9.850   6.709  1.00  0.00           C  
ATOM   4594  SD  MET A 348     -10.497   9.942   6.684  1.00  0.00           S  
ATOM   4595  CE  MET A 348     -10.317  11.734   6.858  1.00  0.00           C  
ATOM   4596  H   MET A 348     -13.656   6.053   7.349  1.00  0.00           H  
ATOM   4597  HA  MET A 348     -11.331   7.599   8.163  1.00  0.00           H  
ATOM   4598  HB2 MET A 348     -13.940   8.457   6.769  1.00  0.00           H  
ATOM   4599  HB3 MET A 348     -12.532   7.855   5.921  1.00  0.00           H  
ATOM   4600  HG2 MET A 348     -12.698  10.452   7.539  1.00  0.00           H  
ATOM   4601  HG3 MET A 348     -12.689  10.297   5.781  1.00  0.00           H  
ATOM   4602  HE1 MET A 348     -10.772  12.073   7.792  1.00  0.00           H  
ATOM   4603  HE2 MET A 348     -10.782  12.247   6.012  1.00  0.00           H  
ATOM   4604  HE3 MET A 348      -9.255  11.992   6.881  1.00  0.00           H  
ATOM   4605  N   LEU A 349     -14.149   7.709   9.818  1.00  0.00           N  
ATOM   4606  CA  LEU A 349     -14.854   8.190  11.000  1.00  0.00           C  
ATOM   4607  C   LEU A 349     -14.167   7.668  12.259  1.00  0.00           C  
ATOM   4608  O   LEU A 349     -14.299   8.260  13.330  1.00  0.00           O  
ATOM   4609  CB  LEU A 349     -16.324   7.747  10.955  1.00  0.00           C  
ATOM   4610  CG  LEU A 349     -17.217   8.256  12.105  1.00  0.00           C  
ATOM   4611  CD1 LEU A 349     -17.258   9.782  12.187  1.00  0.00           C  
ATOM   4612  CD2 LEU A 349     -18.637   7.708  11.931  1.00  0.00           C  
ATOM   4613  H   LEU A 349     -14.537   6.912   9.323  1.00  0.00           H  
ATOM   4614  HA  LEU A 349     -14.770   9.281  11.000  1.00  0.00           H  
ATOM   4615  HB2 LEU A 349     -16.366   6.650  10.942  1.00  0.00           H  
ATOM   4616  HB3 LEU A 349     -16.759   8.081  10.004  1.00  0.00           H  
ATOM   4617  HG  LEU A 349     -16.837   7.869  13.058  1.00  0.00           H  
ATOM   4618 HD11 LEU A 349     -16.278  10.195  12.443  1.00  0.00           H  
ATOM   4619 HD12 LEU A 349     -17.958  10.110  12.962  1.00  0.00           H  
ATOM   4620 HD13 LEU A 349     -17.576  10.221  11.236  1.00  0.00           H  
ATOM   4621 HD21 LEU A 349     -19.278   8.020  12.762  1.00  0.00           H  
ATOM   4622 HD22 LEU A 349     -18.632   6.614  11.907  1.00  0.00           H  
ATOM   4623 HD23 LEU A 349     -19.090   8.067  11.000  1.00  0.00           H  
ATOM   4624  N   CYS A 350     -13.515   6.455  12.133  1.00  0.00           N  
ATOM   4625  CA  CYS A 350     -12.901   5.787  13.272  1.00  0.00           C  
ATOM   4626  C   CYS A 350     -11.621   6.498  13.705  1.00  0.00           C  
ATOM   4627  O   CYS A 350     -11.231   6.403  14.870  1.00  0.00           O  
ATOM   4628  CB  CYS A 350     -12.574   4.324  12.974  1.00  0.00           C  
ATOM   4629  SG  CYS A 350     -14.011   3.242  13.234  1.00  0.00           S  
ATOM   4630  H   CYS A 350     -13.462   6.015  11.219  1.00  0.00           H  
ATOM   4631  HA  CYS A 350     -13.592   5.878  14.121  1.00  0.00           H  
ATOM   4632  HB2 CYS A 350     -11.788   3.964  13.641  1.00  0.00           H  
ATOM   4633  HB3 CYS A 350     -12.218   4.194  11.947  1.00  0.00           H  
ATOM   4634  HG  CYS A 350     -14.814   3.834  12.338  1.00  0.00           H  
ATOM   4635  N   VAL A 351     -10.905   7.118  12.693  1.00  0.00           N  
ATOM   4636  CA  VAL A 351      -9.654   7.822  12.950  1.00  0.00           C  
ATOM   4637  C   VAL A 351      -9.893   9.271  13.397  1.00  0.00           C  
ATOM   4638  O   VAL A 351      -8.972   9.938  13.868  1.00  0.00           O  
ATOM   4639  CB  VAL A 351      -8.643   7.757  11.783  1.00  0.00           C  
ATOM   4640  CG1 VAL A 351      -8.160   6.322  11.555  1.00  0.00           C  
ATOM   4641  CG2 VAL A 351      -9.175   8.347  10.476  1.00  0.00           C  
ATOM   4642  H   VAL A 351     -11.276   7.100  11.748  1.00  0.00           H  
ATOM   4643  HA  VAL A 351      -9.191   7.336  13.818  1.00  0.00           H  
ATOM   4644  HB  VAL A 351      -7.763   8.351  12.066  1.00  0.00           H  
ATOM   4645 HG11 VAL A 351      -8.976   5.671  11.225  1.00  0.00           H  
ATOM   4646 HG12 VAL A 351      -7.740   5.902  12.475  1.00  0.00           H  
ATOM   4647 HG13 VAL A 351      -7.376   6.295  10.791  1.00  0.00           H  
ATOM   4648 HG21 VAL A 351      -9.990   7.744  10.070  1.00  0.00           H  
ATOM   4649 HG22 VAL A 351      -8.382   8.380   9.721  1.00  0.00           H  
ATOM   4650 HG23 VAL A 351      -9.539   9.369  10.615  1.00  0.00           H  
ATOM   4651  N   THR A 352     -11.172   9.751  13.178  1.00  0.00           N  
ATOM   4652  CA  THR A 352     -11.617  11.089  13.572  1.00  0.00           C  
ATOM   4653  C   THR A 352     -12.069  11.055  15.033  1.00  0.00           C  
ATOM   4654  O   THR A 352     -12.041  12.074  15.723  1.00  0.00           O  
ATOM   4655  CB  THR A 352     -12.732  11.576  12.634  1.00  0.00           C  
ATOM   4656  CG2 THR A 352     -13.329  12.920  13.034  1.00  0.00           C  
ATOM   4657  OG1 THR A 352     -12.185  11.753  11.326  1.00  0.00           O  
ATOM   4658  H   THR A 352     -11.850   9.138  12.734  1.00  0.00           H  
ATOM   4659  HA  THR A 352     -10.748  11.753  13.508  1.00  0.00           H  
ATOM   4660  HB  THR A 352     -13.539  10.839  12.562  1.00  0.00           H  
ATOM   4661  HG1 THR A 352     -11.786  10.906  11.061  1.00  0.00           H  
ATOM   4662 HG21 THR A 352     -13.888  12.855  13.971  1.00  0.00           H  
ATOM   4663 HG22 THR A 352     -14.012  13.280  12.257  1.00  0.00           H  
ATOM   4664 HG23 THR A 352     -12.547  13.680  13.140  1.00  0.00           H  
ATOM   4665  N   VAL A 353     -12.613   9.852  15.445  1.00  0.00           N  
ATOM   4666  CA  VAL A 353     -13.141   9.617  16.788  1.00  0.00           C  
ATOM   4667  C   VAL A 353     -11.999   9.201  17.726  1.00  0.00           C  
ATOM   4668  O   VAL A 353     -12.145   9.246  18.948  1.00  0.00           O  
ATOM   4669  CB  VAL A 353     -14.321   8.620  16.732  1.00  0.00           C  
ATOM   4670  CG1 VAL A 353     -14.733   8.072  18.099  1.00  0.00           C  
ATOM   4671  CG2 VAL A 353     -15.547   9.295  16.097  1.00  0.00           C  
ATOM   4672  H   VAL A 353     -12.632   9.077  14.788  1.00  0.00           H  
ATOM   4673  HA  VAL A 353     -13.498  10.581  17.171  1.00  0.00           H  
ATOM   4674  HB  VAL A 353     -14.038   7.764  16.106  1.00  0.00           H  
ATOM   4675 HG11 VAL A 353     -13.947   7.437  18.515  1.00  0.00           H  
ATOM   4676 HG12 VAL A 353     -15.632   7.452  18.017  1.00  0.00           H  
ATOM   4677 HG13 VAL A 353     -14.943   8.879  18.809  1.00  0.00           H  
ATOM   4678 HG21 VAL A 353     -15.313   9.739  15.126  1.00  0.00           H  
ATOM   4679 HG22 VAL A 353     -15.932  10.096  16.740  1.00  0.00           H  
ATOM   4680 HG23 VAL A 353     -16.353   8.569  15.946  1.00  0.00           H  
ATOM   4681  N   ASN A 354     -10.842   8.754  17.113  1.00  0.00           N  
ATOM   4682  CA  ASN A 354      -9.620   8.463  17.858  1.00  0.00           C  
ATOM   4683  C   ASN A 354      -8.794   9.742  18.057  1.00  0.00           C  
ATOM   4684  O   ASN A 354      -7.902   9.787  18.904  1.00  0.00           O  
ATOM   4685  CB  ASN A 354      -8.777   7.392  17.165  1.00  0.00           C  
ATOM   4686  CG  ASN A 354      -9.328   5.988  17.354  1.00  0.00           C  
ATOM   4687  ND2 ASN A 354      -8.608   5.041  16.657  1.00  0.00           N  
ATOM   4688  OD1 ASN A 354     -10.303   5.721  18.052  1.00  0.00           O  
ATOM   4689  H   ASN A 354     -10.827   8.651  16.103  1.00  0.00           H  
ATOM   4690  HA  ASN A 354      -9.909   8.133  18.863  1.00  0.00           H  
ATOM   4691  HB2 ASN A 354      -7.761   7.390  17.576  1.00  0.00           H  
ATOM   4692  HB3 ASN A 354      -8.689   7.600  16.093  1.00  0.00           H  
ATOM   4693 HD21 ASN A 354      -8.865   4.060  16.692  1.00  0.00           H  
ATOM   4694 HD22 ASN A 354      -7.803   5.282  16.089  1.00  0.00           H  
ATOM   4695  N   PHE A 355      -9.086  10.765  17.172  1.00  0.00           N  
ATOM   4696  CA  PHE A 355      -8.484  12.097  17.223  1.00  0.00           C  
ATOM   4697  C   PHE A 355      -9.284  13.009  18.169  1.00  0.00           C  
ATOM   4698  O   PHE A 355      -8.835  14.096  18.533  1.00  0.00           O  
ATOM   4699  CB  PHE A 355      -8.409  12.688  15.805  1.00  0.00           C  
ATOM   4700  CG  PHE A 355      -7.737  14.036  15.708  1.00  0.00           C  
ATOM   4701  CD1 PHE A 355      -6.398  14.201  16.083  1.00  0.00           C  
ATOM   4702  CD2 PHE A 355      -8.448  15.146  15.231  1.00  0.00           C  
ATOM   4703  CE1 PHE A 355      -5.786  15.453  15.997  1.00  0.00           C  
ATOM   4704  CE2 PHE A 355      -7.835  16.397  15.144  1.00  0.00           C  
ATOM   4705  CZ  PHE A 355      -6.505  16.550  15.529  1.00  0.00           C  
ATOM   4706  H   PHE A 355      -9.781  10.594  16.452  1.00  0.00           H  
ATOM   4707  HA  PHE A 355      -7.483  11.991  17.653  1.00  0.00           H  
ATOM   4708  HB2 PHE A 355      -9.420  12.757  15.387  1.00  0.00           H  
ATOM   4709  HB3 PHE A 355      -7.862  11.998  15.149  1.00  0.00           H  
ATOM   4710  HD1 PHE A 355      -5.822  13.356  16.450  1.00  0.00           H  
ATOM   4711  HD2 PHE A 355      -9.488  15.046  14.929  1.00  0.00           H  
ATOM   4712  HE1 PHE A 355      -4.749  15.571  16.295  1.00  0.00           H  
ATOM   4713  HE2 PHE A 355      -8.396  17.251  14.778  1.00  0.00           H  
ATOM   4714  HZ  PHE A 355      -6.029  17.524  15.463  1.00  0.00           H  
ATOM   4715  N   PHE A 356     -10.538  12.542  18.516  1.00  0.00           N  
ATOM   4716  CA  PHE A 356     -11.428  13.236  19.442  1.00  0.00           C  
ATOM   4717  C   PHE A 356     -11.038  12.849  20.871  1.00  0.00           C  
ATOM   4718  O   PHE A 356     -11.202  13.634  21.804  1.00  0.00           O  
ATOM   4719  CB  PHE A 356     -12.884  12.860  19.141  1.00  0.00           C  
ATOM   4720  CG  PHE A 356     -13.914  13.636  19.923  1.00  0.00           C  
ATOM   4721  CD1 PHE A 356     -14.028  15.026  19.779  1.00  0.00           C  
ATOM   4722  CD2 PHE A 356     -14.803  12.968  20.776  1.00  0.00           C  
ATOM   4723  CE1 PHE A 356     -15.006  15.732  20.480  1.00  0.00           C  
ATOM   4724  CE2 PHE A 356     -15.784  13.675  21.472  1.00  0.00           C  
ATOM   4725  CZ  PHE A 356     -15.885  15.057  21.324  1.00  0.00           C  
ATOM   4726  H   PHE A 356     -10.855  11.662  18.122  1.00  0.00           H  
ATOM   4727  HA  PHE A 356     -11.256  14.313  19.330  1.00  0.00           H  
ATOM   4728  HB2 PHE A 356     -13.029  11.787  19.318  1.00  0.00           H  
ATOM   4729  HB3 PHE A 356     -13.094  13.015  18.075  1.00  0.00           H  
ATOM   4730  HD1 PHE A 356     -13.360  15.567  19.113  1.00  0.00           H  
ATOM   4731  HD2 PHE A 356     -14.740  11.890  20.903  1.00  0.00           H  
ATOM   4732  HE1 PHE A 356     -15.086  16.809  20.362  1.00  0.00           H  
ATOM   4733  HE2 PHE A 356     -16.468  13.148  22.131  1.00  0.00           H  
ATOM   4734  HZ  PHE A 356     -16.648  15.607  21.867  1.00  0.00           H  
ATOM   4735  N   ILE A 357     -10.629  11.533  21.015  1.00  0.00           N  
ATOM   4736  CA  ILE A 357     -10.257  10.924  22.293  1.00  0.00           C  
ATOM   4737  C   ILE A 357      -8.736  11.053  22.516  1.00  0.00           C  
ATOM   4738  O   ILE A 357      -8.196  10.608  23.527  1.00  0.00           O  
ATOM   4739  CB  ILE A 357     -10.800   9.471  22.359  1.00  0.00           C  
ATOM   4740  CG1 ILE A 357     -12.348   9.425  22.263  1.00  0.00           C  
ATOM   4741  CG2 ILE A 357     -10.341   8.689  23.594  1.00  0.00           C  
ATOM   4742  CD1 ILE A 357     -13.092  10.032  23.445  1.00  0.00           C  
ATOM   4743  H   ILE A 357     -10.561  10.953  20.183  1.00  0.00           H  
ATOM   4744  HA  ILE A 357     -10.706  11.524  23.091  1.00  0.00           H  
ATOM   4745  HB  ILE A 357     -10.416   8.930  21.483  1.00  0.00           H  
ATOM   4746 HG12 ILE A 357     -12.663   8.379  22.159  1.00  0.00           H  
ATOM   4747 HG13 ILE A 357     -12.683   9.932  21.352  1.00  0.00           H  
ATOM   4748 HG21 ILE A 357     -10.905   7.755  23.695  1.00  0.00           H  
ATOM   4749 HG22 ILE A 357     -10.472   9.268  24.514  1.00  0.00           H  
ATOM   4750 HG23 ILE A 357      -9.287   8.407  23.511  1.00  0.00           H  
ATOM   4751 HD11 ILE A 357     -12.859  11.093  23.563  1.00  0.00           H  
ATOM   4752 HD12 ILE A 357     -12.853   9.520  24.381  1.00  0.00           H  
ATOM   4753 HD13 ILE A 357     -14.172   9.947  23.288  1.00  0.00           H  
ATOM   4754  N   PHE A 358      -8.056  11.788  21.564  1.00  0.00           N  
ATOM   4755  CA  PHE A 358      -6.659  12.194  21.706  1.00  0.00           C  
ATOM   4756  C   PHE A 358      -6.624  13.431  22.604  1.00  0.00           C  
ATOM   4757  O   PHE A 358      -5.691  13.623  23.383  1.00  0.00           O  
ATOM   4758  CB  PHE A 358      -6.060  12.497  20.324  1.00  0.00           C  
ATOM   4759  CG  PHE A 358      -4.696  13.141  20.322  1.00  0.00           C  
ATOM   4760  CD1 PHE A 358      -4.501  14.353  19.643  1.00  0.00           C  
ATOM   4761  CD2 PHE A 358      -3.605  12.543  20.962  1.00  0.00           C  
ATOM   4762  CE1 PHE A 358      -3.244  14.956  19.610  1.00  0.00           C  
ATOM   4763  CE2 PHE A 358      -2.348  13.147  20.929  1.00  0.00           C  
ATOM   4764  CZ  PHE A 358      -2.169  14.352  20.253  1.00  0.00           C  
ATOM   4765  H   PHE A 358      -8.551  12.079  20.728  1.00  0.00           H  
ATOM   4766  HA  PHE A 358      -6.112  11.392  22.215  1.00  0.00           H  
ATOM   4767  HB2 PHE A 358      -6.749  13.147  19.773  1.00  0.00           H  
ATOM   4768  HB3 PHE A 358      -6.000  11.570  19.739  1.00  0.00           H  
ATOM   4769  HD1 PHE A 358      -5.329  14.840  19.135  1.00  0.00           H  
ATOM   4770  HD2 PHE A 358      -3.727  11.603  21.491  1.00  0.00           H  
ATOM   4771  HE1 PHE A 358      -3.106  15.895  19.082  1.00  0.00           H  
ATOM   4772  HE2 PHE A 358      -1.506  12.677  21.428  1.00  0.00           H  
ATOM   4773  HZ  PHE A 358      -1.190  14.820  20.226  1.00  0.00           H  
ATOM   4774  N   LEU A 359      -7.620  14.352  22.332  1.00  0.00           N  
ATOM   4775  CA  LEU A 359      -7.652  15.685  22.910  1.00  0.00           C  
ATOM   4776  C   LEU A 359      -8.277  15.682  24.304  1.00  0.00           C  
ATOM   4777  O   LEU A 359      -8.081  16.626  25.070  1.00  0.00           O  
ATOM   4778  CB  LEU A 359      -8.435  16.649  22.004  1.00  0.00           C  
ATOM   4779  CG  LEU A 359      -7.799  16.865  20.615  1.00  0.00           C  
ATOM   4780  CD1 LEU A 359      -8.760  17.650  19.719  1.00  0.00           C  
ATOM   4781  CD2 LEU A 359      -6.458  17.596  20.701  1.00  0.00           C  
ATOM   4782  H   LEU A 359      -8.368  14.087  21.699  1.00  0.00           H  
ATOM   4783  HA  LEU A 359      -6.618  16.022  23.042  1.00  0.00           H  
ATOM   4784  HB2 LEU A 359      -8.545  17.619  22.507  1.00  0.00           H  
ATOM   4785  HB3 LEU A 359      -9.455  16.260  21.874  1.00  0.00           H  
ATOM   4786  HG  LEU A 359      -7.626  15.894  20.140  1.00  0.00           H  
ATOM   4787 HD11 LEU A 359      -8.336  17.785  18.718  1.00  0.00           H  
ATOM   4788 HD12 LEU A 359      -8.973  18.641  20.135  1.00  0.00           H  
ATOM   4789 HD13 LEU A 359      -9.710  17.116  19.607  1.00  0.00           H  
ATOM   4790 HD21 LEU A 359      -5.715  17.006  21.245  1.00  0.00           H  
ATOM   4791 HD22 LEU A 359      -6.564  18.562  21.206  1.00  0.00           H  
ATOM   4792 HD23 LEU A 359      -6.054  17.782  19.700  1.00  0.00           H  
ATOM   4793  N   LYS A 360      -9.149  14.639  24.558  1.00  0.00           N  
ATOM   4794  CA  LYS A 360      -9.925  14.536  25.788  1.00  0.00           C  
ATOM   4795  C   LYS A 360      -9.163  13.834  26.912  1.00  0.00           C  
ATOM   4796  O   LYS A 360      -9.584  13.879  28.069  1.00  0.00           O  
ATOM   4797  CB  LYS A 360     -11.269  13.840  25.539  1.00  0.00           C  
ATOM   4798  CG  LYS A 360     -12.275  14.786  24.874  1.00  0.00           C  
ATOM   4799  CD  LYS A 360     -13.559  14.095  24.406  1.00  0.00           C  
ATOM   4800  CE  LYS A 360     -14.323  13.303  25.459  1.00  0.00           C  
ATOM   4801  NZ  LYS A 360     -14.747  14.186  26.569  1.00  0.00           N1+
ATOM   4802  H   LYS A 360      -9.249  13.903  23.865  1.00  0.00           H  
ATOM   4803  HA  LYS A 360     -10.104  15.556  26.152  1.00  0.00           H  
ATOM   4804  HB2 LYS A 360     -11.688  13.499  26.491  1.00  0.00           H  
ATOM   4805  HB3 LYS A 360     -11.124  12.946  24.922  1.00  0.00           H  
ATOM   4806  HG2 LYS A 360     -11.813  15.263  24.001  1.00  0.00           H  
ATOM   4807  HG3 LYS A 360     -12.524  15.597  25.568  1.00  0.00           H  
ATOM   4808  HD2 LYS A 360     -13.309  13.416  23.583  1.00  0.00           H  
ATOM   4809  HD3 LYS A 360     -14.221  14.860  23.982  1.00  0.00           H  
ATOM   4810  HE2 LYS A 360     -13.728  12.496  25.894  1.00  0.00           H  
ATOM   4811  HE3 LYS A 360     -15.236  12.877  25.033  1.00  0.00           H  
ATOM   4812  HZ1 LYS A 360     -15.319  13.670  27.251  1.00  0.00           H  
ATOM   4813  HZ2 LYS A 360     -15.314  14.975  26.231  1.00  0.00           H  
ATOM   4814  HZ3 LYS A 360     -13.944  14.575  27.080  1.00  0.00           H  
ATOM   4815  N   ILE A 361      -8.035  13.134  26.526  1.00  0.00           N  
ATOM   4816  CA  ILE A 361      -7.132  12.501  27.488  1.00  0.00           C  
ATOM   4817  C   ILE A 361      -6.169  13.583  27.986  1.00  0.00           C  
ATOM   4818  O   ILE A 361      -5.706  13.535  29.127  1.00  0.00           O  
ATOM   4819  CB  ILE A 361      -6.406  11.279  26.871  1.00  0.00           C  
ATOM   4820  CG1 ILE A 361      -7.414  10.121  26.676  1.00  0.00           C  
ATOM   4821  CG2 ILE A 361      -5.230  10.816  27.741  1.00  0.00           C  
ATOM   4822  CD1 ILE A 361      -6.837   8.924  25.930  1.00  0.00           C  
ATOM   4823  H   ILE A 361      -7.806  13.075  25.538  1.00  0.00           H  
ATOM   4824  HA  ILE A 361      -7.726  12.187  28.357  1.00  0.00           H  
ATOM   4825  HB  ILE A 361      -6.004  11.562  25.889  1.00  0.00           H  
ATOM   4826 HG12 ILE A 361      -8.286  10.483  26.120  1.00  0.00           H  
ATOM   4827 HG13 ILE A 361      -7.791   9.783  27.650  1.00  0.00           H  
ATOM   4828 HG21 ILE A 361      -5.565  10.568  28.752  1.00  0.00           H  
ATOM   4829 HG22 ILE A 361      -4.455  11.586  27.811  1.00  0.00           H  
ATOM   4830 HG23 ILE A 361      -4.744   9.930  27.325  1.00  0.00           H  
ATOM   4831 HD11 ILE A 361      -6.338   9.233  25.007  1.00  0.00           H  
ATOM   4832 HD12 ILE A 361      -7.637   8.227  25.664  1.00  0.00           H  
ATOM   4833 HD13 ILE A 361      -6.119   8.374  26.544  1.00  0.00           H  
ATOM   4834  N   LEU A 362      -5.790  14.513  27.032  1.00  0.00           N  
ATOM   4835  CA  LEU A 362      -4.846  15.588  27.307  1.00  0.00           C  
ATOM   4836  C   LEU A 362      -5.499  16.724  28.099  1.00  0.00           C  
ATOM   4837  O   LEU A 362      -4.802  17.588  28.633  1.00  0.00           O  
ATOM   4838  CB  LEU A 362      -4.252  16.158  26.009  1.00  0.00           C  
ATOM   4839  CG  LEU A 362      -3.288  15.205  25.273  1.00  0.00           C  
ATOM   4840  CD1 LEU A 362      -2.950  15.777  23.893  1.00  0.00           C  
ATOM   4841  CD2 LEU A 362      -1.993  14.972  26.052  1.00  0.00           C  
ATOM   4842  H   LEU A 362      -6.195  14.454  26.103  1.00  0.00           H  
ATOM   4843  HA  LEU A 362      -4.062  15.184  27.956  1.00  0.00           H  
ATOM   4844  HB2 LEU A 362      -3.721  17.096  26.225  1.00  0.00           H  
ATOM   4845  HB3 LEU A 362      -5.075  16.429  25.334  1.00  0.00           H  
ATOM   4846  HG  LEU A 362      -3.776  14.235  25.126  1.00  0.00           H  
ATOM   4847 HD11 LEU A 362      -3.853  15.896  23.286  1.00  0.00           H  
ATOM   4848 HD12 LEU A 362      -2.271  15.109  23.353  1.00  0.00           H  
ATOM   4849 HD13 LEU A 362      -2.464  16.755  23.975  1.00  0.00           H  
ATOM   4850 HD21 LEU A 362      -2.184  14.448  26.991  1.00  0.00           H  
ATOM   4851 HD22 LEU A 362      -1.489  15.917  26.284  1.00  0.00           H  
ATOM   4852 HD23 LEU A 362      -1.298  14.353  25.474  1.00  0.00           H  
ATOM   4853  N   LYS A 363      -6.883  16.737  28.100  1.00  0.00           N  
ATOM   4854  CA  LYS A 363      -7.671  17.754  28.794  1.00  0.00           C  
ATOM   4855  C   LYS A 363      -7.727  17.438  30.288  1.00  0.00           C  
ATOM   4856  O   LYS A 363      -7.912  18.330  31.117  1.00  0.00           O  
ATOM   4857  CB  LYS A 363      -9.082  17.827  28.197  1.00  0.00           C  
ATOM   4858  CG  LYS A 363      -9.991  18.926  28.765  1.00  0.00           C  
ATOM   4859  CD  LYS A 363      -9.434  20.340  28.575  1.00  0.00           C  
ATOM   4860  CE  LYS A 363     -10.351  21.429  29.120  1.00  0.00           C  
ATOM   4861  NZ  LYS A 363     -11.607  21.497  28.337  1.00  0.00           N1+
ATOM   4862  H   LYS A 363      -7.379  16.003  27.604  1.00  0.00           H  
ATOM   4863  HA  LYS A 363      -7.140  18.704  28.674  1.00  0.00           H  
ATOM   4864  HB2 LYS A 363      -9.588  16.863  28.338  1.00  0.00           H  
ATOM   4865  HB3 LYS A 363      -9.004  17.976  27.113  1.00  0.00           H  
ATOM   4866  HG2 LYS A 363     -10.184  18.742  29.828  1.00  0.00           H  
ATOM   4867  HG3 LYS A 363     -10.959  18.840  28.259  1.00  0.00           H  
ATOM   4868  HD2 LYS A 363      -9.234  20.518  27.511  1.00  0.00           H  
ATOM   4869  HD3 LYS A 363      -8.475  20.431  29.098  1.00  0.00           H  
ATOM   4870  HE2 LYS A 363      -9.879  22.412  29.034  1.00  0.00           H  
ATOM   4871  HE3 LYS A 363     -10.630  21.250  30.162  1.00  0.00           H  
ATOM   4872  HZ1 LYS A 363     -12.189  22.287  28.646  1.00  0.00           H  
ATOM   4873  HZ2 LYS A 363     -12.175  20.647  28.442  1.00  0.00           H  
ATOM   4874  HZ3 LYS A 363     -11.423  21.629  27.333  1.00  0.00           H  
ATOM   4875  N   LEU A 364      -7.678  16.089  30.598  1.00  0.00           N  
ATOM   4876  CA  LEU A 364      -7.756  15.594  31.963  1.00  0.00           C  
ATOM   4877  C   LEU A 364      -6.416  15.754  32.675  1.00  0.00           C  
ATOM   4878  O   LEU A 364      -6.363  15.737  33.905  1.00  0.00           O  
ATOM   4879  CB  LEU A 364      -8.170  14.118  32.007  1.00  0.00           C  
ATOM   4880  CG  LEU A 364      -9.638  13.868  31.615  1.00  0.00           C  
ATOM   4881  CD1 LEU A 364      -9.881  12.364  31.490  1.00  0.00           C  
ATOM   4882  CD2 LEU A 364     -10.617  14.463  32.628  1.00  0.00           C  
ATOM   4883  H   LEU A 364      -7.570  15.416  29.845  1.00  0.00           H  
ATOM   4884  HA  LEU A 364      -8.464  16.226  32.510  1.00  0.00           H  
ATOM   4885  HB2 LEU A 364      -8.000  13.717  33.015  1.00  0.00           H  
ATOM   4886  HB3 LEU A 364      -7.515  13.542  31.340  1.00  0.00           H  
ATOM   4887  HG  LEU A 364      -9.838  14.325  30.640  1.00  0.00           H  
ATOM   4888 HD11 LEU A 364      -9.663  11.849  32.430  1.00  0.00           H  
ATOM   4889 HD12 LEU A 364      -9.250  11.929  30.708  1.00  0.00           H  
ATOM   4890 HD13 LEU A 364     -10.924  12.159  31.235  1.00  0.00           H  
ATOM   4891 HD21 LEU A 364     -10.557  15.555  32.650  1.00  0.00           H  
ATOM   4892 HD22 LEU A 364     -10.419  14.091  33.639  1.00  0.00           H  
ATOM   4893 HD23 LEU A 364     -11.649  14.205  32.368  1.00  0.00           H  
ATOM   4894  N   LEU A 365      -5.308  15.807  31.851  1.00  0.00           N  
ATOM   4895  CA  LEU A 365      -3.956  15.949  32.368  1.00  0.00           C  
ATOM   4896  C   LEU A 365      -3.635  17.411  32.667  1.00  0.00           C  
ATOM   4897  O   LEU A 365      -2.693  17.701  33.403  1.00  0.00           O  
ATOM   4898  CB  LEU A 365      -2.916  15.377  31.400  1.00  0.00           C  
ATOM   4899  CG  LEU A 365      -2.930  13.839  31.313  1.00  0.00           C  
ATOM   4900  CD1 LEU A 365      -2.044  13.381  30.154  1.00  0.00           C  
ATOM   4901  CD2 LEU A 365      -2.452  13.183  32.610  1.00  0.00           C  
ATOM   4902  H   LEU A 365      -5.439  15.761  30.845  1.00  0.00           H  
ATOM   4903  HA  LEU A 365      -3.912  15.437  33.336  1.00  0.00           H  
ATOM   4904  HB2 LEU A 365      -1.912  15.704  31.700  1.00  0.00           H  
ATOM   4905  HB3 LEU A 365      -3.088  15.800  30.401  1.00  0.00           H  
ATOM   4906  HG  LEU A 365      -3.950  13.496  31.110  1.00  0.00           H  
ATOM   4907 HD11 LEU A 365      -2.041  12.289  30.071  1.00  0.00           H  
ATOM   4908 HD12 LEU A 365      -1.012  13.719  30.290  1.00  0.00           H  
ATOM   4909 HD13 LEU A 365      -2.411  13.783  29.206  1.00  0.00           H  
ATOM   4910 HD21 LEU A 365      -2.391  12.096  32.494  1.00  0.00           H  
ATOM   4911 HD22 LEU A 365      -3.140  13.381  33.437  1.00  0.00           H  
ATOM   4912 HD23 LEU A 365      -1.460  13.546  32.897  1.00  0.00           H  
ATOM   4913  N   ILE A 366      -4.412  18.348  32.016  1.00  0.00           N  
ATOM   4914  CA  ILE A 366      -4.265  19.786  32.250  1.00  0.00           C  
ATOM   4915  C   ILE A 366      -4.862  20.092  33.626  1.00  0.00           C  
ATOM   4916  O   ILE A 366      -4.439  21.032  34.299  1.00  0.00           O  
ATOM   4917  CB  ILE A 366      -4.912  20.602  31.100  1.00  0.00           C  
ATOM   4918  CG1 ILE A 366      -3.962  20.594  29.881  1.00  0.00           C  
ATOM   4919  CG2 ILE A 366      -5.247  22.043  31.505  1.00  0.00           C  
ATOM   4920  CD1 ILE A 366      -4.597  21.109  28.597  1.00  0.00           C  
ATOM   4921  H   ILE A 366      -5.122  18.031  31.363  1.00  0.00           H  
ATOM   4922  HA  ILE A 366      -3.191  20.005  32.320  1.00  0.00           H  
ATOM   4923  HB  ILE A 366      -5.854  20.121  30.810  1.00  0.00           H  
ATOM   4924 HG12 ILE A 366      -3.609  19.574  29.696  1.00  0.00           H  
ATOM   4925 HG13 ILE A 366      -3.070  21.193  30.101  1.00  0.00           H  
ATOM   4926 HG21 ILE A 366      -4.355  22.576  31.846  1.00  0.00           H  
ATOM   4927 HG22 ILE A 366      -5.991  22.068  32.308  1.00  0.00           H  
ATOM   4928 HG23 ILE A 366      -5.679  22.605  30.672  1.00  0.00           H  
ATOM   4929 HD11 ILE A 366      -3.910  20.964  27.758  1.00  0.00           H  
ATOM   4930 HD12 ILE A 366      -4.821  22.177  28.657  1.00  0.00           H  
ATOM   4931 HD13 ILE A 366      -5.523  20.572  28.372  1.00  0.00           H  
ATOM   4932  N   SER A 367      -5.964  19.327  33.965  1.00  0.00           N  
ATOM   4933  CA  SER A 367      -6.734  19.550  35.178  1.00  0.00           C  
ATOM   4934  C   SER A 367      -6.031  18.972  36.404  1.00  0.00           C  
ATOM   4935  O   SER A 367      -6.235  19.453  37.519  1.00  0.00           O  
ATOM   4936  CB  SER A 367      -8.124  18.929  35.052  1.00  0.00           C  
ATOM   4937  OG  SER A 367      -8.903  19.655  34.109  1.00  0.00           O  
ATOM   4938  H   SER A 367      -6.249  18.577  33.342  1.00  0.00           H
[truncated: 163,963 more chars]
